# Supplementary material for: A tube-source X-ray microtomography approach for quantitative 3D microscopy of optically challenging cell-cultured samples
Source: Commun Biol. 2020 Oct 2;3:548. doi: 10.1038/s42003-020-01273-w (PMC7532209; doi:10.1038/s42003-020-01273-w)
Supplement: Supplementary file 8 — Supplementary Data 1 [file 42003_2020_1273_MOESM8_ESM.r]

#R script for statistically analyze �CT imaged nuclei. More details in Methods.
#Explanations for terms used in this file available in the README-sheets of the Supplementary Data 3 Excel files.

#Figure 3 related functions:

#Upload the source csv file to R
D=read.csv(file.choose());

#Visual adjustments for box-plots
par(lwd=2)			
par(cex.lab=1)  	
par(cex.axis=2.78)	

#All the semi-inter quartile ranges are calculated by fivenum function

#Analyze statistics for sphericity
wilcox.test(D$WOC_sphe,D$WC_sphe) 
boxplot(D$WOC_sphe,D$WC_sphe,ylab="sphericity", names=c("Control","Test"), lwd=2, col=c("#f86100","#0000f8"))
median(D$WOC_sphe, na.rm=TRUE)
median(D$WC_sphe, na.rm=TRUE)
(fivenum(D$WOC_sphe)[4] - fivenum(D$WOC_sphe)[2])/2
(fivenum(D$WC_sphe)[4] - fivenum(D$WC_sphe)[2])/2

#Analyze statistics for flatness
wilcox.test(D$WOC_flat,D$WC_flat)
boxplot(D$WOC_flat,D$WC_flat,ylab="Flatness", names=c("Control","Test"), lwd=2, col=c("#f86100","#0000f8"))
median(D$WOC_flat, na.rm=TRUE)
median(D$WC_flat, na.rm=TRUE)
(fivenum(D$WOC_flat)[4] - fivenum(D$WOC_flat)[2])/2
(fivenum(D$WC_flat)[4] - fivenum(D$WC_flat)[2])/2

#Analyze statistics for elongation
wilcox.test(D$WOC_elo,D$WC_elo)
boxplot(D$WOC_elo,D$WC_elo,ylab="Elongation", names=c("Control","Test"), lwd=2, col=c("#f86100","#0000f8"))
median(D$WOC_elo, na.rm=TRUE)
median(D$WC_elo, na.rm=TRUE)
(fivenum(D$WOC_elo)[4] - fivenum(D$WOC_elo)[2])/2
(fivenum(D$WC_elo)[4] - fivenum(D$WC_elo)[2])/2

#Analyze statistics for intensity
wilcox.test(D$WOC_int,D$WC_int)
boxplot(D$WOC_int,D$WC_int,ylab="Intensity", names=c("Control","Test"), lwd=2, col=c("#f86100","#0000f8"))
median(D$WOC_int, na.rm=TRUE)
median(D$WC_int, na.rm=TRUE)
(fivenum(D$WOC_int)[4] - fivenum(D$WOC_int)[2])/2
(fivenum(D$WC_int)[4] - fivenum(D$WC_int)[2])/2

#Analyze statistics for volume
wilcox.test(D$WOC_vol,D$WC_vol)
boxplot(D$WOC_vol, D$WC_vol,ylab="Volume", names=c("Control","Test"), lwd=2, col=c("#f86100","#0000f8"))
median(D$WOC_vol, na.rm=TRUE)
median(D$WC_vol, na.rm=TRUE)
(fivenum(D$WOC_vol)[4] - fivenum(D$WOC_vol)[2])/2
(fivenum(D$WC_vol)[4] - fivenum(D$WC_vol)[2])/2

#Analyze statistics for longest axis
wilcox.test(D$WOC_Elong*2,D$WC_Elong*2)
boxplot(D$WOC_Elong*2,D$WC_Elong*2,ylab="Longest axis", names=c("Control","Test"), lwd=2, col=c("#f86100","#0000f8"))
median(D$WOC_Elong*2, na.rm=TRUE)
median(D$WC_Elong*2, na.rm=TRUE)
(fivenum(D$WOC_Elong*2)[4] - fivenum(D$WOC_Elong*2)[2])/2
(fivenum(D$WC_Elong*2)[4] - fivenum(D$WC_Elong*2)[2])/2

#Analyze statistics for medium axis
wilcox.test(D$WOC_Emed*2,D$WC_Emed*2)
boxplot(D$WOC_Emed*2,D$WC_Emed*2,ylab="Medium axis", names=c("Control","Test"), lwd=2, col=c("#f86100","#0000f8"))
median(D$WOC_Emed*2, na.rm=TRUE)
median(D$WC_Emed*2, na.rm=TRUE)
(fivenum(D$WOC_Emed*2)[4] - fivenum(D$WOC_Emed*2)[2])/2
(fivenum(D$WC_Emed*2)[4] - fivenum(D$WC_Emed*2)[2])/2

#Analyze statistics for shortest axis
wilcox.test(D$WOC_Eshort*2,D$WC_Eshort*2)
boxplot(D$WOC_Eshort*2,D$WC_Eshort*2,ylab="Shortest axis", names=c("Control","Test"), lwd=2, col=c("#f86100","#0000f8"))
median(D$WOC_Eshort*2, na.rm=TRUE)
median(D$WC_Eshort*2, na.rm=TRUE)
(fivenum(D$WOC_Eshort*2)[4] - fivenum(D$WOC_Eshort*2)[2])/2
(fivenum(D$WC_Eshort*2)[4] - fivenum(D$WC_Eshort*2)[2])/2


#Figure 4 related functions:

#Upload the source csv file to R
D=read.csv(file.choose());

#Visual adjustments for box-plots
par(lwd=1.5)			
par(cex.axis=1)
par(cex.lab=1)
par(mar = c(0.2, 2, 3, 0.1))
par(mfrow=c(7,1))

#Draw the boxplots
boxplot(D$raw_vol,D$raw_Random_vol,D$raw_Q1Q3Elong_vol,D$nlm_Q1Q3Elong_vol,D$CLSM_vol, col=c("#f86100","#f86100","#f86100","#f86100","#0000f8"), xaxt = "n")
boxplot(D$raw_Elong*2,D$raw_Random_Elong*2,D$raw_Q1Q3Elong_Elong*2,D$nlm_Q1Q3Elong_Elong*2,D$CLSM_Elong*2, col=c("#f86100","#f86100","#f86100","#f86100","#0000f8"), xaxt = "n")
boxplot(D$raw_Emed*2,D$raw_Random_Emed*2,D$raw_Q1Q3Elong_Emed*2,D$nlm_Q1Q3Elong_Emed*2,D$CLSM_Emed*2, col=c("#f86100","#f86100","#f86100","#f86100","#0000f8"), xaxt = "n")
boxplot(D$raw_Eshort*2,D$raw_Random_Eshort*2,D$raw_Q1Q3Elong_Eshort*2,D$nlm_Q1Q3Elong_Eshort*2,D$CLSM_Eshort*2, col=c("#f86100","#f86100","#f86100","#f86100","#0000f8"), xaxt = "n")
boxplot(D$raw_flat,D$raw_Random_flat,D$raw_Q1Q3Elong_flat,D$nlm_Q1Q3Elong_flat,D$CLSM_flat, col=c("#f86100","#f86100","#f86100","#f86100","#0000f8"), xaxt = "n")
boxplot(D$raw_elo,D$raw_Random_elo,D$raw_Q1Q3Elong_elo,D$nlm_Q1Q3Elong_elo,D$CLSM_elo, col=c("#f86100","#f86100","#f86100","#f86100","#0000f8"), xaxt = "n")
boxplot(D$raw_sphe,D$raw_Random_sphe,D$raw_Q1Q3Elong_sphe,D$nlm_Q1Q3Elong_sphe,D$CLSM_sphe,col=c("#f86100","#f86100","#f86100","#f86100","#0000f8"), xaxt = "n")

#Analyze statistics for volume
wilcox.test(D$CLSM_vol,D$raw_vol)
wilcox.test(D$CLSM_vol,D$raw_Random_vol)
wilcox.test(D$CLSM_vol,D$raw_Q1Q3Elong_vol)
wilcox.test(D$CLSM_vol,D$nlm_Q1Q3Elong_vol)
median(D$CLSM_vol, na.rm=TRUE)
median(D$raw_vol, na.rm=TRUE)
median(D$raw_Random_vol, na.rm=TRUE)
median(D$raw_Q1Q3Elong_vol, na.rm=TRUE)
median(D$nlm_Q1Q3Elong_vol, na.rm=TRUE)
(fivenum(D$CLSM_vol)[4] - fivenum(D$CLSM_vol)[2])/2
(fivenum(D$raw_vol)[4] - fivenum(D$raw_vol)[2])/2
(fivenum(D$raw_Random_vol)[4] - fivenum(D$raw_Random_vol)[2])/2
(fivenum(D$raw_Q1Q3Elong_vol)[4] - fivenum(D$raw_Q1Q3Elong_vol)[2])/2
(fivenum(D$nlm_Q1Q3Elong_vol)[4] - fivenum(D$nlm_Q1Q3Elong_vol)[2])/2

#Analyze statistics for longest axis
wilcox.test(D$CLSM_Elong*2,D$raw_Elong*2)
wilcox.test(D$CLSM_Elong*2,D$raw_Random_Elong*2)
wilcox.test(D$CLSM_Elong*2,D$raw_Q1Q3Elong_Elong*2)
wilcox.test(D$CLSM_Elong*2,D$nlm_Q1Q3Elong_Elong*2)
median(D$CLSM_Elong*2, na.rm=TRUE)
median(D$raw_Elong*2, na.rm=TRUE)
median(D$raw_Random_Elong*2, na.rm=TRUE)
median(D$raw_Q1Q3Elong_Elong*2, na.rm=TRUE)
median(D$nlm_Q1Q3Elong_Elong*2, na.rm=TRUE)
(fivenum(D$CLSM_Elong*2)[4] - fivenum(D$CLSM_Elong*2)[2])/2
(fivenum(D$raw_Elong*2)[4] - fivenum(D$raw_Elong*2)[2])/2
(fivenum(D$raw_Random_Elong*2)[4] - fivenum(D$raw_Random_Elong*2)[2])/2
(fivenum(D$raw_Q1Q3Elong_Elong*2)[4] - fivenum(D$raw_Q1Q3Elong_Elong*2)[2])/2
(fivenum(D$nlm_Q1Q3Elong_Elong*2)[4] - fivenum(D$nlm_Q1Q3Elong_Elong*2)[2])/2

#Analyze statistics for medium axis
wilcox.test(D$CLSM_Emed*2,D$raw_Emed*2)
wilcox.test(D$CLSM_Emed*2,D$raw_Random_Emed*2)
wilcox.test(D$CLSM_Emed*2,D$raw_Q1Q3Elong_Emed*2)
wilcox.test(D$CLSM_Emed*2,D$nlm_Q1Q3Elong_Emed*2)
median(D$CLSM_Emed*2, na.rm=TRUE)
median(D$raw_Emed*2, na.rm=TRUE)
median(D$raw_Random_Emed*2, na.rm=TRUE)
median(D$raw_Q1Q3Elong_Emed*2, na.rm=TRUE)
median(D$nlm_Q1Q3Elong_Emed*2, na.rm=TRUE)
(fivenum(D$CLSM_Emed*2)[4] - fivenum(D$CLSM_Emed*2)[2])/2
(fivenum(D$raw_Emed*2)[4] - fivenum(D$raw_Emed*2)[2])/2
(fivenum(D$raw_Random_Emed*2)[4] - fivenum(D$raw_Random_Emed*2)[2])/2
(fivenum(D$raw_Q1Q3Elong_Emed*2)[4] - fivenum(D$raw_Q1Q3Elong_Emed*2)[2])/2
(fivenum(D$nlm_Q1Q3Elong_Emed*2)[4] - fivenum(D$nlm_Q1Q3Elong_Emed*2)[2])/2

#Analyze statistics for shortest axis
wilcox.test(D$CLSM_Eshort*2,D$raw_Eshort*2)
wilcox.test(D$CLSM_Eshort*2,D$raw_Random_Eshort*2)
wilcox.test(D$CLSM_Eshort*2,D$raw_Q1Q3Elong_Eshort*2)
wilcox.test(D$CLSM_Eshort*2,D$nlm_Q1Q3Elong_Eshort*2)
median(D$CLSM_Eshort*2, na.rm=TRUE)
median(D$raw_Eshort*2, na.rm=TRUE)
median(D$raw_Random_Eshort*2, na.rm=TRUE)
median(D$raw_Q1Q3Elong_Eshort*2, na.rm=TRUE)
median(D$nlm_Q1Q3Elong_Eshort*2, na.rm=TRUE)
(fivenum(D$CLSM_Eshort*2)[4] - fivenum(D$CLSM_Eshort*2)[2])/2
(fivenum(D$raw_Eshort*2)[4] - fivenum(D$raw_Eshort*2)[2])/2
(fivenum(D$raw_Random_Eshort*2)[4] - fivenum(D$raw_Random_Eshort*2)[2])/2
(fivenum(D$raw_Q1Q3Elong_Eshort*2)[4] - fivenum(D$raw_Q1Q3Elong_Eshort*2)[2])/2
(fivenum(D$nlm_Q1Q3Elong_Eshort*2)[4] - fivenum(D$nlm_Q1Q3Elong_Eshort*2)[2])/2

#Analyze statistics for flatness
wilcox.test(D$CLSM_flat,D$raw_flat)
wilcox.test(D$CLSM_flat,D$raw_Random_flat)
wilcox.test(D$CLSM_flat,D$raw_Q1Q3Elong_flat)
wilcox.test(D$CLSM_flat,D$nlm_Q1Q3Elong_flat)
median(D$CLSM_flat, na.rm=TRUE)
median(D$raw_flat, na.rm=TRUE)
median(D$raw_Random_flat, na.rm=TRUE)
median(D$raw_Q1Q3Elong_flat, na.rm=TRUE)
median(D$nlm_Q1Q3Elong_flat, na.rm=TRUE)
(fivenum(D$CLSM_flat)[4] - fivenum(D$CLSM_flat)[2])/2
(fivenum(D$raw_flat)[4] - fivenum(D$raw_flat)[2])/2
(fivenum(D$raw_Random_flat)[4] - fivenum(D$raw_Random_flat)[2])/2
(fivenum(D$raw_Q1Q3Elong_flat)[4] - fivenum(D$raw_Q1Q3Elong_flat)[2])/2
(fivenum(D$nlm_Q1Q3Elong_flat)[4] - fivenum(D$nlm_Q1Q3Elong_flat)[2])/2

#Analyze statistics for elongation
wilcox.test(D$CLSM_elo,D$raw_elo)
wilcox.test(D$CLSM_elo,D$raw_Random_elo)
wilcox.test(D$CLSM_elo,D$raw_Q1Q3Elong_elo)
wilcox.test(D$CLSM_elo,D$nlm_Q1Q3Elong_elo)
median(D$CLSM_elo, na.rm=TRUE)
median(D$raw_elo, na.rm=TRUE)
median(D$raw_Random_elo, na.rm=TRUE)
median(D$raw_Q1Q3Elong_elo, na.rm=TRUE)
median(D$nlm_Q1Q3Elong_elo, na.rm=TRUE)
(fivenum(D$CLSM_elo)[4] - fivenum(D$CLSM_elo)[2])/2
(fivenum(D$raw_elo)[4] - fivenum(D$raw_elo)[2])/2
(fivenum(D$raw_Random_elo)[4] - fivenum(D$raw_Random_elo)[2])/2
(fivenum(D$raw_Q1Q3Elong_elo)[4] - fivenum(D$raw_Q1Q3Elong_elo)[2])/2
(fivenum(D$nlm_Q1Q3Elong_elo)[4] - fivenum(D$nlm_Q1Q3Elong_elo)[2])/2

#Analyze statistics for sphericity
wilcox.test(D$CLSM_sphe,D$raw_sphe)
wilcox.test(D$CLSM_sphe,D$raw_Random_sphe) 
wilcox.test(D$CLSM_sphe,D$raw_Q1Q3Elong_sphe) 
wilcox.test(D$CLSM_sphe,D$nlm_Q1Q3Elong_sphe) 
median(D$CLSM_sphe, na.rm=TRUE)
median(D$raw_sphe, na.rm=TRUE)
median(D$raw_Random_sphe, na.rm=TRUE)
median(D$raw_Q1Q3Elong_sphe, na.rm=TRUE)
median(D$nlm_Q1Q3Elong_sphe, na.rm=TRUE)
(fivenum(D$CLSM_sphe)[4] - fivenum(D$CLSM_sphe)[2])/2
(fivenum(D$raw_sphe)[4] - fivenum(D$raw_sphe)[2])/2
(fivenum(D$raw_Random_sphe)[4] - fivenum(D$raw_Random_sphe)[2])/2
(fivenum(D$raw_Q1Q3Elong_sphe)[4] - fivenum(D$raw_Q1Q3Elong_sphe)[2])/2
(fivenum(D$nlm_Q1Q3Elong_sphe)[4] - fivenum(D$nlm_Q1Q3Elong_sphe)[2])/2

#An additional comparison of Q1Elong low-passed and Q1Q3Elong bandpassed uCT raw elongation
wilcox.test(D$raw_Q1Q3Elong_elo,D$raw_Q1Elong_LowPass_elo)
median(D$raw_Q1Q3Elong_elo, na.rm=TRUE)
median(D$raw_Q1Elong_LowPass_elo, na.rm=TRUE)
