# Supplementary material for: A tube-source X-ray microtomography approach for quantitative 3D microscopy of optically challenging cell-cultured samples
Source: Commun Biol. 2020 Oct 2;3:548. doi: 10.1038/s42003-020-01273-w (PMC7532209; doi:10.1038/s42003-020-01273-w)
Supplement: Supplementary file 9 — Supplementary Data 2 [file 42003_2020_1273_MOESM9_ESM.zip]

Archive with 9 entries (8 files):
- SupplementaryData3/
- SupplementaryData3/DryScaffold1bin_DisintegratedDaughters_Tabulated3D_uCT.csv
- SupplementaryData3/DryScaffold1bin_DisintegratedDaughters_Tabulated3D_uCT.xls
- SupplementaryData3/DryScaffold1bin_Tabulated3D_uCT.csv
- SupplementaryData3/DryScaffold1bin_Tabulated3D_uCT.xls
- SupplementaryData3/WetFlatSubstrate1bin_Tabulated3D_CLSManduCT.csv
- SupplementaryData3/WetFlatSubstrate1bin_Tabulated3D_CLSManduCT.xls
- SupplementaryData3/WetScaffold2bin_Tabulated3D_uCT.csv
- SupplementaryData3/WetScaffold2bin_Tabulated3D_uCT.xls
