# Supplementary material for: A tube-source X-ray microtomography approach for quantitative 3D microscopy of optically challenging cell-cultured samples
Source: Commun Biol. 2020 Oct 2;3:548. doi: 10.1038/s42003-020-01273-w (PMC7532209; doi:10.1038/s42003-020-01273-w)
Supplement: Supplementary file 9 — Supplementary Data 2 [file 42003_2020_1273_MOESM9_ESM.zip › SupplementaryData3/DryScaffold1bin_DisintegratedDaughters_Tabulated3D_uCT.csv]

WOC_#	WOC_vol	WOC_ar	WOC_int	WOC_Elong	WOC_Emed	WOC_Eshort	WOC_flat	WOC_elo	WOC_anis	WOC_sphe	WOC_ElliVolume	WOC_EV_SV		WC_#	WC_vol	WC_ar	WC_int	WC_Elong	WC_Emed	WC_Eshort	WC_flat	WC_elo	WC_anis	WC_sphe	WC_ElliVolume	WC_EV_SV
1	919.9131757	572.2924198	7343.301887	14.13082629	5.023606755	3.484610803	0.693647209	0.355506936	0.753403606	0.77185919	1036.158232	1.126365247		2	1591.489848	827.02606	8725.531879	12.31725624	7.347347102	4.575128144	0.622691167	0.596508424	0.628559473	0.779561753	1734.348645	1.08976419
2	234.9850783	201.4189015	6936.772727	5.834166659	3.489605047	2.672511783	0.765849357	0.598132561	0.541920562	0.85373565	227.9099813	0.969891293		3	429.9158818	307.4063734	7745.291925	7.296677324	4.082843736	3.611398517	0.884530183	0.559548347	0.505062598	0.854284534	450.6630216	1.048258603
3	415.2293144	298.7200371	7199.221865	7.515798115	4.139764161	3.315543606	0.800901568	0.550808324	0.55885675	0.860859186	432.1097441	1.04065327		6	417.8995994	287.0224423	8516.472843	5.333155969	4.484396311	4.199002892	0.936358564	0.840852272	0.212660774	0.902821217	420.6520933	1.006586496
5	85.44911937	110.7109155	6580.765625	4.972318066	2.798342546	1.465289742	0.523627725	0.562784301	0.705310537	0.716431112	85.40275789	0.999457438		7	618.1709729	389.1451142	8121.933045	7.548958635	4.723848697	4.180502288	0.884978025	0.625761635	0.446214705	0.870202333	624.4534931	1.010163079
6	110.8168267	118.465711	6689.39759	3.937010317	3.448536256	1.85492393	0.537887322	0.875927666	0.528849614	0.857108385	105.4911587	0.951941703		9	287.0556354	244.6530758	7832.051163	6.094955146	4.451226804	2.752639132	0.618400107	0.7303133	0.548374177	0.811949732	312.8154007	1.089737884
7	192.2605186	193.9736679	6468.333333	8.602617464	2.532675055	2.151207316	0.849381491	0.294407495	0.749935723	0.763964231	196.3274202	1.021153077		11	680.92267	431.8178132	8423.998039	7.341683012	5.846288412	4.07017539	0.696198187	0.796314469	0.445607311	0.835526756	731.7750516	1.074681581
9	224.3039383	229.613807	6800.113095	9.187386488	3.078566074	2.0175971	0.655369107	0.335086162	0.780394881	0.709491131	239.036114	1.065679523		12	291.0610629	232.3445069	7367.183486	5.293110263	3.961144515	3.259575681	0.822887342	0.748358587	0.384185192	0.862988432	286.2736046	0.983551705
10	1264.379938	753.3684164	7483.949314	14.83343408	6.972597643	3.372608834	0.483694744	0.47005957	0.772634656	0.729367453	1461.136848	1.155615337		14	60.08141206	74.70076027	6498.488889	3.465149807	2.106924767	1.862816763	0.884140142	0.608032808	0.462413787	0.859797446	56.96784483	0.948177529
12	265.6933555	223.4861864	6965.954774	7.213739181	3.312476634	2.679652331	0.808957353	0.459189964	0.628534902	0.838364808	268.2133059	1.009484431		15	417.8995994	283.4338816	7827.479233	5.743679389	4.673631829	3.701273323	0.791947988	0.813699984	0.355591935	0.910807608	416.1831121	0.995892584
13	186.9199486	189.0681071	6814.714286	7.753798834	2.926162627	2.094825278	0.715895029	0.377384388	0.729832393	0.758438332	199.0899804	1.065108255		16	327.1099101	244.8854532	7333.563265	5.623519141	4.51332596	2.996694166	0.663965819	0.80258035	0.467114081	0.886926098	318.5927653	0.973962437
14	451.2781617	347.8639213	6900.331361	9.606888749	4.346708422	2.596928728	0.597447189	0.452457454	0.729680566	0.775815132	454.2468351	1.006578367		17	46.72998716	66.64019577	6527.771429	4.661625591	1.86344395	1.45354577	0.780031924	0.399741231	0.688189079	0.754009799	52.88969279	1.131814837
15	98.80054427	108.7159517	6774.418919	4.539586198	2.442580404	2.08649337	0.854216863	0.538062347	0.54037807	0.849645827	96.91048206	0.980869921		18	120.1628241	133.2859963	6691.133333	4.56407169	3.739116983	1.679949315	0.449290387	0.819250274	0.631918728	0.784071721	120.089849	0.999392698
16	105.4762567	125.9868899	6714.063291	6.744028102	2.167626478	1.795946181	0.828531207	0.321414212	0.733698295	0.757699735	109.9729173	1.04263197		21	138.854819	156.9006114	6694.5	7.298814552	2.981505071	1.584991894	0.531607982	0.408491687	0.782842558	0.733961858	144.4786039	1.040501187
17	519.3704287	387.5076295	6953.03599	11.22099751	4.904583835	2.594424137	0.528979466	0.437089825	0.768788458	0.765369507	598.0854179	1.151558473		22	81.4436919	98.5220288	6680.540984	4.274600566	2.74154049	1.584563798	0.577983	0.641355946	0.629307166	0.801804309	77.78369003	0.955060953
18	197.6010885	182.3681623	7057.5	4.630590711	3.673130263	2.835337141	0.771913038	0.793231467	0.387694288	0.834432119	202.006825	1.022296114		25	347.1370474	269.0338043	7211.723077	7.546763783	3.696002081	2.857797311	0.773213123	0.489746623	0.621321484	0.836690152	333.8973684	0.961860369
19	895.8806109	569.2429075	7305.737705	11.47597164	6.852900587	3.119243161	0.455171226	0.597152102	0.728193546	0.762005707	1027.547103	1.146968793		27	65.42198202	92.06414337	6528.979592	4.109388826	2.848953683	1.244016256	0.436657241	0.693279172	0.697274629	0.72302934	61.00666567	0.932510202
20	835.7991988	507.7907094	7492.669329	10.19514969	5.262139599	3.916562762	0.744290927	0.516141475	0.615840583	0.817823135	880.1357701	1.053046918		28	683.592955	460.4801659	7652.871094	10.08635033	5.746986718	2.987591936	0.519853635	0.569778615	0.703798516	0.78527101	725.4109878	1.061173879
22	136.184534	145.6601581	6732.333333	4.791438679	3.792983752	1.848605513	0.487375015	0.791616883	0.61418571	0.797029492	140.7277584	1.033360796		29	321.7693401	261.4598742	6990.215768	5.8122322	5.419579067	2.511473142	0.463407418	0.93244366	0.567898691	0.817503541	331.3795168	1.029866664
23	86.78426186	104.5536505	6791.753846	4.058678721	3.190517934	1.523335898	0.477457243	0.786097682	0.624671968	0.802979177	82.62855358	0.952114494		30	224.3039383	196.9842407	7597.761905	4.959706928	3.540657166	2.954303461	0.834394103	0.713884352	0.404339106	0.846990332	217.3119476	0.968828052
24	879.858901	548.7958349	7653.681335	12.27926251	5.841955404	3.358265284	0.574852948	0.47575784	0.726509204	0.78199685	1009.099825	1.146888238		31	110.8168267	120.3031752	6853.951807	5.127525865	2.497297177	1.926500121	0.771434068	0.487037461	0.62428271	0.83332537	103.3322143	0.932459604
25	543.4029935	452.8619538	6778.474201	9.483235031	6.81889734	2.189363312	0.321072925	0.719047595	0.769133286	0.676893979	593.0306117	1.091327466		32	64.08683953	79.416417	6649.875	3.535218005	2.725360672	1.458260291	0.535070571	0.770917287	0.587504847	0.839315824	58.85235479	0.918322002
26	528.7164261	382.9630073	7116.212121	10.84736084	3.940108419	3.005680388	0.762842051	0.363231986	0.722911367	0.787758877	538.100836	1.01774942		33	145.5305314	153.319005	6822.40367	5.555190157	3.105110628	1.997330859	0.643239839	0.558956677	0.640456798	0.792946925	144.3160484	0.991654789
28	152.2062439	161.6661157	6703.587719	5.468682982	3.862141153	1.7791528	0.460664882	0.706228751	0.674665215	0.773561137	157.4029068	1.034142246		34	1260.374511	680.4387288	8384.943856	10.29425412	6.234450751	4.934023757	0.791412741	0.60562433	0.520701189	0.809853978	1326.425704	1.052406005
29	562.0949884	412.0792123	6937.897862	9.706112252	4.955649485	2.757302254	0.556395738	0.510569974	0.715921042	0.761610112	555.54453	0.98834635		35	136.184534	141.8030022	7665.421569	4.131750902	2.949589392	2.426827433	0.822767887	0.713883644	0.412639462	0.830611957	123.8862759	0.909694165
30	78.77340692	106.6025119	6615.084746	6.567559384	1.9796526	1.463411407	0.739226371	0.301428961	0.777175763	0.700650771	79.69811294	1.011738809		36	456.6187316	387.7738492	6985.27193	11.04490682	4.752244978	2.213745725	0.465831567	0.430265737	0.799568637	0.703059007	486.7177913	1.065917269
31	154.8765289	147.0844027	6768.034483	4.356261886	3.222903075	2.572848284	0.798301477	0.73983226	0.409390814	0.873438467	151.3087391	0.976963651		37	1600.835846	810.4926155	8904.45955	12.81145883	6.755849232	5.039525328	0.74594994	0.527328646	0.606639229	0.799094363	1827.076685	1.141326695
32	373.8398972	338.4882281	6753.325	14.01794836	3.476980719	2.13820329	0.614959778	0.248037775	0.847466745	0.692435716	436.5402984	1.167719929		38	523.3758561	356.7390721	7425.410714	7.393439106	5.051809801	3.40948023	0.674902731	0.683282804	0.53885057	0.845224015	533.4212063	1.019193377
33	145.5305314	149.2158064	6782.220183	4.532771379	3.082513129	2.288665614	0.742467434	0.680050431	0.495084702	0.81647818	133.9490704	0.920419029		40	599.4789781	376.0699347	7759.104677	6.885539799	4.78597635	4.493628315	0.938915696	0.69507642	0.34738184	0.884099679	620.2893116	1.034714034
34	327.1099101	268.0412857	6858.338776	6.537151698	5.031655748	2.384351627	0.473870182	0.769701543	0.635261389	0.812432207	328.5174137	1.004302846		43	360.4884723	261.0081554	7794.803704	5.060921834	4.368094758	3.839301616	0.878941925	0.863102593	0.241382945	0.897488544	355.5187594	0.986213948
35	137.5196765	143.6227174	6762.223301	4.980828092	3.071202607	2.128382635	0.693012773	0.61660482	0.572684984	0.817927664	136.3792622	0.991707265		45	397.8724621	322.4823921	7197.88255	13.40547148	3.525961144	2.385693554	0.67660801	0.263024031	0.822035834	0.765595622	472.3488707	1.187186638
36	385.8561797	316.3374276	7095.702422	8.89102202	4.114989206	2.462161507	0.598339724	0.462825218	0.723073287	0.765112287	377.3336467	0.977912669		51	17.35685237	32.80784724	5959.307692	3.679719139	1.103685735	0.853897259	0.773677898	0.299937493	0.767944991	0.747003896	14.52627728	0.83691887
37	48.06512965	64.77990152	6600.555556	3.162880439	2.349802364	1.30389867	0.554897165	0.742931138	0.587749618	0.822209671	40.5925714	0.844532652		52	538.0624235	352.0195755	7833.210918	7.136856445	4.94514038	3.750526741	0.758426749	0.692901758	0.474484772	0.873857311	554.4552006	1.030466311
39	69.42740949	83.25842972	6756.961538	3.99508597	2.390020769	1.632154909	0.682904069	0.598240135	0.591459378	0.852363317	65.27964577	0.940257547		54	1313.78021	671.96346	8372.04065	9.598295109	6.967717259	5.010655861	0.719124453	0.725932802	0.477963971	0.843855477	1403.679001	1.068427573
40	173.5685237	200.7772075	6625.823077	10.38933266	2.287172706	1.934336512	0.845732597	0.220146258	0.813815134	0.66536346	192.533919	1.109267481		55	476.645869	320.9793726	7669.504202	6.711237582	4.948457505	3.451055595	0.697400269	0.737339044	0.485779552	0.883671212	480.0793475	1.007203416
41	217.6282259	199.2419435	6760.472393	6.414348558	3.833733931	2.090329442	0.545246352	0.597680949	0.674116643	0.809119315	215.3167775	0.989378913		57	877.188616	486.6899598	8557.378995	7.790088618	6.233935783	4.456773874	0.714921364	0.800239393	0.427891762	0.883870459	906.596277	1.0335249
42	345.801905	302.2771271	6827.142857	9.894654645	4.270777377	2.127353768	0.498118628	0.431624703	0.784999695	0.736685014	376.561487	1.088951453		58	172.2333812	161.4025334	7054.511628	5.240570563	2.927888398	2.646599452	0.903927709	0.558696494	0.494978758	0.848243909	170.1021956	0.987626176
43	178.9090937	183.7120403	6764.246269	5.996373349	3.82129155	1.894336315	0.495731951	0.637267116	0.684086329	0.761576008	181.8212058	1.016277049		59	90.78968933	104.1300108	7106.617647	4.458283075	2.257567869	1.925072192	0.852719521	0.506376071	0.568203239	0.822756803	81.16038256	0.893938322
44	141.525104	153.2369017	6808.028302	4.889324139	4.653338541	1.606059579	0.345141357	0.951734516	0.671517058	0.777750285	153.0607161	1.0815093		60	547.408421	357.0176344	7736.014634	7.507033196	4.593846615	3.793111849	0.825694057	0.61193903	0.494725579	0.8691697	547.9350538	1.000962047
45	44.05970218	61.53904269	6491.727273	3.546412913	1.80045835	1.52637699	0.847771341	0.507684354	0.569599754	0.797735154	40.82468089	0.926576415		61	602.1492631	388.3430143	8253.898004	6.124959099	5.826937713	4.302379506	0.738360305	0.951343122	0.297566002	0.856912566	643.1923851	1.068161043
47	80.10854941	98.94633329	6625.466667	4.873438509	2.122052027	1.764313154	0.831418425	0.435432195	0.63797365	0.798393322	76.42858156	0.954062733		62	263.0230706	247.8886443	7323.736041	8.970478655	3.13522311	2.51880975	0.803390911	0.34950455	0.719211221	0.742479475	296.7345008	1.1281691
48	132.1791065	148.5568581	6614.585859	7.058212872	2.313700005	1.958097422	0.846305665	0.327802526	0.722578866	0.745630621	133.9444443	1.013355649		63	317.7639127	259.9527503	8236.781513	5.817616498	4.561282634	3.089925144	0.677424618	0.784046634	0.468867509	0.81347409	343.4540486	1.080846613
49	237.6553632	248.6177852	6830.882022	9.73253188	3.193397894	1.924939947	0.602787379	0.328115842	0.802215912	0.673493342	250.6020758	1.054476837		64	70.76255198	87.72029251	6882.943396	3.510364796	2.537288914	1.79513434	0.707500959	0.722799214	0.488618863	0.817781713	66.97423116	0.946464327
50	24.03256482	38.61861143	6569.333333	3.411163237	1.312367075	1.166553188	0.888892452	0.38472714	0.658018949	0.851726176	21.87514714	0.910229403		65	659.5603901	439.9051561	7863.297571	8.88642342	5.363865744	3.368444427	0.627988206	0.603602315	0.620944865	0.802874843	672.5473995	1.019690402
53	142.8602464	148.0174748	6895	5.036372221	3.21987226	2.077807702	0.645307495	0.639323727	0.587439607	0.78998598	141.1401009	0.987959242		66	114.8222542	130.5988239	6811.302326	5.804292471	2.715243361	1.778728496	0.655089898	0.467799198	0.693549471	0.77288823	117.4238513	1.022657604
57	78.77340692	94.43055282	6846.20339	4.88537353	2.228854902	1.575799688	0.706999673	0.456230192	0.677445404	0.816001031	71.87356574	0.912409004		67	242.9959332	228.0513579	7448.032967	7.339108315	3.471086291	2.541274352	0.732126527	0.472957496	0.653735271	0.770852399	271.1745139	1.115963178
59	94.7951168	121.2810718	6575.084507	5.507198273	3.815369896	1.261282356	0.330579312	0.692796901	0.770975677	0.710604372	111.0115818	1.171068569		68	449.9430192	331.4447027	7543.459941	6.629074397	5.769334007	2.971681892	0.515082311	0.870307627	0.551719937	0.817108524	476.0685616	1.058064113
62	1280.401648	652.4992016	7925.305527	9.630918576	7.162606516	4.514287018	0.630257576	0.743709591	0.531271396	0.85369827	1304.417396	1.018756418		69	136.184534	150.9497494	6825.127451	5.270725051	3.68929805	1.663343539	0.450856373	0.699960255	0.684418458	0.764238865	135.4829576	0.99484834
64	456.6187316	324.0518435	7314.576023	7.358811521	4.586926231	3.277053278	0.714433395	0.623324326	0.554676286	0.848481515	463.3418696	1.014723745		70	568.7707008	401.0178649	7486.056338	9.443714056	4.84029103	3.21786949	0.664809093	0.512541041	0.659258056	0.793639205	616.128558	1.083263532
65	1762.388087	910.1834068	8119.354545	17.44149385	5.423902714	5.109439207	0.94202265	0.310976959	0.707052661	0.760128858	2024.684769	1.148830263		71	534.0569961	363.2670016	7642.86	8.684576244	4.600480094	3.247861886	0.705983249	0.529729945	0.626019532	0.838198188	543.5480603	1.017771632
66	539.397566	368.7030252	7399.027228	8.56303075	4.465119597	3.512787204	0.786717383	0.5214415	0.589772908	0.834076575	562.6017139	1.043018637		72	218.9633684	196.7557382	7134.432927	6.047263673	3.405690492	2.52323503	0.740887945	0.563178766	0.582747642	0.828713277	217.675924	0.994120275
67	1608.846701	808.3959682	8235.021577	12.19615984	7.671924313	4.622089981	0.602468141	0.629044258	0.621020875	0.803784533	1811.567089	1.126003546		74	114.8222542	117.6325977	7191.44186	3.577183813	2.829537501	2.635060495	0.931268977	0.790995836	0.263370117	0.884838463	111.721282	0.972993282
68	192.2605186	179.0481247	6852.8125	4.772993445	4.316370551	2.234818457	0.517754078	0.904331967	0.531778436	0.834929454	192.8592251	1.003114038		76	771.7123593	492.6756666	7877.067474	9.428435694	6.107980501	3.336367454	0.546230862	0.64782544	0.646137752	0.79726906	804.8218726	1.042903956
69	357.8181874	271.2171301	7504.253731	6.670853707	3.956192692	3.376929511	0.853580645	0.593056431	0.493778509	0.855904473	373.3098573	1.043294809		77	213.6227984	212.6841456	7145.2	9.680139777	2.705302066	2.127609433	0.786459102	0.279469318	0.780208811	0.734541151	233.3876704	1.092522297
70	353.8127599	310.7445476	6974.588679	7.01981674	6.03231928	2.345953159	0.388897379	0.859327174	0.665809914	0.72879817	416.1194733	1.176100809		78	90.78968933	100.9711065	6819.970588	3.869261055	2.937106718	1.819423128	0.619461021	0.759087246	0.529775039	0.875307041	86.61040693	0.953967434
71	53.40569961	71.79457921	6567.525	3.089459825	2.859711456	1.34940213	0.471866533	0.925634777	0.563223927	0.808675834	49.9384166	0.935076536		79	277.709638	220.5703794	8188.110577	4.802114364	4.417340779	3.144154455	0.71177539	0.919874131	0.345256232	0.879734815	279.373935	1.005992939
73	82.77883439	98.14264447	6832.693548	3.810119589	2.488637861	1.84187971	0.740115603	0.653165289	0.516582179	0.830106863	73.15603924	0.883752952		80	1407.240185	758.2637216	8553.322581	10.12570068	8.989653679	3.92092981	0.436160274	0.887805592	0.61277447	0.780847426	1495.015597	1.062374151
74	664.9009601	426.1071481	7445.700803	9.789269326	4.251729578	4.037957662	0.949721187	0.434325529	0.587511843	0.830160482	703.9896624	1.058788759		81	60.08141206	72.19450257	6779.866667	2.914939458	2.291723492	1.938209492	0.845743171	0.786199345	0.335077273	0.895444757	54.23517942	0.90269482
76	210.9525134	201.4309136	6786.651899	7.742533653	3.461888671	1.956903479	0.565270482	0.447126074	0.747252829	0.78033541	219.7122208	1.041524546		82	21.36227984	34.27152055	6678.6875	2.741193974	1.370598901	1.212529111	0.884671008	0.500000698	0.557663879	0.840949827	19.08230929	0.893271197
77	64.08683953	79.43717426	6874.520833	2.94592133	2.259002179	2.142972914	0.94863694	0.766823661	0.272562749	0.875700245	59.73695562	0.932125161		83	225.6390808	196.7371631	7534.91716	5.234191	3.783490918	2.703362793	0.71451547	0.722841585	0.483518505	0.850278861	224.251421	0.993850091
78	427.2455969	358.6598906	6930.053125	12.26183075	4.173484099	2.342265228	0.561225387	0.340363864	0.808979159	0.722229382	502.0867503	1.175171269		85	359.1533299	278.5792626	7829.193309	6.623025592	4.393128337	3.132460733	0.713036473	0.663311394	0.527034784	0.829918661	381.7724356	1.062978967
79	86.78426186	109.6798398	6582.2	4.598023296	3.448927739	1.365685044	0.395973806	0.750089227	0.702984314	0.748229176	90.71820017	1.045330089		86	419.2347419	303.7750062	7905.824841	6.945802653	4.646391518	3.212843498	0.691470679	0.668949544	0.537441005	0.852700166	434.3265937	1.035998571
80	38.71913221	58.83106212	6499.862069	3.575299712	1.786696408	1.442108026	0.807136579	0.499733324	0.596646955	0.758322502	38.58776469	0.996607168		87	542.067851	378.3332571	7906.20936	9.111166792	4.067618098	3.461367247	0.850956792	0.44644316	0.62009616	0.814372254	537.3415913	0.991281055
81	93.45997431	107.3411146	6674.428571	4.479599197	2.611026697	1.847663529	0.707638697	0.582870606	0.587538204	0.823049732	90.52363109	0.96858181		88	600.8141206	404.2451722	8008.124444	8.330054686	5.095735567	3.654716863	0.717210855	0.611728945	0.56126136	0.821014732	649.8259973	1.081575774
82	1586.149278	921.6429043	7594.726431	16.95692836	8.216621594	3.229804428	0.393081803	0.484558371	0.809528922	0.695469257	1884.973752	1.188396185		89	651.5495352	443.737703	7426.477459	9.39872385	4.822011494	3.685287073	0.764263436	0.513049598	0.607894951	0.786628917	699.6116999	1.073765941
85	120.1628241	138.9028467	6430.822222	6.94562865	3.055677668	1.560010438	0.510528468	0.439942563	0.775396798	0.743469006	138.6868275	1.154157523		90	317.7639127	245.2124165	7277.180672	6.565107214	3.821525306	3.084641007	0.807175345	0.582096405	0.530146134	0.872388415	324.1692378	1.020157497
86	64.08683953	82.0368045	6513.25	4.033323022	2.204061966	1.638240456	0.743282395	0.546463041	0.593823642	0.817420146	61.00326242	0.951884394		91	287.0556354	226.292804	7753.506977	5.34281554	4.192315599	3.099570795	0.739345768	0.78466411	0.419861911	0.876697699	290.8133365	1.013090498
87	395.2021771	287.6484634	7518.817568	7.095100796	3.966391615	3.418007034	0.861742199	0.559032455	0.518258143	0.861655315	402.9171212	1.019521512		93	417.8995994	286.4247835	7532.118211	5.461174208	4.835954469	3.781101848	0.781872921	0.885515511	0.307639401	0.901269882	418.2878201	1.000928981
88	328.4450526	246.0310792	7354.565041	6.049423122	4.161327121	3.099140437	0.744748093	0.687888256	0.487696533	0.890118853	326.795212	0.994976814		94	714.3012322	454.4916021	8182.472897	7.28636526	5.467065111	4.695150573	0.858806412	0.750314446	0.355625143	0.821179405	783.4356291	1.096786053
89	297.7367753	267.5192567	7719.542601	7.247058573	3.768044155	3.016996427	0.80067969	0.519941176	0.58369366	0.755477325	345.096981	1.15906737		95	213.6227984	188.7334848	7243.55	5.174580331	3.594758468	2.749847045	0.764960169	0.694695654	0.468585495	0.847684938	214.2604416	1.002984902
90	272.369068	229.3378304	7236.210784	5.288647045	3.820735073	3.360077885	0.879432314	0.722440927	0.364662104	0.831708596	284.3999152	1.044171121		96	204.276801	194.0988153	6846.215686	6.720455272	3.310052936	2.294383657	0.693156183	0.492534033	0.65859699	0.800306091	213.7904415	1.0465723
91	468.635014	363.7607041	7837.695157	6.682809447	5.745423677	3.293173533	0.573182017	0.859731782	0.507217203	0.762469457	529.6443738	1.130185236		97	45.39484467	60.89636032	6624.794118	3.048975525	2.003775321	1.644715201	0.820808193	0.657196263	0.460567923	0.86755303	42.09032481	0.927204953
93	619.5061154	428.1267601	7784.31681	8.268096898	5.434645443	3.560986175	0.655237993	0.657303066	0.569310058	0.787769624	670.2482218	1.081907354		98	261.6879281	210.5601193	7159.137755	5.50483545	3.696038748	2.997544509	0.811015445	0.671416754	0.455470643	0.887491661	255.4671758	0.976228356
94	209.617371	187.479921	7163.649682	4.798885935	4.009318123	2.72652185	0.680046274	0.835468518	0.431842747	0.844792016	219.7397045	1.048289574		99	210.9525134	183.351239	7397.949367	4.907088273	3.488657049	2.921616558	0.83746167	0.710942387	0.404613002	0.874569911	209.5047989	0.993137249
95	1005.362295	624.4325331	8231.73174	13.10287038	5.724838157	3.562407098	0.622272106	0.436914812	0.728120099	0.754113541	1119.339463	1.113369248		100	340.461335	264.4410304	7518.34902	5.985358361	4.175398233	3.262522384	0.781367956	0.697602045	0.454916116	0.849518404	341.531032	1.003141904
96	174.9036662	158.028273	7225.229008	4.602928859	3.593661843	2.435915624	0.677836627	0.780733736	0.470790078	0.883471111	168.7805203	0.964991323		101	400.542747	309.2616818	7629.176667	6.89658629	5.325271282	2.780472126	0.52212779	0.772160466	0.596833562	0.806010162	427.7431527	1.067908871
97	292.3962053	244.9227291	6777.557078	7.081037058	3.870099121	2.604702716	0.673032559	0.546544114	0.632158017	0.819449455	298.9962406	1.022572233		102	236.3202208	197.2152347	7830.135593	5.156605111	3.5773101	3.04322781	0.850702826	0.693733575	0.409838887	0.875499739	235.1492169	0.995044843
98	72.09769447	86.21136522	6403.481481	3.978568275	2.625120967	1.621458169	0.617669886	0.659815488	0.592451843	0.845177119	70.93662049	0.983895824		103	204.276801	197.1682117	6820.601307	6.709281431	3.583681064	2.168292783	0.605046248	0.534137836	0.676821906	0.788257296	218.3795139	1.069037271
99	38.71913221	55.45940805	6281.551724	3.101568205	1.772022945	1.498951437	0.845898436	0.571331284	0.516711761	0.855267842	34.50856094	0.89125347		104	535.3921386	372.9261695	8040.967581	7.194875583	5.466286711	3.540634066	0.647721983	0.759747218	0.507895025	0.818802467	583.2910979	1.08946519
102	52.07055712	72.3755239	6621.307692	3.614768275	2.961962164	1.110182335	0.374813139	0.81940582	0.692875933	0.783284242	49.79008761	0.956204242		105	603.4844056	424.9580946	8401.94469	8.485528963	5.578504671	3.49684362	0.626842465	0.657413898	0.587905052	0.782263854	693.3644032	1.148935079
103	176.2388087	174.4173405	6913.856061	6.204795034	3.463088757	2.038878282	0.588745604	0.558131048	0.671402799	0.789256924	183.5147478	1.041284546		106	194.9308036	179.6284144	7102.239726	6.449071886	2.953745553	2.447740698	0.828690438	0.458010952	0.620450703	0.831384709	195.3099266	1.001944911
104	156.2116713	167.302456	6742.17094	6.972851658	3.230667795	1.634729166	0.506003486	0.463320884	0.765558018	0.748332814	154.2542537	0.987469453		107	168.2279538	163.4809741	6973.5	5.757309252	2.886774518	2.322079634	0.804385524	0.501410362	0.596672763	0.828645196	161.6583493	0.9609482
105	303.0773453	246.8764135	7013.15859	6.492557366	4.264958677	2.651451473	0.621682805	0.656899652	0.591616782	0.836951064	307.5409245	1.014727525		108	33.37856225	48.53870113	5833.52	3.254701082	1.757352526	1.330127103	0.756892589	0.539942834	0.591321271	0.831965975	31.86777559	0.954737815
106	897.2157534	609.5161899	7452.830357	11.25152141	8.637799461	2.641607137	0.305819456	0.767700575	0.765222227	0.709858979	1075.402908	1.198600118		109	16.02170988	30.50351213	5776.25	2.750945975	1.201898409	0.96985587	0.806936645	0.436903676	0.647446413	0.765335196	13.43215299	0.838372002
107	335.120765	265.0864953	7484.358566	6.542087567	4.395401417	2.925267868	0.665529173	0.671865268	0.552854064	0.83456891	352.3458389	1.051399602		111	117.4925391	125.1134725	8224.204545	3.956358243	2.899747385	2.297891758	0.792445497	0.732933472	0.41919017	0.843446939	110.4266639	0.939861073
108	45.39484467	63.62218911	6579.941176	4.000101304	2.023534798	1.214614748	0.600244063	0.505870888	0.696354003	0.807157507	41.18213203	0.907198435		113	807.7612065	529.768076	7441.664463	9.925076062	6.627369969	3.06309866	0.462189175	0.667739968	0.691377815	0.766012691	843.9654224	1.044820444
109	384.5210372	325.9890598	7023	8.748001564	5.083061121	2.111120746	0.415324682	0.581053979	0.758673941	0.739863223	393.2202426	1.022623484		114	259.0176431	217.4082648	7424.458763	4.936487626	4.50968996	2.835102941	0.628669147	0.913542239	0.42568418	0.848970874	264.3760927	1.020687586
110	222.9687959	209.7159551	6904.51497	5.643354557	5.195714993	1.928735255	0.371216523	0.920678462	0.658228942	0.787193196	236.8884494	1.062428707		115	502.0135763	370.4268973	7241.300532	10.18610002	4.634020418	2.685913844	0.579607685	0.454935688	0.73631578	0.78141513	531.0636383	1.057867084
111	154.8765289	161.005848	6824.689655	5.00682942	4.072331876	1.818381509	0.446520953	0.813355426	0.63681976	0.782550926	155.3029033	1.002752996		116	34.71370474	51.03415582	6410.153846	4.659166752	1.401851278	1.269670861	0.9057101	0.300880255	0.727489715	0.783867108	34.73681199	1.000665652
112	293.7313478	255.0963252	7001.145455	8.104955906	3.330268865	2.802882271	0.841638434	0.410892903	0.65417674	0.785575677	316.9008612	1.078879948		118	200.2713735	192.4092785	6827.673333	7.205926404	3.510832964	2.142032504	0.610120882	0.487214657	0.702740164	0.785878912	226.9941452	1.133432808
113	53.40569961	73.94392472	6599.625	3.816642228	2.600064056	1.142619735	0.439458302	0.681243853	0.700621733	0.750842109	47.49586796	0.889340807		120	444.6024492	338.2357536	7435.876877	7.662650558	5.616712842	2.750504443	0.489700029	0.732998693	0.641050519	0.79406243	495.8635687	1.11529653
114	56.07598459	75.75743097	6730.952381	2.948765565	2.857546549	1.515410885	0.53031888	0.969065355	0.486086347	0.798877016	53.48753354	0.953840292		121	124.1682516	127.1651557	7463.064516	4.393900527	2.673086657	2.495510373	0.933568826	0.608363034	0.432051236	0.859333265	122.7753688	0.988782296
115	45.39484467	66.05202678	6641.470588	5.094520266	2.102049647	1.053025476	0.500951763	0.412609929	0.793302329	0.761089322	47.23606928	1.040560214		122	146.8656739	141.5870981	7499.145455	4.12313062	3.120973526	2.619338342	0.839269645	0.756942676	0.364720989	0.874719844	141.1878704	0.96134016
119	205.6119435	186.91464	7094.824675	4.884001971	4.250531055	2.483745712	0.58433774	0.870296753	0.491452762	0.834663897	215.9806101	1.050428329		124	126.8385366	128.8261655	7251.831579	3.628732947	3.127878212	2.633892392	0.842069995	0.861975312	0.274156453	0.868553301	125.2251268	0.987279814
120	1164.244251	676.3140133	7472.909404	10.99020217	7.932575227	3.494267081	0.440495927	0.721786106	0.68205616	0.771103023	1276.040877	1.096025061		125	623.5115429	395.6155269	8019.93576	7.608929438	5.122907848	3.973764399	0.775685317	0.673275773	0.477749869	0.858396052	648.8298537	1.040606002
121	456.6187316	320.5120121	7399.763158	7.309898614	4.766277829	3.130916123	0.656889135	0.652030634	0.57168816	0.855982944	456.9311331	1.000684163		126	395.2021771	281.4179054	7136.983108	6.058476164	4.214808649	3.751602898	0.890100408	0.695687915	0.380767903	0.886144296	401.2792824	1.015377206
122	204.276801	193.8027865	6933.006536	6.166613801	3.878703019	2.084162168	0.537334815	0.62898426	0.662024859	0.802095514	208.8110111	1.022196403		127	332.4504801	259.7536842	7907.016064	6.072101231	4.554210672	2.917432079	0.640601037	0.750022191	0.519535006	0.843051748	337.9414656	1.016516702
123	116.1573966	127.3962754	6853.137931	4.493724024	3.142929341	1.900786736	0.604781887	0.699404174	0.577013024	0.810463913	112.450921	0.96809092		128	575.4464133	397.2578158	7550.454756	9.448228449	5.132269231	2.942814178	0.57339435	0.543199104	0.688532703	0.806152561	597.7385494	1.038738857
124	355.1479024	279.8295364	7726.879699	7.482280917	4.016284998	2.946714117	0.733691488	0.536772816	0.606174354	0.823274667	370.9241801	1.044421712		129	37.38398972	53.22317154	6782.642857	3.310862856	1.636919977	1.42620155	0.871271394	0.494408874	0.569235691	0.851244608	32.37711544	0.866069023
125	50.73541463	70.56037705	6720.052632	3.332815998	2.266523577	1.394362267	0.61519866	0.680062619	0.581626388	0.80032652	44.12003105	0.869610141		130	819.777489	489.7124751	7775.105863	8.241597903	6.918428246	3.576235696	0.516914474	0.839452292	0.56607496	0.838252209	854.1489398	1.041927781
126	85.44911937	98.96994043	6874.046875	3.676085009	2.964858199	1.832927338	0.618217538	0.806526017	0.501391471	0.826833786	83.68031972	0.979299966		131	622.1764004	403.1236109	7694.296137	8.663891186	4.517527909	3.719031676	0.82324487	0.521420204	0.570743492	0.841185568	609.7226381	0.979983551
127	141.525104	150.6508587	6749.132075	5.413793579	3.362323304	1.897578008	0.564365124	0.621066033	0.649491991	0.791937521	144.6869664	1.022341354		132	343.13162	281.93952	6853.038911	6.666173261	5.461101688	2.294489652	0.420151424	0.819225885	0.655801078	0.792664634	349.8900345	1.019696274
128	84.11397688	91.24805552	6801.031746	3.310720153	2.863409235	1.993942527	0.696352621	0.864890146	0.39773148	0.914875777	79.17847617	0.941323655		133	275.039353	260.0189675	7094.082524	10.3381974	3.661631918	2.05515986	0.561268829	0.354184756	0.801207137	0.729446375	325.8770106	1.184837759
129	769.0420743	490.9019265	8011.182292	10.04922725	5.669211739	3.363770614	0.593340092	0.564144048	0.665270719	0.798632523	802.7315394	1.043807051		134	309.7530577	249.7777221	7009.228448	5.983875455	4.759095565	2.57855098	0.54181534	0.795319956	0.569083448	0.834606591	307.5893561	0.993014753
130	125.5033941	138.1029864	6780.5	4.679788338	3.540746112	1.79063342	0.505722061	0.756603901	0.617368716	0.798225901	124.2843064	0.990286417		135	336.4559075	252.3657875	7562.785714	6.383651556	4.085555445	3.08401669	0.754858607	0.64000289	0.51688831	0.882187326	336.9190839	1.001376633
132	208.2822285	193.0217727	7271.596154	5.766149749	3.656739683	2.45299439	0.670814606	0.634173555	0.574587117	0.814956694	216.653209	1.040190565		136	220.2985109	189.0300826	7079.781818	5.349081882	3.63785156	2.671670419	0.734408861	0.680088965	0.500536638	0.878116141	217.7688267	0.988517016
133	929.2591732	597.0966935	7738.024425	9.726688446	8.947021686	2.965350379	0.331434357	0.919842528	0.695132583	0.747168856	1080.956259	1.163245185		137	289.7259204	247.4263382	7010.571429	7.721903167	4.134087356	2.273108267	0.549845243	0.535371561	0.705628494	0.79754663	303.9574072	1.049120516
134	125.5033941	123.4350213	7170.968085	3.678941128	3.04113108	2.491407055	0.819236984	0.826632168	0.322792356	0.898092052	116.7592447	0.930327387		138	483.3215814	350.0425928	7293.798343	8.248269532	5.404343688	2.78001427	0.514403678	0.655209395	0.662957878	0.811854285	519.0885373	1.074002398
135	240.3256482	209.3584864	7452.683333	6.508444837	3.173054332	2.887740716	0.910082341	0.487528805	0.556308644	0.841437031	249.8052391	1.039444774		139	452.6133042	335.2620806	7825.672566	6.585697268	5.039097288	3.392935257	0.673322038	0.765157748	0.484802426	0.812074309	471.6487506	1.042056754
136	375.1750397	270.5287312	7717.320285	5.045118156	4.49462348	4.076329091	0.906934498	0.890885672	0.19202505	0.884907244	387.1885499	1.03202108		140	333.7856225	242.6142026	7232.316	5.250983437	4.599332909	3.288668777	0.715031689	0.875899337	0.373704218	0.913249579	332.6934408	0.996727895
137	672.911815	480.5708202	7424.539683	11.53963527	4.534980191	3.490655547	0.769717926	0.39299164	0.69750729	0.739904305	765.1790685	1.137116412		141	416.5644569	309.809927	8234.945513	6.430746351	4.713602093	3.545456206	0.752175541	0.73297901	0.448671116	0.830533014	450.1684276	1.080669318
138	221.6336534	191.8676581	7363.433735	4.678064252	3.810646958	3.041535827	0.798167834	0.81457773	0.349830258	0.857324378	227.1153267	1.024733037		142	822.4477739	523.7864037	7966.306818	8.981854196	7.317488089	3.197969458	0.437031044	0.814696824	0.643952196	0.785607278	880.4221213	1.070490005
139	214.9579409	192.5229218	7239.21118	4.927223131	4.023244329	2.644464621	0.657296551	0.816533821	0.463295136	0.836014626	219.5861823	1.021530916		143	626.1818279	451.2168809	7398.80597	9.290612141	6.444147085	2.818116888	0.437314178	0.693619213	0.696670484	0.753675413	706.7362798	1.128643867
140	344.4667625	285.1911762	7010.406977	9.227194927	3.721525573	2.543686707	0.683506443	0.403321443	0.724327195	0.785516182	365.8835909	1.062173861		144	787.7340692	520.2041319	7899.183051	11.59646117	5.453436598	3.367252921	0.617455225	0.47026731	0.709630992	0.76408563	891.9902229	1.132349428
143	16.02170988	27.33194316	6377	2.123491773	1.262682855	1.231178475	0.975049649	0.594625734	0.420210386	0.931458373	13.82784458	0.863069215		145	140.1899615	142.8938713	6874.733333	5.465147207	2.801181264	2.115621112	0.755260339	0.512553671	0.612888541	0.813042885	135.6655497	0.967726564
144	472.6404415	373.4049254	7338.872881	9.091709354	4.728123835	3.000512317	0.634609503	0.520047843	0.669972697	0.746160999	540.2794008	1.1431087		146	134.8493915	134.1511304	7139.465347	4.465761154	3.192343554	2.2400877	0.701706336	0.7148487	0.498386138	0.859272142	133.7700057	0.99199562
145	1106.833124	632.6502223	7304.259349	10.16669536	7.562119731	3.629521227	0.479960825	0.743812956	0.64299892	0.795380822	1168.856805	1.056037066		147	267.028498	224.4540948	7364.725	6.946588577	3.700898733	2.618812104	0.707615175	0.532764924	0.623007455	0.842956244	282.0146882	1.056122063
146	208.2822285	188.9391771	7586.961538	5.082616695	3.900283184	2.550794636	0.654002419	0.767377006	0.498133582	0.826468792	211.8105576	1.016940136		148	303.0773453	241.5588393	7561.264317	6.579911339	3.459070649	3.220705388	0.931089797	0.525701711	0.510524501	0.85142834	307.0570571	1.013131011
147	142.8602464	149.5301708	6836.981308	5.956178916	2.611927577	2.10317011	0.805217621	0.438524029	0.646892724	0.792467354	137.0540507	0.959357513		149	692.9389524	453.3327517	7548.818882	9.854796382	5.163213416	3.291339921	0.637459593	0.52392898	0.666016446	0.806714454	701.5022667	1.012357964
148	241.6607907	226.8761507	6791.983425	5.818453278	4.990771635	1.985214545	0.397777075	0.857748855	0.658807169	0.772039096	241.4745176	0.999229196		150	982.6648728	549.3820117	8339.836957	9.179384889	5.938592546	4.508797216	0.759236668	0.646948855	0.508812707	0.848499219	1029.547578	1.04770976
149	198.936231	193.1081954	6996.295302	5.654628568	4.154080523	2.013321894	0.484661258	0.734633668	0.643951522	0.790039502	198.0983322	0.995788103		151	883.8643285	550.1067979	7952.143505	9.127798025	7.580763324	3.310479736	0.436694775	0.830513921	0.63731891	0.78273191	959.5298787	1.085607652
150	858.4966212	631.026292	7155.049767	16.89276656	5.572258171	2.3758482	0.426370805	0.329860603	0.859357069	0.664144513	936.7836637	1.091190857		152	76.10312194	94.01325135	6846.719298	4.769812843	2.325182627	1.644722478	0.707351955	0.487478797	0.65518092	0.790305439	76.40814307	1.004007998
153	117.4925391	139.0802529	6782.477273	6.091849518	3.560566443	1.506339474	0.423061751	0.584480367	0.752728713	0.729043237	136.8610058	1.164848482		154	598.1438356	427.8554949	7649.415179	12.47194933	3.890316193	3.084909638	0.792971441	0.311925272	0.752652167	0.766317259	626.9751029	1.048201228
154	530.0515686	346.7045409	7436.02267	5.943238437	5.1858132	4.126227917	0.795676157	0.872556815	0.305727347	0.878146429	532.6989556	1.004994584		156	130.843964	138.5323444	6818.244898	6.306133852	2.920187332	1.702056066	0.58285852	0.46307094	0.730095157	0.749626182	131.2914269	1.003419821
155	132.1791065	146.6802107	6721.666667	6.082046252	3.239918141	1.803920629	0.556779693	0.53270199	0.703402349	0.756218166	148.8983175	1.12648906		157	194.9308036	197.099931	6738.130137	7.049906761	3.957644514	1.907112594	0.481880721	0.561375441	0.729483998	0.75180867	222.8871848	1.14341695
161	433.9213093	345.8085725	7015.916923	10.99757978	3.603390687	2.756688887	0.765026367	0.327653062	0.749336768	0.758990449	457.5987589	1.054566229		159	136.184534	135.3612095	7125.078431	4.037647755	3.154825893	2.47290026	0.783846825	0.781352432	0.387539377	0.85573297	131.9468524	0.968882798
163	256.3473581	222.5705692	7014.833333	5.967243162	3.5307804	2.892518094	0.819229113	0.591693736	0.515267266	0.821630602	255.2755004	0.995818729		160	24.03256482	34.87652506	6495.5	2.084641452	1.735133341	1.287351324	0.741932216	0.832341379	0.382459116	0.892432965	19.50517798	0.811614496
164	28.03799229	45.1096884	6372.857143	4.029604692	1.580939098	1.041288518	0.658651886	0.392331064	0.741590405	0.809965871	27.78671923	0.991038122		161	518.0352862	379.0315603	7963.206186	7.31716764	4.933225144	3.720795392	0.754231823	0.674198732	0.491497862	0.788382685	562.5982014	1.086022934
165	62.75169704	79.27235276	6374.680851	4.560719638	2.180432926	1.337439025	0.613382329	0.478089665	0.706748248	0.82037808	55.71071185	0.887796099		162	170.8982387	151.1677612	7156.039063	4.256167253	3.553739678	2.651479797	0.746109743	0.834962413	0.377026409	0.916455078	167.9891485	0.982977647
166	30.70827727	43.89919732	6358.130435	2.599406042	1.71992289	1.387073932	0.806474488	0.661659957	0.466388125	0.860578421	25.97594281	0.845893847		163	1239.012231	620.3140941	8676.189655	8.085117113	7.18596298	5.299899646	0.737535061	0.888788978	0.344486966	0.879012664	1289.815365	1.041002932
169	277.709638	238.9043016	6763.298077	6.008113128	5.480982045	2.25825097	0.412015758	0.912263456	0.624133081	0.810104451	311.4994582	1.1216732		164	489.9972939	367.5015158	8485.111717	7.595879026	5.567121621	3.013091308	0.541229654	0.732913413	0.603325527	0.77843552	533.715297	1.089220907
170	20.02713735	32.75563136	6518	2.42560706	1.609413901	1.040705522	0.646636345	0.663509736	0.570950489	0.862516512	17.01784894	0.849739463		165	228.3093658	202.1517317	7353.777778	6.053906429	3.453117202	2.877315655	0.833251664	0.570394875	0.524717521	0.835868729	251.9550926	1.103568799
171	360.4884723	283.6479908	7091.466667	7.060351688	4.444025645	3.079111788	0.692865441	0.629434034	0.56388691	0.819814065	404.6848598	1.122601389		166	299.0719178	223.2830064	7358.473214	4.660163048	4.439053868	3.368640902	0.758864614	0.952553338	0.277140978	0.915919435	291.9005101	0.976021126
172	221.6336534	208.0456471	7234.186747	4.90659276	3.439864422	3.216026684	0.934928325	0.701069885	0.344549906	0.78853213	227.3681312	1.025873678		167	38.71913221	57.45554113	6676.862069	2.839043466	2.461581868	1.125898166	0.457388064	0.867046207	0.603423414	0.772180877	32.95900156	0.851232961
175	356.4830449	270.422611	7581.94382	6.20048085	3.968704434	3.752978845	0.945643322	0.640063977	0.394727774	0.852658587	386.8466608	1.085175484		168	443.2673067	310.1120216	7521.596386	6.010354566	4.748598461	3.756280752	0.79102935	0.790069606	0.375031754	0.865897226	449.0680884	1.013086419
177	66.75712451	83.75843159	6685.42	4.515190927	1.880241968	1.646949868	0.875924427	0.416425794	0.635242475	0.8146185	58.5677919	0.877326463		169	666.2361026	435.1649052	8191.869739	7.368222748	5.872301587	3.611575874	0.6150188	0.796976664	0.509844369	0.815965418	654.5705331	0.982490337
178	54.7408421	71.81216845	6589.146341	4.359557319	2.553676998	1.278117212	0.500500734	0.585765208	0.706824084	0.821664711	59.60293545	1.088820215		170	264.3582131	219.069695	7208.484848	6.334246278	3.891198654	2.600609788	0.668331283	0.614311235	0.589436584	0.854140389	268.4986769	1.015662324
179	360.4884723	290.1693494	6902.903704	8.630949609	3.688358687	2.747193834	0.744828274	0.427341006	0.681704336	0.799097593	366.3276013	1.016197824		171	397.8724621	299.5800546	8036.365772	6.823927565	4.534509145	3.277400526	0.722768534	0.66450136	0.519719327	0.829179872	424.7983476	1.067674665
180	174.9036662	187.5634909	6631.824427	8.513660971	2.737459909	1.952625611	0.713298341	0.321537341	0.770647948	0.730305323	190.6214241	1.089865228		173	56.07598459	72.572453	6615	3.760111574	2.268042517	1.464125763	0.645545995	0.603184898	0.610616405	0.827723585	52.30207456	0.932700067
181	70.76255198	84.97178143	6721.943396	3.583749356	2.728111908	1.739429917	0.637594782	0.761245176	0.514634048	0.86076914	71.23531577	1.006680988		174	495.3378638	330.3626885	7938.795148	7.007499585	5.016782601	3.477073164	0.693088268	0.715916218	0.503806868	0.876578766	512.024569	1.033687522
182	116.1573966	125.8572358	6779.574713	4.382172045	3.148007204	1.904532972	0.604996383	0.718366867	0.565390644	0.820688947	110.0530915	0.947447986		175	86.78426186	102.240875	6912.876923	3.441602538	2.536426874	2.119589243	0.835659512	0.736990064	0.384127243	0.833974486	77.50386765	0.893063627
183	53.40569961	69.89153559	6648.425	3.340687092	2.227004162	1.587338551	0.712768561	0.666630576	0.524846683	0.842176341	49.46693486	0.926248232		176	327.1099101	267.2885608	7372.489796	7.173943782	4.210768959	2.828939464	0.671834406	0.586953158	0.605664673	0.804179353	357.9576476	1.094303891
184	190.9253761	180.1613123	6789.58042	5.79604234	3.255020001	2.418090042	0.742880241	0.561593551	0.582803247	0.818530451	191.0936645	1.000881435		177	279.0447804	239.027357	7351.052632	6.634278359	3.480778632	3.056303428	0.878051652	0.52466575	0.539316371	0.802699287	295.6345392	1.059451959
185	113.4871117	121.710518	6769.670588	4.296234211	3.155137313	1.966096178	0.62314124	0.734396022	0.542367552	0.853492688	111.6347957	0.983678182		178	101.4708293	110.8283815	6729.986842	3.88554021	2.948610567	2.036220744	0.690569574	0.758867598	0.475949126	0.858874027	97.71973757	0.963032807
186	29.37313478	47.2590853	6457.590909	3.055368723	2.143019015	1.037082933	0.483935479	0.701394565	0.660570285	0.788653484	28.44407072	0.968370279		179	412.5590295	321.8293282	7092.116505	7.423743698	5.389287854	2.760172428	0.512159028	0.725952844	0.628196697	0.785978104	462.5718212	1.121225784
187	249.6716457	225.5373384	6851.13369	7.404129923	3.489226387	2.35304484	0.674374368	0.471254074	0.682198332	0.795087313	254.6372829	1.019888671		181	128.1736791	143.0824224	6843.260417	6.294946587	3.23988926	1.537216857	0.474465864	0.514680977	0.755801445	0.765387331	131.3245627	1.024582922
188	331.1153376	267.5265597	6914.653226	6.960489355	4.485732774	2.551720376	0.568852516	0.644456524	0.633399285	0.818377131	333.7297035	1.007895635		182	116.1573966	128.844436	6991.758621	5.084158696	2.802794623	1.921654298	0.685620802	0.551279925	0.622031016	0.792135493	114.7028595	0.987477877
190	500.6784338	356.4786302	7333.354667	8.407536253	5.040584683	2.942728696	0.583807015	0.599531721	0.649989176	0.817013265	522.3823533	1.04334902		183	273.7042105	224.3998267	6910.37561	5.510960001	4.456150937	2.690067305	0.603675087	0.808597946	0.511869565	0.854533945	276.7189538	1.011014603
191	399.2076046	345.9880734	6830.598662	8.851505897	5.749114172	2.005628904	0.348858771	0.649506902	0.77341382	0.717230504	427.5208359	1.070923577		185	42.72455969	61.11613398	6760.09375	4.295802401	1.896682915	1.244713421	0.656258044	0.441520056	0.710248912	0.820600719	42.48122289	0.994304522
192	275.039353	215.7119337	7715.417476	4.645179152	4.024321641	3.532238048	0.877722599	0.866343689	0.239590566	0.895389401	276.5882496	1.005631546		186	261.6879281	231.9904811	7057.867347	6.42835742	4.374492133	2.272579727	0.519507101	0.680499208	0.646475829	0.797206265	267.6920004	1.022943635
194	251.0067882	223.730475	7846.404255	6.461317401	4.031605645	2.551407461	0.632851446	0.623960316	0.605125812	0.795555422	278.3989229	1.10912906		187	93.45997431	107.7253606	6787.371429	4.695795153	2.624247952	1.814752805	0.691532522	0.558850603	0.613536633	0.81815926	93.67422221	1.002292403
195	68.092267	85.19593165	6680.098039	3.671482915	2.656460241	1.569628235	0.590872098	0.723538772	0.572481128	0.804916255	64.12542308	0.941743107		188	280.3799229	273.2403228	6808.457143	6.43040444	6.069062016	1.823780202	0.30050446	0.943807201	0.716381727	0.695499903	298.1404963	1.063344669
196	755.6906494	459.9441381	8364.337456	8.525606054	5.08179831	4.264275968	0.839127354	0.596062999	0.499827233	0.844680079	773.8853009	1.024076851		189	60.08141206	82.06938958	6652.222222	4.464783028	2.28896161	1.301795374	0.568727483	0.51267029	0.708430316	0.766338686	55.72758216	0.927534494
197	1097.487127	649.2510427	7706.698297	12.12815141	6.820087598	3.266247526	0.478915773	0.562335295	0.730688757	0.770519633	1131.676418	1.031152339		190	817.107204	544.5748859	7922.125817	11.34732349	6.796019169	2.982298565	0.438830217	0.598909441	0.73718044	0.750817645	963.3581145	1.178986196
198	1231.001376	634.3086117	8403.975054	10.7025609	5.993592259	5.140534323	0.857671677	0.560014777	0.519691187	0.854762356	1381.248359	1.122052653		192	136.184534	138.0980549	7675.009804	5.289914744	2.755760267	2.119065824	0.768958697	0.520946064	0.599413993	0.840501863	129.3966889	0.950157005
199	173.5685237	168.3334352	6957.623077	6.141989915	2.855293954	2.398599238	0.840053345	0.464880925	0.609475224	0.820072996	176.2001303	1.015161773		193	84.11397688	95.05690037	7281.68254	3.517765575	2.785903607	1.879243174	0.67455427	0.791952604	0.465784989	0.869272898	77.14442935	0.917141624
200	616.8358305	426.7948402	7549.727273	8.162521764	6.323634943	3.144821328	0.497312283	0.774715845	0.614724295	0.786270305	679.9480433	1.102316062		194	546.0732785	388.6902954	7779.383863	9.65931601	4.576783246	3.022696695	0.660441304	0.473820635	0.687069282	0.793853251	559.7445837	1.025035661
201	283.0502079	242.4062107	7095.806604	8.499978904	3.270528516	2.516486898	0.769443497	0.384769016	0.703941983	0.805407474	293.0347135	1.03527468		195	253.6770731	210.1578107	7400.321053	5.563029985	4.029959879	2.702409611	0.670579781	0.724418148	0.514219837	0.867090628	253.7767956	1.000393108
202	185.5848061	172.3426411	6848.733813	6.310224201	2.874752948	2.489600952	0.866022576	0.455570651	0.605465531	0.844476325	189.1749678	1.019345127		196	90.78968933	111.3069283	6995	5.309661202	2.401130742	1.656742547	0.689984313	0.4522192	0.687975846	0.766718581	88.4761576	0.974517682
204	98.80054427	134.1195268	6608.797297	8.864952589	1.794941124	1.533378889	0.854278097	0.202476111	0.827029093	0.657365128	102.2032518	1.03444017		197	112.1519692	131.2050267	6904.238095	5.024610021	3.32960487	1.64930964	0.495346957	0.662659362	0.671753702	0.764366511	115.5808449	1.030573478
205	38.71913221	55.5814638	6559.206897	3.247828465	1.915963268	1.441468264	0.752346503	0.589921324	0.556174755	0.812121724	37.57283429	0.970394535		198	126.8385366	129.5686761	7103.4	5.138214622	2.582442336	2.083740718	0.806887607	0.502595264	0.59446211	0.852221127	115.81776	0.913111765
207	160.2170988	155.8468257	6913.308333	5.342820777	2.86351345	2.451265725	0.856034298	0.535955363	0.541203827	0.836164397	157.090107	0.980482784		201	335.120765	292.9056973	7057.111554	9.194168108	4.777620993	2.103483434	0.440278422	0.519636028	0.77121547	0.745845873	387.0364253	1.154916274
208	33.37856225	49.49997283	6615.56	3.213354992	2.054870487	1.110901749	0.540618864	0.639478207	0.654286018	0.819562687	30.72609868	0.920533918		203	511.3595737	354.7293501	7941.493473	9.386883361	4.111307256	3.345922976	0.813834328	0.43798427	0.643553366	0.83434702	540.8862043	1.057741425
209	54.7408421	73.22432467	6545	3.466164424	2.469864237	1.419874426	0.574879544	0.712564072	0.590361491	0.827189469	50.91676329	0.930142127		204	108.1465417	114.6657061	6740.814815	4.244675834	3.204633064	1.840460955	0.57431254	0.754977103	0.566407182	0.866675727	104.8668096	0.96967326
210	128.1736791	132.006216	6868.208333	4.631940746	2.827474885	2.256971478	0.798228656	0.610429848	0.512737403	0.856787787	123.8159035	0.966001011		205	18.69199486	33.06773611	6536.142857	3.768361357	1.381454189	0.904535503	0.654770539	0.366592813	0.759965827	0.815844103	19.72437525	1.055231151
211	249.6716457	220.3222487	7014.748663	7.75490455	3.247639556	2.608044814	0.803058581	0.418785239	0.66369092	0.805392958	275.1363288	1.101992691		206	348.4721899	265.2526069	8411.203065	5.156298884	4.250712804	3.871259757	0.910731902	0.824372849	0.249217347	0.857527188	355.4191049	1.01993535
212	112.1519692	133.3124398	6716.904762	8.341455171	2.263799173	1.630799382	0.720381649	0.271391397	0.804494618	0.738379772	128.9938082	1.150169803		207	917.2428907	548.9781272	8113.687045	9.549895279	5.919394061	4.210586872	0.711320589	0.619838636	0.559096016	0.80785532	997.0274217	1.086982992
213	220.2985109	199.3264066	6956.412121	5.521262767	4.081838332	2.423015398	0.59360886	0.739294343	0.561148328	0.823450494	228.7383582	1.038310959		208	164.2225263	160.2453885	7113.650407	6.115836661	2.612068322	2.398983856	0.918423089	0.427099098	0.607742327	0.833170732	160.5300515	0.977515418
214	193.5956611	179.9603985	7055.372414	5.353198192	4.010401637	2.252765961	0.56173076	0.74915994	0.579173817	0.836730491	202.5843425	1.04643018		209	355.1479024	274.9576697	7452.834586	7.551817998	3.963564819	2.770636766	0.699026481	0.524849092	0.633116586	0.833134589	347.3806968	0.978129659
215	212.2876559	201.3528639	6856.194969	6.380772544	3.685550485	2.143296597	0.581540425	0.577602549	0.664100768	0.792592183	211.1283297	0.99453889		210	291.0610629	235.449461	7248.5	5.83932625	4.381570463	2.72432901	0.621769987	0.750355482	0.533451482	0.850560861	291.971664	1.003128557
216	150.8711014	141.9078028	6987.867257	4.04113927	3.673025158	2.380622854	0.648136822	0.908908333	0.410903041	0.890904362	148.0154087	0.98107197		211	1114.843979	658.3430682	8533.317365	11.32640613	7.153082452	3.536881259	0.494455542	0.631540347	0.687731376	0.766550081	1200.312835	1.07666441
217	496.6730063	364.4116207	7677.849462	8.756435755	5.12594979	2.918125868	0.569284911	0.585392268	0.666745015	0.791583416	548.6486858	1.104647683		212	618.1709729	435.8833357	7850.345572	10.26095879	4.349072536	3.564870197	0.819685155	0.423846604	0.652579231	0.770563809	666.3722829	1.077974075
219	217.6282259	189.4871648	7206.349693	5.694265703	3.282190443	2.749287773	0.837638102	0.576402756	0.51718309	0.860764497	215.2337213	0.98899727		213	696.9443799	476.4090068	7636.760536	9.438141643	6.683022236	2.901438152	0.434150606	0.708086665	0.692583746	0.768306845	766.5867768	1.09992533
220	261.6879281	216.6884432	7426.979592	5.384763921	4.255191264	2.762752986	0.649266464	0.790228007	0.486931456	0.855705615	265.1651344	1.013287607		214	477.9810115	345.9906636	8487.055866	6.477440181	4.79963579	3.673245529	0.765317555	0.740977247	0.432917105	0.8142989	478.3549386	1.000782305
221	595.4735506	431.6385607	7282.423767	10.33625707	5.138227294	2.775817175	0.540228568	0.49710715	0.731448516	0.759060685	617.5271859	1.037035457		215	544.738136	388.2179943	7605.637255	9.239794853	4.823711736	2.882115186	0.5974891	0.522058315	0.688075847	0.792893036	538.0759963	0.987770014
222	125.5033941	130.8760897	6843.180851	4.844385059	2.61519157	2.254069289	0.861913642	0.53983974	0.534704764	0.844266946	119.6184126	0.953108986		216	543.4029935	397.8947698	7454.083538	10.85544085	4.512430678	2.861588937	0.634156875	0.415683779	0.736391274	0.771105437	587.1564903	1.080517585
223	455.2835891	370.6883593	7099.102639	8.522373199	5.767139898	2.370897157	0.411104499	0.676705862	0.721803176	0.730599129	488.1152315	1.07211251		217	18.69199486	31.43719573	6151.5	2.168749913	1.448539077	1.152162793	0.795396418	0.667914298	0.46874336	0.877135282	15.16149915	0.811122583
224	196.2659461	179.1845365	7002.258503	5.252104324	3.588991899	2.46818563	0.687710003	0.683343604	0.530057768	0.842195591	194.8822347	0.992949814		219	176.2388087	163.231482	7221.462121	5.05033598	3.380969996	2.38250914	0.704682131	0.66945447	0.528247398	0.854236494	170.405957	0.966903704
226	153.5413864	158.4726543	6827.713043	5.470059692	3.246936162	1.998387925	0.615468807	0.593583315	0.634667986	0.798514819	148.6737247	0.968297397		220	536.727281	370.1279854	7910.621891	8.264030036	4.95805741	3.374166494	0.680542038	0.599956364	0.591704474	0.828448628	579.1066554	1.07895886
228	170.8982387	168.2069357	6750.367188	6.070324406	3.850450001	2.058424959	0.534593348	0.634307122	0.660903632	0.814199301	201.5334027	1.179259682		221	319.0990551	266.5549571	7288.736402	8.325662304	4.095814629	2.511215977	0.613117586	0.491950608	0.698376431	0.795891184	358.7003161	1.124103348
229	440.5970218	330.9282347	7312.215152	6.612626564	5.961726788	2.649537878	0.444424572	0.901567135	0.599321411	0.80456346	437.5269497	0.993032018		222	376.5101822	308.3193445	7489.897163	9.418242466	3.519674655	2.912466153	0.827481639	0.373708223	0.690763307	0.76982946	404.4099981	1.074101093
230	56.07598459	73.46917486	6620.714286	4.129226846	2.309745804	1.167289514	0.505375748	0.559365201	0.717310393	0.756242004	46.63372665	0.831616725		223	148.2008164	140.5494702	7015.531532	4.40676711	3.216608783	2.385314865	0.741562007	0.729924841	0.45871547	0.879089905	141.6291559	0.955657056
231	60.08141206	75.56316709	6670.844444	3.011493786	2.879828393	1.56975466	0.545086181	0.956279042	0.478745509	0.863590706	57.02548279	0.94913686		224	138.854819	139.2812648	7077.125	4.481430794	2.940701484	2.437899319	0.829019651	0.656197009	0.455999784	0.846385023	134.5773618	0.969194752
232	42.72455969	58.20578413	6763.53125	3.098058949	1.953611111	1.507834866	0.771819354	0.630591975	0.513296909	0.876347745	38.22699717	0.894731214		225	280.3799229	225.2510598	7761.328571	5.133818944	4.191309035	3.200203053	0.76353307	0.816411541	0.37664279	0.869016771	288.4405907	1.028749091
234	82.77883439	95.23000635	6807.580645	3.961188509	2.452133489	1.889976065	0.770747626	0.619039837	0.522876515	0.859184585	76.89790934	0.928956175		226	704.9552348	445.7164655	7941.265152	8.207058209	5.867427048	3.624640316	0.61775635	0.714924507	0.558350846	0.829526193	731.1201245	1.037115675
235	225.6390808	205.0077642	7227.284024	7.409877692	3.037701143	2.304592736	0.758663419	0.40995294	0.688983701	0.810606214	217.2895708	0.962996171		227	221.6336534	189.779837	7317.927711	5.703525603	3.199771224	2.900284337	0.906403657	0.561016369	0.491492712	0.869989312	221.7131796	1.000358818
236	377.8453247	298.9047269	7392.745583	8.806194286	3.416911112	3.036063955	0.888540514	0.388012233	0.655235411	0.797264032	382.6674029	1.012762043		228	886.5346135	525.3232106	8220.63253	8.658597693	6.720930136	3.888103679	0.578506784	0.776214622	0.550954575	0.824189661	947.7709406	1.069073814
237	261.6879281	229.6017799	6927.596939	5.924457606	4.322125334	2.424436139	0.560936102	0.729539415	0.590775004	0.804241024	260.0430858	0.993714489		229	634.1926828	402.7598554	8024.090526	7.3078679	5.727110565	3.735499192	0.652248485	0.783691036	0.488838709	0.85691287	654.8826909	1.032624167
239	128.1736791	131.8534141	7139.729167	3.812773269	3.520055024	2.227924496	0.632923202	0.923226947	0.415668245	0.851769346	125.2505121	0.977193704		230	1077.45999	608.1032409	8631.080545	10.4975468	6.542693725	4.219436394	0.644908133	0.623259306	0.598055005	0.81363251	1213.912724	1.126642972
240	425.9104544	369.066254	6965.040752	10.8070717	5.205690597	2.108995194	0.405132644	0.481692982	0.804850449	0.699616608	496.9933577	1.166896357		231	21.36227984	34.4172791	6590.1875	2.659069376	1.321308292	1.22814977	0.929495242	0.496906288	0.53812797	0.885300584	18.0748112	0.846108718
241	161.5522413	172.0549226	6918.842975	7.960627873	2.467562738	2.052514112	0.831798146	0.309970869	0.742166806	0.749834545	168.8846925	1.045387493		232	790.4043542	470.5815155	8075.694257	7.665479543	6.373089395	4.074393359	0.639312131	0.831401266	0.468475085	0.851505708	833.7597084	1.05485212
242	253.6770731	237.6184365	6875.278947	8.111513417	3.768980659	2.054395928	0.545079987	0.464645802	0.746730872	0.760068751	263.0864948	1.037092125		233	180.2442362	171.1267919	7636.82963	4.907199855	3.918074356	2.407424682	0.614440785	0.798433826	0.509409693	0.836728999	193.8865744	1.075688069
243	814.436919	492.1615794	7738.147541	9.477513828	6.218322518	3.606546127	0.579986985	0.656113263	0.619462847	0.831283892	890.3233643	1.093176578		234	145.5305314	142.2078895	7419.12844	4.96053967	2.945298072	2.368943942	0.80431382	0.593745493	0.522442295	0.859726149	144.9778227	0.996202112
244	69.42740949	87.41184161	6662.346154	4.06403734	2.608088567	1.46921531	0.563330298	0.64174818	0.638483806	0.822838834	65.23100647	0.93955697		235	992.0108702	528.8344817	8266.080754	7.450152051	6.896277939	4.783721104	0.693667098	0.925655999	0.35790289	0.884314469	1029.518972	1.037810172
247	654.2198202	413.3631975	7480.046939	9.2120913	4.559689813	3.727695559	0.817532708	0.494967936	0.595347523	0.849791698	655.8772674	1.002533471		236	34.71370474	48.48427951	6629.730769	2.98844774	1.66955015	1.396765271	0.836611749	0.558668009	0.532611779	0.867272843	29.19155111	0.840922953
249	651.5495352	447.1046171	7336.217213	9.321521239	5.474711621	3.228201495	0.589656902	0.587319546	0.653682976	0.778894185	690.0765743	1.059131405		238	612.830403	459.1858726	7658.196078	11.25451966	4.253577581	3.347602853	0.787008768	0.377943947	0.7025548	0.724700939	671.2802365	1.09537685
250	380.5156097	289.6544176	7177.287719	7.163252398	4.010069683	3.229587753	0.805369484	0.559811306	0.549145057	0.829799323	388.5955939	1.021234304		239	216.2930834	192.0813611	7410.753086	4.773252521	3.612765192	3.022627736	0.836652142	0.75687703	0.366757212	0.847175069	218.3370404	1.009449941
252	149.5359589	147.0244269	6935.383929	4.799854545	3.475565658	2.099963946	0.604207819	0.724098121	0.562494253	0.850963388	146.7418608	0.981314875		241	712.9660897	436.9635868	7871.773408	6.76137493	5.839758604	4.671624856	0.79996883	0.863693947	0.309071764	0.855183075	772.6565383	1.083721301
254	325.7747676	262.0894911	7353.127049	6.799414032	4.612078597	2.699479686	0.585306523	0.678305303	0.602983482	0.83151084	354.598472	1.0884774		242	463.2944441	322.7195744	7495.461095	6.836720798	4.733569484	3.406826226	0.719716112	0.692374257	0.501687091	0.858101458	461.8226106	0.996823114
255	210.9525134	201.0660424	6870.126582	5.473531032	4.663285405	2.248072186	0.482079048	0.851970214	0.589283011	0.791433038	240.357923	1.139393502		243	385.8561797	329.8904052	7749.757785	9.52824347	3.604225235	2.867872308	0.795697306	0.378267542	0.699013536	0.730869984	412.5467677	1.069172374
256	284.3853504	247.2740197	7304.600939	6.477964707	5.031156134	2.396173248	0.476266922	0.776656923	0.630103998	0.795527736	327.1245944	1.150286377		244	901.2211809	549.404338	7713.167407	9.985805595	6.724127381	3.395084146	0.504910742	0.673368545	0.660008988	0.794924313	954.9006541	1.05956304
258	452.6133042	341.3799866	7310.640118	8.868911053	4.605111982	2.923755812	0.634893532	0.519242098	0.67033655	0.797690953	500.1959859	1.105128774		245	94.7951168	107.3293926	6904.225352	5.470609975	2.229836486	1.785515893	0.800738486	0.407602899	0.673616672	0.825198292	91.2349209	0.962443256
259	94.7951168	102.6675026	6857.985915	4.352595949	2.38036127	2.088826774	0.877525105	0.546883124	0.520096329	0.86394873	90.6530173	0.956304717		246	492.6675789	322.7618407	7751.433604	6.967849541	4.349541044	3.893298142	0.895105507	0.624230047	0.441248248	0.899003024	494.2520387	1.003216083
260	164.2225263	156.504616	6829.934959	5.4750118	3.130590266	2.191142204	0.699913441	0.571796076	0.599792241	0.852870859	157.315119	0.957938735		247	496.6730063	358.2102729	8785.758065	7.812218597	5.464760288	3.226611239	0.590439666	0.699514513	0.586978885	0.808030275	577.0065655	1.161743357
261	214.9579409	194.8898478	7007.956522	6.214278917	3.489195661	2.448101809	0.701623539	0.561480376	0.606052152	0.821961	222.3484723	1.03438129		248	777.0529293	488.8880772	8363.063574	9.164733603	4.968875825	4.425607279	0.890665703	0.542173514	0.517104646	0.808456605	844.188577	1.08639778
262	112.1519692	124.2486968	7030.309524	4.924944127	2.729917496	1.882879651	0.68972035	0.554304257	0.617685074	0.800918351	106.0381155	0.945485989		250	592.8032656	399.6308861	7586.466216	10.08803977	4.12210121	3.463151768	0.840142343	0.408612704	0.656707166	0.82009012	603.2336649	1.017595043
263	78.77340692	96.08938694	6680.830508	4.274635002	2.463004774	1.741007129	0.706863075	0.576190663	0.592712096	0.804240105	76.78094444	0.974706407		251	271.0339255	247.2999174	7052.502463	9.521248056	2.988645306	2.397777467	0.802295763	0.31389218	0.748165634	0.761965554	285.8023133	1.054489075
264	666.2361026	431.2053901	7923.456914	7.900315692	6.174755847	3.522087852	0.570401153	0.781583431	0.55418391	0.825263486	719.7025303	1.080251472		252	323.1044826	259.3039094	7953.219008	6.05418795	4.454699653	2.886425666	0.647950679	0.735804651	0.523234876	0.83426217	326.0793633	1.009207179
265	109.4816842	122.9640093	6761.04878	5.544975783	2.628821929	1.773459131	0.674621248	0.474090786	0.680168282	0.800177595	108.2855774	0.989074823		253	225.6390808	202.0330443	7001.035503	6.297299727	4.160578038	2.200931333	0.528996527	0.660692395	0.650496018	0.806544329	241.5478295	1.070505289
267	222.9687959	205.875588	7072.820359	5.895939312	3.971438066	2.189163859	0.551226992	0.673588695	0.62869973	0.799388971	214.7176166	0.962994018		254	257.6825006	218.6451455	7325.248705	5.507268485	3.989400666	2.937876934	0.736420626	0.724388265	0.46654554	0.83382655	270.3747394	1.049255339
268	90.78968933	110.6089484	6595.088235	4.366378344	3.015976485	1.694474142	0.561832677	0.690727245	0.611926863	0.770492712	93.47013515	1.029523681		255	109.4816842	117.7936313	7013.878049	4.543681256	2.853629472	2.023740469	0.709181234	0.628043498	0.554603337	0.852172342	109.9129502	1.003939161
269	44.05970218	60.46326384	6430.545455	3.173769363	1.909970991	1.584192745	0.829432883	0.601798925	0.500848183	0.856456432	40.22525111	0.912971471		256	126.8385366	126.005775	7002.463158	4.742018561	2.662512101	2.387519816	0.896716982	0.561472307	0.496518247	0.878467556	126.2671663	0.995495294
270	129.5088215	125.8166504	7201.783505	3.574740714	3.386420936	2.391408797	0.706175884	0.947319318	0.331025943	0.906537348	121.2628913	0.9363292		259	120.1628241	125.4847842	6793.155556	5.019462182	2.820054896	2.045302285	0.72527038	0.561824115	0.592525611	0.854717067	121.2720899	1.009231356
271	332.4504801	295.8604999	7074.248996	9.386203485	4.37237948	2.131006934	0.487379228	0.465830459	0.772963911	0.732144934	366.3374219	1.101930795		260	194.9308036	188.0311062	7051.753425	6.280085524	3.333877121	2.18532987	0.655492026	0.530864923	0.652022276	0.792283673	191.6552666	0.983196412
272	81.4436919	97.12303955	6910.245902	4.235157251	2.466634006	1.777932863	0.720793137	0.582418517	0.58019673	0.836539578	77.79975362	0.955258189		261	511.3595737	337.9275029	7913.827676	7.416752289	4.564750847	3.553329578	0.778427936	0.615464919	0.520904914	0.876805104	503.9122923	0.985436312
273	74.76797945	92.27854307	6527.5	6.121334135	2.118582173	1.552627327	0.732861509	0.34609811	0.746358017	0.818190442	84.34264855	1.128058417		262	1984.02174	919.6456545	9022.781965	14.49912442	6.380647202	5.534496696	0.867387981	0.440071208	0.618287523	0.815110006	2144.733083	1.081002813
275	464.6295866	361.6770007	7064.16954	10.25329316	4.464743663	2.510770904	0.562354996	0.435444846	0.755125415	0.763116201	481.4548885	1.036212291		263	857.1614787	470.0036675	7839.017134	7.474607992	5.485626011	4.955476761	0.903356654	0.733901499	0.337025197	0.902995511	851.1158333	0.9929469
276	1038.740857	621.2571531	7358.028278	9.265575432	6.494209436	4.748880133	0.731248381	0.700896505	0.487470566	0.774129303	1196.956874	1.152315196		264	247.0013607	217.595585	7100.178378	7.438043399	3.297853889	2.462197457	0.746605987	0.443376532	0.668972427	0.818165978	252.9889812	1.024241245
277	504.6838613	328.5747419	7711.002646	5.794840499	5.319171757	3.927203086	0.738311013	0.917915128	0.322293153	0.896790258	507.057803	1.004703819		265	225.6390808	188.8335802	7054.792899	4.913157145	3.818655316	2.845667804	0.745201535	0.777230445	0.420806679	0.891427523	223.6371371	0.991127673
278	257.6825006	214.6569212	7468.098446	5.523516248	3.904183625	2.833023056	0.725637759	0.706829391	0.487097905	0.858277013	255.9084284	0.993115279		266	323.1044826	243.6939346	7627.826446	5.950699994	3.85537514	3.321699807	0.861576289	0.647885987	0.441796795	0.885888924	319.2152927	0.987963058
279	249.6716457	226.7093162	6811.946524	6.54781491	3.712060373	2.558414735	0.689216898	0.566915898	0.609271983	0.782116805	260.4779603	1.043282106		267	396.5373196	293.2132017	7703.747475	7.612402221	4.141316989	3.119346917	0.753225828	0.544022356	0.590228311	0.844889996	411.9196293	1.038791581
280	170.8982387	157.215187	7185.515625	4.39642271	3.630967625	2.535762746	0.69837107	0.825891381	0.423221352	0.880299971	169.5582969	0.992159417		268	352.4776174	289.1060268	7719.045455	9.356330791	3.801399122	2.646697642	0.69624303	0.406291655	0.717122267	0.790066345	394.313801	1.118691745
281	50.73541463	71.38712743	6547.026316	3.527009656	2.640380269	1.132320909	0.428847663	0.74861725	0.678957242	0.780600523	44.17039301	0.87060278		269	88.11940435	109.5674608	6729.272727	5.075209565	2.64326794	1.70055708	0.643354029	0.520819467	0.664928697	0.761198415	95.55974702	1.084434782
283	409.8887445	306.3761038	7534.09772	6.35193829	5.494068445	2.996603684	0.545425255	0.864943612	0.52823791	0.833175836	438.0445225	1.068691269		270	158.8819563	168.9980678	7459.319328	6.106126738	3.324564727	2.019291115	0.607385111	0.544463761	0.669300818	0.767002881	171.7070594	1.080720954
284	257.6825006	206.1301879	7137.202073	4.730536422	4.003750337	3.208255188	0.801312499	0.84636286	0.321798861	0.897045848	254.5276064	0.987756661		271	148.2008164	177.7333999	6755.414414	9.400508288	2.322221854	1.739867657	0.749225426	0.24703152	0.814917704	0.673391595	159.0962228	1.073517856
285	160.2170988	148.5114277	6954.675	4.162730453	3.484697707	2.546537024	0.730777025	0.837118268	0.388253202	0.889220577	154.7326644	0.965768732		272	357.8181874	261.7165903	7687.164179	6.375373071	4.168370985	3.171597405	0.760872153	0.653823853	0.502523637	0.883921085	353.0519634	0.98667976
286	332.4504801	261.0133452	7140.626506	6.922929223	4.063523837	3.044640996	0.749261262	0.586965966	0.56020914	0.841579054	358.7710598	1.079171429		273	317.7639127	262.3492369	7283.079832	6.565778149	5.29636884	2.451317094	0.462829755	0.806662778	0.626652464	0.806887881	357.0693139	1.123693722
289	105.4762567	123.0498678	6756.582278	5.52970683	2.431085433	1.941779636	0.798729493	0.439640926	0.648845826	0.776381909	109.3429733	1.036659592		274	256.3473581	213.7010008	7283.114583	5.901597393	4.001248779	2.712842014	0.677998836	0.677994196	0.540320724	0.856954113	268.3355698	1.046765497
290	341.7964775	272.3184155	7290.519531	6.879487615	4.28495324	2.966631358	0.692336927	0.622859358	0.568771466	0.819812289	366.3147214	1.07173346		275	945.280883	586.5501347	7590.865819	10.64787451	8.131960245	3.049615774	0.37501607	0.763716762	0.713593941	0.768808438	1106.093667	1.170121692
291	114.8222542	121.1775148	7110.593023	3.327385625	3.055669456	2.749332451	0.89974799	0.918339441	0.173725934	0.854431119	117.0915019	1.019763135		276	94.7951168	106.3525494	6942.802817	3.814535406	3.085368321	1.902781422	0.616711272	0.808845113	0.501176102	0.84059996	93.80504112	0.989555626
292	208.2822285	207.6375734	7212.634615	6.374477183	3.199300107	2.560991062	0.800484786	0.501892158	0.598242964	0.754366594	218.77426	1.050374108		277	1484.678449	840.4698483	8020.298561	15.04197431	7.512333021	3.382650232	0.45027959	0.499424668	0.775119265	0.731158006	1601.125513	1.078432514
293	126.8385366	131.8439606	7021.2	4.78330891	2.735559113	2.231714495	0.815816585	0.571896811	0.533437096	0.843239294	122.3212122	0.964385237		278	132.1791065	136.3869428	7017.79798	4.139473891	3.28640612	2.290807148	0.697055405	0.793918794	0.446594614	0.847252309	130.5399726	0.987599145
295	57.41112708	77.51406983	6769.511628	4.103344075	2.56207432	1.261462317	0.492359768	0.624386908	0.692577007	0.789341269	55.55108547	0.967601374		280	607.489833	382.0226118	7552.76044	6.718429026	5.340619441	4.06898091	0.761893064	0.794920869	0.394355303	0.874253729	611.5523334	1.006687355
296	1951.978321	873.3728364	9238.844733	10.85667176	8.131963905	5.381041018	0.661714818	0.749029176	0.504356295	0.849674046	1989.97244	1.019464417		282	17.35685237	30.89964432	6408.076923	2.27934187	1.692738766	0.938986379	0.554714288	0.74264365	0.588044957	0.830970747	15.1756503	0.874331934
297	295.0664903	239.2503946	7077.153846	6.381992269	3.605018942	3.10240763	0.860580119	0.564873599	0.513881011	0.840064337	298.9863035	1.013284508		283	41.3894172	58.65729846	6554.967742	3.004803764	1.954103391	1.365408805	0.698739284	0.650326459	0.545591356	0.799002396	33.58264985	0.811382525
298	134.8493915	150.8635292	6773.80198	5.626004805	3.442577004	1.641719971	0.476886928	0.611904384	0.708190798	0.757768396	133.189949	0.987694105		284	519.3704287	326.9352298	7684.208226	6.077213882	4.84695447	4.120908094	0.850205654	0.797561936	0.321908333	0.917592197	508.4579002	0.97898893
299	775.7177868	497.4719322	7658.36833	8.893763843	5.968828606	3.854984078	0.645852701	0.671125151	0.566552008	0.793527675	857.2073768	1.105050563		285	251.0067882	206.9232719	7285.079787	5.617008822	3.408773873	3.102273915	0.910084984	0.606866391	0.44770001	0.866013235	248.8124164	0.991257719
300	18.69199486	30.22964759	6503.714286	2.079766404	1.452385086	1.195453795	0.823096991	0.698340488	0.425198045	0.884769514	15.12577875	0.809211583		287	1074.789705	617.1835652	8419.967702	12.76200293	5.195535808	4.378045538	0.842655252	0.407109749	0.656946832	0.798771874	1215.956578	1.131343715
301	137.5196765	141.0341556	7004.796117	4.626721111	3.424782428	2.073580007	0.605463281	0.740218039	0.551825157	0.822997444	137.6308255	1.00080824		288	102.8059717	114.3409122	6548.87013	4.660889782	2.901187769	1.807671438	0.623079781	0.622453631	0.612161728	0.828392916	102.3888762	0.995942886
302	89.45454684	98.86349176	6974.283582	3.164747218	2.677732981	2.395450105	0.894581395	0.846112753	0.243083273	0.877647556	85.03192935	0.950560171		290	220.2985109	184.7285566	7321.224242	5.009068901	3.294616483	3.096365199	0.939825687	0.657730318	0.381848152	0.890451381	214.0438034	0.971608036
303	126.8385366	134.2951588	6807.768421	5.684786708	2.62678134	2.038951438	0.77621666	0.462072101	0.641331937	0.819127614	127.536234	1.005500674		291	197.6010885	175.8822257	6994.858108	4.822607064	3.528567837	2.774967601	0.786428866	0.731672266	0.42459181	0.864135254	197.8002679	1.001007987
305	409.8887445	325.6116029	7428.980456	8.000332876	5.507109049	2.535670737	0.460435905	0.688359989	0.683054346	0.779280488	467.9648158	1.141687402		292	393.8670346	294.6290178	7457.59322	6.291335843	4.411519202	3.706152775	0.840108046	0.701205485	0.41091163	0.837287497	430.8667395	1.093939583
306	241.6607907	223.2612857	7307.834254	6.965330991	3.858077116	2.251023152	0.583457273	0.553897169	0.676824668	0.779860862	253.3851939	1.048515951		293	600.8141206	484.4321243	8334.328889	9.470012837	5.043001346	3.51459122	0.696924506	0.53252318	0.628871546	0.679103122	703.0773076	1.170207696
307	138.854819	148.5467007	6758.432692	5.996926558	2.73238938	1.950458077	0.713828743	0.455631623	0.674757051	0.784216522	133.8740951	0.964129989		294	220.2985109	193.6784562	7561.236364	5.481530293	3.240009157	2.867276949	0.88495952	0.591077488	0.47692035	0.845138376	213.3075899	0.968266145
308	961.3025929	612.0842022	7548.683333	12.17469203	5.533545384	3.600350756	0.650640865	0.454512145	0.704275825	0.746169217	1016.002748	1.05690212		295	340.461335	278.6337888	8221.956863	5.346718269	4.522231566	3.377767151	0.746924854	0.845795746	0.368254136	0.794779917	342.1042071	1.004825429
309	421.9050269	306.6395253	7509.518987	7.652249381	4.109848346	3.611866971	0.878832178	0.537077158	0.527999312	0.848022191	475.8118648	1.127770077		296	232.3147933	202.0186278	7449.385057	5.782632384	3.733557866	2.629454186	0.704275729	0.645650219	0.545284222	0.847184894	237.7949835	1.023589501
310	922.5834607	576.6083589	7493.157742	10.11045002	6.806575654	3.293710936	0.483901319	0.673221829	0.674227069	0.770293218	949.4525248	1.029123722		299	787.7340692	501.339515	7793.49322	9.5700926	6.089791472	3.399355129	0.558205506	0.636335689	0.644793915	0.793545203	829.8578538	1.053474626
311	400.542747	313.8471736	7300.273333	9.046424539	3.715387474	3.072284485	0.826908231	0.410702312	0.660386878	0.790168661	432.544819	1.079896771		300	909.2320358	584.3914698	7633.584435	10.8509111	7.172968524	3.172308428	0.442258797	0.66104758	0.707645893	0.752025842	1034.258609	1.137507884
312	82.77883439	97.51546767	6854.016129	4.483944115	2.187530666	1.995314848	0.912131143	0.487858593	0.555008984	0.845123248	81.98122147	0.990364531		301	252.3419306	222.5483745	7705.555556	5.125786465	4.514764083	2.833889693	0.62769386	0.880794413	0.447130755	0.807394967	274.705353	1.088623489
313	845.1451963	620.8034938	7073.968404	12.74408476	6.921869089	2.482040687	0.358579548	0.543143679	0.805239785	0.669502252	917.1271253	1.08517108		302	125.5033941	125.741255	7728.276596	3.993510291	2.954843873	2.470318391	0.836023322	0.739911421	0.381416796	0.869337005	122.1042801	0.972916159
315	588.7978382	383.6137646	7784.29932	7.800972959	4.687300733	4.069080073	0.868107319	0.600861041	0.478388133	0.85548577	623.2416035	1.058498458		303	76.10312194	84.7260629	7103.508772	2.720271318	2.655817791	2.289370701	0.862020997	0.976306214	0.158403544	0.904277718	69.28117236	0.910359136
316	363.1587573	303.9106496	6887.286765	8.713515718	4.668458571	2.518827609	0.5395416	0.535772095	0.710928666	0.761494741	429.1943363	1.18183667		305	459.2890166	336.7163851	7687.011628	6.098287012	4.693062403	4.191298096	0.893083819	0.769570601	0.312708948	0.816216199	502.4598318	1.093994878
317	105.4762567	121.1637739	6734.683544	4.93428298	2.931427849	1.78865638	0.610165582	0.594093987	0.637504297	0.791141183	108.372424	1.027458002		306	277.709638	227.0392973	7299.567308	5.903882336	3.929045747	2.816382211	0.716810745	0.665502041	0.522960986	0.85546287	273.6560038	0.985403337
318	58.74626957	79.57769276	6570	4.461422189	2.208060556	1.327502867	0.601207636	0.494923023	0.702448499	0.800480168	54.77827848	0.932455437		307	618.1709729	404.1385936	7896.423326	8.879309937	4.40164923	3.840548168	0.872524812	0.495719742	0.567472225	0.836377378	628.7477901	1.017109857
319	97.46540178	111.8138432	6693.123288	4.297819866	2.940596096	1.738982824	0.591370854	0.684206455	0.595380244	0.814124894	92.0592616	0.944532726		308	563.4301308	386.916496	8058.563981	7.680545069	5.267038969	3.6325598	0.689677791	0.685763695	0.52704401	0.820255226	615.5452088	1.092496079
320	291.0610629	255.9471196	7315.09633	8.426248892	3.618468448	2.734311769	0.755654446	0.429428147	0.675500712	0.774729764	349.2172709	1.199807585		309	676.9172425	426.0093545	8067.220907	8.208944014	5.727952142	3.591939664	0.627089678	0.697769668	0.562435843	0.843145447	707.4639534	1.045126212
321	26.7028498	40.88615922	6693.1	2.297947684	1.689831087	1.36402407	0.807195512	0.735365343	0.406416395	0.886303717	22.18676972	0.830876475		311	769.0420743	491.7501826	7888.822917	8.666417666	6.433536455	3.576940804	0.555983607	0.742352458	0.587264203	0.79579768	835.3909071	1.086274646
322	196.2659461	190.7812483	6890.312925	7.776203691	3.089960509	2.321695383	0.751367332	0.397361056	0.701435884	0.795172621	233.6761582	1.190609797		312	193.5956611	190.7984598	7490.427586	5.267565247	3.700232596	2.532434522	0.684398739	0.702455959	0.519240028	0.777646645	206.7596474	1.067997321
323	699.6146648	467.6962549	7539.435115	9.393904196	5.195951594	3.604686049	0.693748967	0.5531195	0.616273918	0.784002047	736.9996443	1.053436529		313	317.7639127	269.0335677	7591.201681	7.210170767	4.00538007	2.907955288	0.726012323	0.555518059	0.596687044	0.787686496	351.7755228	1.107034213
324	165.5576688	155.4078446	6895.379032	4.714702748	3.339039788	2.394054447	0.716988895	0.708218517	0.492215188	0.86545039	157.8696126	0.95356267		314	165.5576688	163.9397868	7176.370968	4.657428611	3.823004378	2.192866283	0.573597638	0.820840145	0.529168031	0.819686227	163.5504568	0.987876055
325	1345.82363	701.2756261	8085.274802	9.011563977	6.882353266	5.304742616	0.770774532	0.763724619	0.411340514	0.821599169	1378.129589	1.024004601		315	399.2076046	309.8487464	7607.588629	7.6227081	4.419901172	2.944924853	0.666287489	0.579833455	0.613664223	0.803132337	415.6087427	1.041084233
326	112.1519692	124.9153933	7084.380952	5.445319717	2.401339412	2.006686486	0.835653001	0.440991445	0.631484175	0.797779846	109.9119893	0.98002728		316	630.1872554	402.1355182	7548.819915	8.505531894	4.422135044	4.085582467	0.923893645	0.519912817	0.519655852	0.853454612	643.6889722	1.021424928
327	536.727281	389.3603695	7291.810945	8.815866417	5.525049478	2.800628829	0.506896606	0.62671656	0.682319503	0.786341479	571.4067111	1.064612758		317	89.45454684	106.6346468	7166.164179	4.040360208	3.018826846	1.825229045	0.604615348	0.74716775	0.548250911	0.803376097	93.25331283	1.042465879
328	684.9280975	455.4003896	7579.750487	7.666306267	6.853326044	3.232403581	0.471654721	0.893954116	0.578362321	0.796973207	711.3801578	1.0386202		318	656.8901052	461.9827529	7607.363821	11.8835332	4.955921794	3.169917111	0.639622101	0.417041103	0.733251293	0.757278493	781.9996232	1.190457303
329	825.1180589	505.8854142	8056.101942	8.623998586	5.913717258	4.140770941	0.700197652	0.685727995	0.519854868	0.810461694	884.5839381	1.07206954		319	875.8534735	489.6054813	7641.628049	7.62690725	6.3876598	4.437754425	0.694738694	0.837516386	0.41814496	0.87808577	905.6118946	1.033976483
330	242.9959332	215.2923199	7710.758242	5.239696007	4.510994221	2.639826349	0.585198344	0.860926705	0.496187117	0.813614137	261.3619312	1.075581503		320	242.9959332	205.2073538	7404.159341	5.066871309	3.832740132	2.916820304	0.761027412	0.756431316	0.424335033	0.859342718	237.2725687	0.976446665
331	1149.557684	703.1608639	7722.811847	11.21641532	7.929172001	3.504605307	0.441988811	0.706925678	0.68754676	0.731437607	1305.598505	1.135739879		322	356.4830449	262.8832101	7681.456929	5.169544328	4.253908668	3.987167831	0.937295119	0.822878845	0.228719675	0.882733675	367.2768467	1.030278584
332	607.489833	404.8258675	7670.883516	8.085128758	5.150388228	3.653190133	0.709303837	0.637019939	0.548159313	0.82172642	637.2176441	1.048935487		323	871.8480461	535.5284295	7981.119449	11.48845145	5.344022396	3.584635777	0.670774842	0.465164728	0.687979203	0.797368798	921.8566806	1.057359347
333	409.8887445	311.5745434	7170.697068	6.784202672	5.31731776	2.750545281	0.517280592	0.78377932	0.594566169	0.814429649	415.6222949	1.013988065		325	420.5698844	309.9759533	7297.726984	7.485087414	4.370248019	3.038125424	0.695183754	0.583860652	0.59410956	0.832878208	416.2912374	0.989826549
334	528.7164261	364.3420405	7477.909091	8.137516804	4.787787003	3.300020762	0.689258056	0.588359707	0.594468332	0.833754154	538.5574047	1.018612962		326	425.9104544	292.5897072	7279.595611	5.489511151	5.154477092	3.658341671	0.709740601	0.938968325	0.333576056	0.894257227	433.6018821	1.018058791
335	738.3337971	464.3333513	7969.446655	9.044932998	5.376964418	3.784589752	0.703852482	0.594472554	0.581579017	0.820393521	770.9921125	1.044232454		328	445.9375917	307.3721078	7743.640719	6.371918056	4.499153776	3.868474424	0.859822673	0.706090966	0.392886978	0.877621955	464.5466776	1.041730247
336	1054.762567	637.4011397	8115.449367	13.16955227	5.849087156	3.917559366	0.66977278	0.444137131	0.702529039	0.760081112	1264.047222	1.198418736		329	335.120765	249.4869826	7607.262948	5.576685202	4.355704555	3.354855863	0.770221171	0.781056201	0.398413979	0.886936613	341.34773	1.018581257
337	165.5576688	151.5590168	7222.524194	4.340295667	3.416457494	2.616018416	0.765710804	0.787148562	0.397271841	0.881620155	162.4892908	0.98146641		330	206.947086	185.7051664	7197.890323	5.774984677	3.021946769	2.730081616	0.903418169	0.523282214	0.52725734	0.846240581	199.5730461	0.964367511
338	122.8331091	127.3842782	6843.967391	4.852653205	3.054418924	1.885943799	0.617447654	0.629432765	0.611358216	0.850177032	117.0914578	0.953256485		331	627.5169704	413.2238053	7677.310638	9.977526555	4.926827785	3.307952835	0.671416372	0.4937925	0.668459631	0.826117875	681.1428345	1.085457233
339	77.43826443	91.51103478	6785.862069	3.795919863	2.724099288	1.685350522	0.618681753	0.717638777	0.556009984	0.848960251	72.99932042	0.942677641		332	189.5902336	176.2049775	7205.676056	5.579234961	3.406178512	2.277449009	0.668622916	0.61050996	0.59179905	0.840481602	181.292287	0.956232205
340	675.5821	462.1240077	7863.681818	9.827913326	5.614253674	3.448164283	0.614180349	0.571255921	0.649145839	0.773682298	796.9478584	1.179646202		333	260.3527856	224.0321841	7365.810256	5.21959554	4.157271739	2.889572289	0.695064569	0.796473924	0.446399196	0.828843064	262.6439719	1.008800314
341	125.5033941	134.5298693	6684.702128	4.310687371	3.716910662	1.794510362	0.482796205	0.86225475	0.583706679	0.806909875	120.4379153	0.959638711		334	1016.043435	601.1949579	7860.565046	11.93153211	5.016110963	4.356882567	0.868577788	0.420407951	0.634842992	0.789181608	1092.264486	1.075017512
342	284.3853504	233.6490333	7081.995305	6.333809431	3.648254737	2.922057825	0.800946764	0.575996922	0.538657129	0.842552393	282.8313605	0.994535619		335	719.6418022	489.3899742	7643.246753	10.51987549	6.65502396	2.869414582	0.431165177	0.632614328	0.727238731	0.765176039	841.476774	1.169299465
344	1118.849407	662.2955592	7820.171838	11.81106174	7.228778408	3.37628044	0.467060996	0.612034596	0.714142512	0.764633902	1207.482857	1.079218392		336	157.5468138	147.3084808	7116.398305	3.879604699	3.492060606	2.632106369	0.753740174	0.900107324	0.321552949	0.88245794	149.3692824	0.948094593
345	475.3107265	335.0872177	8100.985955	7.248463162	4.740774475	3.54581893	0.747940858	0.654038569	0.510817831	0.841676776	510.3879302	1.073798469		337	546.0732785	375.1309961	7652.777506	8.473306247	4.363467829	3.675410176	0.842314031	0.514966378	0.566236594	0.825243838	569.2186281	1.042385062
346	149.5359589	150.5111211	6916.053571	4.321534504	3.407627579	2.506180416	0.735461948	0.78852259	0.42007164	0.823963638	154.5934362	1.033821145		338	180.2442362	155.5278437	7149.325926	4.281733983	3.303652068	2.937350987	0.889122379	0.771568734	0.313980971	0.922101067	174.043752	0.965599543
347	973.3188753	562.7873583	7586.73251	10.33289345	5.978565627	4.138215481	0.692175304	0.578595498	0.599510486	0.819714556	1070.830327	1.100184486		339	361.8236148	259.5938543	7447.335793	5.359871557	4.597155286	3.463581802	0.753418492	0.857698778	0.35379388	0.903195416	357.4848281	0.988008558
348	566.1004158	389.6802046	7844.823113	6.975529309	6.08414056	3.414532642	0.561218566	0.872212027	0.510498417	0.812203188	607.0106135	1.07226668		340	132.1791065	131.6619192	6858.020202	5.126511702	2.605425777	2.296538532	0.881444619	0.508225852	0.552027058	0.872754597	128.4881288	0.972075937
349	253.6770731	224.5947912	7518.505263	6.812265097	3.623398971	2.528671008	0.697872641	0.531893419	0.628806135	0.808787052	261.4499935	1.030641005		341	902.5563233	657.4279534	6972.754438	11.64080023	9.077809721	2.397740124	0.26413201	0.779826949	0.794022741	0.662517963	1061.340243	1.175926882
350	431.2510243	327.9853131	7640.148607	10.19052911	3.992281761	2.864385871	0.71748089	0.391763933	0.718916865	0.801143603	488.132867	1.131899612		342	255.0122156	254.7580287	6951.837696	8.955286548	3.212387911	2.106427801	0.655720249	0.35871414	0.764783875	0.70220519	253.829829	0.995363412
351	822.4477739	514.650805	7601.819805	8.702641921	8.210728275	3.180293529	0.387333915	0.943475366	0.634559992	0.798559841	951.8940434	1.157391476		344	93.45997431	109.9755145	6605.957143	4.295443786	3.005259075	1.616461606	0.537877622	0.699638786	0.623679953	0.813110074	87.40654629	0.935229727
354	627.5169704	406.4863449	8057.508511	6.480749838	5.843055262	4.322991504	0.73985121	0.901601729	0.33294887	0.836589182	685.7064629	1.092729751		345	269.698783	235.1873537	7007.891089	6.832023292	3.417115168	2.811948192	0.822901206	0.500161522	0.58841648	0.8042247	274.9823877	1.019590762
355	1858.518346	902.1188314	8845.478448	12.51090498	6.997034303	5.958176072	0.851528778	0.559274834	0.523761384	0.794380692	2184.764703	1.175541101		346	251.0067882	205.2404041	7380.664894	5.527513677	3.613165357	3.015764602	0.834660001	0.653669184	0.454408478	0.88265992	252.2921351	1.005120766
356	372.5047548	285.4339661	7498.179211	7.632460208	4.071675324	2.827551735	0.694444304	0.533468267	0.629536	0.830283792	368.0754553	0.988109415		347	506.0190038	345.2738843	7708.519789	7.656021965	4.948708896	3.462338221	0.699644754	0.64638123	0.547762763	0.851296204	549.4816296	1.085891292
358	428.5807393	306.805572	7526.623053	6.058606435	4.920465245	3.450738688	0.701303335	0.812144723	0.430440197	0.857389942	430.9030744	1.005418664		348	297.7367753	239.0415387	7521.170404	5.522310232	4.1126522	3.145968494	0.764948831	0.744734002	0.430316595	0.849990229	299.2855594	1.005201857
359	170.8982387	164.0402138	6912.351563	4.605957811	3.624608528	2.448419026	0.675498887	0.786939151	0.46842348	0.83143617	171.220365	1.001884901		349	301.7422028	251.1892654	7355.504425	7.656560418	3.962521719	2.477371255	0.625200675	0.517532874	0.676438098	0.816775526	314.836498	1.043395637
360	58.74626957	71.70408807	7047.613636	2.71352639	2.416109762	1.870025734	0.773982111	0.89039479	0.31085036	0.888819216	51.35549292	0.874191558		350	773.0475018	492.6204918	8290.962003	9.673657836	5.284346792	4.073579349	0.770876612	0.546261495	0.57889979	0.79906318	872.2617385	1.128341708
361	1170.919964	637.5093116	8453.337514	9.176363142	6.485815418	5.236714664	0.807410376	0.706795853	0.429325694	0.820615707	1305.517497	1.114950242		351	217.6282259	204.7845831	7024.91411	8.050080109	3.130385442	2.054654659	0.656358361	0.388863887	0.744765936	0.78525451	216.882976	0.996575583
362	472.6404415	365.9795923	7228.418079	9.047884223	5.744424866	2.564228488	0.446385591	0.634891509	0.716593579	0.760493291	558.2630941	1.181158117		352	20.02713735	33.12161004	6869.066667	2.274117072	1.491780588	1.244652598	0.834340256	0.655982318	0.452687545	0.883988293	17.6870144	0.883152399
363	937.2700281	578.7001035	7957.517094	9.903945594	6.289184378	4.159387801	0.661355678	0.635018066	0.580027196	0.774774323	1085.227014	1.157859509		353	698.2795224	478.2320884	8136.449331	10.10521681	5.243980353	3.734984401	0.712242257	0.518937936	0.630390473	0.766661337	829.0564327	1.18728447
364	112.1519692	117.3703206	7043.583333	3.415286245	3.050735762	2.499105017	0.81918108	0.893259172	0.268258987	0.868183726	109.0698756	0.972518596		354	184.2496636	171.4822874	7595.869565	5.067460412	3.133103559	2.693846661	0.859801347	0.618278843	0.468403018	0.837446626	179.1540354	0.972343894
366	226.9742233	203.7048352	7397.605882	6.203730856	3.611523619	2.568127303	0.711092484	0.582153498	0.586035023	0.820700062	241.017493	1.06187165		355	862.5020486	563.783953	7866.117647	11.63578494	5.56041417	3.778859855	0.679600429	0.477871858	0.67523808	0.745512039	1024.123242	1.187386446
367	584.7924107	426.2119781	7283.977169	9.312073013	6.329591188	2.792092221	0.441117307	0.67971881	0.700164269	0.761705469	689.3509864	1.178796054		356	349.8073324	274.4245578	7385.377863	7.823970691	4.182157542	2.571442531	0.614860274	0.53453134	0.671337914	0.824832179	352.4463649	1.007544246
368	455.2835891	325.1467408	7686.13783	7.132886985	4.858981096	3.098264826	0.637636732	0.681208199	0.56563663	0.841601718	449.7981847	0.987951675		357	383.1858947	280.3066572	7429.825784	6.018359676	4.912654551	3.191257111	0.649599331	0.816277992	0.469746362	0.867243067	395.2253296	1.031419306
369	292.3962053	245.9428245	7195.296804	6.205740149	4.198485001	2.77588595	0.661163717	0.676548631	0.552690592	0.811284724	302.9538113	1.036107192		358	881.1940435	551.9489175	8082.056061	10.33962443	5.722273611	3.80588983	0.665100988	0.553431476	0.631912179	0.780462585	943.2313042	1.070401362
370	809.096349	494.1584574	7892.341584	8.58244125	6.338910776	3.893937922	0.614291329	0.73859064	0.546290174	0.820331147	887.3666672	1.096737945		359	177.5739512	158.8268069	7467.150376	4.114707359	3.735250603	2.717299327	0.727474436	0.907780378	0.339612981	0.891958245	174.9382543	0.985157187
371	265.6933555	229.0892753	7109.180905	7.776980827	3.611394076	2.374117727	0.657396473	0.464369677	0.694725012	0.815469082	279.303752	1.051225957		360	436.5915943	309.4152611	8197.198777	5.80524626	4.979661498	3.70504941	0.744036399	0.857786436	0.361775669	0.856207445	448.6452587	1.027608558
372	89.45454684	97.8674818	6812.791045	2.976640979	2.855221436	2.299811338	0.805475649	0.959209208	0.227380341	0.884047419	81.87420044	0.915260357		361	413.894172	287.8297976	7415.977419	5.64019078	4.882315694	3.717099238	0.761339387	0.86562953	0.340962144	0.89273076	428.7581785	1.035912578
373	785.0637842	522.6010975	7743.147959	11.73366758	4.750428576	3.952509322	0.832032154	0.404854539	0.663148006	0.757669313	922.8435584	1.175501376		362	113.4871117	125.5194104	7606.129412	4.632889686	2.882432063	1.930903823	0.669887019	0.622167213	0.58321826	0.82094239	108.009086	0.951729976
374	512.6947162	340.3688448	8122.838542	5.470118384	4.946200074	4.569660818	0.923873024	0.90422176	0.164613908	0.873648212	517.8941199	1.010141325		363	504.6838613	323.2821149	7970.780423	6.170040214	4.569163055	4.26162359	0.932692386	0.740540239	0.309303758	0.91354498	503.2552896	0.997169373
376	288.3907779	253.3924382	7147.351852	8.589031136	3.531769926	2.36091381	0.668478938	0.41119538	0.725124549	0.778451627	299.9889949	1.040217018		364	775.7177868	489.9384968	7861.036145	8.795723599	6.143263314	3.796622212	0.618013915	0.698437513	0.568355898	0.80395223	859.3235175	1.10777854
377	117.4925391	133.4248722	6725.886364	5.744620702	2.920769642	1.727171503	0.591341227	0.508435594	0.699341072	0.77873714	121.3899515	1.033171573		365	104.1411142	115.6404441	7265.25641	4.943974747	2.351500651	2.149549477	0.914118172	0.475629584	0.565218354	0.817247281	104.6784787	1.005159964
379	456.6187316	326.6144669	7663.429825	6.43949103	5.086206867	3.363472004	0.661292805	0.789846099	0.477680458	0.84102225	461.4471722	1.010574337		366	94.7951168	113.3229708	6639.338028	6.188512556	1.955525816	1.790459005	0.915589552	0.315992866	0.710680234	0.78063692	90.76174167	0.957451657
380	823.7829164	488.1141065	8108.364668	9.188878146	4.777471467	4.690682973	0.981833802	0.519918905	0.489526045	0.843428476	862.5519972	1.047062254		367	42.72455969	56.05342103	6843.625	2.692874191	2.049922358	1.659944505	0.809759696	0.761239558	0.383578887	0.914862195	38.38271175	0.89837583
382	46.72998716	63.30397211	6568.685714	3.712361343	2.092188675	1.407466257	0.672724346	0.563573554	0.62087035	0.836239611	45.79074292	0.97990061		368	384.5210372	305.3577353	7402.076389	8.043752376	4.694296597	2.854474278	0.608072843	0.583595364	0.645131508	0.78897301	451.4856607	1.174150741
384	152.2062439	149.6767803	6972.350877	5.267911552	3.177231233	2.098876871	0.660599345	0.603129191	0.601573251	0.844639389	147.1508817	0.966786105		369	728.9877996	491.7373487	7523.598901	10.75286148	5.540308221	3.142624667	0.567229212	0.51524036	0.707740617	0.76520066	784.2221451	1.075768546
385	110.8168267	120.3224933	6959.879518	4.419460876	2.960325722	2.036760889	0.688019185	0.669838653	0.539138156	0.83127414	111.6188255	1.007237158		370	61.41655455	76.01827348	6652.043478	3.406130218	2.349751768	1.727310352	0.735103331	0.689859641	0.49288188	0.869698171	57.90848692	0.942880748
386	45.39484467	65.20236092	6620.882353	4.701239674	1.890740361	1.179239654	0.623692009	0.402179104	0.749164106	0.763947896	43.90712205	0.967227058		372	437.9267368	317.1410914	7391.359756	7.060216822	5.240806476	2.934869469	0.560003404	0.742301066	0.584308876	0.839044907	454.8765634	1.038704708
387	375.1750397	269.7959059	7095.836299	5.863201028	3.983266256	3.864788389	0.970256102	0.679367164	0.340839864	0.890041804	378.0841324	1.007753961		373	753.0203645	509.8379157	7723.902482	9.476801421	7.289498421	2.823643267	0.38735769	0.769193961	0.702046804	0.755191277	817.067364	1.085053476
388	349.8073324	264.1620781	7510.725191	6.77197121	4.004041534	3.081873429	0.769690674	0.591266769	0.544907482	0.863200409	350.0395241	1.00066377		374	389.8616071	299.3479816	7911.068493	6.740897874	5.36830007	2.762894425	0.514668403	0.7963776	0.590129612	0.82413271	418.8007304	1.074229221
389	82.77883439	98.55369579	6712.145161	5.2200987	2.129135734	1.690144312	0.79381708	0.407872697	0.676223687	0.815446159	78.68545512	0.950550412		375	559.4247034	375.9857393	7514.107399	7.535837897	5.777991154	3.121167725	0.540182157	0.766735064	0.585823399	0.838655564	569.2645465	1.017589218
390	168.2279538	150.0855174	7173.301587	3.862176322	3.548681948	2.830127157	0.797515021	0.918829606	0.267219588	0.916465376	162.4776886	0.965818611		376	542.067851	346.80118	7919.726601	6.790421383	4.902075356	3.922125982	0.800095	0.721910332	0.422403153	0.892490657	546.8734725	1.00886535
392	102.8059717	108.0855416	6616.519481	4.59582278	2.595486396	1.906068373	0.734378102	0.564749017	0.585260689	0.83624863	95.23774747	0.926383418		377	666.2361026	475.6454352	8356.501002	10.95446262	5.132371118	3.293256245	0.641663701	0.468518748	0.699368526	0.744650211	775.5740392	1.164112897
393	81.4436919	99.74810173	6555.245902	4.286140732	2.738754903	1.680797559	0.613708645	0.63897923	0.607852923	0.786505594	82.64633755	1.014766591		378	443.2673067	335.7973902	7765.957831	8.354113303	4.36225527	3.321013975	0.761306657	0.522168555	0.602469603	0.796102817	506.9565628	1.143681375
394	94.7951168	109.0860034	6725.253521	4.226637987	2.862911244	1.760009399	0.614762125	0.677349528	0.583591165	0.821159706	89.20856072	0.941067048		379	184.2496636	172.436585	7850.956522	4.422781633	3.435572517	2.90765513	0.846337871	0.776789994	0.34257321	0.847580769	185.0657797	1.004429403
396	180.2442362	168.8289402	7271.681481	4.431712078	3.745240582	2.549214259	0.680654341	0.845100159	0.424778909	0.846695	177.23366	0.98329724		380	464.6295866	314.6204706	7948.304598	5.858393026	4.933840815	3.819972911	0.774239189	0.842183308	0.347948679	0.884083063	462.5008443	0.99541841
397	30.70827727	45.6358775	6624.913043	4.137488405	1.652880158	1.123542488	0.679748306	0.399488771	0.728448185	0.829763844	32.18520396	1.048095394		381	140.1899615	145.6047448	8127.914286	5.394536431	3.260128195	1.867072766	0.572699187	0.604338897	0.653895605	0.816720615	137.5430535	0.981119134
398	1571.462711	803.2188332	8302.641461	12.0987581	6.788890372	4.807503313	0.708142723	0.561122911	0.602644894	0.795972017	1654.046791	1.052552364		382	560.7598459	405.3983656	7558.038095	10.41775909	5.241022475	2.891131609	0.551635034	0.503085398	0.72248047	0.771823314	661.2212519	1.179152282
399	128.1736791	133.0703843	6781.041667	4.363412791	3.372173463	1.987907927	0.589503461	0.772829348	0.544414425	0.834253613	122.523976	0.955921504		383	485.9918664	368.7033538	8371.637363	9.026308858	3.950632646	3.506101631	0.887478524	0.437679755	0.611568617	0.774833871	523.7088924	1.077608348
400	206.947086	208.2034576	6766.090323	8.149604808	3.473811592	1.825156002	0.525404431	0.42625522	0.776043619	0.747749152	216.4369521	1.045856486		384	149.5359589	150.0451843	7329.419643	5.090742757	3.250126339	2.129148451	0.655097134	0.638438533	0.581760746	0.831817951	147.5624807	0.986802651
401	915.9077483	518.9646596	7997.574344	8.687240455	5.715759166	4.526866395	0.791997399	0.657948769	0.478906286	0.854124524	941.5471005	1.027993379		385	734.3283696	483.0195562	8434.32	8.471363309	6.770781956	3.255853107	0.480868108	0.799255292	0.61566362	0.785365005	782.2499568	1.065259071
402	85.44911937	111.3782927	6677.84375	7.364778733	2.191711427	1.306797589	0.596245278	0.297593656	0.822561188	0.709743699	88.35680617	1.034028283		386	109.4816842	121.781472	8368.536585	5.254749361	3.009040998	1.6050435	0.533406989	0.57263264	0.694553748	0.813555109	106.3054493	0.970988436
403	309.7530577	259.3120488	7124.073276	6.857998298	4.253430795	2.915327972	0.685406232	0.620214618	0.574901036	0.80114159	356.2154672	1.149998227		387	978.6594453	570.4858219	9825.27558	10.77367395	5.190526266	4.347806696	0.83764275	0.481778666	0.596441593	0.811090696	1018.436739	1.040644674
404	938.6051706	552.1714587	8043.260313	11.24937633	5.460380692	3.948505496	0.723119086	0.485394081	0.649002275	0.816187529	1015.950911	1.08240498		388	915.9077483	547.6011137	8033.616618	10.77825681	5.529815755	3.887594903	0.703024309	0.513052885	0.63931135	0.805772875	970.574333	1.059685689
405	88.11940435	100.1194522	6832.530303	3.963625781	2.816861704	1.734383775	0.615714919	0.710678016	0.562424944	0.851230305	81.11328335	0.920492869		391	165.5576688	159.9063769	8188.16129	4.562952679	3.141845432	2.771939846	0.882264868	0.68855534	0.392511814	0.837305841	166.4574322	1.005434743
406	34.71370474	48.26266417	6506.730769	2.148714563	1.813389694	1.712427743	0.944324184	0.84394164	0.203045499	0.89073774	27.94928711	0.805136972		392	504.6838613	362.8514087	7785.751323	9.284405524	3.887619733	3.562202873	0.916294061	0.418725757	0.616324075	0.807317918	538.5736953	1.06715062
407	100.1356868	110.161026	6853.893333	3.976416127	3.017210962	1.844616435	0.611364753	0.758776462	0.536110816	0.858821279	92.70265797	0.925770432		393	902.5563233	528.4700921	8461.85503	9.326760763	5.385955639	4.61630388	0.857100242	0.577473335	0.505047465	0.831648361	971.3519313	1.076223063
409	52.07055712	66.16769449	6847.641026	3.306454529	2.376484814	1.524558279	0.641518208	0.718741115	0.538914488	0.87116246	50.17995158	0.963691467		394	341.7964775	277.4911899	8572.78125	6.97441449	4.030706123	3.086170276	0.765664919	0.577927528	0.557501167	0.803937314	363.4104257	1.063236311
410	371.1696123	280.5822129	7235.773381	6.572078155	4.622648216	3.072213641	0.664600354	0.703376939	0.532535437	0.848206307	390.9611349	1.053322045		395	347.1370474	276.0434322	8514.834615	5.360480769	4.550658426	3.200705739	0.70335003	0.848927293	0.402906963	0.81727455	327.0486333	0.942131172
411	269.698783	214.3012786	7211.861386	5.769116609	3.626320347	3.119629667	0.860274153	0.628574632	0.459253491	0.889614118	273.3802492	1.013650288		396	281.7150654	229.2646385	7858.165877	6.316414857	3.768898215	2.890478433	0.76692929	0.596683134	0.542386227	0.858011433	288.2327981	1.023135904
412	1280.401648	644.4617001	8735.936392	8.933793701	7.639928325	4.670281177	0.611299083	0.855171787	0.477234271	0.866694665	1335.232336	1.042823038		397	472.6404415	340.0105419	8662.951977	5.95225611	5.114840228	3.956716753	0.773575826	0.859311181	0.335257643	0.825579479	504.588389	1.067594613
413	65.42198202	78.85899007	6762.22449	3.529588611	2.10550898	1.931773468	0.917485266	0.596530988	0.452691608	0.877696843	60.13481701	0.919183662		398	432.5861668	318.909254	9073.361111	7.009133515	4.348949305	3.862472914	0.888139328	0.620468892	0.448937175	0.826699001	493.1769089	1.140066296
414	62.75169704	78.97440352	6708.340426	3.961819191	1.925740644	1.7564694	0.912100705	0.486074844	0.556650792	0.837393217	56.1334384	0.894532595		400	539.397566	371.2719143	9129.752475	6.714124376	4.845038121	4.43598493	0.915572761	0.721618762	0.339305518	0.822295217	604.4567781	1.120614582
415	110.8168267	128.969303	6691.939759	6.925498039	2.609789068	1.511698526	0.57924165	0.376837746	0.781719882	0.766373456	114.4485296	1.032772125		401	248.3365032	216.580138	8059.790323	4.837127753	3.871544924	3.290895094	0.850021157	0.800380954	0.319659256	0.824264437	258.151414	1.039522626
416	515.3650012	350.1553399	7435.256477	6.878746376	5.319823752	3.425044783	0.64382674	0.773371115	0.502082997	0.849958581	525.0025403	1.018700414		402	309.7530577	235.635318	7189.892241	5.503160103	4.229107806	3.162734514	0.747849111	0.768487147	0.42528757	0.894865128	308.3274926	0.995397737
417	436.5915943	310.808466	7239.058104	7.861639661	3.951431282	3.319333016	0.840033087	0.502621775	0.577781079	0.855191215	431.9236681	0.989308254		403	447.2727342	294.184606	7786.728358	5.462131881	4.979499433	3.846025031	0.772371818	0.911640279	0.29587474	0.920499386	438.1759983	0.97966177
418	164.2225263	148.3610142	7072.284553	4.445532358	3.336388539	2.532242863	0.75897721	0.750503713	0.430384787	0.898471665	157.323776	0.957991449		404	413.894172	310.1251052	8240.593548	6.419701108	4.544895894	3.518702072	0.774209609	0.707960669	0.451890047	0.825125857	430.0409911	1.039011951
420	198.936231	177.0226857	7236.684564	4.046837696	3.404015349	3.361271525	0.987443117	0.841154404	0.169407874	0.86794102	193.9543401	0.974957347		405	495.3378638	354.1892935	7750.504043	7.54644343	4.943688044	3.335104635	0.674618747	0.655101716	0.558056101	0.817067758	521.184453	1.052179716
421	375.1750397	326.226793	6965.975089	11.7727952	3.017222761	2.696038543	0.893549717	0.256287713	0.770994186	0.723132445	401.145265	1.069221623		406	985.3351577	582.1892888	8182.577236	9.975976045	7.12280863	3.595954932	0.504850701	0.713996164	0.639538536	0.797495458	1070.309853	1.086239382
422	815.7720615	482.2806343	8124.844517	7.810364469	6.13513928	4.22865152	0.689251104	0.785512546	0.458584611	0.846465796	848.7625974	1.040440875		407	562.0949884	375.8156034	7737.396675	6.802676894	6.054617461	3.372784164	0.557059828	0.890034549	0.504197507	0.844109371	581.8937763	1.035223207
423	473.975584	348.2919691	7991.219718	6.866002548	4.96440358	3.420105699	0.688925798	0.723041325	0.501878178	0.803831174	488.3140025	1.030251386		408	809.096349	515.6777512	8377.70132	11.19984121	4.676592208	4.014159125	0.858351326	0.417558796	0.641587854	0.785577316	880.6930326	1.088489688
424	528.7164261	380.9596495	7646.222222	7.294677751	5.140464279	3.564317508	0.693384355	0.704686959	0.511381088	0.793695616	559.8522785	1.058889512		409	184.2496636	166.1893469	7156.181159	5.284776298	3.043628036	2.699042211	0.886784515	0.575923722	0.489279762	0.872814916	181.8513253	0.986983214
425	461.9593016	320.6974743	7976.199422	6.246348094	5.228601026	3.507152838	0.670763139	0.837065266	0.438527475	0.862429154	479.7941939	1.038607064		410	822.4477739	460.9436288	8287.496753	7.824368123	5.215708159	4.649838614	0.89150667	0.666598002	0.405723435	0.894592701	794.8570798	0.966452953
426	186.9199486	168.052455	6972.864286	4.388599536	3.914037383	2.550258455	0.65156722	0.891864785	0.418890142	0.875850334	183.4947857	0.981675776		412	648.8792502	433.9188269	8748.559671	7.44475588	5.963502097	3.85372622	0.646218641	0.801033935	0.482356939	0.804538643	716.6734319	1.104478887
427	121.4979666	134.9548556	6724.912088	5.921100734	2.247773956	2.131102157	0.948094515	0.379620962	0.640083448	0.791944893	118.808623	0.977865115		413	323.1044826	264.6656559	7988.599174	6.456794087	4.284238614	2.828651	0.660245905	0.66352412	0.561910917	0.81270609	327.7619723	1.01441481
429	176.2388087	164.474189	7310.681818	4.342377033	4.054340476	2.544846853	0.627684544	0.93366846	0.413950739	0.852424154	187.6713627	1.064869673		414	969.3134479	589.5712968	7983.57438	9.553969356	7.952267255	3.255013263	0.409318897	0.832352184	0.659302522	0.77814278	1035.896064	1.06869049
430	337.79105	253.9797468	7349.3083	5.517494997	4.438604004	3.312479241	0.746288526	0.804459996	0.399640735	0.87773788	339.8052803	1.005962948		415	375.1750397	289.7885931	8259.448399	7.207039326	4.199048538	3.278268598	0.780717005	0.582631556	0.545129636	0.820080718	415.5668818	1.107661326
431	253.6770731	305.5739128	6592.589474	13.98354811	3.611422797	1.36836532	0.378899231	0.258262264	0.902144627	0.55281652	289.4585512	1.141051289		416	276.3744955	223.1662666	7485.31401	5.924044336	3.819720017	3.028803411	0.792938592	0.644782483	0.488727086	0.868902599	287.084355	1.038751258
432	423.2401694	319.8820668	7728.182965	6.871415143	4.3548545	3.613965354	0.829870517	0.633763848	0.474058068	0.810620888	452.9939806	1.070300064		417	145.5305314	148.7828341	7439.348624	4.948854967	2.885783061	2.315027867	0.80221826	0.583121364	0.532209393	0.822302461	138.4883493	0.951610277
435	228.3093658	201.225127	7297.894737	6.437813877	3.409631278	2.554460736	0.74918973	0.529625637	0.603209912	0.841080463	234.8733132	1.028750232		418	455.2835891	335.7288757	7656.489736	7.140854292	5.800884951	2.786377451	0.480336617	0.812351676	0.609797745	0.811062303	483.4738397	1.061918003
436	60.08141206	74.10249814	6745.555556	3.077954263	2.604958104	1.649655772	0.633275357	0.84632775	0.464041493	0.874127436	55.40447517	0.922156675		419	153.5413864	151.9361708	6962.878261	4.737179376	3.67541973	2.195701376	0.597401532	0.7758667	0.536496045	0.833628788	160.1358818	1.042949302
438	142.8602464	137.0229654	7049.579439	4.108517056	3.486136373	2.254019958	0.646566777	0.848514519	0.451378702	0.869840744	135.2308671	0.946595505		420	162.8873838	162.4225566	7179.680328	4.736630373	3.425388268	2.384424466	0.696103413	0.723169848	0.496599	0.815576864	162.0509122	0.994864725
439	84.11397688	99.9812823	6578.730159	5.082414914	2.391363144	1.628950524	0.681180743	0.470517104	0.67949281	0.816963192	82.9300928	0.98592524		421	654.2198202	475.2560726	7821.67551	10.68037293	5.505106227	2.995751637	0.544176899	0.515441386	0.719508705	0.737975441	737.8133947	1.127775974
440	66.75712451	89.79109905	6500.08	5.319840088	2.573625766	1.239335043	0.481552159	0.483778783	0.767035283	0.743351758	71.07572734	1.064691265		422	165.5576688	155.7504363	7564.983871	4.458940433	3.305173849	2.709819532	0.819872012	0.741246468	0.392272767	0.862686946	167.2842127	1.010428655
441	242.9959332	232.2747893	7104.71978	8.023263327	3.372082759	2.359189469	0.699623834	0.420288182	0.705956371	0.74745639	267.3626278	1.100276141		423	208.2822285	198.7624013	7741.551282	4.836264211	3.978801784	2.926090224	0.735419954	0.822701493	0.394968907	0.788579698	235.8515014	1.13236498
442	153.5413864	158.1014223	7211.652174	4.83497864	3.496954038	2.130381267	0.609210543	0.723261528	0.559381452	0.804103766	150.8795666	0.982663829		424	716.9715172	463.4386396	7455.582868	10.65386091	5.158902917	3.197536451	0.619809386	0.484228484	0.69987064	0.8063396	736.153686	1.026754436
444	451.2781617	344.2410981	7568.159763	10.78822821	3.397020187	2.980606954	0.877418087	0.314882122	0.723716731	0.782854909	457.5531736	1.013904976		425	607.489833	424.6882394	8249.12967	10.26204513	4.870566254	3.198187761	0.656635716	0.474619454	0.688347915	0.782556258	669.585348	1.10221655
445	265.6933555	230.0906719	7173.522613	7.078487927	3.883474913	2.39516619	0.616758507	0.548630577	0.661627425	0.811176968	275.7942844	1.038017243		426	926.5888882	537.7873936	7891.726225	9.670233817	5.619503049	4.455216953	0.792813335	0.581113462	0.539285498	0.829376195	1014.127018	1.094473537
446	154.8765289	151.1238001	6833.086207	4.832418956	3.328324934	2.299975203	0.691030848	0.688749251	0.524053021	0.854206348	154.9537392	1.000498529		427	881.1940435	521.7332635	7987.980303	8.476273721	6.600394898	3.90647257	0.591854371	0.778690627	0.539128549	0.827389013	915.478778	1.038907134
447	174.9036662	176.2226281	6938.862595	5.711109422	3.692899309	2.067544738	0.559870325	0.646616802	0.637978441	0.791531241	182.654961	1.044317509		429	324.4396251	281.9486272	7283.522634	8.763205704	4.307113582	2.283790438	0.530236873	0.491499769	0.739388699	0.75981144	361.072315	1.112910653
448	871.8480461	546.8159289	7451.251149	10.9258193	6.497096814	3.198714303	0.492329789	0.594655342	0.707233461	0.781442976	951.1245974	1.090929322		431	602.1492631	365.0055874	8853.252772	6.45923825	5.023653961	4.393891445	0.874640546	0.777747122	0.319750832	0.914051002	597.2263392	0.991824413
449	226.9742233	231.6625749	6621.505882	7.753144934	4.25987493	1.849448101	0.434155493	0.54943832	0.761458335	0.712070861	255.8618342	1.12727265		433	1532.743579	766.4166146	9214.512195	9.986082182	9.167725727	4.518433256	0.492863049	0.918050298	0.547526931	0.821580469	1732.739311	1.130482186
452	125.5033941	128.5494696	6875.5	4.495559353	3.079261712	2.124357905	0.689891962	0.684956303	0.527454152	0.851263113	123.1818251	0.981501942		434	524.7109986	328.3784671	7503.160305	6.247553932	4.564021818	4.354056568	0.953995564	0.730529399	0.303078194	0.92364341	520.0443736	0.991106295
453	263.0230706	244.2893101	7053.121827	7.128380205	4.048452075	2.402891299	0.593533344	0.567934363	0.662912018	0.750977525	290.4708745	1.104355119		435	1411.245612	752.8075223	8272.596973	11.05069147	8.087971274	3.951683152	0.488587684	0.731897302	0.642403992	0.78947064	1479.44825	1.048327972
455	202.9416585	180.697172	7095.578947	4.996529167	3.865787547	2.431085857	0.62887208	0.773694582	0.513445078	0.860683178	196.6959037	0.96922389		436	236.3202208	198.0514953	8298.632768	4.444362778	4.083293689	3.188964936	0.780978587	0.918757962	0.282469705	0.874178633	242.4144325	1.02578794
457	201.606516	181.9444514	7487.410596	5.131977031	3.913383051	2.47450018	0.632317396	0.762548824	0.517827113	0.847231196	208.1676133	1.032544073		437	795.7449241	509.240564	8176.716443	10.66094154	5.067107072	3.916459102	0.772918165	0.475296394	0.632634783	0.788302903	886.2124528	1.113689106
458	134.8493915	133.0952815	6949.574257	4.15997842	2.895335139	2.658070788	0.918052889	0.695997634	0.361037361	0.8744359	134.105031	0.99448006		438	467.2998716	343.9337852	8472.454286	8.751248955	4.817963095	2.896635189	0.601215728	0.55054577	0.669003224	0.808468478	511.5827822	1.09476337
459	121.4979666	126.4681419	7053.131868	4.075950829	2.868842273	2.447421825	0.853104351	0.703846144	0.399545793	0.842178346	119.8762216	0.986652081		439	734.3283696	521.3014713	7750.034545	11.87935982	5.271012349	3.063232093	0.581146825	0.443711819	0.742138285	0.721972175	803.4439474	1.094120806
460	288.3907779	238.0461892	7633.421296	6.526306863	3.575661086	2.938288721	0.821746986	0.547884303	0.549777725	0.834577373	287.2148665	0.995922507		441	409.8887445	323.8187402	7502.273616	8.838313572	4.543104702	2.570791336	0.565866627	0.514023933	0.709131011	0.78346508	432.3919385	1.054900737
461	200.2713735	180.4205506	7414.853333	5.73067698	2.932689576	2.823502356	0.962768913	0.511752728	0.507300382	0.851416665	198.7690621	0.992498621		442	967.9783054	549.1765406	7911.202759	10.48686811	5.572848658	4.312214878	0.773790056	0.531412105	0.588798597	0.838636039	1055.630812	1.090552139
462	251.0067882	237.8665195	6959.329787	8.156706856	4.298503841	1.884148466	0.438326575	0.52699011	0.76900623	0.751918097	276.7170404	1.102428514		443	277.709638	216.8296184	7694.947115	4.955651631	4.200248869	3.111792581	0.740859096	0.84756742	0.372071967	0.896530967	271.3157734	0.97697644
464	100.1356868	108.4724564	6930.253333	4.054564285	2.596371538	2.180751863	0.839922881	0.640357719	0.462148899	0.867991492	96.1625324	0.960322294		444	320.4341976	249.0652411	7300.154167	6.912058486	3.930472744	2.8769744	0.731966506	0.568639972	0.583774587	0.863611129	327.3985864	1.021734224
465	276.3744955	243.6025977	7003.386473	6.878656477	4.69632679	2.165868544	0.461183525	0.682738963	0.685132038	0.789877334	293.0776049	1.060436508		445	743.674367	434.3183075	8928.924596	6.556389869	5.806911655	4.905534221	0.844775074	0.885687363	0.251793393	0.884796661	782.3208561	1.051966951
466	268.3636405	238.153721	7112.358209	6.370790395	4.581110546	2.250937867	0.491352008	0.719080406	0.646678398	0.785937476	275.179581	1.025398152		446	570.1058433	361.7753885	8199.468384	6.264623743	5.027712436	4.458775287	0.886839759	0.80255617	0.28826128	0.887025143	588.2604037	1.031844193
467	198.936231	179.7491359	7042.154362	5.093925163	3.912952812	2.332018012	0.595973967	0.76816064	0.542196256	0.846888277	194.7052584	0.978732016		447	381.8507522	269.5410289	7905.262238	5.384508591	4.390508103	3.93005987	0.895126436	0.815396248	0.270117262	0.901123595	389.1783146	1.019189598
468	108.1465417	116.4068323	6875.185185	4.225035194	3.049723445	1.960637738	0.642890338	0.721822022	0.535947596	0.85002692	105.8221928	0.978507413		448	283.0502079	254.4237095	7851.712264	6.362048296	4.751396393	2.445729754	0.514739153	0.74683438	0.615575104	0.768786343	309.6815283	1.094086913
469	425.9104544	335.8300902	6885.871473	9.403889521	4.237528482	2.657738114	0.62719062	0.450614448	0.717378845	0.774012354	443.6300361	1.041604007		449	271.0339255	241.0812213	7444.871921	7.496034978	3.630848684	2.44109219	0.672320001	0.484369229	0.674348879	0.783560249	278.2995762	1.026807163
473	73.43283696	93.15052341	6747.890909	4.76927	2.164356427	1.582235934	0.731042223	0.453812937	0.668243582	0.785498889	68.41330074	0.931644528		450	427.2455969	304.1583095	7579.78125	5.887930723	5.03156618	3.534043491	0.702374443	0.854555941	0.399781747	0.860232795	438.5573358	1.026475964
474	255.0122156	226.4671454	7240.486911	6.781308898	3.909670495	2.215442535	0.566657098	0.576536264	0.673301634	0.804390976	246.0383373	0.964810006		451	777.0529293	499.1718132	8471.83677	8.731020422	6.354471419	3.660255739	0.576012621	0.727803981	0.580775721	0.789127596	850.6374015	1.09469686
475	80.10854941	99.03053672	6716.316667	4.497471733	2.407118036	1.64244517	0.682328472	0.535215823	0.634807005	0.79014834	74.48096917	0.929750566		452	329.7801951	263.0381962	8242.441296	6.627300128	4.195285322	3.219551727	0.767421398	0.633030833	0.514198593	0.827412659	374.9575974	1.136992467
476	88.11940435	103.9772329	6711.242424	3.762991407	2.728070386	1.85621849	0.680414442	0.724973855	0.506717319	0.815677356	79.81904024	0.90580549		453	543.4029935	368.376958	8233.262899	7.920071931	4.692620959	3.917844106	0.834894644	0.592497265	0.505327207	0.839667351	609.9305158	1.122427596
477	152.2062439	151.2988208	6883.95614	4.463246854	3.728634906	2.169073635	0.581733983	0.835408622	0.514014415	0.834939225	151.2041368	0.993416124		454	699.6146648	483.1446693	8768.751908	7.68397516	5.175681263	4.603915666	0.889528437	0.673568193	0.400841938	0.760229166	766.9542251	1.096252357
478	102.8059717	130.4031071	6574.675325	6.89313191	3.946427155	1.049510607	0.265939435	0.572515833	0.847745463	0.634924815	119.5903458	1.163262637		455	113.4871117	118.329958	7701.505882	3.933710486	2.799968365	2.331343274	0.832632005	0.711788113	0.407342436	0.868748823	107.5598907	0.947771859
479	112.1519692	127.4339122	6941.52381	5.096407793	2.827331051	1.887018141	0.667420301	0.554769392	0.629735646	0.795543105	113.8952254	1.015543697		456	78.77340692	90.23722713	7549.389831	3.196483591	2.851793899	2.004860902	0.70301746	0.892165975	0.372791743	0.868131293	76.55322139	0.971815545
480	92.12483182	100.7936882	6940.217391	3.674826697	2.468747333	2.296907401	0.930393876	0.671799662	0.374961708	0.886620489	87.28620325	0.947477477		457	719.6418022	451.6745355	8721.410019	8.112425171	6.101957165	3.760106286	0.616213157	0.752174231	0.536500343	0.830674771	779.665988	1.08340842
481	82.77883439	103.9003589	6611.564516	5.353876852	2.621416619	1.404058449	0.53561057	0.489629607	0.737749207	0.782452111	82.54261481	0.997146377		458	630.1872554	422.5499159	8959.283898	7.077451047	5.362861949	4.311741922	0.804000171	0.757739179	0.39077757	0.811499274	685.5116808	1.087790454
482	177.5739512	192.5550411	6719.383459	7.247645633	3.397663511	1.722903064	0.507084665	0.46879548	0.762281001	0.721349929	177.7160981	1.000800494		459	420.5698844	308.7051748	7569.196825	6.734135504	4.389229053	3.83883075	0.874602511	0.651788051	0.429944534	0.839380212	475.2888985	1.130106829
483	32.04341976	47.30135852	6748.333333	2.607234896	1.940191344	1.396560591	0.719805598	0.744156711	0.464351834	0.854075525	29.591918	0.923494378		460	463.2944441	328.4495029	7585.636888	8.479791435	4.379415342	3.113740569	0.710994579	0.516453191	0.632804581	0.840243323	484.3645393	1.045478843
484	42.72455969	65.06080972	6591.3125	4.929755691	2.109069605	0.947761893	0.449374402	0.427824366	0.807746681	0.72845615	41.2766233	0.966109975		461	623.5115429	461.1932942	8442.680942	10.16132227	4.960262067	3.337180358	0.672783073	0.48815124	0.671580108	0.732805024	704.568359	1.130000506
485	170.8982387	162.9175988	7093.375	4.925391068	3.777670466	2.208094307	0.584512156	0.766978787	0.551691576	0.844986448	172.0960953	1.00700918		463	775.7177868	470.5807161	9530.796902	8.054426834	6.424871545	3.860548553	0.600875601	0.79768203	0.520692331	0.840189166	836.8289921	1.078780204
486	41.3894172	59.12394066	6549.064516	3.552030333	1.962676149	1.327674678	0.676461412	0.552550504	0.626220906	0.7707204	38.77087409	0.936733994		464	288.3907779	241.558743	9083.032407	4.711947646	4.582947022	3.273899893	0.714365642	0.972622653	0.305191794	0.818936651	296.141518	1.026875825
487	72.09769447	87.2378473	6687.111111	3.575941045	2.541960793	1.628957244	0.640827053	0.710850867	0.544467534	0.829239935	62.0236746	0.860272649		466	1028.059717	607.7759233	9723.241558	9.819973388	5.339080558	5.014959458	0.939292712	0.543696031	0.48931028	0.786877518	1101.368929	1.07130832
488	439.2618793	317.5337777	7716.176292	7.699913613	4.6356495	2.941639201	0.634568943	0.602039157	0.617964649	0.836455271	439.8194773	1.001269398		467	287.0556354	228.6109135	7973.116279	5.625046672	3.941648961	3.328567345	0.844460625	0.700731779	0.408259604	0.869644161	309.1363192	1.076921269
489	222.9687959	187.0581234	7205.335329	5.233854174	3.323877018	3.006261687	0.904444319	0.635072531	0.425612257	0.894296641	219.0695198	0.98251201		468	559.4247034	379.4167342	8256.190931	7.259640111	5.222077957	3.782654391	0.724358085	0.719330143	0.478947395	0.826192596	600.6807505	1.073747274
490	26.7028498	40.63136154	6634.1	2.791474134	1.579026182	1.21578007	0.769955612	0.565660331	0.564466654	0.881558684	22.44742703	0.840637879		470	134.8493915	134.5415098	6983.089109	5.517251715	2.544261097	2.192625794	0.861792761	0.46114646	0.602587319	0.862608537	128.9251377	0.956067627
491	22.69742233	35.96528239	6663.470588	2.721536823	1.328754707	1.23902241	0.932468877	0.488236902	0.544734284	0.846063812	18.7683806	0.826894804		471	134.8493915	137.6051616	7582.712871	4.036882525	3.883555159	2.062479168	0.531080179	0.962018373	0.489091111	0.845504978	135.4421282	1.004395546
493	65.42198202	84.50236231	6772.959184	4.13002597	2.539249994	1.486022374	0.585220982	0.614826641	0.64019055	0.802767685	65.27880572	0.997811496		472	348.4721899	283.7978483	8202.409962	6.504282874	5.122793487	2.624779863	0.512372765	0.78760312	0.596453612	0.798492781	366.3428875	1.051282995
496	194.9308036	177.2607714	7121.356164	6.721966535	2.883246148	2.517438819	0.87312657	0.428928965	0.625490724	0.859144983	204.373979	1.048443731		473	49.40027214	68.36448024	6541.081081	5.397247427	1.78259292	1.220696223	0.684786868	0.330278155	0.773829857	0.73550129	49.19497174	0.995844145
498	138.854819	134.3314896	7144.038462	3.446567692	3.142947945	2.782822814	0.885418041	0.911906635	0.192581413	0.87433168	126.2694141	0.909362851		474	130.843964	143.4665567	6898.27551	5.366120865	3.70496339	1.7905721	0.483290093	0.690436068	0.666319089	0.767554771	149.1161883	1.139648966
499	72.09769447	89.92251538	6630.37037	4.842409204	2.031108427	1.6773047	0.825807563	0.419441716	0.653621859	0.812209146	69.10272403	0.958459553		476	504.6838613	339.3272575	8147.227513	6.621681066	5.113967581	3.745578423	0.732421229	0.772306538	0.434346296	0.8687151	531.292559	1.052723496
500	267.028498	232.919197	7091.75	6.676944787	4.187225635	2.356770238	0.562847681	0.627117008	0.647028647	0.804012843	276.0005856	1.033599738		477	240.3256482	209.2685459	7306.438889	6.530763494	3.253502999	2.706111879	0.831753307	0.498181109	0.585636215	0.832215014	240.851594	1.002188471
501	78.77340692	109.2432014	6665.864407	7.591255747	1.851894214	1.412276208	0.762611707	0.243950971	0.813960133	0.675337277	83.16451322	1.055743511		478	520.7055712	345.2347357	8435.623077	5.993159967	5.377083338	3.883419005	0.722216629	0.897203373	0.352024804	0.871439331	524.2102377	1.006730611
502	42.72455969	56.17714206	6637.34375	2.588526178	1.968913842	1.755127773	0.891419287	0.760631227	0.321958654	0.906302814	37.46938988	0.876998854		479	433.9213093	295.5388628	7526.006154	6.478584628	4.786525711	3.330993258	0.695910449	0.73882275	0.485845528	0.896223977	432.6760888	0.997130308
503	168.2279538	158.3224098	7105.293651	4.536680159	3.719814015	2.337673275	0.628438214	0.81994187	0.484717196	0.860662858	165.246325	0.982276258		480	460.6241591	351.2642506	7284.713043	8.703594789	4.992358866	2.776903019	0.55623065	0.573597345	0.680947576	0.783773134	505.4215807	1.097253739
506	32.04341976	48.03572186	6608.333333	4.334268916	1.363892766	1.317606527	0.96606314	0.314676545	0.696002589	0.79681718	32.62649539	1.018196423		481	180.2442362	159.8889031	7509.82963	4.389503171	3.249213542	2.93480868	0.903236627	0.740223532	0.331402994	0.89378864	175.3323387	0.972748657
509	65.42198202	83.0341226	6723.367347	4.956605602	2.178880392	1.372604867	0.629958796	0.439591238	0.723075633	0.809929768	62.0943232	0.949135463		482	148.2008164	147.0057712	7167.306306	4.624438184	3.234349942	2.315395408	0.71587659	0.699403866	0.499313146	0.840035278	145.064038	0.97883427
511	439.2618793	359.0839105	6985.674772	9.915306766	4.677227979	2.437276849	0.521094302	0.47171793	0.754190475	0.738702465	473.4653125	1.077865699		483	48.06512965	64.11879301	6684.694444	3.151151321	2.613135101	1.297062095	0.496362432	0.829263604	0.588384701	0.849598502	44.7384053	0.930787155
512	287.0556354	241.7629209	7220.516279	5.845345247	4.759098924	2.514023201	0.528256134	0.814169005	0.569910229	0.817949465	292.9495195	1.020532201		484	204.276801	178.8135222	7561.124183	5.240319588	3.164233592	2.962200653	0.936151067	0.603824545	0.434729008	0.875521467	205.745049	1.007187542
513	184.2496636	175.6971753	7359.92029	5.600618334	3.704218889	2.197448477	0.593228571	0.66139463	0.607641809	0.817521382	190.9589114	1.036413894		485	332.4504801	271.8229624	7152.526104	7.965942428	3.867837374	2.725235416	0.704588935	0.48554674	0.65788914	0.805226463	351.7207596	1.057964361
514	452.6133042	372.7078068	7143.675516	12.19411407	3.362418009	2.710138189	0.806008706	0.275741066	0.7777503	0.720306803	465.4596104	1.02838252		486	21.36227984	34.6387903	6642.375	2.967551503	1.249055577	1.228927999	0.983885762	0.420904431	0.585878123	0.888995366	19.08073395	0.893197453
515	182.9145212	183.530726	7004.956204	9.137218446	2.614081512	2.03658245	0.779081463	0.286091607	0.777111332	0.774879845	203.7622557	1.113975284		487	168.2279538	155.1811116	7411.706349	4.44757461	3.611737613	2.40864663	0.666894135	0.812069033	0.458435925	0.876073949	162.0694407	0.963391857
517	174.9036662	157.7152717	7242.290076	4.831873752	3.045834663	2.713620251	0.890928285	0.630363047	0.438391732	0.890871441	167.2859951	0.956446476		488	206.947086	186.7373703	7542.941935	6.017764128	3.699245768	2.398098238	0.648266806	0.614720964	0.601496804	0.844321806	223.6165414	1.08054936
518	196.2659461	184.1520169	7120.619048	4.947443658	4.286280155	2.184538043	0.50965825	0.866362601	0.558451153	0.821773705	194.0482061	0.988700332		490	357.8181874	269.4509978	7625.197761	6.42270874	4.592128375	2.944220072	0.641144984	0.714983126	0.541592155	0.857383683	363.7400538	1.016549931
519	263.0230706	231.6721064	7177.253807	5.463625802	4.717009879	2.496318055	0.529216202	0.863347903	0.543102301	0.803813862	269.4860323	1.024571844		491	925.2537457	559.4454937	8053.782107	10.00204832	6.921460753	3.18522812	0.460195937	0.692004331	0.681542418	0.796372504	923.6679176	0.998286061
520	728.9877996	469.8151423	7616.10989	10.42298005	5.598270448	3.120811269	0.557459897	0.53710843	0.70058359	0.803899362	762.7845645	1.046361222		492	255.0122156	221.2989638	7338.874346	6.498374827	3.861120906	2.489413002	0.644738423	0.594167158	0.616917603	0.821435222	261.6397479	1.025989078
521	70.76255198	87.10938126	6670.54717	3.779306739	2.737865359	1.505377834	0.549836327	0.724435868	0.601678843	0.822065827	65.24667053	0.922050841		493	554.0841334	398.017479	7528.660241	9.448405118	5.39130609	2.843106555	0.527350239	0.570604882	0.699091379	0.785122446	606.644468	1.094859844
522	81.4436919	103.9703022	6692.081967	3.986735154	3.663690983	1.38220068	0.377269995	0.918970245	0.6533001	0.772027474	84.56602805	1.03833736		494	188.2550911	179.6277944	7559.042553	4.84003618	3.227600723	3.011053994	0.932907832	0.666854669	0.377886057	0.822012327	197.0314552	1.046619531
524	172.2333812	194.6721691	6676.55814	7.042323292	4.121681232	1.594468991	0.386849177	0.585272936	0.773587646	0.683638016	193.8630522	1.125583501		495	229.6445083	211.1305427	7629.151163	6.090584465	4.079145548	2.559058695	0.627351651	0.669746158	0.579833642	0.795171609	266.3158585	1.159687468
525	60.08141206	77.51069355	6645.644444	4.042301713	2.180544731	1.553796094	0.712572447	0.539431464	0.615616002	0.828332524	57.36887855	0.954852368		496	372.5047548	284.8222621	7261.702509	7.978771836	4.023886526	2.786566271	0.692506176	0.50432405	0.650752481	0.833657388	374.7483734	1.00602306
526	89.45454684	111.3577436	6668.716418	5.992591309	2.620871218	1.437092103	0.548326104	0.437351904	0.760188535	0.752892909	94.54390883	1.056893273		497	551.4138484	398.9773742	7682.690073	8.629427207	5.225723735	3.080047486	0.589401132	0.605570174	0.643076254	0.780647505	581.8009655	1.055107642
528	88.11940435	104.4978074	6848.272727	4.127344049	2.676801998	1.856154787	0.69342252	0.648553153	0.550278638	0.807873083	85.89931871	0.974805939		498	623.5115429	382.5940463	8008.82227	7.032063592	5.521007654	3.818258955	0.691587332	0.785119131	0.457021555	0.890782964	620.9478489	0.995888297
529	142.8602464	164.6589371	6848.364486	8.025887468	2.639913555	1.701102474	0.644378097	0.328924816	0.788048053	0.722105753	150.9738943	1.056794301		499	349.8073324	278.0215892	7870.541985	6.258390298	4.780235616	3.087176427	0.645820975	0.76381232	0.506713982	0.817378793	386.8672853	1.1059439
530	49.40027214	66.56616478	6664.837838	3.427576064	1.95851651	1.653969205	0.844501027	0.571399868	0.517452225	0.830968828	46.50828946	0.941458163		500	487.3270089	353.8507788	7206.509589	9.401284678	4.68960073	2.778821756	0.592549753	0.498825521	0.70442106	0.807072879	513.1831308	1.053057026
532	102.8059717	114.0869497	6800.311688	4.276334217	2.825658485	1.904687013	0.674068372	0.660766521	0.554598187	0.837917992	96.40588395	0.937745953		501	345.801905	271.7324134	6844.362934	6.707435551	4.449390931	2.916816882	0.655554193	0.663352021	0.565136801	0.829996848	364.6320574	1.054453582
534	125.5033941	140.0124771	6775.117021	4.890230255	4.373389375	1.654276798	0.378259664	0.894311545	0.661718015	0.773041152	148.198648	1.180833786		502	341.7964775	280.7635126	7985.488281	6.676653012	4.873129368	2.792901838	0.57312286	0.729876086	0.58169133	0.79222196	380.6370233	1.113636472
535	46.72998716	67.67536182	6589.628571	3.993778164	2.190270926	1.116652682	0.509823999	0.548420777	0.720401926	0.765415381	40.91555993	0.875573961		503	26.7028498	40.96568282	6613.9	2.734604596	1.726175881	1.124447576	0.651409621	0.631234177	0.588807984	0.860717235	22.23347802	0.832625663
536	320.4341976	249.0571565	7387.7	6.112210154	3.897871841	3.212380517	0.824137029	0.637718884	0.474432254	0.858989153	320.5836921	1.000466537		504	144.1953889	156.1119578	6464.12963	6.111168531	2.648730461	2.324223143	0.877485715	0.433424548	0.61967615	0.775571338	157.589928	1.092891591
537	224.3039383	196.0384282	7204.672619	5.378868573	4.063203955	2.466812681	0.607110228	0.755401234	0.541388185	0.850286708	225.8314053	1.006809809		505	575.4464133	382.882724	7658.139211	8.867775792	4.898350359	3.204648583	0.654230169	0.552376433	0.638618673	0.841568985	583.0872848	1.013278163
538	238.9905057	203.6545394	7182.865922	5.808766513	3.924979406	2.494033512	0.635425885	0.67569929	0.570643181	0.854095284	238.1837873	0.996624475		506	44.05970218	60.49699354	6662.666667	3.566897378	1.810397257	1.492739568	0.824537025	0.507555185	0.581501958	0.810132682	40.37728856	0.916422185
539	28.03799229	43.23949716	6772.714286	2.434627247	1.712665426	1.396767112	0.815551649	0.703461044	0.426291185	0.856047049	24.39594348	0.870103081		507	281.7150654	230.8370471	7177.227488	5.555601678	4.824996082	2.520624535	0.522409654	0.868492085	0.54629135	0.846028786	283.0250227	1.004649937
542	154.8765289	151.5678488	6977.922414	5.510254359	2.880768766	2.297371876	0.797485693	0.522801413	0.583073353	0.843507833	152.7565903	0.986312074		508	24.03256482	38.87258984	6584.777778	3.270059874	1.374173822	1.153765488	0.839606656	0.420228948	0.647172978	0.825175452	21.7171849	0.903656562
543	54.7408421	69.58900935	6638.292683	3.016508712	2.308574864	1.688293196	0.731314034	0.765313508	0.440315491	0.857684036	49.24759493	0.899649933		509	375.1750397	277.1562456	8007.747331	5.997818457	4.890867657	3.09150804	0.632098077	0.815441096	0.484561251	0.867464055	379.8728169	1.012521561
544	25.36770731	40.58233737	6574.894737	3.196571982	1.611106363	1.206806226	0.749054348	0.504010663	0.622468622	0.821436302	26.03363748	1.026251098		510	216.2930834	185.602124	7251.407407	5.552780655	3.245186338	2.779550591	0.856514943	0.584425451	0.499430868	0.87691767	209.8037999	0.96999773
545	133.514249	140.6376337	6783.78	6.541182516	2.632934172	1.934027641	0.73455222	0.402516543	0.70433058	0.814154978	139.5235617	1.045008774		511	287.0556354	233.3217909	7164.586047	6.039177161	4.384718747	2.550855639	0.581760379	0.726045723	0.577615365	0.849172065	282.9397737	0.985661798
546	124.1682516	138.6614977	6790.16129	5.721054035	2.928103731	1.840084337	0.628421841	0.511811934	0.678366202	0.777421754	129.118611	1.039868157		513	319.0990551	267.3162303	7119.803347	6.991619624	5.15184222	2.278885452	0.442343798	0.736859626	0.674054715	0.791293922	343.8360838	1.077521473
547	25.36770731	38.93763874	6860.578947	2.465165588	1.793751286	1.188130547	0.662371955	0.727639269	0.518032155	0.848706777	22.00701265	0.867520757		514	197.6010885	181.8747864	7152.222973	5.375393418	3.864768651	2.294715712	0.593752413	0.718974101	0.573107393	0.844254129	199.6876727	1.010559578
548	323.1044826	250.2259268	7137.652893	6.877873435	3.50838972	3.107494134	0.885732311	0.510098034	0.548189689	0.862053623	314.0949373	0.972115691		515	279.0447804	213.7071067	7474.411483	5.228669468	3.716037532	3.366147254	0.90584318	0.710704235	0.356213416	0.912679787	273.9636857	0.981791114
549	323.1044826	282.3000756	7231.330579	8.428020669	3.956493589	2.515497054	0.635789493	0.469445169	0.701531694	0.757396969	351.3568951	1.087440485		516	427.2455969	286.7115243	8027.66875	5.342972656	4.66657884	3.984278308	0.853789992	0.873404964	0.254295583	0.91930732	416.1211934	0.973962509
550	1129.530547	673.7422823	8237.22104	9.763631492	6.916505048	4.491589215	0.649401567	0.708394725	0.539967356	0.756885002	1270.535246	1.124834782		517	161.5522413	150.3707515	7300.909091	4.48317164	3.415415862	2.397463829	0.701953708	0.76183027	0.465230417	0.874177875	153.7692975	0.951823981
551	49.40027214	64.28031969	6506.162162	3.384228156	2.081626826	1.569779368	0.754111807	0.61509648	0.536148482	0.872061309	46.32225964	0.937692398		518	546.0732785	365.102749	7634.349633	7.785000102	4.679630261	3.711854404	0.793193948	0.601108568	0.523204322	0.852553715	566.4345107	1.03728663
552	602.1492631	415.8388778	8259.385809	8.189642353	5.956487321	3.167063119	0.5316998	0.72731959	0.613284319	0.796010781	647.1433401	1.074722465		519	130.843964	130.6277154	6957.336735	4.767229154	2.865774049	2.224773748	0.776325597	0.601140402	0.533319319	0.868517049	127.3158384	0.973035626
553	237.6553632	203.1487772	7699.747191	4.799401302	3.759306728	3.285548615	0.873977266	0.7832866	0.315425319	0.852288094	248.3083556	1.044825382		520	112.1519692	117.8690204	6941.238095	4.310648735	2.616712412	2.201427379	0.841295118	0.60703448	0.489304856	0.855470764	104.013953	0.927437599
555	165.5576688	164.0955114	6643.814516	5.458638559	3.395184723	2.200361784	0.648083083	0.621983794	0.596902825	0.823486667	170.816748	1.031765845		521	435.2564518	315.5748766	8470.03681	6.599151716	4.379808249	3.803574973	0.868434132	0.663692613	0.423626682	0.840593192	460.4938141	1.057982742
556	308.4179152	266.6368176	6733.601732	6.619970717	5.462049322	2.258872847	0.413557753	0.825086629	0.658779027	0.782674482	342.1307269	1.109308863		522	315.0936277	250.0002113	7248.309322	6.75496711	3.829734966	2.987980635	0.780205592	0.566950942	0.557661705	0.845977339	323.7862087	1.027587295
557	28.03799229	43.76174614	6445.333333	2.562880228	1.727380553	1.22968527	0.711878611	0.673999719	0.520194016	0.850688943	22.80336384	0.813302308		523	351.1424749	278.8972378	7192.513308	8.510623599	3.324902304	3.237653825	0.973759085	0.390676696	0.619575018	0.815736001	383.7596356	1.092888679
559	45.39484467	65.77581214	6590.470588	4.446639992	2.180755749	1.244955774	0.57088272	0.490427773	0.720023259	0.781600259	50.56866968	1.113973846		525	240.3256482	202.9839523	7285.433333	4.95877453	4.320831467	2.631801774	0.609096141	0.871350662	0.469263674	0.856801921	236.2019472	0.982841195
561	117.4925391	128.7715004	7022.795455	4.390433536	3.383488068	1.948417469	0.5758606	0.770650106	0.556212968	0.813332957	121.2390934	1.031887593		526	69.42740949	88.24655077	6903.038462	3.406139949	2.62538957	1.794636855	0.683569736	0.770781474	0.473117111	0.808926123	67.22354875	0.968256619
562	212.2876559	219.4130618	6931.679245	8.777987666	3.288525385	1.836623148	0.558494441	0.374633175	0.790769454	0.713988877	222.0776372	1.046116583		527	873.1831886	520.0309333	8185.506116	9.906607563	5.153150093	4.178786155	0.810918774	0.520173032	0.578181923	0.822016808	893.5863126	1.023366373
563	26.7028498	41.25865523	6584.9	3.868500938	1.52777777	1.009365757	0.660675772	0.394927595	0.739080907	0.802788899	24.98849322	0.935798741		528	658.2252476	431.6126678	7581.083164	8.843940073	5.875446323	3.124423799	0.531776418	0.664347143	0.646715856	0.817562608	680.0568205	1.033167328
564	108.1465417	134.3559128	6657.901235	6.406374851	2.851184272	1.519610281	0.532975121	0.445054237	0.762797164	0.716419174	116.2675352	1.075092494		529	393.8670346	315.3157937	7394.850847	9.037718317	3.474734985	3.065252844	0.882154425	0.384470379	0.660837754	0.77872433	403.2138131	1.023730797
565	82.77883439	100.7099184	6570.274194	4.426770586	2.983118971	1.536284764	0.514992791	0.673881538	0.652955866	0.781313818	84.98023394	1.026593749		530	703.6200923	437.1241781	7857.766603	7.609361134	6.194920302	3.659910319	0.590792156	0.81411832	0.519025283	0.84754255	722.6749023	1.027081105
566	34.71370474	51.39687293	6543.423077	2.782647278	2.256133455	1.12878168	0.500316893	0.810786719	0.594349708		29.68393739	0.855107158		531	1482.008164	790.9625633	8195.376577	15.41043458	6.580911358	3.969395035	0.603167984	0.427042555	0.742421603	0.776551767	1686.218534	1.137793013
567	65.42198202	78.77276523	6561.959184	3.719031771	2.328186173	1.654289027	0.710548429	0.626019436	0.555182873	0.871026925	59.99949464	0.917115208		532	747.6797945	470.5258963	7970.146429	9.338986769	5.043067877	3.989054795	0.790997641	0.540001608	0.572860001	0.817318214	786.9609542	1.05253741
568	162.8873838	178.7716485	6672.139344	6.692674071	3.954751671	1.676393092	0.42389339	0.590907555	0.749518193	0.731403716	185.8589014	1.141026991		533	695.6092374	400.8367056	8471.541267	6.40166328	5.549569258	4.718564503	0.850257792	0.866894901	0.262915855	0.919034604	702.1834809	1.009451058
570	178.9090937	168.7785245	7337.126866	5.069431094	3.71635991	2.383997428	0.641487231	0.733092105	0.529730776	0.84289661	188.1357733	1.051571887		534	323.1044826	265.8332476	7213.917355	7.970764124	3.826052138	2.579581479	0.674214931	0.480010709	0.676369613	0.80986509	329.5252519	1.019872114
571	198.936231	180.0826396	7518.436242	4.723056888	4.686698778	2.261791176	0.48259794	0.992301996	0.521117101	0.849240859	209.7158875	1.054186492		535	484.6567239	364.5940122	7550.592287	8.118023208	5.717733142	2.978591454	0.520939222	0.704325794	0.633089069	0.778724171	579.1268748	1.194921779
572	181.5793787	164.4113476	6856.573529	4.669879929	3.544127401	2.529740751	0.713783808	0.758933303	0.458285697	0.871895333	175.3798383	0.965857685		537	182.9145212	173.1516408	7307.839416	5.621658057	3.101621416	2.617207485	0.84381913	0.551727157	0.53444207	0.829467719	191.152497	1.045037298
573	21.36227984	39.54286962	6407.6875	4.44960072	1.50865007	0.779226548	0.516505824	0.33905291	0.824877198	0.693632195	21.91098535	1.025685719		538	285.7204929	246.9079081	7256.163551	7.514641412	3.343168298	2.726389586	0.81551072	0.444887269	0.637189663	0.795358164	286.9082424	1.004157033
576	100.1356868	111.5482094	6754.826667	4.156425985	2.983116938	1.825010094	0.611779602	0.717712032	0.560918419	0.833408943	94.78600287	0.946575651		539	88.11940435	98.36383199	6763.787879	3.695603853	2.619267856	2.134027626	0.814742036	0.708752334	0.42254968	0.869775329	86.52746315	0.981934272
577	180.2442362	182.2784196	6961.207407	7.184437138	3.20651863	1.986776295	0.619605412	0.446314522	0.723461107	0.769977176	191.7185323	1.063659712		541	46.72998716	61.1677566	7256.314286	3.096160819	1.954670999	1.679943996	0.859451026	0.631320889	0.457410614	0.889999066	42.5873477	0.911349442
578	142.8602464	146.3701806	6919.299065	5.544472156	2.606348474	2.472746855	0.948739925	0.470080542	0.554015822	0.822323688	149.6790285	1.047730437		542	1064.108565	599.7746564	8682.846926	10.48967497	6.722248324	3.939783325	0.586081194	0.640844292	0.624413212	0.817609294	1163.69061	1.093582599
579	311.0882002	240.4144334	7855.502146	5.737596621	4.066498869	3.238110676	0.79628958	0.708746037	0.435632916	0.873164977	316.4688477	1.017296212		543	694.2740949	466.0411127	7510.382692	11.67824917	4.35454947	3.727300796	0.855955552	0.37287691	0.680833938	0.783270306	793.9698617	1.143597129
582	169.5630963	162.5091421	6840.393701	4.598996455	3.302276142	2.625039537	0.794918239	0.718042768	0.429214707	0.837957963	166.9940202	0.984848849		544	548.7435635	370.2404407	7941.666667	7.963727731	5.005387647	3.448766697	0.68901091	0.628523201	0.566940657	0.839110198	575.8462547	1.049390449
585	185.5848061	187.379459	6791.258993	6.187122561	3.921967917	1.971801757	0.502758258	0.633892068	0.681305528	0.762232642	200.4216413	1.079946389		545	404.5481745	300.1811028	7702.914191	6.379375681	5.09784485	3.388122866	0.66461867	0.799113441	0.468894288	0.841621106	461.5434081	1.140886147
586	44.05970218	59.32765661	6702.515152	3.126555259	1.737898801	1.683595067	0.968753224	0.555850979	0.461517572	0.864896679	38.31923642	0.869711653		546	451.2781617	323.1847013	8068.843195	7.607217689	4.73811064	3.221198941	0.679848823	0.622844098	0.576560173	0.839211601	486.3368739	1.077687589
587	217.6282259	194.3245061	6983.834356	4.727411557	4.365353336	2.431352015	0.556965686	0.92341301	0.485690639	0.841735061	210.1741332	0.965748502		547	842.4749113	537.0892901	7863.955626	10.55292516	5.923828823	3.711137365	0.626476131	0.56134472	0.648330931	0.776679027	971.7868046	1.153490498
589	592.8032656	411.3641229	7265.047297	8.752078552	5.877882591	2.822809135	0.480242518	0.671598473	0.677469858	0.798467016	608.2781793	1.026104636		548	312.4233427	272.4966315	8314.747863	8.201496632	3.518425998	2.822891113	0.802316466	0.428998042	0.655807807	0.763502579	341.2119775	1.092146235
590	189.5902336	194.6409545	7004.408451	7.496570535	3.493582282	1.952733329	0.558948715	0.466024066	0.739516447	0.748384428	214.2225359	1.129923899		550	566.1004158	379.6018327	8147.424528	8.399915326	5.032941251	3.37621073	0.670822599	0.599165713	0.5980661	0.835173407	597.881237	1.056139901
592	433.9213093	335.401626	7057.255385	8.824151577	4.401932412	2.681772781	0.609226251	0.498850498	0.696087181	0.786900922	436.341899	1.005578407		551	890.5400409	513.0103262	8210.089955	8.92169979	5.875360475	4.094931359	0.696966829	0.658547207	0.541014442	0.849248017	899.1193793	1.00963386
593	88.11940435	104.626152	6979.439394	4.165344197	2.793147322	1.856322743	0.664598938	0.670568191	0.554341093	0.800259223	90.46630078	1.02663314		552	297.7367753	239.5545798	7239.90583	6.408233751	3.983138088	3.035383662	0.762058356	0.621565667	0.52633069	0.846588531	324.5382645	1.090017396
594	102.8059717	117.0017236	6793.467532	4.313678585	3.567436163	1.694674327	0.475039847	0.827005557	0.607139407	0.803042128	109.2392859	1.062577242		553	41.3894172	56.79383379	6707.709677	2.852294118	2.152420578	1.417345316	0.658489019	0.75462785	0.503085847	0.866617192	36.44900892	0.880635954
596	52.07055712	65.52641636	6626.487179	2.713006305	2.473306641	1.634710483	0.66094129	0.911647952	0.397454227	0.882753779	45.94711248	0.882401016		554	795.7449241	527.3067041	8627.013423	9.255913294	5.850945723	4.200515891	0.717920844	0.632130567	0.54618029	0.761391538	952.8764383	1.197464677
597	129.5088215	147.7681048	6375.958763	5.185211419	3.233722786	2.000598141	0.618667175	0.623643382	0.614172311	0.750604032	140.5133946	1.08497161		555	106.8113992	114.6070109	7166.175	3.297063835	2.937622878	2.540370161	0.864770689	0.890981499	0.229505315	0.881425198	103.0644784	0.964920216
598	679.5875275	441.6765368	7272.856582	8.877370697	5.729971476	3.386232073	0.5909684	0.645458174	0.618554616	0.817233506	721.5096492	1.061687597		556	321.7693401	261.2598845	7501.925311	5.76980774	4.979077499	2.788807853	0.560105331	0.862953797	0.516654977	0.819360952	335.5965055	1.04297229
599	61.41655455	84.61021515	6635.021739	4.476081983	2.885253463	1.205615182	0.417854167	0.644593525	0.73065391	0.76814599	65.21977871	1.061925065		557	180.2442362	173.5859519	7013.651852	5.603168443	3.421219923	2.199100407	0.642782533	0.610586663	0.607525558	0.816387824	176.5827757	0.979686116
600	173.5685237	186.18052	6777.530769	8.737397364	3.218450879	1.462079587	0.454280535	0.368353498	0.832664176	0.669252303	172.221987	0.992242045		558	692.9389524	427.8308021	7654.485549	7.754899643	5.738522156	3.797660389	0.661783694	0.739986643	0.510288906	0.854345569	707.9147784	1.021612042
601	36.04884723	53.85345067	6717.148148	2.993756983	1.784811279	1.444647027	0.809411642	0.596177742	0.517446795	0.821317659	32.3339828	0.896949148		559	295.0664903	224.1234072	7609.21267	5.735725802	3.659401721	3.229374453	0.882487002	0.63800151	0.436971961	0.903243864	283.9262093	0.962244845
603	385.8561797	295.9630566	7185.221453	7.181657972	5.169053791	2.595364486	0.502096629	0.719757723	0.638612073	0.823214463	403.5735885	1.045917131		560	94.7951168	110.5807323	6837.84507	5.348339937	2.416662211	1.752920402	0.725347711	0.451852769	0.672249628	0.798477154	94.90427133	1.001151478
604	60.08141206	76.80087902	6672.8	3.810391163	2.241988608	1.568863522	0.69976427	0.588388045	0.588267069	0.827441008	56.1405596	0.934408125		561	403.213032	301.0764997	8857.347682	6.364467971	4.846414604	3.1814668	0.656457827	0.761479927	0.500120542	0.838785084	411.053807	1.019445738
605	321.7693401	251.5585704	7263.282158	6.565091297	4.00851598	2.909731243	0.7258874	0.610580386	0.556787391	0.852813505	320.7494171	0.996830267		562	1288.412503	734.4667034	8127.729534	10.89867879	9.682628169	3.25192358	0.335851333	0.888422198	0.70162222	0.758974242	1437.460925	1.115683775
606	86.78426186	95.14364544	6940.661538	4.211925292	2.296334659	2.028124429	0.883200722	0.545198336	0.518480436	0.882423054	82.16730554	0.946799613		563	475.3107265	330.5326119	8128.238764	6.427076453	4.730768864	3.927951207	0.830298694	0.736068553	0.388843242	0.852356563	500.2647352	1.052500411
607	29.37313478	46.00135217	6492.727273	3.894058737	1.445767309	1.112241695	0.769308925	0.371275167	0.7143747	0.797847069	26.22941952	0.89297311		564	518.0352862	356.3487633	8066.221649	6.861104847	4.983795991	4.017113399	0.806034879	0.726383885	0.414509253	0.839316505	575.3829828	1.110702298
608	516.7001437	347.7506723	7632.671835	6.754462196	5.705140254	3.337460016	0.584991756	0.844647596	0.50588812	0.854777356	538.7183656	1.042613152		565	181.5793787	178.8417082	7141.463235	5.368816415	3.069311422	2.688972264	0.87608323	0.571692378	0.499149895	0.80256743	185.6070384	1.022181262
610	249.6716457	239.8001759	7071.160428	8.276946447	4.186192451	1.824385286	0.43581018	0.505765318	0.779582326	0.737236222	264.785687	1.060535674		566	208.2822285	188.2408131	7331.871795	5.689861451	3.122607297	2.711402869	0.868313755	0.548801992	0.523467682	0.844854927	201.7909673	0.968834301
613	325.7747676	292.8827849	7005.934426	8.349238912	5.271932372	2.032612057	0.385553515	0.6314267	0.756551216	0.735846319	374.7656913	1.150382806		567	491.3324364	318.0825156	7904.717391	5.626664703	4.854970233	4.350534542	0.896099118	0.862850461	0.226800463	0.910146542	497.8159852	1.013195849
614	169.5630963	185.2089532	6725.511811	8.572155023	3.275246946	1.612591084	0.492357099	0.382079761	0.811880317	0.714044806	189.6474163	1.118447472		568	1138.876544	635.5782848	8509.853458	12.36295184	6.130978246	3.714813505	0.605908773	0.495915403	0.699520507	0.808815925	1179.444685	1.035621193
616	68.092267	90.5830163	6571.745098	4.346238487	2.85993562	1.284053453	0.448979846	0.658025469	0.704559826	0.754301867	66.85617448	0.9818468		569	730.3229421	467.5283304	8449.418647	9.171657164	4.993133642	3.855881052	0.772236701	0.544409102	0.579587311	0.81155942	739.6618851	1.012787416
620	182.9145212	190.8017687	7003.211679	6.616937782	3.23802795	2.058141129	0.635615616	0.48935445	0.68895867	0.743448169	184.7146771	1.009841515		570	383.1858947	290.8709662	8752.073171	6.794370342	4.691165507	3.268876668	0.696815464	0.690448897	0.518884532	0.833462221	436.4325316	1.138957717
622	261.6879281	230.6537389	6981.882653	6.820845141	3.922006886	2.313032159	0.589757292	0.575003069	0.660887748	0.800797034	259.1891525	0.990451315		571	383.1858947	270.4224482	7477.87108	5.390349031	4.673441749	3.66062029	0.783281463	0.867001696	0.320893644	0.901729049	386.2753661	1.008062592
623	161.5522413	157.7575222	6914.165289	5.555531438	3.159417906	2.141371632	0.677774101	0.568697692	0.614551433	0.835887473	157.4393685	0.974541531		572	536.727281	378.5541494	8444.768657	9.5981664	3.930114045	3.648345501	0.92830525	0.409465088	0.61989141	0.806809071	576.4717067	1.074049572
624	226.9742233	203.8208042	7063.458824	5.879096443	3.644067057	2.539944194	0.697008083	0.619834543	0.567970313	0.818927623	227.9343237	1.004229997		573	452.6133042	335.3909692	7906.755162	7.890440202	4.025877731	3.529621893	0.876733505	0.510222196	0.552671105	0.809637819	469.6546295	1.03765096
625	97.46540178	108.8535705	6804.945205	4.327640448	2.681891594	1.926392166	0.71829606	0.619712203	0.554863166	0.844051399	93.65386459	0.960893434		574	213.6227984	182.122017	7788.475	5.020033641	3.92805517	2.750400063	0.700193847	0.782475866	0.452115213	0.886853449	227.1792623	1.063459818
626	241.6607907	220.860065	6933.839779	7.026947765	3.820169079	2.229642437	0.583650197	0.543645578	0.682701151	0.791036804	250.710857	1.037449461		575	333.7856225	237.4465758	7382.576	4.720128478	4.208065182	3.977291454	0.945159184	0.891514966	0.157376442	0.933299029	330.9118385	0.99139033
627	427.2455969	314.2357198	8126.475	6.920707014	4.362064512	3.544872338	0.81265931	0.630291747	0.487787544	0.833847542	448.261827	1.049190045		576	507.3541463	363.7750435	7662.026316	7.971918912	5.045923633	3.137305177	0.621750428	0.632962238	0.606455458	0.809839566	528.626489	1.041927996
629	85.44911937	100.2054343	6866.0625	4.717335103	2.572749869	1.791714379	0.696419967	0.545382046	0.620185054	0.824887508	91.0860106	1.06596781		577	311.0882002	256.1440274	8018.412017	5.858113085	4.44887209	2.850042233	0.640621302	0.759437728	0.513488014	0.817754968	311.1340738	1.000147462
630	45.39484467	64.71007619	6630.882353	4.460027223	1.864256733	1.229657511	0.659596658	0.417992232	0.724293721	0.7787311	42.82683754	0.943429543		578	499.3432913	351.6281443	7892.334225	8.679613969	4.37846814	3.438755808	0.785378744	0.504454248	0.603812356	0.829945116	547.4097774	1.096259401
631	198.936231	170.2653656	7194.845638	4.371555376	3.450966771	3.079127379	0.89225066	0.789413944	0.295644887	0.902936502	194.5776824	0.978090725		579	592.8032656	403.4290768	8458.461712	8.203316076	5.03076512	3.489197483	0.693571932	0.613259939	0.574660119	0.815524819	603.1671022	1.017482759
632	137.5196765	148.0551716	6921.495146	7.105561376	2.380300143	1.985782961	0.83425738	0.334991145	0.720531165	0.778520049	140.6858785	1.023023629		580	245.6662182	196.0657434	7319.967391	4.777020298	3.839463528	3.11038849	0.81011018	0.803736072	0.348885226	0.910085938	238.9631193	0.972714609
633	181.5793787	164.155961	7536.875	4.190063877	3.681284104	2.789642415	0.75779058	0.878574698	0.334224371	0.879912299	180.2424683	0.992637323		581	320.4341976	278.4267223	7749.216667	7.976311938	3.399154757	3.088725603	0.908674604	0.426156196	0.612762687	0.762332637	350.7849928	1.094717715
634	242.9959332	246.3741865	6732.225275	9.777687448	3.714870242	1.892560138	0.509455247	0.379933421	0.806440925	0.693407914	287.9506724	1.185002023		582	228.3093658	204.9995185	7277.947368	5.288613034	4.661890896	2.256012999	0.483926597	0.881495936	0.573420671	0.819075674	232.988295	1.020493812
635	42.72455969	56.71635869	6478.625	3.308712617	2.067186257	1.390695617	0.672748095	0.624770567	0.579686791	0.863168749	39.8436716	0.932570678		583	911.9023208	563.7515508	7696.802343	9.54758343	7.69482734	3.296507276	0.42840562	0.805945022	0.654728623	0.780173638	1014.460144	1.1124658
636	33.37856225	46.40441959	6538.92	2.40508045	1.905224187	1.445242901	0.75856842	0.79216651	0.399087502	0.86686861	27.73991644	0.831069842		584	611.4952605	403.8042419	7841.072052	9.022859826	4.965681007	3.24133453	0.652747231	0.55034447	0.640764171	0.83133339	608.324759	0.994815166
637	263.0230706	249.3351395	6854.258883	10.33225669	3.169619754	2.161062005	0.681804813	0.306769358	0.790843175	0.740942049	296.4545967	1.127104919		585	395.2021771	293.1445766	7603.047297	8.267112106	3.58614692	3.275247008	0.913305305	0.433784721	0.603822113	0.845188596	406.7378351	1.029189257
641	84.11397688	112.2720255	6578.47619	6.167498957	2.612916138	1.438904048	0.550688951	0.423658951	0.766695697	0.697124293	97.13036026	1.154746974		586	130.843964	138.4829431	6869.836735	4.205133511	3.92691109	1.825852191	0.464958882	0.933837434	0.56580399	0.821518915	126.2946878	0.965231287
642	92.12483182	116.488097	6685.666667	5.165214667	3.401315014	1.451500838	0.426746959	0.658504096	0.71898538	0.725945295	106.8171858	1.159483102		587	331.1153376	257.9844245	7159.129032	6.672781298	4.104635719	2.918912003	0.711125713	0.615131163	0.562564413	0.847942471	334.8814742	1.011374093
643	46.72998716	66.65229038	6552.914286	3.893672583	2.062232626	1.235622035	0.599167145	0.529636887	0.682658978	0.788112038	41.55959785	0.889356073		588	259.0176431	231.2659852	7080.871134	6.308090155	4.670592501	2.156912021	0.461806938	0.740413086	0.6580721	0.79700636	266.1894933	1.027688655
644	283.0502079	250.3730052	7069.787736	7.612694626	4.159066902	2.158735069	0.519043122	0.54633308	0.716429573	0.778753343	286.3006087	1.011483478		589	599.4789781	382.8864453	8057.91314	7.732012255	4.906040339	3.789357592	0.772386147	0.634510161	0.509913142	0.863080805	602.1127842	1.004393492
645	209.617371	207.8029659	6878.528662	6.619010406	4.372860853	1.924082078	0.440005329	0.660651757	0.709309706	0.760327518	233.276465	1.112868003		590	253.6770731	225.284706	7644.973684	5.74092198	4.007071105	2.762245814	0.68934285	0.697983899	0.51884979	0.80484929	266.1703203	1.049248626
646	56.07598459	79.1962047	6473.785714	5.16957274	1.752319745	1.269220684	0.724308841	0.338968002	0.754482479	0.729774993	48.160807	0.858849066		591	618.1709729	406.784863	7628.386609	8.677163902	4.259551976	4.175572975	0.980284546	0.490892188	0.518785974	0.829949423	646.467074	1.045773908
647	142.8602464	157.4986625	6744.485981	8.059439739	2.670569002	1.684266694	0.630677093	0.331359138	0.791019382	0.751016855	151.8476679	1.062910583		592	352.4776174	283.2237215	7253.015152	8.164638706	3.953516091	2.570774373	0.650250135	0.484224255	0.685133113	0.806326371	347.5946261	0.986146663
649	730.3229421	496.2512739	7590.149909	11.0974097	6.206235987	2.950305392	0.475377572	0.559250866	0.734144681	0.762545853	851.1487927	1.165441675		593	399.2076046	287.9264243	8288.725753	5.791375135	4.876619997	3.481576798	0.713932355	0.842048716	0.398834177	0.869416486	411.8747812	1.0317308
650	339.1261925	304.1709583	7281.149606	10.30341287	3.506915113	2.447530473	0.697915517	0.340364417	0.762454392	0.727042033	370.4444336	1.092349815		594	931.9294581	559.1338565	8525.759312	9.812554573	5.529268736	3.689604618	0.667286181	0.563489221	0.62399143	0.79944262	838.5292601	0.89977761
651	945.280883	575.2628328	7740.912429	12.41690577	5.207012409	3.890051319	0.747079326	0.419348629	0.686713309	0.784475651	1053.527649	1.114512806		595	333.7856225	283.9207717	7554.6	6.292256847	5.603990409	2.609215807	0.46559962	0.890616919	0.5853291	0.772311598	385.3917695	1.154608658
652	18.69199486	33.43265921	6430.428571	3.129315919	1.399222748	0.825965823	0.590303312	0.447133745	0.736055469	0.757570696	15.14910421	0.810459468		596	671.5766726	434.5543786	8109.115308	8.182043433	4.786048799	4.442150563	0.92814569	0.584945416	0.457085434	0.824295735	728.6530494	1.084988623
656	173.5685237	178.6989658	7497.176923	6.551260598	3.549438683	2.078686427	0.585638072	0.541794763	0.68270436	0.768180193	202.4706807	1.166517271		597	558.0895609	361.2927342	8553.4689	5.696730763	5.430185345	4.479063456	0.82484541	0.95321081	0.213748439	0.874547047	580.3849903	1.039949555
660	93.45997431	117.4080725	6656	5.620753799	2.833927675	1.42494745	0.502817155	0.504189967	0.746484635	0.742242713	95.07597393	1.01729082		598	284.3853504	239.2179792	7603.943662	6.909498271	4.026150884	2.656483512	0.659807242	0.582698009	0.615531634	0.819797688	309.5510581	1.088491576
661	86.78426186	113.7180501	6512.8	5.986292011	3.114545997	1.235904348	0.396816855	0.520279664	0.79354426	0.682260448	96.5219565	1.112205767		599	479.316154	340.1547175	7845.069638	8.373612393	4.002624295	3.623661848	0.905321504	0.478004487	0.567252259	0.831983129	508.737737	1.061382415
662	218.9633684	212.6492831	6733.042683	6.011271059	4.201691895	2.088442293	0.497047938	0.698968963	0.652578918	0.760995143	220.9538653	1.009090547		601	269.698783	220.3485786	7835.846535	5.387182759	3.866095027	3.035615868	0.78518915	0.717646904	0.436511438	0.864701943	264.8315104	0.981952931
663	28.03799229	41.24325819	6658.52381	2.147876861	1.880248112	1.354581429	0.720426959	0.875398468	0.369339344	0.889083989	22.91491588	0.817280911		602	264.3582131	221.7528403	7518.171717	5.508582838	3.662967202	3.186535876	0.869932953	0.664956362	0.421532548	0.844717303	269.3272747	1.018796699
664	134.8493915	145.5890923	6857.831683	6.015169196	2.730426617	1.930159151	0.706907536	0.453923494	0.679118062	0.784399436	132.7883841	0.984716228		603	546.0732785	405.3426073	8113.144254	8.764364177	5.057372217	3.25356066	0.643330275	0.577038119	0.628773908	0.762004622	604.0777657	1.106221069
665	81.4436919	93.74182827	6939.918033	3.864786641	2.409410156	1.959858492	0.813418374	0.623426435	0.492893483	0.872634111	76.44508785	0.938625031		604	1002.69201	547.2703104	8549.07723	8.391176497	6.50488318	4.397037213	0.675959443	0.775205143	0.475992763	0.861530141	1005.335707	1.002636599
666	66.75712451	82.48245635	7471.62	3.060450221	2.493650976	1.853284323	0.74320117	0.814798738	0.394440625	0.840004002	59.24499247	0.887470707		605	700.9498073	446.8537834	7570.834286	10.46062584	4.733970786	3.632484535	0.767322972	0.452551392	0.652746921	0.824733731	753.4867595	1.07495109
667	73.43283696	86.19363545	6674.290909	3.132766013	2.406264187	2.013021452	0.836575411	0.768095726	0.357430002	0.874540239	63.5635696	0.865601442		606	727.6526571	467.3479593	7829.306422	8.505151763	6.250735637	3.427948196	0.548407163	0.734935227	0.596956258	0.807338058	763.3717052	1.049088047
669	140.1899615	137.0671269	7199.771429	4.567478343	2.76945589	2.652332691	0.957708949	0.606342424	0.419300434	0.874735555	140.5359898	1.002468282		607	608.8249755	409.3075472	8081.010965	9.413173126	4.419093463	3.771626986	0.853484321	0.469458429	0.599324592	0.814595354	657.1833879	1.079429088
670	1393.88876	871.8937202	7630.210728	17.78122868	7.695984585	2.903429017	0.377265441	0.432815118	0.836713814	0.671447305	1664.277641	1.193981679		608	711.6309473	463.2590553	7456.654784	7.79054205	7.284248611	3.145818222	0.431865851	0.935011783	0.596200341	0.802849979	747.781418	1.050799464
671	69.42740949	87.13588198	6787.134615	4.032102117	2.827724309	1.445500743	0.51118871	0.701302751	0.641501951	0.808832749	69.0359835	0.994362083		609	830.4586289	512.6755723	8010.548232	9.861432745	5.418299402	4.182893821	0.771993851	0.549443427	0.575833053	0.806120214	936.1996328	1.127328443
672	116.1573966	129.2714201	6578.08046	5.586976774	2.797851482	1.795360067	0.641692412	0.50078094	0.67865267	0.804721991	117.5551591	1.012033349		610	520.7055712	344.3570393	7821.166667	7.457154096	4.29529026	3.931365424	0.915273517	0.57599591	0.472806197	0.872945584	527.469871	1.012990642
673	66.75712451	87.42056423	6540.96	5.638991307	2.092751964	1.413653932	0.675499991	0.371121686	0.749307304	0.787987571	69.87967847	1.046774842		611	802.4206366	502.3125934	8138.577371	9.283708075	5.945286537	3.744832089	0.629882524	0.640399988	0.59662324	0.803998021	865.7953023	1.078979357
675	225.6390808	226.141222	6761.147929	8.702588374	4.016614846	1.655331641	0.412121078	0.461542552	0.809788586	0.723827608	242.3718943	1.074157426		613	823.7829164	536.2737317	7701.194489	12.00914327	6.311131787	3.094879845	0.490384284	0.525527229	0.742289706	0.767582896	982.5432516	1.192721082
676	26.7028498	41.04508129	6457	2.588522323	2.242996802	0.991350974	0.441976098	0.866516306	0.617020504	0.829457859	24.10996699	0.902898648		614	655.5549627	424.9326873	8442.075356	8.731301585	5.196384241	3.55491089	0.684112399	0.595144285	0.592854415	0.825959715	675.6123419	1.03059603
677	142.8602464	140.2323882	6889.691589	4.324171517	3.441620844	2.155834583	0.626400955	0.795902945	0.501445635	0.864963787	134.3909361	0.940716115		615	125.5033941	128.622236	7718.670213	3.894803995	3.013663066	2.675135291	0.887669004	0.773765014	0.313152781	0.864441077	131.5269237	1.047994954
678	69.42740949	83.85288918	7154.673077	3.263850777	2.331762503	1.951218733	0.836799944	0.714420683	0.402172812	0.863078536	62.2026912	0.89593853		616	481.9864389	362.8767775	7559.351801	7.814301931	5.311971961	3.073696914	0.578635756	0.679775623	0.606657518	0.781349601	534.4358857	1.108819341
679	60.08141206	81.65413289	6661.311111	4.63821558	2.275369497	1.288055367	0.566086242	0.490570017	0.722295063	0.76799366	56.9411197	0.947732714		617	570.1058433	364.612089	7570.735363	6.260901021	5.78893547	3.82880111	0.66139986	0.924616992	0.388458451	0.878891282	581.2821181	1.019603859
680	82.77883439	95.75590626	6709.870968	4.448321554	2.306988095	1.781670918	0.77229307	0.518619904	0.599473443	0.85037775	76.58745308	0.925205744		618	1237.677088	652.3096403	8401.102481	10.58389664	6.307771089	4.61843268	0.732181402	0.595978146	0.563635886	0.833415654	1291.530721	1.04351186
683	52.07055712	69.59058773	6323.051282	3.105824583	2.417967109	1.474943907	0.60999337	0.778526618	0.525103924	0.83785541	46.39716294	0.891044105		619	240.3256482	205.7074184	7680.95	4.656885188	4.060561215	3.022192493	0.744279506	0.87194789	0.351027055	0.854146976	239.3824596	0.996075372
684	180.2442362	179.5481534	6789.155556	6.494267941	3.402255743	1.896993786	0.557569427	0.523885952	0.70789721	0.785922864	175.5705526	0.974070275		620	814.436919	513.2272633	7876.631148	10.43298211	6.934052515	3.078017161	0.443898738	0.664628046	0.704972449	0.797146075	932.7284745	1.145243361
686	230.9796508	214.5563722	6875.277457	6.694883417	3.86747434	2.401045242	0.620830297	0.57767613	0.641361157	0.786278693	260.4110522	1.127419889		621	265.6933555	235.9730023	7001.115578	5.912780022	5.020900932	2.133304211	0.424884745	0.849160786	0.639204536	0.791241113	265.2862705	0.998467839
687	86.78426186	109.0420076	6548.553846	5.453368219	2.605096035	1.49174089	0.572624145	0.477704041	0.726455132	0.749592146	88.77088803	1.022891549		622	114.8222542	123.5697154	6983.755814	4.303178096	3.09969841	1.900848214	0.613236503	0.720327707	0.558268756	0.832264314	106.2049624	0.924951031
691	249.6716457	215.4750788	7010.433155	5.600403906	4.18628744	2.584501387	0.617373132	0.747497415	0.53851518	0.831649887	253.812948	1.016586995		623	120.1628241	134.435504	6837.766667	6.225335979	2.986893514	1.618433057	0.541844913	0.479796355	0.740024785	0.783918142	126.0566858	1.049048961
692	401.8778895	293.0220973	7471.534884	7.299628828	4.170578811	3.239588681	0.776771961	0.571341216	0.556198163	0.856567534	413.1194024	1.027972459		626	757.0257919	434.0362984	8499.851852	7.171343029	5.609390681	4.514806931	0.804865838	0.782195282	0.370437739	0.897243787	760.7535327	1.004924193
693	74.76797945	86.73532418	6899.25	3.446107756	2.558124283	1.856538237	0.725742001	0.742322778	0.461265181	0.880570858	68.55561028	0.916911368		628	850.4857662	544.5446667	8547.55259	10.49699407	5.321033555	4.276925023	0.803777119	0.506910218	0.592557165	0.770827931	1000.647687	1.17656018
694	116.1573966	135.7146336	6748.367816	6.835753997	2.424861381	1.735892719	0.71587297	0.354732102	0.746056877	0.753327076	120.5271349	1.037619113		629	295.0664903	246.9793021	7635.475113	6.387608532	4.18411211	2.6997236	0.645232137	0.655035776	0.577349866	0.81503134	302.2383135	1.024305787
696	320.4341976	306.9051932	6689.558333	8.929815886	4.951970319	1.856061932	0.374812814	0.554543384	0.792150034	0.688911222	343.7966262	1.072908662		630	45.39484467	63.0519239	6618.088235	3.324086813	2.384746748	1.430422755	0.599821661	0.7174141	0.569679483	0.827394493	47.49715996	1.046311763
697	463.2944441	323.4163503	7703.824207	7.300161003	4.449217226	3.548889637	0.797643598	0.60946837	0.513861457	0.858682339	482.8332299	1.042173581		631	90.78968933	100.6100406	6806.058824	3.712461931	2.539644308	2.162999408	0.851693838	0.68408629	0.417367922	0.877882211	85.4240021	0.940899817
698	423.2401694	322.303249	7487.400631	7.483063922	4.681392594	2.981796312	0.636946433	0.62559837	0.60152735	0.807648626	437.5433639	1.033794511		632	257.6825006	246.2261147	7921.284974	8.27387989	3.715207983	2.141946317	0.576534699	0.449028513	0.741119481	0.731965761	275.796998	1.07029774
699	118.8276816	138.2140425	6767.842697	6.556975398	2.643463855	1.686867136	0.638127559	0.403152932	0.742737004	0.755851183	122.4747093	1.030691734		633	267.028498	212.795206	7694.99	4.871507091	4.026554367	3.240210953	0.804710593	0.82655209	0.334864778	0.892939477	266.2311091	0.997013843
700	162.8873838	156.4043699	6661.795082	4.567832372	3.748046487	2.241638981	0.598081958	0.820530655	0.50925542	0.852226794	160.7568199	0.986920019		634	133.514249	136.0030353	6821.76	4.580388561	3.448365973	2.015515384	0.584484187	0.752854464	0.559968471	0.844785779	133.3491952	0.998763774
701	80.10854941	104.6511746	6585.483333	7.908527788	1.692888962	1.507538021	0.890512051	0.214058673	0.809378172	0.719409099	84.54365154	1.055363655		635	138.854819	134.0203883	7482.192308	4.032547231	3.121137052	2.575553626	0.825197223	0.773986484	0.361308503	0.894383454	135.7849098	0.977891231
702	303.0773453	268.6694474	6925.317181	7.500249882	4.889959308	2.120169454	0.433576093	0.651972852	0.717320158	0.755535539	325.7168007	1.074698607		636	480.6512965	401.2850631	7681.275	12.48727263	3.824993973	2.667944489	0.697502926	0.306311401	0.786346901	0.696420437	533.781782	1.110538525
703	168.2279538	195.948092	6570.611111	7.213597349	4.509717275	1.34259988	0.29771265	0.625168977	0.813879287	0.682037431	182.9516902	1.087522532		637	853.1560512	529.6671967	7924.86698	9.56005019	5.418414964	4.198313921	0.774823255	0.566776832	0.56084813	0.795351395	910.9529627	1.06774483
704	307.0827727	259.6549554	7143.03913	6.413473852	5.483447306	2.42243188	0.441771708	0.854988643	0.622290207	0.795834761	356.8512196	1.162068508		638	506.0190038	344.8745395	7830.390501	6.647382923	5.670511083	3.384989814	0.59694616	0.853044145	0.490778574	0.854038337	534.464515	1.056214314
705	240.3256482	263.2692522	6735.922222	8.202966882	4.462712826	1.572836029	0.352439444	0.544036431	0.808260102	0.647973367	241.1803703	1.003556516		639	190.9253761	174.8683172	7171.699301	5.04616615	3.849863195	2.39737994	0.622718216	0.762928346	0.524910622	0.847117772	195.0887919	1.021806509
706	244.3310757	222.1810249	7015.15847	7.645198915	2.917156905	2.634197222	0.903001555	0.381567169	0.655444253	0.793400471	246.0851887	1.007179246		640	164.2225263	160.7775295	7130.829268	5.13615989	3.624133296	2.068139	0.570657542	0.705611464	0.597337496	0.818655858	161.2541986	0.981924967
707	70.76255198	91.87264331	6767.943396	4.514334069	2.760142464	1.367796942	0.495553023	0.611417414	0.697010252	0.723265094	71.38967928	1.008862418		641	695.6092374	457.0312794	8252.932821	6.997208542	5.3531791	4.893623181	0.91415271	0.765044956	0.30063208	0.803065061	767.8134675	1.103799987
708	114.8222542	135.4669661	6681.488372	6.385682375	2.447419071	1.710535161	0.698913881	0.383266647	0.73212962	0.746710074	111.9789183	0.975237066		642	264.3582131	216.1966657	8113.419192	6.422310727	3.496491422	2.980715515	0.852487581	0.544428878	0.535881143	0.868266079	280.3708889	1.060571887
709	404.5481745	285.5268759	7357.613861	6.126200095	4.865908841	3.19856058	0.657340835	0.79427847	0.477888327	0.8850884	399.3910569	0.987252155		643	383.1858947	274.7111181	7857.665505	5.9067816	4.929561585	3.193760624	0.647879242	0.83455965	0.459306126	0.882161588	389.5383152	1.016577908
710	359.1533299	315.9715521	6886.30855	8.882022006	5.603036042	1.933723903	0.345120732	0.630828885	0.782287873	0.725121552	403.10514	1.122376173		644	724.9823722	488.0160688	7937.709024	7.803456056	5.31043747	4.808735044	0.905525217	0.680523787	0.38376855	0.771155636	834.7121715	1.151355127
713	54.7408421	66.80622494	6618.268293	2.892718852	2.130373887	1.932699921	0.907211609	0.736460747	0.331874261	0.908401668	49.89018269	0.911388659		645	349.8073324	292.0790794	7627.874046	7.473012207	4.993352477	2.664375124	0.533584428	0.668184708	0.643467045	0.770177135	416.4586576	1.190537244
715	263.0230706	232.3136165	7077.639594	9.462342389	3.604585958	2.172787857	0.602784309	0.380940132	0.770375266	0.802055704	310.4273517	1.180228605		646	404.5481745	290.1990898	8085.933993	5.846437532	4.887964815	3.472223306	0.710361764	0.836058675	0.406095885	0.870786333	415.6383786	1.027413803
717	150.8711014	165.1451523	6783.380531	5.458106778	4.453418157	1.705537276	0.382972633	0.815927269	0.687522186	0.7459611	173.6542146	1.151010452		647	90.78968933	100.5992568	7200.647059	4.432682337	2.727304892	1.77691976	0.651529561	0.615271902	0.599132168	0.863956641	89.98222479	0.991106209
718	52.07055712	70.41862046	6761.923077	4.149813086	1.984197516	1.509851203	0.760937956	0.478141419	0.636164046	0.816735828	52.07582945	1.000101254		648	797.0800666	450.6329467	8416.825796	7.537438429	5.340669953	4.687906686	0.877775022	0.708552382	0.378050417	0.895507021	790.4730813	0.991711014
719	57.41112708	76.79565952	6669.023256	4.278100087	2.277811864	1.552415068	0.68153788	0.532435384	0.637125117	0.804326032	63.3673069	1.103746088		649	210.9525134	178.9004944	7276.164557	4.351872587	3.691922966	3.154274193	0.854371617	0.848352725	0.275191511	0.894025623	212.2838006	1.006310838
722	400.542747	360.1920043	6873.19	9.311100825	6.642707582	1.788380469	0.269224627	0.71341807	0.807930286	0.68937158	463.3345562	1.156766811		650	578.1166982	399.6381646	8529.341801	7.552779148	5.432871121	3.688450694	0.678913711	0.719320798	0.511643248	0.808368634	633.9701063	1.096612688
723	210.9525134	222.6010217	8780.873418	6.276800674	4.18802961	2.047164553	0.488813295	0.667223611	0.673852228	0.69962705	225.4184417	1.068574335		652	38.71913221	55.69218854	6641.034483	3.239097469	1.873181354	1.457221878	0.77793956	0.578303485	0.550114842	0.848578608	37.03549341	0.956516618
724	201.606516	198.4350645	8500.834437	5.733308859	3.674337098	2.30775997	0.62807519	0.640875485	0.597482008	0.772955545	203.6402311	1.010087546		653	50.73541463	66.09215331	6703.342105	3.258234077	2.07936907	1.624420344	0.781208285	0.638188976	0.501441485	0.873732766	46.09999629	0.90863545
725	145.5305314	152.755688	6587.513761	5.552037516	3.366564419	1.805302422	0.536244728	0.606365575	0.674839657	0.792096912	141.3441685	0.971233783		654	638.1981103	454.9053899	7682.466527	10.10180808	5.005954052	3.520071587	0.703176967	0.495550303	0.651540441	0.753378636	745.6346428	1.168343545
727	80.10854941	108.7743451	6635.766667	6.38777747	2.697016761	1.205875248	0.44711448	0.422215203	0.811221469	0.700189547	87.02106895	1.086289411		655	857.1614787	535.6592199	9136.364486	7.896471019	5.820185695	5.115606476	0.878942141	0.737061617	0.352165485	0.789413046	984.8171994	1.148928439
728	224.3039383	205.6913749	7167.244048	5.865361407	4.309720534	2.193806805	0.509036906	0.734774933	0.625972442	0.80243229	232.2901931	1.035604612		656	315.0936277	276.5025619	7143.75	9.52009801	3.564147523	2.342654631	0.657283296	0.37438139	0.753925366	0.75791277	332.96146	1.056706422
729	428.5807393	335.13698	8268.984424	7.63190002	4.478908968	3.577473243	0.798737654	0.58686683	0.531247365	0.776207264	512.2357806	1.195190856		657	251.0067882	217.6159219	7121.984043	6.834582939	3.60447643	2.612855462	0.724891815	0.527387913	0.617700819	0.823086021	269.6237865	1.074169302
730	308.4179152	254.716731	7036.255411	6.92100626	4.734566253	2.425556032	0.512307971	0.684086399	0.649537084	0.821129366	332.9272636	1.079467979		658	833.1289139	525.7360027	8443.331731	8.388357758	5.25235249	4.830491601	0.919681535	0.626147887	0.42414335	0.786067284	891.478245	1.070036378
731	712.9660897	453.1953333	7646.441948	7.789938953	6.8674861	3.296264109	0.479981184	0.881584072	0.576856233	0.82307952	738.6563819	1.036032979		659	61.41655455	79.20920817	6713.934783	4.203287925	2.237142783	1.428544771	0.638557709	0.532236388	0.660136351	0.800939681	56.26849618	0.916178001
734	288.3907779	272.6274396	6901.62037	7.707242103	5.397421904	1.845136225	0.341855104	0.700305224	0.760597085	0.721620633	321.5158689	1.114861825		661	324.4396251	268.4400283	8256.37037	7.476222218	3.464993971	3.186082692	0.919505985	0.463468563	0.573837882	0.795666784	345.7246436	1.065605483
737	52.07055712	72.98662371	6602.641026	3.991810073	1.9874021	1.513307825	0.761450249	0.497869905	0.620896837	0.784962995	50.28882647	0.965782378		662	1630.20898	817.7367526	10546.22031	8.890936446	8.203499593	6.03083357	0.73515376	0.922681164	0.321687473	0.800493332	1842.521735	1.130236526
738	247.0013607	230.6809626	7861.47027	5.979648344	4.526871856	2.277340319	0.503071523	0.757046501	0.619151464	0.763161506	258.220305	1.045420577		663	489.9972939	362.563864	8384.942779	7.789005976	4.349188522	3.60602366	0.829125627	0.558375297	0.537036732	0.789742208	511.6906149	1.044272328
739	502.0135763	357.1666291	7622.007979	10.06662554	3.722441509	3.259471705	0.87562738	0.369780469	0.676210097	0.81712177	511.6201269	1.019136037		664	216.2930834	181.112479	7623.876543	4.492044813	3.636628591	3.057103037	0.840642084	0.809570862	0.319440664	0.901504464	209.1903829	0.967161684
740	676.9172425	406.2305468	8253.435897	6.342706607	5.892257797	4.387522189	0.744624954	0.92898161	0.308257111	0.886676598	686.8537879	1.014679114		665	727.6526571	478.0177611	8703.007339	8.02414644	6.024461977	4.160083621	0.690531974	0.750791629	0.481554374	0.789573553	842.3794882	1.157667027
741	74.76797945	97.34723225	6595.696429	5.976060932	2.302280295	1.488755678	0.646643974	0.385250472	0.750880104	0.748219833	85.79959811	1.147544694		667	539.397566	362.8435079	8579.94802	5.765907016	5.305004812	4.399944998	0.8293951	0.920064232	0.236903234	0.847004214	563.753529	1.04515401
743	273.7042105	236.7604534	7048.570732	6.436772803	4.52984232	2.302995623	0.508405251	0.703744323	0.642212691	0.805846694	281.2762005	1.027664865		669	765.0366469	492.1057617	8363.073298	9.30681461	5.218129922	4.20883948	0.806580047	0.5606784	0.54776799	0.794264688	856.1836357	1.119140683
744	22.69742233	38.42983589	6524.882353	2.8368925	1.473722357	1.113133981	0.755321364	0.519484738	0.607622079	0.818325623	19.4937145	0.858851468		670	656.8901052	417.3998382	7674.286585	9.557447732	4.357382382	3.9061538	0.896445034	0.455914853	0.591297393	0.842733382	681.4053721	1.037320195
745	264.3582131	223.9383939	7025.338384	5.636357979	5.047798398	2.33517683	0.462612935	0.895578034	0.585694017	0.839310489	278.2972739	1.052727928		671	810.4314915	508.196121	7918.448105	9.946184144	6.364015247	3.2352489	0.508365988	0.639844905	0.674724613	0.798646487	857.7959957	1.058443563
746	340.461335	278.7666284	7176.180392	7.253074169	4.238754545	2.670513634	0.630023184	0.584407997	0.631809413	0.798237834	343.9092015	1.010127043		672	114.8222542	122.7897689	6585.604651	5.583234048	2.749625739	1.875998925	0.682274281	0.492479039	0.663994217	0.835198278	120.6370234	1.050641483
749	210.9525134	193.2125144	7138.708861	5.416636334	4.232808156	2.405250965	0.568240014	0.781445882	0.555951181	0.825158828	230.9974953	1.095021299		673	202.9416585	179.3027885	7081.756579	5.193990146	3.403252585	2.640066159	0.775747933	0.655228926	0.491707515	0.866947915	195.4783768	0.963224496
750	118.8276816	129.3249235	6976.101124	5.397364737	2.462169694	2.195075097	0.891520638	0.456179972	0.59330614	0.811987601	122.1905841	1.028300665		675	48.06512965	67.01398135	6660.388889	3.087946424	2.080605844	1.478010529	0.710375073	0.673783013	0.521361343	0.813866291	39.77642139	0.827552566
751	98.80054427	120.5145607	6618.135135	5.062256355	3.454871733	1.366028949	0.395392088	0.682476645	0.730154134	0.758867522	100.0747641	1.01289689		676	104.1411142	111.6685799	6862.589744	3.982617959	2.973375296	2.000135947	0.672681968	0.74658813	0.497783627	0.862521251	99.21252461	0.95267393
752	110.8168267	117.8535344	7170.831325	3.912474587	2.828159218	2.30708669	0.815755589	0.722856892	0.41032545	0.853407749	106.9320538	0.964944197		677	188.2550911	174.7402101	7096.964539	5.500816557	3.652094054	2.262306847	0.619454706	0.663918532	0.588732541	0.83872027	190.3747014	1.011259245
753	42.72455969	60.26131537	6757	3.725135155	1.811567398	1.355150644	0.748054224	0.486309173	0.636214369	0.814191184	38.3065214	0.896592538		678	33.37856225	49.43177562	6523.68	2.735388042	1.804353527	1.446628949	0.801743631	0.659633477	0.47114306	0.873596658	29.90792878	0.89602208
754	98.80054427	116.403971	6781.337838	5.944871136	2.431362178	1.649887507	0.678585659	0.408984841	0.722468752	0.779971958	99.89299743	1.011057157		679	1643.560405	833.9488294	8282.706742	10.80128424	8.594788939	4.435922938	0.516117728	0.795719171	0.58931523	0.791029188	1724.976621	1.049536491
755	78.77340692	88.25280859	7157.576271	3.155930513	2.689964137	2.117926576	0.787343797	0.852352143	0.328905827	0.90931845	75.31360421	0.956079052		680	230.9796508	202.23147	7493.283237	5.724829036	4.405144845	2.314813253	0.525479487	0.769480594	0.595653732	0.836967199	244.5272614	1.058652832
756	178.9090937	176.0231834	7057.38806	6.448103307	3.083766557	2.134358796	0.692127227	0.478243975	0.668994324	0.800929171	177.7745216	0.993658388		681	295.0664903	260.2886731	6779.493213	6.417281043	5.193180017	2.129271684	0.41001307	0.809249273	0.668197221	0.775633941	297.2378592	1.007358914
757	64.08683953	83.86676093	6634.916667	4.345100661	2.010658671	1.661376714	0.826284808	0.462741563	0.617643676	0.803126071	60.79878793	0.94869381		682	510.0244312	367.2408968	8324.034031	8.357312241	4.389969817	3.526459546	0.803299269	0.525284887	0.578039034	0.805297566	541.9455794	1.062587488
758	34.71370474	49.17476041	6695.423077	2.479123265	1.939028386	1.515246347	0.781446191	0.782142789	0.388797496	0.878666294	30.51083849	0.878927753		683	909.2320358	564.7635118	9560.720999	8.371132883	7.464422877	3.981602424	0.533410619	0.891686105	0.524365163	0.778882491	1042.142177	1.146178462
759	273.7042105	225.6054574	7225.585366	5.58910737	4.562928938	2.55551232	0.560059636	0.816396722	0.542769149	0.844363564	272.9937764	0.997404373		684	823.7829164	526.7936936	7659.249595	10.00911941	6.699534727	2.953729414	0.440885753	0.669343071	0.704896176	0.782721027	829.659385	1.007133516
760	347.1370474	327.4337507	6908.688462	10.410633	4.595708375	1.864638527	0.405734736	0.441443702	0.820890956	0.676655157	373.6911922	1.076494701		685	82.77883439	94.13991787	8354.048387	3.094382269	2.789923765	2.204178552	0.790049743	0.901609279	0.287683822	0.859459634	79.70795767	0.962902634
762	172.2333812	189.8604007	6617.945736	6.382706203	5.047312045	1.386106182	0.274622645	0.790779316	0.782834093	0.699774453	187.0467297	1.086007418		686	200.2713735	182.5094998	9397.666667	5.171677753	3.55467721	2.680791956	0.754159041	0.687335403	0.481639792	0.838967078	206.4350073	1.03077641
764	273.7042105	256.1812757	7407.834146	7.742460268	3.906237479	2.326867225	0.595679919	0.504521476	0.699466688	0.73729296	294.7798813	1.077001632		688	453.9484467	358.9347115	7490.058824	12.01121456	3.488042898	3.028370337	0.868214763	0.29039885	0.747871431	0.754842328	531.4548019	1.170738232
765	65.42198202	86.65735544	6544.061224	5.110167652	2.541893285	1.276782054	0.502295695	0.497418766	0.750148696	0.779472627	69.47008678	1.061876829		689	523.3758561	371.4524726	8166.270408	9.074254684	4.336751925	3.415726657	0.787623253	0.477918251	0.623580473	0.808017552	563.0503887	1.075805049
766	308.4179152	262.4738409	7403.445887	7.240561923	4.373901918	2.468660303	0.564406873	0.604083214	0.659051282	0.786853156	327.4848811	1.061821849		690	150.8711014	150.7969668	7462.884956	5.353966959	3.159019186	2.113400602	0.669005307	0.590033373	0.605264542	0.823249092	149.7264013	0.992412728
767	104.1411142	122.0590861	6612.282051	4.303099669	3.3652334	1.674398694	0.497557968	0.782048676	0.610885449	0.780188904	101.5650021	0.975263256		691	531.3867111	345.0454361	7664.851759	7.472818292	4.462266953	3.884513258	0.870524623	0.597133073	0.480180956	0.886123683	542.5817571	1.021067606
768	170.8982387	200.4818999	6630.289063	6.77558837	5.191358958	1.304325048	0.251249251	0.766185706	0.807496416	0.67058583	192.1774901	1.124514164		692	106.8113992	123.477575	9070.875	4.975598792	3.004885567	1.693631404	0.563625924	0.60392441	0.659612546	0.773590178	106.0671253	0.993031887
771	260.3527856	255.2109001	6928.323077	9.580133111	3.78315453	1.917817903	0.506936179	0.394895821	0.799813021	0.713200344	291.1532233	1.118302701		694	1029.39486	637.1841458	7702.802853	12.04843008	6.987957813	3.114829145	0.445742408	0.579989075	0.741474273	0.750634337	1098.508888	1.067140444
772	138.854819	144.3503081	6849.307692	4.768080789	3.856121914	1.788472526	0.463800825	0.808736698	0.624907252	0.819835389	137.7416381	0.991983131		696	256.3473581	229.9170152	7467.776042	5.183745977	4.970859851	2.34658749	0.472068729	0.958931991	0.547318194	0.791309555	253.2798209	0.98803367
773	56.07598459	70.72229875	6779.52381	2.80820829	2.202360003	1.997934588	0.907178929	0.784258066	0.288537608	0.876570941	51.75919379	0.923018903		698	201.606516	175.6031299	6975.284768	4.294574803	3.35507126	3.235689272	0.964417451	0.781234794	0.246563532	0.882912864	195.2888009	0.96866314
777	173.5685237	190.2117473	6863.530769	8.543455029	3.060244379	1.746862636	0.570824555	0.358197517	0.795532062	0.70608411	191.3097092	1.102214302		699	404.5481745	310.2711565	7067.49835	8.311334379	4.626101895	2.663393712	0.575731744	0.556601586	0.679546798	0.810600772	428.9532165	1.060326664
778	96.13025929	111.8399161	6687.763889	3.80695649	3.341872514	1.831829712	0.548144701	0.877833126	0.518820423	0.788025733	97.62060611	1.01550341		700	348.4721899	286.413597	9257.191571	6.481073177	4.568642006	3.370403981	0.73772556	0.704920602	0.479962054	0.79281142	418.0272777	1.199600111
779	340.461335	262.8536831	6864.533333	6.6566669	4.325839348	3.037876922	0.702263001	0.649850655	0.543633929	0.853671584	366.4257589	1.076262475		701	176.2388087	172.7917396	6943.030303	5.699045539	3.567261886	2.010848827	0.563695319	0.625940232	0.647160421	0.808650054	171.2399737	0.971636014
780	37.38398972	50.86351777	6899	2.415208377	1.826387736	1.692713931	0.926809734	0.756202965	0.299143731	0.911921077	31.27661659	0.836631318		702	441.9321642	314.8182745	7587.65861	6.384225086	5.544127397	3.181886324	0.573920131	0.86841039	0.501601795	0.853590237	471.7529895	1.067478287
781	309.7530577	239.8994671	7228.396552	6.24605208	3.512588668	3.446062528	0.981060652	0.562369417	0.448281493	0.871766961	316.6975179	1.022419344		703	447.2727342	306.1019891	7252.185075	6.287517378	4.897565057	3.523711685	0.719482364	0.778934635	0.439570267	0.885490354	454.5151753	1.016192449
782	133.514249	135.3556228	6960.97	4.177705742	3.684584316	2.072043433	0.562354734	0.881963581	0.504023605	0.849032662	133.6022616	1.0006592		704	308.4179152	245.3922926	8262.112554	5.913924174	4.929452425	2.574632887	0.522295919	0.833533248	0.564648986	0.84939051	314.3969709	1.019386214
783	137.5196765	147.2347381	6713.300971	5.419425842	3.666410827	1.643697955	0.448312541	0.676531229	0.696702565	0.789872101	136.8059634	0.994810102		705	355.1479024	307.5670212	7172.097744	9.531207979	4.385094426	2.169913732	0.494838542	0.460077509	0.772335916	0.742197051	379.8900978	1.0696673
784	226.9742233	192.2376145	7148.894118	4.494161423	3.763033111	3.174517579	0.843606071	0.837315966	0.293635168	0.878194872	224.8811497	0.990778364		706	343.13162	291.0502061	7117.22179	8.206099231	4.821859385	2.288147893	0.474536421	0.587594574	0.721164974	0.765148499	379.2486175	1.105256978
785	349.8073324	279.9243719	7172.29771	8.736781208	4.218450658	2.565203468	0.608091377	0.482838079	0.706390328	0.809690698	396.0179408	1.13210303		707	41.3894172	58.69144331	6586.677419	2.827040564	1.882387133	1.495763159	0.794609744	0.665850769	0.470908491	0.843285993	33.34205988	0.805569688
786	189.5902336	183.7244887	6951.471831	6.526921578	3.933403286	1.955465093	0.497143301	0.602642952	0.700400094	0.805684573	210.288512	1.109173759		708	110.8168267	130.5266846	6735.626506	5.920611795	2.494413902	1.76319781	0.706858556	0.42131016	0.702193309	0.761470056	109.0748819	0.984280864
788	222.9687959	205.9169722	6896.215569	5.612573046	4.662944209	2.084136175	0.446957133	0.8308033	0.628666539	0.804117968	228.4740744	1.024690803		709	489.9972939	351.7813782	7330.678474	7.473117263	5.787719397	2.746372878	0.474517282	0.774471909	0.632499694	0.820847722	497.5736519	1.015462041
789	1221.655378	684.0908839	8132.554098	10.88301327	6.766829314	4.517603575	0.667610097	0.621779019	0.584894049	0.788300533	1393.577444	1.140728776		710	1839.826351	880.6587661	8587.507983	13.15551269	7.396806114	5.000173743	0.675990916	0.562259053	0.619917987	0.807964355	2038.101073	1.107768171
790	283.0502079	226.830239	7680.132075	5.948073275	3.587715816	3.405112264	0.949103117	0.603172767	0.427526847	0.863001047	304.3787921	1.075352653		711	166.8928113	167.5486271	7121.544	6.978142895	2.564095912	2.199862694	0.857948676	0.367446748	0.684749549	0.797051865	164.8763289	0.9879175
791	360.4884723	300.5887191	7328.511111	6.576649217	4.81533875	3.08718833	0.641115504	0.732187257	0.530583398	0.770022189	409.527675	1.136035425		713	349.8073324	262.3871409	7156.412214	5.508587038	4.931406269	3.196137893	0.648118958	0.89522163	0.41978989	0.868288215	363.6847713	1.039671664
792	137.5196765	137.0704019	6823.815534	4.665597555	3.067061196	2.253302918	0.734678173	0.657378001	0.517038731	0.853598048	135.0634704	0.982139239		715	1113.508837	596.0184352	8378.563549	9.750356568	5.630892556	5.263982257	0.934839762	0.577506322	0.460124128	0.849959648	1210.600265	1.087194124
793	137.5196765	135.2015006	7483.242718	4.228900794	3.437985465	2.258191597	0.656835702	0.81297378	0.466009796	0.874104013	137.5247708	1.000037044		716	124.1682516	128.1372699	7036.989247	4.215879447	3.190934202	2.166293824	0.678890158	0.756884594	0.486158499	0.857772185	122.0708598	0.98310847
794	542.067851	405.9418431	7457.118227	8.79133481	6.53038662	2.573037164	0.394009928	0.74282083	0.707321218	0.75523432	618.768764	1.141496886		717	156.2116713	161.6589506	6939.333333	6.093652811	3.490681933	1.832946853	0.525097069	0.572838992	0.699203924	0.797295442	163.3151471	1.0454734
795	499.3432913	379.4188713	7451.614973	8.016825418	6.573658437	2.604538932	0.396208437	0.819982736	0.675115922	0.763625106	574.9486038	1.151409489		718	343.13162	256.4789589	7254.428016	5.844876203	4.348961584	3.156624615	0.725834099	0.744063934	0.459933024	0.881795419	336.1030369	0.979516364
796	137.5196765	138.9974571	6838.174757	4.862587991	3.306237917	2.11427091	0.639479361	0.679933797	0.56519637	0.834280477	142.3806001	1.035347114		719	112.1519692	125.0708039	6820.166667	5.175274272	2.946420695	1.810765308	0.614564414	0.569326482	0.650112204	0.799271006	115.6588585	1.031269084
797	627.5169704	421.3560968	8354.542553	7.103343232	6.086092546	3.660517125	0.60145604	0.856792689	0.484676862	0.811008805	662.8761666	1.056347793		720	57.41112708	79.00981361	6973.069767	5.513270756	2.061767207	1.229817579	0.596487118	0.373964439	0.776935029	0.76289113	58.55692394	1.019957749
798	200.2713735	175.4709589	7019.613333	4.755627484	3.538037148	2.843415879	0.803670442	0.743968521	0.402094489	0.878371891	200.4006891	1.000645702		721	427.2455969	291.9986014	7196.553125	6.43247627	4.561147682	3.693813895	0.809843082	0.709081152	0.425755535	0.900985268	453.9582852	1.062523028
799	547.408421	381.0384125	7867.907317	7.858347083	4.910118548	3.70884847	0.75534805	0.624828414	0.528037076	0.812640789	599.4471278	1.095063767		722	1129.530547	605.2291463	8044.464539	10.86990256	5.40004154	4.866188679	0.90113912	0.496788404	0.552324535	0.843441286	1196.465843	1.059259395
800	395.2021771	327.888036	7339.246622	8.898010387	5.174897146	2.352202624	0.454540942	0.581579131	0.735648474	0.753249017	453.6887081	1.147991419		723	316.4287702	261.4015841	7074.329114	7.240807356	3.889339082	3.174006062	0.816078515	0.537141632	0.561650254	0.80984554	374.4201061	1.183268215
801	468.635014	334.3917745	7326.082621	8.581159184	4.264836532	3.232665227	0.757981039	0.497000049	0.623283387	0.836536076	495.5616485	1.057457581		724	112.1519692	127.3080607	6688.714286	5.341210784	2.685063357	1.895705413	0.706018876	0.50270687	0.64507946	0.790922368	113.8816405	1.015422567
802	145.5305314	154.1239896	6628.651376	6.703022969	3.323687589	1.808125138	0.544011761	0.495849053	0.730252284	0.783962169	168.7360959	1.159454956		725	835.7991988	566.7535917	7299.535144	10.73430019	7.765567893	2.637834196	0.33968336	0.723434948	0.754261186	0.7323589	921.0496897	1.101998771
803	84.11397688	95.31395485	6735.190476	3.623991992	2.758432762	1.889430827	0.684965337	0.761158625	0.478632726	0.862721951	79.11689558	0.940591546		726	602.1492631	414.1982294	8103.91796	7.604567863	6.127910151	3.576257231	0.583601447	0.805819642	0.529722491	0.798068793	698.0785395	1.159311457
804	229.6445083	213.1418248	6994.593023	7.801510048	3.393027521	2.169897641	0.639516664	0.43491933	0.721861841	0.786231484	240.5990518	1.047702179		727	364.4938998	282.022072	7476.388278	6.393169813	4.812962869	2.851293393	0.59241957	0.75282888	0.554009439	0.829000926	367.5016289	1.008251796
805	122.8331091	122.6689376	6845.793478	4.029882656	2.998336618	2.263754541	0.755003467	0.744025788	0.438257951	0.888895702	114.5752287	0.932771543		728	423.2401694	314.6986817	8099.053628	6.415928872	4.625589705	3.661977915	0.791678067	0.720954019	0.429236516	0.827940057	455.2301088	1.07558342
806	76.10312194	98.03655904	6631.947368	5.273304305	2.045842441	1.62000705	0.791853281	0.387962143	0.692790904	0.75747063	73.20833526	0.961962314		729	300.4070603	227.4139086	8021.502222	4.771199354	4.041804824	3.751708599	0.928226068	0.847125539	0.213675992	0.906735431	303.0544105	1.008812543
807	160.2170988	178.3559221	6751.358333	7.499998884	2.748304915	2.118646682	0.770892149	0.36644071	0.717513734	0.72442225	182.9250826	1.141732586		730	170.8982387	154.4139187	7824.984375	4.013109883	3.361479124	2.933825547	0.872778155	0.837624491	0.268939642	0.89621488	165.7808512	0.970055937
808	165.5576688	180.7372144	6894.129032	7.216967922	3.575148403	1.684755377	0.471240683	0.495380947	0.766556344	0.722646091	182.0850582	1.099828595		732	444.6024492	326.046819	7688.927928	7.450965261	4.537346996	3.433807672	0.75678754	0.608960965	0.539145929	0.821292966	486.2718262	1.093722779
810	29.37313478	44.93592902	6619.909091	2.818936158	1.780419397	1.346827754	0.75646657	0.631592664	0.522221264	0.855418821	28.31445614	0.963957587		733	160.2170988	159.1523316	6873.733333	5.275501344	3.319501356	2.1766824	0.655725715	0.629229554	0.587398001	0.822126728	159.6688743	0.99657824
811	48.06512965	62.63188168	6691.666667	3.249587631	2.084436284	1.485352401	0.712591894	0.641446399	0.542910495	0.871016694	42.14392585	0.876808742		734	1112.173694	624.3668536	8088.218487	10.05865174	6.353883864	4.620790439	0.727238731	0.631683453	0.540615327	0.810362914	1237.040523	1.112272777
812	36.04884723	52.15340554	6550.37037	2.666721691	2.153025442	1.375271242	0.638762188	0.807367881	0.484283926	0.81672296	33.0753026	0.917513461		735	790.4043542	456.1288114	8240.746622	7.019813406	6.472324954	4.229162547	0.653422468	0.922008119	0.397539179	0.879366695	804.8757979	1.018308912
814	213.6227984	190.7123554	7156.25	6.329897863	3.392079024	2.537779021	0.748148555	0.53588211	0.599080574	0.833564208	228.2469989	1.068458051		736	392.5318921	298.7449263	7545.408163	6.873664173	4.549010822	3.157568266	0.694121951	0.661802891	0.540628086	0.825029685	413.5677242	1.053590122
815	50.73541463	64.43333603	6845.263158	2.99672514	2.116315235	1.757885492	0.830634994	0.706209324	0.413397823	0.890866471	46.69887958	0.920439498		738	108.1465417	138.4112395	6656.358025	6.891730058	3.108113165	1.428314403	0.459543886	0.450991716	0.792749514	0.697410575	128.1555757	1.185017788
816	328.4450526	285.349854	7248.577236	9.252597754	3.994752528	2.462211923	0.616361566	0.431743888	0.733889661	0.748175859	381.2129116	1.160659625		739	400.542747	279.3600529	7682.22	5.792861239	4.940544691	3.325900766	0.673185038	0.852867778	0.425862173	0.898198488	398.718011	0.995444341
817	126.8385366	138.9788387	6988.336842	4.28284876	2.745449053	2.481341286	0.903801614	0.641033388	0.420632989	0.783349727	122.2140788	0.963540593		740	18.69199486	30.66067928	6540.571429	2.010050806	1.454028221	1.255484553	0.863452672	0.72337884	0.375396607	0.905842185	15.37021184	0.822288469
818	267.028498	239.6617964	7293.43	7.322736525	4.423164576	2.181695038	0.493243017	0.604031643	0.70206561	0.780598865	295.9982615	1.108489407		741	209.617371	201.6920151	7234.573248	4.959809005	4.447111799	2.360678086	0.530833987	0.896629647	0.52403851	0.785196632	218.1063843	1.040497662
819	216.2930834	206.5060226	7213.950617	8.169165207	2.846662745	2.318547453	0.81447915	0.348464338	0.716183062	0.780197421	225.8490639	1.044180703		742	61.41655455	79.8456824	6808.891304	3.362563273	2.673573886	1.547906765	0.578965397	0.795099949	0.539664643	0.818152284	58.29026952	0.94909703
820	367.1641848	285.3898892	7085.149091	6.265276307	5.396356717	2.63510634	0.488312111	0.861311848	0.579410993	0.825659596	373.1879688	1.016406241		743	104.1411142	116.484417	6838.884615	5.601553913	2.505698896	1.779082021	0.710014289	0.447322107	0.682394912	0.818003407	104.5976632	1.004383945
821	68.092267	83.2048721	6934.568627	3.410557563	2.463176074	1.782218677	0.723544978	0.722220936	0.477440669	0.840951366	62.71485771	0.921027607		744	108.1465417	119.4900785	6993.08642	4.677290228	2.588304824	2.032823917	0.785388142	0.553376998	0.565384268	0.826982166	103.0856258	0.953203165
822	92.12483182	104.6290363	6858.188406	3.644572714	2.977540289	2.023898575	0.679721642	0.816979252	0.444681521	0.842735179	91.99868506	0.998630698		745	385.8561797	307.2153263	7323.640138	8.376985979	4.528478692	2.864031685	0.63244897	0.540585684	0.658107141	0.788294387	455.0996952	1.179454209
823	16.02170988	28.19164121	6508.5	2.133305308	1.65266076	0.913641775	0.552830803	0.774694908	0.571724792	0.867837874	13.4927753	0.842155762		746	495.3378638	360.8492261	7525.393531	8.40376161	5.062883849	2.866945539	0.566267294	0.602454482	0.65884973	0.80174805	510.9515733	1.031521332
824	74.76797945	94.35079211	6659.696429	5.09487203	2.144894908	1.598019565	0.745033968	0.420990929	0.686347458	0.788641143	73.14927056	0.978350239		747	168.2279538	164.8237941	7363.555556	5.06961324	2.945342468	2.701413984	0.917181623	0.580979717	0.46713608	0.817448743	168.962521	1.004366499
825	60.08141206	73.23844397	6658.955556	3.252121692	2.227499751	1.810001421	0.812570875	0.684937392	0.443439824	0.876854098	54.92271246	0.914138176		748	316.4287702	271.9647893	7554.578059	8.114801417	3.852772576	2.597531828	0.674198068	0.474783347	0.679901985	0.773869826	340.1737185	1.075040422
826	84.11397688	96.73419301	6679.301587	4.094574388	2.30762757	2.08707305	0.904423694	0.563581792	0.490283274	0.854948976	82.60393646	0.982047687		749	101.4708293	111.1297418	6862.013158	4.03639737	2.869187171	1.966228623	0.685291167	0.710828719	0.512875358	0.854499989	95.38397523	0.940013755
827	77.43826443	90.89199904	6688.310345	3.532913847	2.622768687	1.814791653	0.691937364	0.742381162	0.486318735	0.854413925	70.43822757	0.909604936		750	97.46540178	106.5318791	6911.164384	4.009466862	2.872382855	1.923518653	0.669659565	0.716400198	0.520255755	0.864189199	92.79273292	0.952058179
830	97.46540178	117.3470522	6869.945205	4.590950059	3.270897499	1.500616071	0.458778079	0.712466365	0.67313605	0.775756657	94.39037379	0.968450056		751	112.1519692	120.0278333	7030.845238	4.776535766	2.715557969	1.994767366	0.734569981	0.568520388	0.582381989	0.84542427	108.3809556	0.96637586
831	28.03799229	46.55282197	6481.857143	4.723556888	1.300504115	1.085072247	0.834347415	0.275323056	0.77028492	0.715795752	27.92081852	0.995820893		752	973.3188753	601.8016343	7509.37037	9.98788547	8.397858776	3.085704716	0.367439463	0.840804473	0.691055256	0.765611058	1084.139316	1.113858308
832	50.73541463	68.32600645	6673.210526	3.096177175	2.483667521	1.389494803	0.559452822	0.802172286	0.551222451	0.817948822	44.75739474	0.882172642		753	514.0298587	403.4494531	7340.545455	8.571319766	6.176561849	2.526548846	0.409054245	0.72060803	0.705232226	0.736646918	560.2873281	1.089989849
834	68.092267	89.60668001	6719.803922	5.758500594	2.042779887	1.431816082	0.700915498	0.35474163	0.751356094	0.766947699	70.55159466	1.036117577		754	327.1099101	262.2199801	7422.616327	6.189107769	4.93661257	2.713208461	0.549609357	0.797629118	0.561615573	0.827197281	347.2392917	1.061537058
835	54.7408421	67.95344955	6578.04878	3.425693095	1.915304912	1.749743807	0.913558879	0.559099972	0.489229257	0.881627845	48.08941002	0.878492332		755	292.3962053	229.9594708	7170.680365	5.979264473	4.055532319	2.925434082	0.721344044	0.678266087	0.510736798	0.870807916	297.1491937	1.016255301
836	36.04884723	51.77310896	6498.296296	3.214937036	2.08323867	1.19525855	0.573750174	0.647987393	0.62821712	0.813642222	33.53219389	0.930187689		756	1033.400287	583.8774918	8418.280362	9.446564852	5.935870221	4.849946826	0.817057423	0.62836283	0.486591486	0.823815412	1139.157815	1.102339364
838	303.0773453	258.5649172	7008.85022	8.276752687	3.569514586	2.63135772	0.737175225	0.431269934	0.682078489	0.79005853	325.6399212	1.074444944		757	144.1953889	138.0889095	7354.87963	3.594221144	3.54346712	2.612191682	0.737185246	0.985878992	0.273224552	0.883394324	139.3563791	0.9664413
839	110.8168267	115.892213	6745.879518	4.429412121	2.545731716	2.222352987	0.872972188	0.574733542	0.498273603	0.870081749	104.9688341	0.947228298		758	1036.070572	589.3848096	7868.130155	10.56924667	5.623268444	4.601622948	0.818318207	0.53204061	0.564621482	0.817107707	1145.59864	1.105714872
840	126.8385366	127.8286284	7001.831579	4.58204573	3.021031963	2.064444512	0.683357388	0.65931947	0.549449169	0.875368248	119.7034212	0.943746471		759	364.4938998	302.9754441	7179.626374	7.313216666	5.185563649	2.65028491	0.511089071	0.709067417	0.637603392	0.769874414	421.0033802	1.155035463
841	60.08141206	75.44345624	6807.022222	3.977092539	2.429904514	1.345436703	0.553699413	0.610975101	0.661703446	0.821685238	54.46365517	0.906497589		760	307.0827727	246.8984838	8351.926087	5.740534632	4.196312365	3.18126675	0.758110091	0.730996786	0.44582396	0.838221063	321.0028186	1.045329947
842	114.8222542	126.6718215	6694.674419	6.228602418	2.794009993	1.685142309	0.603126801	0.448577354	0.729450975	0.782508195	122.841117	1.069837184		761	53.40569961	77.80854011	6474.35	4.773643349	2.154912926	1.325964394	0.615321565	0.45141892	0.722232204	0.744468578	57.13472827	1.069824545
843	308.4179152	269.3695517	6957.281385	7.135228569	4.884390152	2.176681471	0.445640377	0.684545716	0.694938789	0.773083906	317.7618288	1.030296274		762	663.5658176	406.2638571	8246.384306	6.814394663	5.429737649	4.567171958	0.841140448	0.796804106	0.329775837	0.872452761	707.8514099	1.066738809
844	80.10854941	92.783882	6876.7	3.966897484	2.376996266	1.920633858	0.808008782	0.599207889	0.515834764	0.86056025	75.85997001	0.946964719		763	33.37856225	48.07812054	6980.04	3.081739829	1.864871722	1.325870274	0.710971301	0.605136003	0.569765669	0.856853324	31.91791971	0.9562401
845	85.44911937	103.0037103	6691.15625	5.746133626	1.961565191	1.783344269	0.909143513	0.341371315	0.689644484	0.796174754	84.19809528	0.985359427		764	361.8236148	278.4892651	7668.638376	5.345032929	5.012073191	3.40913918	0.680185434	0.9377067	0.362185561	0.836592551	382.5613846	1.057314584
846	461.9593016	358.3974189	7170.476879	7.476648691	6.379683309	2.583159216	0.404903988	0.853281139	0.654503064	0.766771145	516.1142852	1.117228906		765	34.71370474	50.95169149	6478	2.885167781	1.955886158	1.291767564	0.660451304	0.677910717	0.552272983	0.844093105	30.53427631	0.879602927
847	48.06512965	68.92780796	6578.888889	4.103954522	2.422714984	1.144612196	0.472450207	0.590336703	0.721095302	0.741154114	47.67073449	0.991794568		766	851.8209087	474.0604228	8551.575235	7.23726617	5.62496733	5.169163808	0.918967792	0.777222669	0.2857574	0.891325856	881.4617147	1.034796993
848	42.72455969	61.38935019	6628.09375	4.057439426	1.899192478	1.227238957	0.646189879	0.468076607	0.697533634	0.797050246	39.61309438	0.927173847		767	387.1913221	290.3609281	8333.651724	5.873817692	5.032124708	3.113381419	0.618701165	0.856704272	0.469956069	0.842881529	385.4719642	0.99555941
849	109.4816842	128.4852381	6629	6.132948423	2.157985813	1.926960614	0.89294406	0.351867595	0.685801921	0.764214683	106.8265849	0.975748462		768	1126.860262	639.9768015	8565.700237	8.593134298	6.359825737	5.582218607	0.877731378	0.740105475	0.350386202	0.796852988	1277.886448	1.134023882
850	101.4708293	118.3921172	6643.842105	5.001315962	3.166556971	1.545064026	0.487931858	0.633144755	0.691068503	0.80157978	102.4959461	1.010102577		769	731.6580846	455.0269066	8074.173358	7.069687099	5.604247752	4.74025881	0.8458332	0.792715105	0.329495246	0.834434422	786.6982466	1.075226616
851	132.1791065	135.7333199	6742.89899	5.146544857	2.63926949	2.256850077	0.855104068	0.512823567	0.561482482	0.847692528	128.4076266	0.971466898		770	185.5848061	180.253814	7167.705036	6.0633757	3.246480485	2.368848901	0.729666761	0.535424596	0.609318469	0.800643856	195.3229363	1.052472669
853	236.3202208	221.5662949	6715.502825	9.213045897	2.854181489	2.242259992	0.78560526	0.309797815	0.756621207	0.768664147	246.9786413	1.045101602		771	205.6119435	177.0419667	7322.961039	4.22561736	3.845033296	2.953053289	0.768017612	0.909934092	0.301154592	0.888693025	200.9787618	0.977466379
855	38.71913221	54.98123956	6462.172414	2.60182022	2.277813621	1.3656308	0.599535795	0.875469259	0.475124842	0.863901476	33.90138042	0.875571803		772	180.2442362	164.6835377	7348.837037	4.361679455	3.512674744	2.753709591	0.783935261	0.805349128	0.368658422	0.865103665	176.725179	0.980476174
856	85.44911937	103.5488757	6509.28125	5.850484872	2.01966583	1.713036667	0.848178269	0.34521341	0.707197488	0.800374052	84.7864881	0.992245312		773	1082.80056	614.2860477	8145.318126	12.3700797	5.547106646	4.064312217	0.732690478	0.448429338	0.671440094	0.807731	1168.19323	1.078862788
857	499.3432913	352.9353353	7309.336898	9.53102372	3.787334007	3.371110808	0.89010127	0.397369067	0.646301289	0.826228086	509.7236627	1.020788046		774	696.9443799	426.4354583	7722.028736	7.75689136	5.140415573	4.324750683	0.841323162	0.66269016	0.44246342	0.863332557	722.329954	1.036424103
858	419.2347419	311.8136998	7121.83758	8.044149128	4.432291893	2.81015697	0.634018931	0.550995739	0.65065827	0.826041913	419.6890667	1.0010837		775	190.9253761	174.2028048	7139.622378	4.612413954	3.379082674	2.809300344	0.831379583	0.732606117	0.390926232	0.847069038	183.4061425	0.960616898
860	122.8331091	122.7125415	6896.402174	3.954797685	2.861658965	2.648446707	0.925493478	0.723591747	0.330320558	0.881906098	125.5515258	1.022130977		777	506.0190038	326.0334879	7939.968338	5.221115085	4.947179679	4.735094017	0.957129986	0.947533161	0.093087599	0.903539218	512.3162908	1.012444764
861	100.1356868	111.7879821	6764.853333	5.150001775	2.369897166	1.878095656	0.79247981	0.460174048	0.635321358	0.828240078	96.01590899	0.958858047		778	316.4287702	240.933032	7387.21097	5.027259468	4.785027277	3.115213216	0.651033534	0.951816254	0.380335701	0.882730795	313.9005701	0.992010208
862	65.42198202	77.56253748	6842.734694	3.390242781	2.294399122	1.867323064	0.81386148	0.676765433	0.449206684	0.88660927	60.84261034	0.930002554		779	234.9850783	214.5920921	7375.017045	6.873046927	2.966918769	2.743273482	0.924620354	0.431674452	0.600865015	0.796218503	234.3217919	0.997177326
863	72.09769447	85.04596162	6799.351852	3.300791541	2.629626447	1.826221589	0.694479473	0.79666541	0.446732226	0.88138068	66.39788387	0.920943233		780	293.7313478	226.8957782	7812.940909	6.089420508	3.835574164	2.998441973	0.781745273	0.629875069	0.507598142	0.889838663	293.35305	0.998712096
864	373.8398972	291.3003092	7283.65	7.299001925	4.757057856	2.650949184	0.557266542	0.651740869	0.636806619	0.817443365	385.5599574	1.03135048		781	327.1099101	249.2600115	7521.693878	4.798001758	4.234978135	3.968899116	0.9371711	0.882654561	0.172801655	0.874163696	337.8082442	1.032705625
865	198.936231	188.8542011	6907.973154	5.615372158	3.953549832	2.232284462	0.56462788	0.704058381	0.602469008	0.804353987	207.5887946	1.043494157		782	336.4559075	244.1536619	7523.873016	5.206960945	4.331971312	3.462655013	0.799325472	0.831957712	0.33499501	0.909612806	327.1656699	0.972387949
866	867.8426186	525.9090363	7612.955385	10.28877265	5.699753783	3.579883661	0.628076895	0.553978009	0.652059212	0.80958526	879.3812242	1.013295735		783	328.4450526	237.3012429	7688.296748	4.895067692	4.330636827	3.645923734	0.841890899	0.884693961	0.255184205	0.92176723	323.7476731	0.985698127
867	327.1099101	269.2160508	7439.159184	7.076093364	4.295343044	2.767286361	0.644252702	0.607021816	0.608924555	0.802697861	352.3174229	1.077061294		784	305.7476302	244.5453935	7211.615721	6.410842554	3.556347879	3.133013384	0.8809637	0.554739545	0.511294599	0.849695331	299.2059373	0.978604273
868	173.5685237	206.7670151	6706.469231	8.984599697	3.655754728	1.454620379	0.397898789	0.40689122	0.838098477	0.648305972	200.130859	1.153036591		785	328.4450526	242.6644861	7589.780488	4.855889027	4.499759171	3.597566094	0.799501919	0.926660215	0.259133379	0.903705953	329.2724649	1.00251918
869	455.2835891	327.5315497	7783.756598	6.675378402	4.709861188	3.574100192	0.758854677	0.705557184	0.464584631	0.833021492	470.6947225	1.033849525		786	692.9389524	487.9343259	7292.188825	9.497612489	6.899916811	2.646687757	0.38358256	0.726489612	0.721331255	0.746138988	726.5234197	1.048466704
870	77.43826443	90.75209808	6819.948276	3.210171282	2.868727874	1.874302564	0.653356695	0.893637012	0.416136275	0.850275752	72.30126019	0.933663231		787	403.213032	287.9733986	8124.486755	5.906641946	4.599002937	3.607152308	0.784333552	0.778615494	0.389305744	0.874464996	410.4473175	1.017941596
871	38.71913221	55.13382284	6313.344828	3.266700781	1.840793701	1.318001457	0.715996288	0.563502391	0.59653438	0.814230707	33.19853929	0.857419508		788	558.0895609	384.9716649	7557.593301	5.856683213	5.337120497	4.382029285	0.821047471	0.911287209	0.251789942	0.818613197	573.749905	1.028060629
872	190.9253761	190.6646999	6671.321678	8.24295851	3.009961201	1.991915859	0.661774596	0.365155447	0.758349401	0.761657475	207.0158557	1.084276276		789	781.0583567	521.30243	7712.762393	9.781652972	7.638444547	2.855849087	0.373878356	0.780895066	0.708040237	0.759098555	893.8014287	1.144346541
873	373.8398972	315.110318	7154.935714	9.916620299	3.506112779	2.642646203	0.753725385	0.353559244	0.733513423	0.75313236	384.8727824	1.029512327		790	586.1275532	419.1388867	7615.1959	10.29674498	4.247309434	3.296714766	0.776188977	0.412490495	0.679829424	0.776042062	603.9261592	1.030366438
874	26.7028498	42.71650068	6591.3	2.969967673	1.539169373	1.214785621	0.789247527	0.518244487	0.59097682	0.830027383	23.26089319	0.871101525		791	516.7001437	352.5383733	8378.79845	8.055982049	4.426865224	3.703368639	0.836566837	0.549512797	0.540295818	0.848130361	553.2231482	1.070685106
876	344.4667625	296.2943645	6980.895349	9.615128187	3.59017724	2.754189427	0.76714581	0.373388391	0.713556661	0.751833862	398.2477988	1.156128376		792	588.7978382	378.0779057	7689.718821	8.396737428	4.220809131	4.082695883	0.967278016	0.502672516	0.513775926	0.867597185	606.0967095	1.029379984
877	257.6825006	230.5760227	7220.051813	7.389569452	3.698281726	2.535013326	0.685457062	0.500473235	0.656947087	0.792410741	290.193702	1.126167673		794	249.6716457	214.1180505	7416.272727	6.033743869	3.680884109	2.764312534	0.750991461	0.610049778	0.541857826	0.837487869	257.1667207	1.030019729
879	1465.986454	792.4683667	7680.54918	9.743299097	8.772706786	4.730307803	0.53920733	0.900383607	0.514506559	0.767384172	1693.626573	1.155281189		795	546.0732785	430.5106481	7405.359413	9.229393836	5.694780071	2.696800763	0.473556613	0.617026445	0.707803046	0.715985206	593.7281041	1.087268188
880	420.5698844	318.0438895	7213.244444	7.61811528	4.698232419	2.915471342	0.620546427	0.616718473	0.617297555	0.811583023	437.0986083	1.039300779		796	97.46540178	109.9136563	7406.191781	4.156383953	2.863348252	2.104986781	0.735148713	0.688903693	0.493553337	0.83424826	104.9367993	1.07665692
881	86.78426186	97.36481081	6728.984615	4.012542715	2.717438989	1.98651623	0.731025145	0.677236152	0.504923344	0.865818879	90.7319402	1.045488413		797	216.2930834	199.2632762	7647.191358	5.178480525	4.046035588	2.637796713	0.651945999	0.781317139	0.490623417	0.808226502	231.5058543	1.070334061
882	184.2496636	176.9250196	7559.594203	5.099047089	3.40523331	2.54896625	0.748543791	0.667817584	0.500109294	0.820161687	185.3909757	1.006194378		799	611.4952605	430.0362721	7815.351528	9.684488361	4.646118964	3.649860558	0.785571912	0.479748521	0.623123037	0.777298676	687.910422	1.124964438
883	623.5115429	454.4757132	7948.995717	8.837692655	5.057491809	3.847699178	0.760791974	0.572263826	0.564626274	0.743992694	720.3835748	1.155365258		800	349.8073324	287.6535451	7217.072519	7.341782767	4.749953388	2.431410575	0.511880934	0.646975474	0.66882559	0.78770756	355.1712376	1.015333884
884	397.8724621	314.6778816	7043.489933	6.952859573	5.029876818	3.015588903	0.599535339	0.72342563	0.56628077	0.788012643	441.7550808	1.110293179		802	827.7883439	505.7212423	7878.379032	9.710888164	5.829909964	3.81100825	0.653699332	0.600347761	0.60755307	0.815631753	903.7520562	1.091767072
887	420.5698844	319.2393094	8236.634921	6.146227459	5.098180545	3.747330831	0.735032979	0.829481268	0.390303913	0.806498237	491.8520495	1.169489466		803	324.4396251	252.8573293	7588.238683	6.695604599	4.398641299	2.693605583	0.612372185	0.656944602	0.597705399	0.853375374	332.300473	1.024229001
888	2180.287686	1009.490714	8431.157991	12.2734287	8.847404133	5.249889559	0.593381909	0.720858396	0.572255668	0.789391837	2387.924252	1.095233563		804	643.5386803	400.6067335	8264.514523	7.560995646	5.28379541	4.037395291	0.764108936	0.698822702	0.466023328	0.870524772	675.6392369	1.049881317
889	237.6553632	213.0427926	6980.651685	6.282737069	3.799714579	2.373079694	0.624541566	0.604786503	0.622285691	0.809368069	237.3016689	0.998511734		805	114.8222542	123.1276854	6936.860465	4.129899544	3.474216321	1.847933945	0.531899506	0.841235067	0.552547483	0.851557292	111.0635105	0.967264677
891	283.0502079	237.2933148	7087.75	5.862836378	4.619678501	2.553694364	0.552786165	0.78795965	0.564426807	0.821844175	289.7190508	1.023560636		806	579.4518407	391.443331	8113.635945	6.711936975	5.900864954	3.318016576	0.562293257	0.879159768	0.50565439	0.823261395	550.4662616	0.949977587
892	775.7177868	516.7995425	7395.282272	9.919057482	6.557371366	2.912170913	0.444106449	0.661088151	0.706406489	0.75965003	793.42459	1.022826347		807	297.7367753	250.56712	7571.327354	7.100754848	3.62782871	3.05355032	0.8417019	0.510907472	0.56996821	0.811200034	329.4920823	1.106655642
893	935.9348856	590.2883232	8285.03709	9.833364145	6.301514525	3.98032284	0.631645428	0.640829978	0.595222674	0.759277292	1033.127619	1.103845614		809	747.6797945	434.5122117	7932.989286	6.64707583	6.044235715	4.554833189	0.753582985	0.909307471	0.314761362	0.890173071	766.5369808	1.025220939
894	511.3595737	377.5371628	7293.454308	7.690389537	5.363111522	3.142812456	0.586005427	0.697378396	0.591332475	0.782762191	542.9655074	1.06180765		810	349.8073324	259.4387414	7432.099237	5.849313842	3.845921695	3.655570277	0.950505644	0.657499631	0.37504289	0.879173632	344.4681782	0.984736872
895	439.2618793	364.279167	7616	7.356197558	4.776276712	3.411616702	0.714283721	0.649286085	0.536225519	0.725477033	502.1017151	1.143057795		811	461.9593016	345.715622	7572.075145	8.958635772	4.281896353	3.052773242	0.712948888	0.477962991	0.659236817	0.795540972	490.525045	1.061836061
896	1436.613319	690.0986498	8316.85316	8.302052077	7.68806579	5.636081758	0.733094892	0.926044033	0.32112185	0.873690714	1506.844503	1.04888663		812	272.369068	245.7901231	7028.808824	8.747839698	3.585847954	2.326319419	0.648750156	0.409912399	0.734069267	0.766495159	305.6684694	1.122258381
897	329.7801951	255.6869197	7873.230769	5.163492263	4.198095597	3.717861448	0.885606667	0.81303416	0.279971527	0.855968202	337.5807431	1.02365378		813	304.4124878	239.9886991	7598.54386	5.410814427	3.801269478	3.482919466	0.916251659	0.702531852	0.356304025	0.857889261	300.0705261	0.985736585
898	656.8901052	427.4173791	7991.044715	7.734747613	6.309744136	3.291316866	0.521624458	0.815766002	0.574476501	0.823510368	672.8468141	1.024291291		814	377.8453247	268.5142093	7883.833922	5.497499327	4.31748014	3.825137523	0.885965285	0.785353464	0.304204094	0.899207297	380.3042654	1.006507797
899	566.1004158	358.2502284	8657.188679	6.400884291	5.236252594	4.25161376	0.811957346	0.818051437	0.335777126	0.888754842	596.9019233	1.054409971		815	351.1424749	274.5039323	7606.61597	6.167527487	4.350463129	3.139367708	0.721616898	0.705382041	0.490984399	0.830403651	352.8396496	1.004833294
900	467.2998716	340.0449056	7460.148571	8.329236181	4.354577297	3.163764124	0.726537597	0.522806318	0.620161554	0.817906546	480.6665355	1.02860404		816	73.43283696	96.53107081	6805.236364	5.421239567	2.308516535	1.398961896	0.60600038	0.425828172	0.741947966	0.744234385	73.33749708	0.998701672
901	225.6390808	203.8110431	6993.313609	6.534701729	3.356243203	2.383518436	0.710174529	0.513603121	0.635252145	0.815194347	218.9708568	0.970447389		817	675.5821	410.0974622	8167.252964	7.03399526	5.312738347	4.451192474	0.837833935	0.755294559	0.367188588	0.879743104	696.7636444	1.031353028
902	494.0027214	374.2397813	7609.12973	8.77660626	5.305841389	2.874398391	0.541742239	0.604543628	0.672493182	0.767140151	560.6817871	1.134977122		818	291.0610629	244.0796734	7681.802752	7.510916442	4.232067545	2.465884608	0.582666647	0.563455549	0.671693244	0.820064043	328.327213	1.128035505
903	41.3894172	58.05292691	6318.774194	2.938339471	2.160340058	1.45865537	0.675197113	0.735224803	0.503578336	0.840256739	38.78514257	0.937078732		819	551.4138484	389.947605	7830.486683	10.21289288	4.575693049	3.032675876	0.662779571	0.448031043	0.703054178	0.798811842	593.6360488	1.076570802
904	30.70827727	48.2467581	6565.217391	3.426601906	1.423474073	1.294229194	0.909204613	0.415418573	0.622299517	0.755585662	26.44313943	0.861107876		820	205.6119435	170.5534786	7111.655844	4.086764389	3.575769646	3.262179064	0.912301235	0.874963493	0.201769725	0.929363025	199.6850445	0.971174345
905	182.9145212	175.7959999	7107.875912	5.989021994	2.96445536	2.49367985	0.841193254	0.494981545	0.583624864	0.817564764	185.4514051	1.013869232		821	775.7177868	456.4432084	8028.246127	9.309355224	4.635104011	4.284874413	0.924439754	0.497897427	0.539723825	0.866726363	774.4721287	0.998394186
906	201.606516	187.2353366	7220.178808	5.402171119	3.349630942	2.795050136	0.834435251	0.620052728	0.482606146	0.823929592	211.8573366	1.050845681		822	216.2930834	190.8174638	7298.944444	4.98668855	3.635100742	2.887003219	0.794201708	0.728960854	0.421058045	0.849554874	219.2121257	1.013495773
909	365.8290423	288.1757284	7257.262774	6.146990492	4.81049033	3.038058131	0.631548537	0.782576504	0.505764954	0.810377898	376.302043	1.028628128		823	1424.597037	753.4121306	8145.452671	12.12631487	6.630107307	4.294767472	0.647767415	0.546753682	0.645830781	0.794596495	1446.364197	1.015279521
910	41.3894172	57.87804206	6567.258065	3.261015684	2.195573692	1.284686018	0.585125438	0.673279096	0.606047274	0.780940292	38.52889137	0.930887507		825	335.120765	277.0373975	7241.354582	8.698269674	3.626959222	2.523973693	0.695892492	0.416974796	0.70983037	0.793845196	333.5408062	0.995285405
912	102.8059717	108.9866803	6778.87013	3.620073932	2.888692353	2.222591398	0.769410905	0.797965016	0.386037015	0.876436891	97.35695237	0.946997054		826	387.1913221	299.9108591	7180.596552	7.213650714	4.892551873	2.679114924	0.5475905	0.678235205	0.628604845	0.814319146	396.0686807	1.022927576
913	109.4816842	111.856426	7049.158537	3.740924382	2.769472759	2.44043892	0.881192607	0.74031776	0.347637463	0.901857711	105.9089297	0.967366646		827	1138.876544	647.7324405	8156.041032	10.94241727	6.931754405	3.728859282	0.537938747	0.633475605	0.659228926	0.792477258	1184.734519	1.040265976
915	198.936231	174.4712726	6989.791946	4.941345633	3.736067542	2.6004643	0.696043171	0.756083023	0.473733575	0.882086125	201.0941593	1.010847337		828	444.6024492	314.0207434	7651.474474	7.068715957	4.323631623	3.513107855	0.812536349	0.611657287	0.503006221	0.856566451	449.7480695	1.011573531
916	500.6784338	395.4284393	7087.309333	9.997485664	6.258410307	2.259376681	0.36101447	0.625998428	0.774005509	0.735395215	592.1504642	1.182696166		829	229.6445083	218.7917988	7751.552326	6.870012674	3.000401773	2.851031426	0.950216551	0.436738899	0.585003469	0.764898287	246.1657146	1.071942527
917	149.5359589	154.0718377	7154.401786	5.994012479	2.543871762	2.368162493	0.93092841	0.424402146	0.604911985	0.803279579	151.2561232	1.011503349		830	385.8561797	281.8686712	7374.252595	7.218017405	4.029676936	3.17235252	0.787247358	0.558280302	0.560495308	0.864139224	386.5077487	1.001688632
918	208.2822285	196.6138818	7174.211538	6.475495126	3.25039602	2.517122103	0.774404746	0.50195328	0.611284998	0.801515269	221.9229163	1.065491367		831	136.184534	134.4515456	7744.392157	3.750146653	3.315042999	2.652826717	0.800239007	0.883976896	0.292607206	0.866128947	138.1449169	1.014395048
919	245.6662182	229.7559715	6956.380435	6.794022462	4.864288054	1.950699071	0.401024579	0.715965848	0.712880097	0.766734757	270.0381661	1.099207567		832	299.0719178	239.4818032	7473.709821	5.968473235	4.185786155	2.861764767	0.683686328	0.701316064	0.520519796	0.851966889	299.4765557	1.001352979
921	699.6146648	448.8033849	7875.753817	7.253986972	6.147844964	3.992420989	0.649401703	0.847512546	0.44962391	0.820360393	745.8038444	1.066020885		833	208.2822285	179.7450744	7057.371795	4.228216552	3.823475345	3.121758846	0.816471551	0.904276141	0.261684257	0.884200839	211.3992666	1.014965454
922	437.9267368	293.4074064	7583.466463	5.702078336	4.525149846	4.102204956	0.906534611	0.793596577	0.280577236	0.911275155	443.3759262	1.012443153		834	105.4762567	112.9751399	6978.911392	3.752026851	3.195976097	1.985005265	0.621095154	0.8517999	0.47095121	0.860188934	99.70564159	0.945289913
923	152.2062439	159.8798272	6709.078947	7.086169349	2.681655673	1.953973311	0.728644371	0.378435166	0.724255347	0.779036996	155.5327236	1.021855081		835	651.5495352	392.791575	7693.133197	7.148022988	4.852717236	4.588202892	0.945491499	0.678889428	0.358115817	0.894013529	666.6565496	1.023186287
924	201.606516	185.8598944	7191.543046	6.339155745	3.458904424	2.183375758	0.63123333	0.545641181	0.655573101	0.832187269	200.5335661	0.994678		836	503.3487188	357.2905486	8130.28382	6.642070706	4.591515004	4.222936541	0.919726177	0.691277646	0.364213853	0.821833463	539.4642467	1.071750511
925	30.70827727	45.60536808	6533.130435	3.021711941	1.667551005	1.232921197	0.739360411	0.551856377	0.591979242	0.786571673	26.02292534	0.84742381		838	276.3744955	214.1271439	7214.091787	4.62013863	4.231187906	3.287743008	0.777025999	0.915814058	0.288388667	0.9053626	269.2178129	0.974105127
927	148.2008164	142.084883	6966.531532	3.726253224	3.433223063	2.75676535	0.802967153	0.921360642	0.260177668	0.879576894	147.7279927	0.996809574		839	384.5210372	270.0442857	7431.128472	5.547852435	4.784522906	3.457227611	0.722585653	0.862409908	0.376834973	0.902160129	384.3971164	0.999677727
928	26.7028498	40.12587035	6570.1	2.22738452	1.529488948	1.5052261	0.984136631	0.686674858	0.324218119	0.893087013	21.47988192	0.804404102		840	437.9267368	327.7164527	7302.692073	8.785059293	4.125639243	2.836910138	0.687629231	0.469619966	0.677075584	0.810022654	430.6953026	0.983487114
929	221.6336534	201.5609988	7050.596386	5.336991139	4.409939267	2.276385603	0.51619432	0.826296906	0.57347023	0.815344602	224.4210189	1.012576454		841	132.1791065	157.9997758	6678.464646	6.71944789	3.55934288	1.396798568	0.392431585	0.529707639	0.792125991	0.706800861	139.9348245	1.058675824
930	85.44911937	103.4555923	6746.390625	5.034301236	2.2688417	1.669095636	0.735659802	0.450676587	0.668455351	0.782290961	79.85704311	0.934556654		843	606.1546905	387.8902172	8026.290749	7.448424401	4.830588384	4.101504497	0.849069341	0.648538285	0.449346026	0.863008354	618.15338	1.019794765
931	186.9199486	163.0383309	7005.292857	4.099404427	3.511729126	2.974706248	0.847077363	0.856643736	0.274356483	0.903958199	179.3801861	0.959663147		844	409.8887445	291.9634435	7702.504886	6.147859206	4.554213409	3.669934462	0.805832782	0.740780369	0.403054895	0.873621373	430.411839	1.050069915
932	84.11397688	97.83911804	6815.492063	4.28979541	2.259821822	1.837126768	0.812952043	0.526790116	0.571744899	0.842833001	74.59994593	0.8868912		845	1061.43828	588.762347	8903.456604	8.357590891	6.61498258	5.092359128	0.769822001	0.791493944	0.390690548	0.832391211	1179.281393	1.111022106
933	327.1099101	251.9218667	7224.22449	6.364189041	3.717668448	3.315463098	0.891812475	0.584154308	0.479043901	0.861876629	328.5840928	1.004506689		846	240.3256482	223.6914118	6825.038889	7.834765665	3.350394194	2.330431726	0.695569414	0.427631704	0.702552466	0.776031224	256.2399921	1.066219914
934	217.6282259	225.420574	6739.104294	10.50376277	2.661986693	1.934889256	0.726859102	0.253431723	0.815790846	0.702514986	226.6185765	1.041310591		847	782.3934992	463.2134877	8753.372014	7.6745691	5.71789353	4.453831411	0.778928707	0.745044244	0.419663651	0.85945795	818.6767337	1.046374663
935	105.4762567	117.7890769	6720.544304	4.86981934	2.874798664	1.798545989	0.625625026	0.590329633	0.630675008	0.816817984	105.470363	0.999944123		848	416.5644569	322.6863786	7140.455128	6.957306386	6.113315018	2.563442631	0.419321207	0.878689924	0.631546681	0.799011294	456.6990588	1.096346679
936	392.5318921	310.3347531	7076.35034	7.591703189	5.318083526	2.615710141	0.491852023	0.700512572	0.655451474	0.790312119	442.35669	1.126931847		850	571.4409858	390.2952467	7636.481308	8.576883954	4.734519954	3.642899813	0.769433828	0.552009329	0.575265349	0.823241619	619.6426777	1.084351128
937	54.7408421	70.48877143	6720.414634	3.691721915	2.009647361	1.675737346	0.833846464	0.544365856	0.546082456	0.84710224	52.07669263	0.951331595		851	33.37856225	50.42593599	6575.92	3.066914125	1.923398427	1.14218321	0.59383599	0.627144533	0.627579005	0.791844254	28.22248515	0.845527286
939	114.8222542	122.6645144	6850.790698	5.036104621	2.603388024	2.029720992	0.779645974	0.516944786	0.596966079	0.831098586	111.4701534	0.970806175		852	222.9687959	204.8645734	7835.796407	7.301664797	3.312263018	2.418944876	0.730299757	0.453631207	0.66871324	0.80909958	245.0537135	1.099049365
940	158.8819563	152.4969643	6748.016807	4.588469233	3.134129503	2.516279292	0.802863854	0.683044681	0.451608115	0.855425849	151.5766186	0.954020344		853	164.2225263	170.1565409	7809.089431	6.340221167	3.052921571	2.183384998	0.715178869	0.481516573	0.655629521	0.777500517	177.0267867	1.077968965
942	77.43826443	99.93165398	6640.982759	4.611104239	3.071621715	1.355310653	0.441236187	0.666135823	0.70607677	0.767356398	80.40816115	1.038351799		854	723.6472297	475.2760919	8288.845018	9.688929931	5.203976719	3.652528557	0.701872578	0.537105414	0.623020438	0.791882818	771.4244324	1.066022781
943	28.03799229	43.56865984	6521.333333	2.543982419	1.703093804	1.38460576	0.81299442	0.669459738	0.455732968	0.830772713	25.12854935	0.896232123		855	559.4247034	379.6516373	7625.009547	7.900297932	5.594308596	2.989947182	0.534462326	0.708113624	0.621539946	0.830522165	553.5310848	0.989464858
945	194.9308036	184.2518899	6800.260274	4.915682831	4.535048495	2.086901547	0.460171826	0.922567352	0.575460497	0.814612722	194.8751037	0.999714259		857	403.213032	318.6636981	8571.374172	7.156468166	4.296431965	3.721012156	0.866070308	0.60035647	0.480049087	0.784605712	479.2436652	1.188561944
946	133.514249	137.2138406	6843.55	4.715699114	2.870878102	2.273303638	0.791849586	0.60879162	0.517928608	0.834088568	128.916022	0.965560028		858	643.5386803	434.9951931	8674.956432	7.666459119	4.881683702	4.490382976	0.919843081	0.63675859	0.414282016	0.798456934	703.9413116	1.093860141
947	714.3012322	483.5649535	7773.964486	10.04168527	5.655045731	3.233742751	0.571833174	0.563157038	0.677968123	0.767076605	769.1956225	1.076850477		859	333.7856225	264.2294982	8562.936	5.121296178	4.829696929	3.508785931	0.726502301	0.943061436	0.314863697	0.830604311	363.5341834	1.089124752
948	21.36227984	34.09072248	6552.8125	2.358471932	1.607172687	1.14627413	0.713223998	0.681446603	0.513975929		18.19995674	0.851966966		860	348.4721899	256.9209162	7330.042146	5.704770931	4.857764867	2.979076769	0.6132608	0.851526718	0.477792044	0.888191188	345.8159373	0.992377433
949	105.4762567	119.604822	6805.936709	4.444115417	2.986394095	1.941152396	0.649998739	0.671988419	0.563208375	0.800723126	107.9147202	1.023118601		861	397.8724621	283.3747152	8180.463087	5.620352919	4.597026658	3.621778544	0.787852413	0.81792491	0.355595886	0.880312445	391.9684488	0.985161041
950	45.39484467	64.22512384	6434.882353	3.424099398	2.435920013	1.369532954	0.562224107	0.711404586	0.600031192	0.781163053	47.84873746	1.05405664		863	384.5210372	288.9375104	8810.138889	6.705847872	3.983378523	3.536235794	0.887747869	0.594015641	0.472663881	0.841989052	395.6718007	1.028999099
951	710.2958048	448.7718261	7826.327068	8.275116443	5.979503444	3.568727043	0.596826656	0.722588436	0.568739961	0.82858967	739.6753999	1.041362479		864	130.843964	145.3534034	7978.581633	4.364642769	3.303440018	2.065728327	0.625326422	0.756863779	0.526713081	0.773801259	124.7604533	0.953505606
953	360.4884723	286.4581544	7147.385185	7.314123431	4.071490879	3.001918062	0.737301925	0.556661494	0.589572409	0.806041999	374.4580699	1.038751857		865	550.0787059	378.6992057	8781.398058	8.634452183	4.630375246	3.423591996	0.739376792	0.536267403	0.603496328	0.823444172	573.3523384	1.042309641
954	1137.541402	643.1741945	8422.650235	8.919945545	7.278175976	4.505728169	0.619073815	0.815943992	0.49487044	0.797554014	1225.288484	1.077137484		866	289.7259204	266.0995733	9106.990783	6.003881421	5.282590299	2.396659569	0.453690223	0.87986253	0.600814973	0.741158562	318.4006858	1.09897204
955	566.1004158	380.8280115	7358.650943	6.840954662	6.279129987	3.276814873	0.521858105	0.917873352	0.521000352	0.836216818	589.5989499	1.04150948		867	351.1424749	255.3914928	7513.163498	5.337571101	4.428913843	3.565905377	0.805142187	0.829762032	0.331923583	0.896982383	353.1013103	1.005578463
957	296.4016328	255.8385589	7087.594595	8.51873682	3.4782037	2.562636484	0.736770099	0.408300406	0.69917647	0.783746604	318.0576371	1.07306304		869	1180.265961	690.377917	8745.393665	10.31284244	7.32075783	4.069456749	0.555879165	0.709868096	0.605399115	0.761410971	1286.943467	1.090384294
959	198.936231	185.4026801	6719.355705	5.535967378	4.081388837	2.192515387	0.537198359	0.737249438	0.603950812	0.821558909	207.507001	1.043083002		870	124.1682516	124.9936017	7951.602151	3.807205241	3.334368134	2.242418372	0.672516736	0.875804671	0.411006702	0.887486209	119.240857	0.960316792
961	400.542747	296.8054941	7913.216667	5.973472252	5.262014856	3.356620484	0.637896429	0.880897179	0.438078835	0.841979137	441.9465728	1.103369306		872	750.3500795	464.8689726	8445.032028	7.887711752	5.555506403	4.329931979	0.779394652	0.704324217	0.451053472	0.829829018	794.7753098	1.059206005
962	662.2306751	435.5057895	7937.292339	7.173998347	6.242550101	4.161197309	0.666586129	0.870163304	0.419961212	0.812565057	780.60302	1.178747904		873	1925.275471	930.9570703	8904.677531	11.57621191	8.334416667	5.336906146	0.640345493	0.719960617	0.538976464	0.788668782	2156.849547	1.120281009
963	82.77883439	97.28477999	6571.064516	3.755362006	2.781990773	1.868162352	0.671519967	0.740804953	0.502534683	0.843721623	81.75432148	0.987623492		874	607.489833	389.6670209	7519.015385	7.421857196	4.672664822	4.367614486	0.934715982	0.629581613	0.411520005	0.858449198	634.4685953	1.044410228
964	194.9308036	174.858774	7162.712329	4.719429175	3.737420746	2.651907855	0.709555609	0.791922202	0.438087159	0.862659365	195.9334132	1.005143413		875	337.79105	254.4082898	7458.474308	5.238839436	4.485627685	3.539284728	0.789027752	0.856225456	0.324414353	0.877458563	348.3873867	1.031369501
965	172.2333812	162.4170605	7177.713178	5.314144673	3.031188058	2.640484303	0.871105406	0.570399988	0.503121487	0.845493515	178.1633845	1.034430046		876	327.1099101	271.1465772	7461.604082	7.950147599	3.424486722	3.064904661	0.894996801	0.43074505	0.614484559	0.794289608	349.5234008	1.068519754
967	34.71370474	49.42279543	6685.038462	2.960299412	1.801561527	1.424089376	0.790475016	0.608574092	0.518937385	0.886170345	31.81343718	0.916451799		877	1028.059717	636.609479	9624.371429	7.76063869	7.252672196	5.03012847	0.693555194	0.934545787	0.351840915	0.747297207	1185.941317	1.153572402
968	116.1573966	126.0793102	7470.333333	4.599194414	2.760834467	1.994278204	0.72234617	0.600286533	0.566385322	0.832867077	106.0709573	0.913165759		878	417.8995994	288.3911274	7596.974441	5.805225678	4.546872125	3.807838325	0.837463254	0.783237789	0.344067133	0.898356766	421.0163462	1.007458123
969	265.6933555	217.6788339	7789.457286	6.3751919	3.48399738	2.885484477	0.828210863	0.546492942	0.547388608	0.861925813	268.4592876	1.010410242		880	552.7489909	424.5318672	7389.961353	11.86530111	4.173610627	2.796481422	0.670038888	0.351749238	0.764314332	0.727404946	580.0844731	1.049453699
970	170.8982387	161.1290999	6804.992188	5.243610698	3.185875652	2.413525559	0.757570546	0.60757288	0.539720682	0.863387588	168.8883813	0.988239449		881	755.6906494	436.2758691	8220.659011	6.932154686	6.451399653	4.064934977	0.630085748	0.930648542	0.413611617	0.891761748	761.4903497	1.007674702
971	643.5386803	406.9807784	7860.450207	6.988522482	5.86438693	3.848537748	0.656255768	0.839145463	0.44930595	0.85523132	660.6818006	1.026638834		882	133.514249	150.3145846	8729.26	6.916613366	2.291644254	1.979159421	0.863641648	0.331324614	0.713854264	0.752070676	131.4044543	0.984197981
972	412.5590295	320.5495403	7733.15534	7.342065435	4.863435521	3.180308956	0.653922303	0.662406998	0.566837291	0.793306441	475.6848663	1.153010436		883	571.4409858	376.8367592	8005.577103	7.964825739	4.546364932	3.984135943	0.876334391	0.570805323	0.499783665	0.849072	604.3149378	1.057528166
973	351.1424749	283.0089043	7385.992395	6.600556635	4.609305681	2.803276507	0.608177609	0.698320753	0.575296954	0.806863366	357.2486689	1.017389505		884	494.0027214	347.4200278	8169.302703	7.18423698	4.926948007	3.453698196	0.700981255	0.685799761	0.519267223	0.832461767	512.0726987	1.0365787
974	407.2184595	321.9893982	7178.84918	7.21447195	4.74025248	3.351378802	0.707004282	0.657047739	0.535464435	0.780736324	480.0850156	1.178937262		885	1070.784277	564.780214	8481.860349	7.741612056	7.236601976	4.759914125	0.657755413	0.934766806	0.385152073	0.875625772	1117.001658	1.043162177
975	158.8819563	156.8746324	7463.87395	5.076353822	3.56885443	2.328514884	0.65245443	0.703035004	0.541301697	0.824361732	176.7047998	1.112176636		886	26.7028498	41.29310605	6539.65	2.332874933	1.847004572	1.233487561	0.667831352	0.791728929	0.471258599	0.852391154	22.2629551	0.833729556
976	445.9375917	354.7878109	7467.422156	10.0958786	4.280832178	2.789392523	0.651600532	0.424017795	0.72370978	0.755770471	504.9757974	1.132391184		887	30.70827727	46.57998821	6502.826087	2.589101389	2.112705386	1.188783119	0.562682865	0.81599948	0.540851075	0.83884318	27.23825215	0.887000332
977	256.3473581	231.0065863	6992.677083	6.830443161	3.41507279	2.750248689	0.805326521	0.499978217	0.597354282	0.7882572	268.7258357	1.048287908		888	587.4626957	382.9353745	7588.940909	8.384004921	5.372997297	3.398284343	0.632474605	0.640862851	0.594670521	0.853781442	641.2338949	1.091531257
978	88.11940435	99.66441684	7156.878788	3.230353566	2.757428124	2.229548592	0.80856091	0.85359948	0.309812828	0.85247899	83.18783297	0.944035353		889	184.2496636	159.9842081	7287.297101	4.477875647	3.238261967	2.959485283	0.913911633	0.723169249	0.339087211	0.906174796	179.7582378	0.975623153
1	500.6784338	347.103035	7124.992	6.376511985	6.120367892	3.210704821	0.524593436	0.959830062	0.49647945	0.845543507	524.8675193	1.048312617		890	169.5630963	159.2548287	6913.11811	4.516979444	3.446291873	2.575319871	0.747272711	0.762963816	0.429857961	0.865858305	167.9267791	0.990349804
2	353.8127599	276.6042962	7103.916981	6.239108386	5.161707754	2.641191343	0.511689439	0.827314968	0.576671669	0.826825752	356.2906427	1.007003373		891	65.42198202	82.86046047	6821.367347	3.531053021	2.192074113	1.905861077	0.869432774	0.62079898	0.460257021	0.834913912	61.79300594	0.944529714
3	289.7259204	271.0829324	6900.258065	9.359620621	3.598511848	2.135970734	0.593570572	0.384471977	0.771788749	0.726907467	301.3457632	1.040106328		892	393.8670346	294.3710735	7253.332203	6.719765011	5.097664437	3.066536708	0.601557193	0.758607545	0.543654175	0.837958426	440.0095545	1.117152531
4	96.13025929	120.9436404	6650.097222	6.570887827	2.475124299	1.458697206	0.589343011	0.376680346	0.778006071	0.73607908	99.37447043	1.033748074		893	182.9145212	179.5484145	6862.49635	5.531060753	3.9237344	2.062166004	0.525562078	0.709399982	0.627166271	0.789938339	187.4650289	1.024877783
5	166.8928113	161.1442963	6752.096	5.856051586	2.84283292	2.361070446	0.830534369	0.485452165	0.596815292	0.839052331	164.6469856	0.986543305		894	34.71370474	50.95385135	6551.692308	2.464956415	2.266708111	1.291167977	0.569622516	0.919573303	0.476190342	0.841697462	30.21872935	0.870512945
6	546.0732785	358.408405	7481.728606	7.23547953	5.420535413	3.427650447	0.632345366	0.749160493	0.526271834	0.866166281	563.1118163	1.031201926		895	359.1533299	323.9921931	7031.557621	10.13519064	4.530521128	1.99965771	0.441374768	0.44700897	0.80270152	0.708328093	384.6133491	1.070888997
7	41.3894172	56.34233836	6645.193548	2.629668504	2.07751104	1.562583927	0.752142297	0.790027731	0.405786728	0.858699905	35.75825418	0.863946791		896	432.5861668	358.7456112	7308.364198	11.44375546	4.425752302	2.302822231	0.520323343	0.386739503	0.798770409	0.727532115	488.5451379	1.129359132
8	453.9484467	330.0203249	7149.882353	7.325691725	5.085917086	2.949254097	0.57988639	0.694257591	0.597409472	0.824234086	460.2764083	1.013939824		897	36.04884723	53.70185722	6589.259259	2.998052649	1.850762754	1.397094632	0.754875053	0.617321632	0.5339993	0.788832408	32.47165615	0.900768225
9	883.8643285	566.0902672	7964.345921	9.856600515	7.144463409	3.510495578	0.491358885	0.724840517	0.643843172	0.760224633	1035.50884	1.171569897		898	22.69742233	38.64558077	6481.411765	2.90543917	1.500735063	1.075105805	0.716386144	0.516526066	0.629967884	0.805061061	19.63611798	0.865125462
10	582.1221257	424.672222	7650.442661	8.414873848	6.875664733	2.862441212	0.416314833	0.817084707	0.659835517	0.757790713	693.7252254	1.191717674		899	369.8344698	291.5432088	7503.187726	7.286310021	4.153175026	2.985676506	0.718890123	0.569997024	0.590234769	0.808770782	378.4593505	1.023320922
11	335.120765	281.0467078	6843.621514	9.043545761	3.78487091	2.522188838	0.666387018	0.418516256	0.721106201	0.781086661	361.6229801	1.079082581		900	49.40027214	67.43350838	6765.405405	3.581383426	2.001197047	1.485815938	0.742463587	0.558777659	0.585127935	0.812420349	44.60610423	0.902952601
13	20.02713735	34.84876093	6346.533333	2.441932842	1.56440249	1.135314159	0.725717433	0.640641079	0.535075601	0.819083342	18.16715317	0.907126808		901	316.4287702	263.3613079	7171.696203	7.690324946	3.895531685	2.584338515	0.663410986	0.506549686	0.663949374	0.805283362	324.3018613	1.024881085
14	16.02170988	28.12129629	6609.166667	2.464580557	1.205583134	1.100630016	0.912944106	0.489163615	0.553420961	0.853096855	13.69840946	0.854990482		902	152.2062439	169.3615953	6693.114035	8.404959692	3.250540975	1.399936346	0.430677957	0.386740817	0.833439255	0.72355631	160.209468	1.052581444
15	44.05970218	62.99701383	6580.060606	4.044433406	1.726268019	1.315683547	0.762154852	0.426825675	0.674692741	0.769967827	38.47742202	0.873301909		903	300.4070603	241.3443318	7428.657778	5.891850057	4.607745416	2.586636677	0.561367099	0.782054087	0.560980566	0.845572565	294.1468502	0.979160909
16	149.5359589	167.7707014	6751.383929	9.07886755	2.679677156	1.637179531	0.610961484	0.295155441	0.819671394	0.724821388	166.8395731	1.115715406		904	648.8792502	400.0116491	7997.901235	6.907181907	5.629123242	4.186465432	0.743715362	0.8149667	0.393896746	0.876780978	681.832612	1.050785045
17	125.5033941	137.239179	6634.62766	3.990288538	3.655373687	2.343357474	0.641071933	0.91606751	0.412734831	0.790923812	143.1736958	1.140795409		905	481.9864389	335.8984535	7955.637119	7.965136116	4.130329083	3.614201073	0.875039495	0.518550973	0.546247419	0.847074212	498.0566889	1.033341706
18	96.13025929	115.517907	6530.083333	4.572408549	2.708437123	1.729078025	0.638404344	0.59234364	0.621845247	0.78296147	89.69474234	0.933054202		906	1058.767995	574.554567	8105.936948	8.216399591	7.048155393	4.524083769	0.641881956	0.857815557	0.449383672	0.852079318	1097.428589	1.036514699
19	574.1112708	409.6703253	7234.167442	10.53863459	4.407281619	3.03657701	0.688990918	0.418202338	0.711862387	0.779145134	590.783092	1.029039355		908	496.6730063	353.7267303	7888.489247	6.551194749	4.861862488	3.92084679	0.806449545	0.742133714	0.401506605	0.822962891	523.1083624	1.05322487
21	296.4016328	266.5064956	6918.644144	9.501079464	3.848145862	2.313397262	0.601171927	0.405021964	0.756512166	0.756553262	354.293596	1.195315939		909	259.0176431	211.1796246	7302.768041	5.861270588	3.429675741	3.093523825	0.90198726	0.585142025	0.472209348	0.876776773	260.4875117	1.005674782
23	1065.443707	662.7343897	7757.100251	15.57013165	4.924695737	3.763341427	0.764177449	0.316291207	0.758297392	0.733581072	1208.742851	1.134497152		910	915.9077483	521.4934846	7820.186589	9.740027721	5.619230051	4.058481727	0.722248723	0.576921361	0.583319284	0.851850357	930.4417932	1.015868459
25	308.4179152	242.4904358	7437.658009	5.917500536	4.479545081	2.818017543	0.629085653	0.756999523	0.523782461	0.861807352	312.8992479	1.014530066		911	293.7313478	224.5350203	7402.731818	4.768081578	4.212146512	3.441765693	0.817104933	0.883404875	0.278165519	0.904200435	289.5456581	0.985749939
27	277.709638	231.0205839	7145.216346	6.506844411	3.922484648	2.790019549	0.711288838	0.602824411	0.571217725	0.841245214	298.2823323	1.074079872		912	311.0882002	244.8117477	7601.515021	6.114915821	3.672212486	3.333956087	0.907887575	0.600533612	0.454782995	0.860252472	313.5932964	1.008052688
29	638.1981103	452.2872076	6946.529289	8.630121366	6.517256292	3.083082464	0.473064481	0.755175509	0.64275329	0.764026302	726.3659102	1.138151145		913	280.3799229	220.3487397	7490.280952	5.872929867	3.712454549	3.06690894	0.826113532	0.632129896	0.477788938	0.884410238	280.0950609	0.998984014
32	447.2727342	339.172714	7061.991045	7.014581732	5.597333398	3.02803068	0.540977366	0.797956829	0.568323416	0.793019385	498.0028591	1.113421009		914	746.344652	462.2682705	8223.373882	9.943487929	4.948652689	3.684272033	0.744500021	0.497677749	0.629478905	0.833453414	759.3920119	1.017481682
33	65.42198202	87.57964665	6652.285714	5.898975589	2.074617958	1.409273792	0.679293162	0.351691226	0.761098555	0.761720185	72.24348974	1.104269353		915	242.9959332	198.1851415	7122.538462	4.950970153	3.732436591	3.135326982	0.840021499	0.753879841	0.366724726	0.893432271	242.6912931	0.998746316
34	26.7028498	41.29970803	6520.75	2.652049455	1.648090308	1.188120601	0.720907462	0.621440262	0.551999078	0.834783335	21.75262933	0.814618271		916	80.10854941	99.66238753	6619.833333	4.973160939	2.465698249	1.482811735	0.601375994	0.495801017	0.701837171	0.787252993	76.16353002	0.950754078
35	57.41112708	90.58993758	6483.860465	4.255024182	2.603811636	1.431445157	0.549749889	0.611938152	0.663587069	0.577275673	66.43163156	1.157121188		917	18.69199486	31.8100315	6586.785714	2.337937894	1.298909075	1.211489473	0.932697674	0.555578948	0.481812808	0.871778172	15.41061517	0.82445
36	261.6879281	214.0262345	6962.44898	5.368086694	3.890904095	3.033997061	0.779766601	0.724821397	0.434808483	0.869670197	265.4445495	1.014355349		918	36.04884723	52.72196067	6641.555556	3.035380281	1.662008621	1.573589671	0.946799945	0.547545436	0.481584011	0.837108369	33.25266723	0.922433581
38	118.8276816	139.1449122	6708.370787	7.116543704	2.289678865	1.747066424	0.763018103	0.321740294	0.754506331	0.736030943	119.2454242	1.003515532		919	137.5196765	151.9725561	6683.650485	6.687203367	2.834610871	1.772620991	0.625348971	0.423885848	0.734923421	0.773876407	140.748079	1.023475932
40	28.03799229	43.29454661	6227.095238	3.975882146	1.265460924	1.125370091	0.889296596	0.318284315	0.716950843	0.757479148	23.71735311	0.84590055		920	197.6010885	182.7096112	7821.574324	5.58211265	3.314385045	2.750982809	0.830013041	0.593751014	0.507178916	0.831404802	213.1955046	1.078918675
41	138.854819	146.1464846	6770.855769	6.387311416	2.826434714	1.909529449	0.675596517	0.442507736	0.701043315	0.806802872	144.4016046	1.039946656		921	80.10854941	93.53143744	7019.883333	3.832837247	2.650327049	1.870842865	0.705891322	0.691479152	0.511890867	0.844638778	79.60599382	0.993726567
42	216.2930834	194.6391964	7065.376543	5.827374377	3.60644086	2.603464427	0.721893004	0.618879212	0.553235427	0.829276496	229.188062	1.059618081		923	309.7530577	247.5037639	7102.021552	6.264203831	4.358059128	2.682211591	0.615460119	0.695708385	0.571819235	0.844061709	306.7189744	0.990204832
43	361.8236148	312.0016951	7227.922509	7.937622303	4.903828199	2.366332609	0.482548024	0.617795608	0.70188395	0.738562602	385.824742	1.066333777		924	453.9484467	297.4140191	7307.182353	5.725225985	4.68730309	4.048820907	0.863784746	0.818710581	0.292810289	0.922076892	455.127258	1.002596796
44	109.4816842	122.3947414	6979.97561	5.249075088	2.512117949	1.955225175	0.778317426	0.478582971	0.627510534	0.809092129	107.9961322	0.986431046		926	546.0732785	424.7306585	6979.804401	9.225554395	6.733415621	2.47610897	0.367734462	0.72986569	0.731603233	0.725094714	644.2972218	1.179873191
45	786.3989267	518.755819	7523.244482	12.52868946	4.320079277	3.953838408	0.915223577	0.344814938	0.684417239	0.76539925	896.4062719	1.139887456		927	172.2333812	162.3325745	7694.55814	4.523847159	3.130797332	2.920578382	0.932854501	0.692065232	0.354403834	0.848394686	173.2687947	1.006011688
46	216.2930834	189.0141538	7098.290123	5.487457848	3.198500284	2.967042614	0.927635564	0.582874688	0.45930471	0.856252304	218.1373255	1.008526588		928	333.7856225	267.9979306	7279.784	6.765584421	4.02571556	3.030703209	0.752835903	0.595028502	0.552041181	0.824601155	345.764516	1.035887985
47	271.0339255	216.6355768	7641.029557	5.188000831	4.301292375	3.026639657	0.703658202	0.829084751	0.416607715	0.880090073	282.9100195	1.04381774		929	291.0610629	229.1292072	7795.637615	5.243206576	4.163198246	3.212857826	0.771728281	0.794017589	0.387234171	0.875282877	293.7677912	1.00929952
48	130.843964	132.5361526	6911.153061	3.970954367	3.63559211	2.049090184	0.563619384	0.915546182	0.483980425	0.857678793	123.9138158	0.947035017		930	276.3744955	229.762141	7053.10628	5.996738731	4.271118885	2.669662204	0.625049847	0.712240282	0.554814321	0.840488432	286.4189248	1.036343546
49	329.7801951	273.3408612	6928.048583	6.926877368	4.65496261	2.642156325	0.567599903	0.672014584	0.618564588	0.801367358	356.8624186	1.082122044		931	1320.455923	659.689954	8695.940344	9.970849216	7.176679021	4.48945689	0.62556189	0.719766077	0.549741773	0.862699359	1345.6685	1.019093842
50	532.7218536	386.7166463	7166.79198	7.965308225	5.681117909	2.997629151	0.527647762	0.713232652	0.623664387	0.787952049	568.202188	1.066601988		932	307.0827727	243.4512376	7126.386957	6.759156331	3.485001208	3.063578221	0.879075225	0.515597071	0.546751389	0.853112343	302.2825011	0.984368151
52	130.843964	140.0785431	6916.795918	5.226658793	3.196120824	2.078056418	0.650180807	0.61150363	0.602412076	0.801107487	145.4096676	1.111321173		934	82.77883439	99.10205149	6679.193548	4.93938554	2.433363273	1.544914819	0.634888689	0.492644936	0.687225302	0.809539218	77.7809106	0.939623168
53	202.9416585	196.7016337	7017.894737	5.816212471	4.123015734	2.139826813	0.518995549	0.708883273	0.632092737	0.785887014	214.942596	1.059134914		935	218.9633684	195.2470005	7019.109756	5.985620731	3.619564408	2.372338636	0.655421031	0.604709949	0.603660382	0.83553364	215.2934391	0.983239528
55	92.12483182	104.6698169	6883.826087	3.698108473	2.941861452	1.961319021	0.666693199	0.79550437	0.469642647	0.844511357	89.37966257	0.970201636		936	249.6716457	210.7235014	7238.304813	5.730028874	3.893430554	2.64210103	0.678604894	0.679478348	0.538902667	0.855562913	246.903515	0.988912915
56	372.5047548	330.9740618	6543.663082	9.742977185	4.346075741	2.42915596	0.558930885	0.446072659	0.750676214	0.707627796	430.8568327	1.156647874		937	1033.400287	605.0769034	7860.133075	11.7388122	5.911698983	4.24882023	0.7187139	0.503602825	0.63805365	0.791223007	1235.075289	1.195156711
58	232.3147933	200.4209493	6977.626437	5.557705297	4.179378008	2.566362676	0.614053735	0.751997053	0.538233401	0.853125043	249.6972774	1.074822976		938	128.1736791	130.0237999	7497.1875	3.805411362	3.078628136	2.383517942	0.774214305	0.80901323	0.373650385	0.857089924	116.967681	0.912571768
59	531.3867111	382.2338744	7183.585427	9.226274541	5.061004564	2.861314726	0.565364976	0.548542593	0.68987323	0.795521836	559.6510744	1.05318982		939	616.8358305	402.622946	7777.5	7.685943374	5.999706198	3.242096772	0.540375923	0.78060765	0.578178421	0.840615589	626.2413603	1.015248028
60	743.674367	461.0672791	8401.885099	7.459075265	6.255803961	4.204723163	0.672131542	0.838683582	0.436294311	0.83143994	821.8529847	1.105124798		940	160.2170988	157.7104601	7390.966667	5.540454241	2.983840895	2.253630769	0.755278465	0.538555282	0.593240794	0.82940529	156.0602891	0.974055143
61	867.8426186	492.0531486	8445.036923	7.26960971	6.310646823	4.62394711	0.73272158	0.868086056	0.363934613	0.868649759	888.5593431	1.023871522		941	84.11397688	92.56087662	6882	3.371929176	2.668751709	2.059167916	0.771584673	0.791461377	0.389320532	0.889344334	77.61881116	0.922781374
62	304.4124878	243.9746231	7046.219298	5.188881778	4.874725643	2.879933079	0.590788752	0.939455908	0.444980016	0.84628469	305.1370613	1.002380236		942	451.2781617	316.8700625	7430.730769	7.72034202	4.208728845	3.341672133	0.793986084	0.545147978	0.567160091	0.858546014	454.8203973	1.00784934
64	838.4694838	552.33971	7492.138535	12.75091858	5.722051096	2.993383471	0.523131203	0.44875599	0.765241739	0.752055228	914.8379454	1.091080788		943	273.7042105	223.4354987	7575.468293	4.8354411	4.594036658	3.011543991	0.655533296	0.950076025	0.377193532	0.862499567	280.2259658	1.023827749
65	694.2740949	474.0023746	7704.732692	11.19122267	5.439624937	2.766492785	0.508581532	0.48606172	0.752797986	0.771046771	705.4474115	1.016093524		944	142.8602464	136.7734489	7335.53271	3.948253742	3.56295115	2.349707868	0.659483605	0.902411897	0.404874149	0.887397911	138.4577928	0.969183494
66	368.4993273	327.9962851	6825.702899	12.486429	3.192756858	2.436672635	0.76318766	0.255698155	0.804854323	0.701731022	406.9020652	1.104213862		945	181.5793787	167.3899951	6941.029412	5.444099341	3.226625584	2.412135872	0.747572289	0.592683083	0.556926551	0.858001942	177.4863634	0.97745881
67	387.1913221	324.9353154	7001.303448	9.05059847	4.495583737	2.337259976	0.519901333	0.496716737	0.741756307	0.747822833	398.3446794	1.028805804		946	592.8032656	383.8029876	7716.725225	8.350176674	4.405705773	3.938357335	0.893922004	0.52761827	0.528350418	0.857505242	606.8968481	1.023774468
69	251.0067882	225.9042813	6953.12766	7.28496136	3.649841308	2.197350807	0.602040095	0.501010387	0.698371659	0.793060894	244.7311447	0.974998112		947	690.2686674	418.3274309	7735.646035	7.090255755	5.738806389	4.257793617	0.741930173	0.809393425	0.399486596	0.874498433	725.6992765	1.051328723
71	17.35685237	30.72367382	6877.153846	2.918056978	1.209170361	0.951409641	0.78682845	0.414375172	0.673957826	0.780820245	14.06168673	0.810151889		948	38.71913221	54.05342704	6458.172414	2.669356364	1.935007555	1.508692264	0.77968288	0.724896676	0.434810472	0.846091151	32.64213032	0.84304912
72	72.09769447	93.70235235	7028.685185	4.928540544	2.881163195	1.23521463	0.428720814	0.5845875	0.749375171	0.769638314	73.47121603	1.019050839		949	429.9158818	349.6596275	7128.440994	8.889489234	5.645598653	2.355454474	0.417219611	0.635086955	0.735029268	0.746031884	495.1652204	1.151772338
73	122.8331091	131.6570274	6906.706522	5.929041285	2.703505487	1.784801701	0.660180536	0.455976836	0.698972968	0.816968171	119.8368295	0.975606906		950	230.9796508	228.9663773	6877.936416	6.529229526	4.960289148	1.843399175	0.371631395	0.759705127	0.717669724	0.733883278	250.0788291	1.08268771
74	667.5712451	452.3153356	7413.548	9.225050731	5.129304061	3.428274642	0.668370329	0.556019063	0.628373356	0.787573225	679.5030699	1.017873485		951	407.2184595	303.5155293	7639.072131	6.908405437	5.022111332	3.009812046	0.599312091	0.726956658	0.564326085	0.833636982	437.4134556	1.07414938
75	220.2985109	207.3655844	6931.812121	6.242837197	3.977722462	2.246527609	0.564777364	0.637165817	0.640143169	0.793730634	233.6774779	1.060731083		952	352.4776174	274.9935984	7094.44697	6.611463121	4.82097439	2.681103042	0.556133019	0.729184191	0.594476594	0.829330587	357.9600161	1.015553892
76	542.067851	422.4001797	7241.834975	12.31001099	4.577793439	2.600206607	0.568004354	0.371875658	0.788773007	0.722895826	613.7776924	1.13228942		954	389.8616071	305.6809947	7488.565068	8.055993114	4.366159703	2.753456116	0.630635685	0.541976593	0.65821022	0.796167394	405.6817507	1.04057887
78	388.5264646	303.0963858	7291.573883	8.819467286	3.936332147	2.810038042	0.713872188	0.446323119	0.681382339	0.805695579	408.6343769	1.051754292		955	550.0787059	381.7726554	8689.135922	7.138859611	5.698361988	3.433459734	0.602534507	0.798217404	0.519046469	0.816174019	585.0587024	1.063590894
79	301.7422028	259.5481235	6892.358407	6.666688156	4.856114698	2.229853244	0.459184633	0.728414857	0.665523091	0.793633223	302.3875926	1.002138878		956	96.13025929	111.0596003	6786.361111	4.025978802	2.91279268	1.810801002	0.621671777	0.723499259	0.55022093	0.79817723	88.94886151	0.925295138
80	427.2455969	371.2251593	6743.240625	10.20410809	4.549950546	2.323259169	0.510611961	0.445893997	0.772321192	0.699177412	451.8226472	1.057524409		957	1093.481699	642.9379778	8553.10989	10.90617717	7.606922095	3.516903785	0.462329408	0.697487486	0.677531024	0.775446026	1222.16717	1.117684156
81	323.1044826	274.6910866	7054.090909	9.882834311	3.440986638	2.357677661	0.685174896	0.348178117	0.761437095	0.775489396	335.8439571	1.039428343		958	218.9633684	206.5431366	7308.902439	6.513774122	4.071605986	2.059198873	0.505746106	0.625076324	0.683870083	0.789452378	228.7627664	1.044753595
82	421.9050269	307.8419142	7357.243671	7.272456087	4.222229675	3.448173967	0.81667134	0.580578229	0.5258584	0.843449675	443.507266	1.051201663		960	989.3405852	558.2185622	8630.163293	8.508878801	7.464994699	4.094006505	0.548427249	0.877318255	0.518854763	0.836071197	1089.278619	1.101014792
83	275.039353	243.1835259	7000.135922	8.753753749	3.517646214	2.274901145	0.646711183	0.401844319	0.740122785	0.781590199	293.425344	1.066848583		961	803.7557791	480.629697	8792.581395	9.812350501	4.778740103	4.359267111	0.912221007	0.487012781	0.555736711	0.843064401	856.2262826	1.06528165
84	432.5861668	334.8026893	7132.367284	9.122534478	4.529656017	2.64330695	0.58355578	0.49653482	0.710244236	0.779798527	457.5272268	1.057655704		962	473.975584	354.4697516	7164.864789	10.50296377	3.99523466	2.989912563	0.7483697	0.380391169	0.715326775	0.79242459	525.5345309	1.108779753
85	835.7991988	554.0214073	7564.162939	16.03170281	4.246835186	3.277142158	0.771666904	0.264902315	0.795583651	0.746842321	934.6068307	1.118219343		963	1025.389432	706.6840045	7927.705729	17.48878521	5.399632073	2.958369183	0.547883475	0.308748264	0.830841928	0.668813158	1170.212658	1.141237291
88	212.2876559	181.3014108	7031.72956	5.382456837	3.506733069	2.65877191	0.75819056	0.651511601	0.506030055	0.884385931	210.2097984	0.990212066		964	576.7815557	359.747359	7479.511574	6.800167433	4.931046396	4.103494965	0.83217529	0.725136027	0.396559716	0.897562442	576.3697893	0.999286096
89	312.4233427	256.5265637	7168.410256	7.707435232	3.905901607	2.753877821	0.705055605	0.506770604	0.642698545	0.816687609	347.2677558	1.111529481		965	903.8914658	550.9469964	7279.472674	11.0638874	5.353523271	4.209512386	0.786306918	0.483873622	0.619526823	0.793462443	1044.402357	1.155451065
90	339.1261925	275.8188957	7023.212598	6.546920928	4.039900798	3.180022238	0.787153546	0.617068824	0.514272087	0.806586645	352.3112919	1.038879626		966	655.5549627	420.3362859	8125.215886	7.980080088	5.71912487	3.566421472	0.623595664	0.716675122	0.553084501	0.83980049	681.8017381	1.04003749
92	417.8995994	318.3613963	7227.546326	8.612255748	3.723116623	3.125746056	0.839550939	0.432304466	0.63705838	0.806764997	419.8226442	1.004601691		967	567.4355583	421.7812247	7754.628235	9.513043925	5.890571504	2.791284411	0.473856299	0.619209955	0.706583462	0.750851003	655.1935804	1.154657248
93	122.8331091	140.903559	6740.163043	6.734260548	2.477154976	1.684343967	0.679950985	0.367843649	0.749884348	0.755852329	117.6962125	0.95817987		968	321.7693401	268.2782757	7275.53112	6.743196198	4.841808099	2.362594192	0.487957008	0.718028655	0.649632886	0.789584781	323.1105285	1.004168167
97	129.5088215	136.8789092	6757.113402	4.76486363	3.419524843	1.850454953	0.541143884	0.717654294	0.611645768	0.826494385	126.2941882	0.975178267		969	349.8073324	274.7174867	8041.458015	7.423608277	4.056698095	2.917937051	0.719288688	0.546459073	0.60693817	0.827180324	368.088512	1.05226071
98	518.0352862	368.4687224	7468.216495	7.797028354	5.705976924	2.998258541	0.525459283	0.73181431	0.615461378	0.809017567	558.7490701	1.078592685		970	61.41655455	84.00472544	6806.021739	5.14041241	1.711215184	1.623507499	0.94874538	0.332894532	0.684167851	0.75792555	59.81987438	0.974002446
99	265.6933555	245.1014428	6979.201005	8.824802842	3.166565822	2.353234277	0.74315028	0.358825673	0.7333386	0.757430372	275.452873	1.03673226		971	508.6892888	342.7550621	8047.771654	7.241953445	4.595573263	3.636825169	0.791375735	0.634576471	0.497811578	0.862346882	506.998245	0.996675684
100	150.8711014	140.4862278	6952.858407	3.728540693	3.076107186	2.960457265	0.962403806	0.825016391	0.206001085	0.89537672	142.2288692	0.942717776		972	508.6892888	363.4934485	8283.351706	8.52952301	4.564476663	3.273843634	0.717244029	0.53513856	0.616175063	0.810999666	533.9028978	1.049565834
101	32.04341976	51.15872639	6393.541667	4.454456475	1.452619576	1.155026486	0.795133498	0.326104786	0.74070316	0.747175403	31.30597	0.976985922		973	719.6418022	472.3814293	7828.96846	11.10661506	5.27152802	3.051563747	0.578876511	0.474629578	0.725248086	0.792577923	748.3922741	1.039951087
104	194.9308036	175.0637476	7031.883562	4.878367387	3.575901552	2.673807351	0.747729576	0.733011942	0.451905291	0.861233974	195.3794036	1.00230133		974	70.76255198	88.34109664	6650.792453	4.785318173	2.143086957	1.574789969	0.734823178	0.447846283	0.670912171	0.828260783	67.6490748	0.956001061
106	572.7761283	405.4350191	7286.482517	11.41604297	4.119690678	3.209878738	0.779155279	0.360868533	0.718827378	0.788662681	632.3498778	1.104008786		975	214.9579409	188.0613928	7683.832298	5.755512512	3.336579316	2.622043781	0.78584788	0.579718888	0.544429141	0.860207679	210.9181744	0.981206712
107	62.75169704	84.87252167	6481.93617	5.750025409	1.995148917	1.320885517	0.662048585	0.346980887	0.770281795	0.771025989	63.47443856	1.011517482		976	206.947086	196.8937939	6942.690323	6.419217825	3.360586182	2.23914227	0.666295149	0.523519574	0.651181447	0.791772849	202.3333388	0.977705667
108	233.6499358	197.8273658	6956.742857	4.543900495	4.423013329	2.850610411	0.644495098	0.973395728	0.372651225	0.869195593	239.9791643	1.02708851		977	479.316154	351.5921112	7688.626741	9.236936694	3.973366503	3.204870888	0.806588289	0.43016063	0.653037474	0.803477903	492.7036061	1.027930317
109	118.8276816	125.2809779	7146.011236	4.804154884	3.118363478	1.905782189	0.611148188	0.649097199	0.603305423	0.849491506	119.5929583	1.006440222		978	421.9050269	328.0082365	7393.427215	10.59780409	4.215394141	2.566028794	0.608728083	0.397761093	0.757871652	0.785260633	480.1801569	1.138123811
110	384.5210372	276.882793	7284.586806	5.278586728	4.652221135	4.110092036	0.88346876	0.881338391	0.221365065	0.882682794	422.7836343	1.099507162		979	49.40027214	70.88912005	6896.081081	3.467843076	2.355472549	1.387250727	0.588947949	0.679232738	0.599967272	0.784691719	47.46582728	0.960841413
111	40.0542747	56.98245634	6434.266667	2.742467982	2.268018389	1.382275186	0.609463835	0.82699904	0.495973993	0.845872815	36.01399159	0.89912979		980	94.7951168	104.6883595	6970.816901	3.95906171	2.746766305	1.990689127	0.724739168	0.693792243	0.497181587	0.854147539	90.67885673	0.956577298
112	652.8846777	421.0959439	7556.822086	8.526852817	5.586968824	3.386769605	0.60619089	0.655220507	0.602811298	0.833937194	675.8328186	1.035148843		981	18.69199486	33.7740507	6814.5	2.272537266	1.549283962	1.171628218	0.756238525	0.681741939	0.484440482	0.818582631	17.27907427	0.92441039
113	919.9131757	558.5408127	7513.709724	11.43964779	5.552757699	3.745305433	0.674494663	0.485395862	0.672603082	0.795109846	996.5457154	1.083304101		982	443.2673067	332.3977035	7406.231928	6.168673522	4.916245027	3.691356658	0.750848796	0.796969561	0.401596365	0.80925991	468.9212606	1.057874681
114	1141.546829	608.5675657	7755.132164	8.19183954	7.638462674	4.70384011	0.615809792	0.93244779	0.425789521	0.847651941	1232.902003	1.08002753		983	1052.092282	621.847781	7916.728426	11.64527621	5.543914463	3.968267016	0.715787922	0.476065519	0.659238051	0.778519371	1073.138587	1.020004239
115	264.3582131	213.0791248	7212.085859	5.085470219	3.997686446	3.093780382	0.773892706	0.786099667	0.391643201	0.879379614	263.4619692	0.996609737		984	68.092267	83.28737337	6866.588235	3.042409952	2.560608381	2.001644026	0.781706426	0.841638182	0.342086025	0.852667433	65.31852209	0.959264906
116	108.1465417	124.5372016	7028.580247	5.140575669	3.416177593	1.715925005	0.502293853	0.664551562	0.666199835	0.774693695	126.2231774	1.167149456		985	312.4233427	242.4892432	7564.230769	6.102774555	4.117083222	2.955399952	0.717838283	0.674624826	0.515728473	0.86774971	311.0440112	0.995585056
117	94.7951168	104.9657123	6759.366197	3.646830022	2.958534262	2.012479387	0.680228521	0.811261903	0.448156515	0.854572544	90.95198347	0.959458531		986	74.76797945	89.15796095	6826.089286	3.685804756	2.546575544	1.839692409	0.722418156	0.69091439	0.500870901	0.852098743	72.33070793	0.967402202
118	125.5033941	131.1745937	6814.170213	5.344363703	2.878062526	1.934613873	0.672193135	0.538522954	0.638008567	0.832847337	124.6462271	0.993170169		987	419.2347419	318.7332398	7338.585987	8.015776098	4.466189748	3.05123823	0.683185982	0.557174963	0.619345876	0.811472638	457.5593923	1.091415731
119	85.44911937	106.3880506	6789.609375	5.454819961	2.385490905	1.6219065	0.679904709	0.437317991	0.702665439	0.763795517	88.40414127	1.034582239		988	483.3215814	345.8263901	7572.265193	8.737329832	4.120195011	3.323261302	0.806578643	0.471562261	0.619647951	0.821697415	501.1290766	1.036843989
121	137.5196765	154.5728191	6798.990291	7.432291735	2.468024124	1.831085233	0.741923556	0.332067714	0.753631141	0.748809913	140.6919725	1.023067943		990	273.7042105	215.1656251	7407.639024	4.843844476	4.130657627	3.223575058	0.780402384	0.852764297	0.33450071	0.899764418	270.1691685	0.987084444
124	229.6445083	213.6538258	6913.598837	7.204687388	3.377324798	2.327559911	0.689172659	0.468767709	0.676938112	0.783177997	237.2342821	1.033050099		991	299.0719178	246.1353166	7564.424107	5.534251739	4.679121805	2.91826212	0.623677314	0.845484092	0.472690753	0.831440809	316.5455175	1.05842608
125	396.5373196	298.2826657	7404.360269	7.692956383	4.353769185	2.83350964	0.650817606	0.565942268	0.631674808	0.831167419	397.5318914	1.002508142		992	515.3650012	407.958175	7429.341969	12.48156542	4.38986309	2.58604798	0.589095361	0.351707734	0.792810606		593.5334786	1.151675952
126	303.0773453	246.8756484	6943.268722	5.935677222	4.935036768	2.693499025	0.545791075	0.831419328	0.546218751	0.825447806	330.4959189	1.090467249		993	218.9633684	186.5209266	7242.378049	5.670358653	3.123006017	2.876386495	0.921031365	0.550759874	0.492732882	0.874637113	213.3630448	0.974423468
129	475.3107265	359.1196641	6970.13764	9.499569325	4.36429967	2.864530862	0.656355218	0.459420793	0.698456765	0.782129116	497.4627825	1.04660542		994	550.0787059	395.3222252	7613.876214	10.20331629	4.5261811	3.275475352	0.723673066	0.443599019	0.678979338	0.786462624	633.6307149	1.151891008
130	413.894172	315.8122699	7054.883871	7.791712078	4.085690575	3.200815892	0.783421024	0.524363649	0.589202494	0.80899838	426.8228611	1.031236703		995	688.9335249	439.8857011	7902.540698	8.509513635	4.97273271	4.152529158	0.835059795	0.584373317	0.512013338	0.826667795	736.0395556	1.068375292
131	237.6553632	228.4794323	6725.893258	6.179295292	5.271256178	1.943018871	0.368606421	0.853051348	0.685559796	0.744638408	265.1054771	1.115503869		996	98.80054427	110.7707857	6768.364865	4.470758053	2.328484651	2.080770545	0.893615745	0.520825467	0.534582162	0.835218989	90.73343396	0.918349536
132	518.0352862	383.9103809	7325.368557	10.60461291	4.174852321	2.940363067	0.704303492	0.39368267	0.722727921	0.774800216	545.2874554	1.052606782		997	508.6892888	359.9278563	7568.968504	9.359270713	3.99505954	3.251157223	0.813794435	0.426855859	0.652627077	0.817972167	509.2040473	1.001011931
133	94.7951168	99.99721963	6874.521127	3.150852169	2.761645361	2.434794536	0.881646344	0.8764757	0.227258403	0.896032836	88.74560671	0.936183315		998	287.0556354	220.0974459	7141.618605	5.061008193	4.078531913	3.291943957	0.807139438	0.805873407	0.349547791	0.909185985	284.6308355	0.991552857
134	50.73541463	66.09217315	6660.157895	3.249934104	2.204207684	1.492594796	0.677157061	0.6782315	0.540730751	0.856206511	44.78758029	0.882767602		999	214.9579409	190.0349851	7018.217391	5.290104156	3.925445599	2.411060079	0.614213092	0.742035598	0.544232021	0.845136296	209.7248186	0.975655134
135	150.8711014	160.2520779	6832.654867	6.529577235	2.683821594	2.037268571	0.759092399	0.411025323	0.687993801	0.75917082	149.5462754	0.991218822		1000	344.4667625	245.4126785	7301.51938	5.103549714	4.440586426	3.518264944	0.79229737	0.870097613	0.31062395	0.919751727	333.9872032	0.969577444
136	762.3663619	530.5202648	7309.43958	13.68641294	4.813424007	3.06109235	0.635949034	0.351693612	0.776340787	0.729416119	844.712265	1.108013558		1001	34.71370474	49.51396831	6537.884615	3.116226514	1.775532252	1.386486878	0.780885211	0.569769959	0.555075065	0.869173597	32.13379044	0.925680237
137	64.08683953	87.57063529	6661.604167	5.512618761	1.934184396	1.309058976	0.676801539	0.350864894	0.7625341	0.750554394	58.4660369	0.912293964		1002	16.02170988	27.58126725	6520.083333	1.852914107	1.573191598	1.128719703	0.717471225	0.84903644	0.390840785	0.898934742	13.78198019	0.860206575
138	244.3310757	204.5594261	6996.546448	5.006576985	4.294761807	2.678885341	0.623756441	0.857823982	0.464926766	0.867512633	241.2807733	0.9875157		1003	431.2510243	313.6706963	7438.278638	7.747397732	4.460878249	2.971136639	0.666042979	0.57579053	0.61649876	0.842178668	430.1178404	0.997372333
139	21.36227984	36.363585	6273.1875	2.576938079	1.666760034	0.987245731	0.592314257	0.646798636	0.616891947	0.801666445	17.76196194	0.831463779		1004	392.5318921	287.7888453	7103.017007	7.995917434	4.013432323	3.229922624	0.804778146	0.501935188	0.59605353	0.857646327	434.1751597	1.106088877
140	56.07598459	74.5442529	6684.97619	5.1700215	1.781069836	1.43805054	0.807408284	0.344499503	0.721848248	0.806640158	55.46717615	0.989143152		1005	82.77883439	91.66470293	6978.112903	3.249630249	2.535989361	2.210191216	0.871530161	0.780393204	0.319863786	0.893263697	76.29565993	0.921680771
141	787.7340692	553.4290472	7143.062712	11.82878074	5.783563595	2.980285518	0.515302628	0.488939961	0.748047953	0.717739664	854.0474074	1.084182392		1006	220.2985109	196.2212673	6792.321212	5.562773587	4.050686366	2.341622622	0.578080456	0.728177464	0.579054839	0.840926921	221.016917	1.003261057
142	21.36227984	35.90448462	6140.8125	6.393810262	1.249142468	0.585956174	0.469086744	0.19536746	0.908355714	0.648067818	19.60313188	0.917651675		1007	70.76255198	85.57006267	6803.169811	3.241553898	2.700896154	1.748711016	0.64745585	0.833210318	0.460533105	0.832606678	64.13096703	0.906283977
143	491.3324364	373.039333	7105.804348	8.246997635	5.92066348	2.837940718	0.479328158	0.717917446	0.655881953	0.768574265	580.4411258	1.1813613		1008	128.1736791	131.7108518	6642.822917	3.857918509	3.555258359	2.165764974	0.609172318	0.92154833	0.438618268	0.846901314	124.4297278	0.970790015
144	161.5522413	160.937281	6896.760331	5.565988263	2.891486198	2.328774638	0.805390197	0.519491968	0.581606261	0.810120231	156.9927084	0.971776728		1009	238.9905057	204.5329062	7134.821229	5.016923628	3.997954984	2.856449855	0.714477743	0.79689373	0.430637166	0.856142034	239.9885951	1.004176272
145	216.2930834	195.3821346	7061.617284	4.433513544	3.705332086	3.22232338	0.869644962	0.83575522	0.273189684	0.824885122	221.734315	1.025156753		1011	292.3962053	256.4509253	7311.497717	7.237523439	4.175050424	2.5480249	0.610297994	0.576861748	0.647942432	0.786183893	322.5105941	1.102991722
146	44.05970218	63.13423527	6666.909091	4.519035057	1.767573625	1.274238086	0.720896752	0.391139613	0.718028723	0.782051971	42.63462173	0.967655695		1012	265.6933555	230.8124517	7266.748744	5.470514815	4.415379565	2.651333359	0.600476883	0.807123226	0.515341161	0.806601215	268.2558412	1.009644523
147	237.6553632	214.8083585	7062.123596	5.428146667	4.607504455	2.388204302	0.518329244	0.848817237	0.560033203	0.804728321	250.1943068	1.052761038		1013	96.13025929	105.3929815	7019.027778	3.812827366	2.667713055	2.111413082	0.791469337	0.699667936	0.446234282	0.875177579	89.95971558	0.9358106
148	170.8982387	164.2871094	7054.039063	4.740741693	3.531203185	2.404921411	0.68104872	0.744863022	0.492711992	0.840093453	168.6391864	0.986781301		1014	29.37313478	45.17653774	6781.727273	2.356221575	1.834848409	1.337985868	0.729207852	0.7787249	0.432147688	0.844238973	24.23016958	0.824909216
150	456.6187316	333.6108698	7332.362573	8.123668923	4.05613142	3.482000178	0.858453491	0.499297972	0.571375913	0.820588652	480.5976376	1.052514065		1015	52.07055712	69.72368906	6725.717949	3.297885296	2.440535258	1.351374338	0.553720473	0.740030365	0.590230036	0.808418554	45.56012526	0.874969038
151	130.843964	138.9953471	6697.612245	6.100421208	2.464716603	1.973344421	0.800637452	0.404024004	0.676523251	0.808525093	124.2848849	0.949870984		1016	32.04341976	46.50727321	6763.625	2.514733119	1.948695808	1.364421131	0.70017143	0.774911577	0.457429053	0.878681656	28.00741318	0.874045698
152	1165.579394	679.8510569	8176.059565	11.20069682	8.677660265	3.339991598	0.384895409	0.774742893	0.701805017		1359.820766	1.166647912		1017	507.3541463	348.3809444	7396.813158	7.496063234	4.249504375	3.887020518	0.914699733	0.566898149	0.481458414	0.845764046	518.653084	1.022270317
153	387.1913221	335.1705233	6904.186207	10.59242759	3.978993652	2.259554805	0.567870925	0.375645112	0.786682063	0.722316346	398.9148825	1.030278469		1019	663.5658176	468.0440236	7266.981891	9.59894783	6.195168686	2.799248062	0.451843719	0.645400808	0.708379698	0.754875035	697.2792846	1.050806516
155	130.843964	132.3329117	6598.5	4.992668857	2.770435017	2.293115468	0.827709531	0.554900615	0.540703473	0.862792532	132.8603105	1.015410313		1020	236.3202208	218.6056274	6961.355932	7.321999151	3.920593019	2.047049505	0.522127519	0.535453903	0.720424783	0.7828362	246.1491789	1.041591693
158	329.7801951	270.497615	6928.417004	8.86522713	3.32919455	2.673753259	0.803123163	0.375534039	0.698399915	0.79824494	330.5513826	1.00233849		1021	444.6024492	311.0154483	7528.804805	6.469633017	4.38596547	3.713795961	0.846745371	0.677931107	0.425964973	0.866709775	441.419489	0.992840885
159	660.8955326	463.8186244	7491.648485	10.68312635	5.965126559	2.884786132	0.483608538	0.558368998	0.729967985	0.761180058	770.0523635	1.165165031		1022	221.6336534	188.9612165	7153.584337	4.813635562	4.128223649	2.668429803	0.646386928	0.857610344	0.445651884	0.877753118	222.1164973	1.002178568
160	94.7951168	109.4292672	6530.887324	6.242978394	2.264144441	1.667969173	0.7366885	0.362670555	0.732824772	0.822572746	98.75806917	1.041805448		1024	202.9416585	185.4274884	7238.276316	4.932885548	3.787296397	2.646695657	0.6988351	0.767764903	0.463458937	0.832931135	207.1204342	1.02059102
161	92.12483182	110.4811903	6490.565217	3.705977083	3.362923622	1.627972786	0.484094487	0.907432385	0.560716985	0.793673598	84.98758398	0.922526341		1025	234.9850783	214.144289	6847.943182	7.637495841	3.454791298	2.267389793	0.656302971	0.452346079	0.703123924	0.800605168	250.6037701	1.066466739
162	400.542747	321.3309146	6965.053333	8.780877293	3.800721903	2.881265151	0.758083655	0.432840794	0.671870469	0.773492999	402.787364	1.005603939		1026	212.2876559	187.8792193	6909.100629	5.275498661	3.440408797	2.672322302	0.776745573	0.652148549	0.493446502	0.845724879	203.1659915	0.957031584
163	149.5359589	155.8275002	7075.633929	5.737445879	2.999901982	2.049531812	0.683199593	0.522863665	0.642779757	0.794319731	147.7641023	0.988150966		1	668.9063876	404.5525029	7603.91018	7.043983143	5.914741718	3.948501532	0.667569561	0.839687091	0.439450457	0.88359146	689.0885173	1.03017183
164	150.8711014	151.398932	6722.584071	5.666196924	2.987070478	2.23088954	0.746848645	0.527173785	0.606280973	0.824482795	158.1626053	1.048329361		2	441.9321642	305.8307129	7433.734139	6.453296674	4.355606097	3.856504185	0.885411605	0.674942795	0.402397816	0.880591765	454.0593724	1.027441334
165	299.0719178	237.0232713	7492.084821	6.74273676	3.355932825	3.155207537	0.940187931	0.497710788	0.532058324	0.858933292	299.0652852	0.999977823		3	506.0190038	376.4414851	7161.139842	9.208827095	5.044524462	2.620628611	0.519499634	0.547792288	0.715422107	0.778134238	509.9394822	1.00774769
166	271.0339255	280.1697964	6747.507389	9.892947998	4.526705182	1.717652734	0.379448775	0.457568885	0.826376047	0.657092263	322.2047296	1.18879852		4	140.1899615	139.0716901	6827.52381	4.957547279	2.994353443	2.220669652	0.741619082	0.603998969	0.552062839	0.858720434	138.0837247	0.984975837
167	453.9484467	362.536627	7382.291176	9.791242338	4.483047271	2.560358287	0.571120073	0.457862967	0.738505268	0.746471052	470.760993	1.037036246		5	40.0542747	58.69769965	6873.633333	5.490699946	1.577552865	1.21458281	0.769915758	0.287313618	0.778792718	0.735079216	44.06840907	1.100217377
169	1579.473566	830.4515545	8852.018597	10.81065079	7.51218564	5.478528121	0.729285508	0.694887457	0.493228648	0.770562614	1863.677041	1.179935569		7	761.0312194	466.8641846	7245.596491	9.106965507	6.177076109	3.469201498	0.561625183	0.678280389	0.619060652	0.836871209	817.4755621	1.074168236
170	1630.20898	860.5880917	8843.744472	10.30993583	8.014582924	5.620324029	0.701262197	0.777364967	0.454863335	0.761230568	1945.301191	1.193283324		8	360.4884723	288.1898722	7358.111111	5.863289756	4.21292174	3.722889882	0.883683607	0.71852525	0.365051015	0.80412028	385.2064483	1.068568007
171	1268.385366	706.7608221	7872.516842	14.79968959	5.183071447	4.717638429	0.910201312	0.350214875	0.681233961	0.777482816	1515.838956	1.195093382		11	85.44911937	100.5490922	6886.4375	5.295909135	2.638606199	1.556163941	0.589767409	0.498234794	0.706157356	0.816317348	91.08755834	1.065985922
172	245.6662182	209.7932411	8690.184783	4.74155796	4.317923017	3.004895591	0.695912266	0.910654906	0.366264081	0.844388224	257.6997247	1.048983155		12	85.44911937	96.13418037	6829.765625	4.247101155	2.43462812	1.867526366	0.767068428	0.573244675	0.560282108	0.858851424	80.88734674	0.946614165
173	1548.765289	807.4239171	7587.051724	14.00859726	6.505751783	4.401823592	0.676604909	0.464411366	0.68577699	0.78350582	1680.402745	1.084995097		13	204.276801	197.66211	6858.535948	7.425702986	3.257391334	2.007207135	0.616200796	0.438664372	0.729694665	0.776539847	203.3706667	0.995564184
175	44.05970218	61.60741503	6712.515152	3.462552601	2.00862035	1.425080984	0.709482498	0.580098148	0.588430517	0.837411668	41.51665856	0.94228187		14	536.727281	370.9628951	7448.945274	7.881079798	4.863582917	3.378631546	0.694679541	0.61712139	0.571298397	0.826308387	542.464711	1.010689656
176	663.5658176	489.7129577	9515.054326	9.585007309	5.271388668	3.500285577	0.66401584	0.549961883	0.634816598	0.715788089	740.8146714	1.116414758		15	284.3853504	224.7223793	7271.380282	5.470446598	3.904783716	3.116409833	0.798100499	0.713796149	0.430318937	0.87749622	278.8450515	0.980518339
177	556.7544184	369.8928683	8029.992806	5.926843963	5.095983781	4.5908371	0.90087357	0.859814062	0.225416237	0.851352722	580.8072418	1.043201855		20	201.606516	187.0061518	6943.125828	6.561922174	2.885619118	2.601959542	0.901698885	0.439752109	0.603476013	0.822824084	206.3760189	1.023657484
178	197.6010885	173.4356819	6878.547297	5.0445407	3.288158246	2.922679317	0.888849957	0.6518251	0.420625288	0.883767142	203.0692272	1.027672614		21	126.8385366	125.34765	7037.357895	4.146884247	3.068769143	2.29459448	0.747724698	0.740018038	0.446670236	0.887191164	122.315272	0.964338405
179	329.7801951	280.289534	6807.461538	8.496063596	4.430349711	2.405811243	0.543029648	0.521459104	0.716832246	0.772144783	379.320158	1.150221158		22	140.1899615	140.0989471	6806.161905	4.31884629	3.108160866	2.432101176	0.782488835	0.71967388	0.436863224	0.839296799	136.7544549	0.975493919
180	364.4938998	304.4149309	6790.750916	8.911891099	4.359427893	2.568500505	0.589182931	0.48916979	0.711789509	0.760123408	417.991677	1.146772764		23	222.9687959	202.7496031	6834.60479	6.784065816	3.135758164	2.500645838	0.797461318	0.462224019	0.631394225	0.813019632	222.8298722	0.999376937
181	883.8643285	544.8530161	8167.049849	10.28371389	6.247769436	3.466055085	0.554766804	0.607540185	0.662956873	0.790464833	932.822578	1.055391136		27	495.3378638	406.9489962	6734.428571	13.66091795	3.141210177	2.708853238	0.862359755	0.229941369	0.801707817	0.70187327	486.9125449	0.982990763
182	373.8398972	285.623503	7691.325	6.30956872	4.194417628	3.492440833	0.832640224	0.664770892	0.446485015	0.834337679	387.1586896	1.035626995		28	419.2347419	295.148451	7395.238854	6.288503546	4.814032062	3.277124255	0.680744169	0.765529037	0.478870572	0.879585098	415.5638931	0.99124393
183	1766.393514	863.9135703	8460.4452	12.9253974	6.482629349	5.477443466	0.844941639	0.501541976	0.576226301	0.801511545	1922.479019	1.088363948		29	222.9687959	206.066217	6765.826347	6.848939927	3.145165622	2.525997936	0.803136699	0.459219333	0.631184101	0.802162018	227.9231706	1.022220036
184	247.0013607	228.2261041	6981.205405	8.025426686	3.089480447	2.388000326	0.772945603	0.384961519	0.702445687	0.771680669	248.0142152	1.004100603		30	188.2550911	165.3970413	6936.510638	4.268142155	3.711508002	2.74895049	0.740655951	0.869583971	0.355937457	0.886363086	182.4083875	0.968942653
185	169.5630963	168.1047308	6801.283465	6.722017685	3.076367015	1.937932571	0.629941929	0.457655299	0.711703738	0.805238754	167.8668992	0.989996661		31	562.0949884	433.7753965	6805.529691	13.29797062	3.513598289	2.86156648	0.814426193	0.264220639	0.784811791	0.721032869	560.054028	0.996369012
186	96.13025929	106.1050204	6730.291667	4.241455393	2.494247023	2.077701638	0.832997542	0.588063953	0.510144173	0.85724685	92.07169915	0.957780618		32	280.3799229	246.9593539	6822.038095	7.848263337	3.364777634	2.592342824	0.770435109	0.428728942	0.669692171	0.782397495	286.7549865	1.022737233
187	261.6879281	245.7274606	7222.540816	7.494149662	4.130351268	2.227620954	0.539329662	0.551143419	0.702752006	0.74959309	288.8279738	1.103711493		33	202.9416585	181.2605922	6945.217105	5.987101939	2.844415602	2.796960477	0.983316388	0.475090558	0.532835668	0.857186858	199.5191766	0.983135636
188	603.4844056	409.3180854	8074.926991	9.555257505	4.129720538	3.900406605	0.944472288	0.432193537	0.591805181	0.808904611	644.7057614	1.068305586		34	487.3270089	329.1543777	7570.016438	7.607647633	4.077680276	4.002324487	0.981519937	0.535997522	0.473907747	0.869720403	520.0731882	1.067195494
189	280.3799229	230.7813634	7895.342857	6.958649375	3.470882123	2.92434166	0.842535573	0.498786752	0.579754417	0.838097007	295.856789	1.055199623		35	405.883317	332.1718563	6802.661184	11.99758262	3.191634687	2.785127729	0.87263362	0.266023147	0.767859258	0.751449343	446.7254058	1.100625197
190	301.7422028	273.5982434	6946.318584	9.080006237	3.932486663	2.218692024	0.564195689	0.433092947	0.755650826	0.742896796	331.8478717	1.099772815		36	372.5047548	314.3047266	6749.340502	10.59125518	2.982811143	2.922701062	0.979847842	0.281629617	0.724045827	0.746584492	386.7641355	1.038279728
191	202.9416585	175.9150769	7379.355263	4.954130916	3.404250771	2.871751229	0.843578051	0.687153979	0.420331986	0.882438726	202.873092	0.999662137		39	273.7042105	231.9980489	6875.590244	6.802758098	3.309977733	2.925460944	0.883831004	0.48656408	0.569959581	0.824675783	275.926247	1.008118386
192	190.9253761	188.8245843	7060.041958	8.282243137	2.646868462	2.192812	0.828455222	0.319583526	0.735239359	0.778733651	201.3586744	1.054645949		40	281.7150654	233.5847879	6938.436019	6.026720071	3.4096624	3.17692501	0.931741808	0.565757553	0.472860035	0.83989851	273.456325	0.970684066
193	141.525104	138.760317	6849.839623	5.001706958	2.889857248	2.309492789	0.799171928	0.577774202	0.538259077	0.865085729	139.8298377	0.988021445		41	153.5413864	144.8427731	6888.591304	4.298274864	3.299654455	2.501998573	0.758260784	0.767669486	0.417906334	0.88982943	148.6408956	0.968083584
196	299.0719178	269.8118907	6816.955357	6.600784468	5.521167061	2.016278254	0.36519059	0.836441045	0.694539602	0.75016663	307.7978033	1.029176546		42	186.9199486	178.148323	6831.1	6.829239685	2.675309892	2.384509917	0.891302321	0.391743447	0.650838157	0.819550561	182.4879502	0.976289324
197	125.5033941	127.619338	6775.531915	4.17159052	3.353843389	2.080418696	0.620308838	0.803972339	0.501288852	0.857201657	121.9224856	0.971467637		43	934.5997431	532.0893446	7412.664286	10.3963247	4.826993694	4.492357782	0.930674052	0.464298089	0.567889816	0.844018159	944.3207071	1.010401205
198	77.43826443	90.07850083	6796.051724	3.695341076	2.727424943	1.731733629	0.63493356	0.738071233	0.531373804	0.861946072	73.11004269	0.944107454		50	328.4450526	271.7843671	6975.54065	9.581798263	3.334936321	2.725384935	0.817222481	0.348049106	0.715566446	0.79594411	364.7968074	1.110678345
199	158.8819563	156.719266	6805.336134	5.307377784	3.155436437	2.166657359	0.686642689	0.594537748	0.591765002	0.832883289	151.991144	0.956629359		51	113.4871117	118.2017803	6786.611765	4.755224599	2.449537806	2.207288012	0.901103876	0.515125575	0.535818348	0.867425856	107.6967989	0.948978235
200	34.71370474	52.59583014	6300.615385	4.266362023	1.828898527	1.114441102	0.609350976	0.4286787	0.738784216	0.778619705	36.42445356	1.049281655		52	727.6526571	473.8991249	7548.310092	10.43673752	5.428133387	3.402129475	0.626758635	0.520098678	0.674023662	0.796146825	807.3367447	1.109508413
201	341.7964775	266.0871448	7730.292969	6.330744185	4.241034877	3.385724163	0.798324999	0.669910954	0.465193338	0.84221251	380.7735659	1.114035957		53	66.75712451	81.95470297	6937.82	3.695942188	2.14678342	1.90816063	0.888846361	0.580848756	0.483714698	0.866942558	63.4186426	0.949990627
202	142.8602464	147.389512	6841.205607	5.868718966	3.106783076	1.894916336	0.609928756	0.529380107	0.67711585	0.814050836	144.7214459	1.013028113		54	110.8168267	111.3825546	6648.53012	3.590590198	2.911571638	2.369732076	0.813901346	0.81088943	0.340016001	0.910669805	103.7722367	0.936430322
203	1327.131635	743.9075533	8358.424547	10.83585883	7.590794144	4.425744966	0.5830411	0.700525382	0.591564911	0.762604467	1524.844458	1.148977552		57	18.69199486	31.30659124	6620.285714	2.003530237	1.638680053	1.098052462	0.670083498	0.817896342	0.451941158	0.874799022	15.100863	0.807878619
204	226.9742233	202.3916206	7378.811765	5.329456547	4.116477658	2.420824146	0.588081449	0.772401017	0.545765291	0.826452904	222.4644089	0.98013072		58	21.36227984	34.46836611	6655.75	2.035777076	1.539190785	1.349234038	0.876586614	0.756070398	0.337238809	0.900723068	17.7091849	0.828993208
205	129.5088215	149.7097602	6508.103093	7.495961102	2.750695433	1.635383501	0.594534561	0.366957005	0.781831378	0.722556593	141.246616	1.090633166		60	161.5522413	156.8835152	7406.297521	4.482064422	3.460970337	2.494009328	0.720609854	0.772182193	0.443557902	0.834267056	162.0550818	1.003112556
206	309.7530577	256.8536766	7420.689655	5.931107562	4.298121303	3.053546141	0.710437404	0.724674314	0.485164262	0.811734893	326.0675381	1.052669312		61	208.2822285	198.7719935	7475.474359	7.082079064	3.207589018	2.322400239	0.724032981	0.452916296	0.672073664	0.790375214	220.9862059	1.060994054
207	384.5210372	309.133608	7127.447917	8.852073972	3.63291081	3.128345741	0.861112729	0.41040222	0.646597424	0.785405925	421.408338	1.095930514		62	70.76255198	84.18801444	6738.09434	3.638809922	2.313729748	1.832648437	0.792075409	0.635847928	0.496360492	0.870178806	64.63083559	0.913348004
208	400.542747	310.5927197	7557.03	8.284180057	4.282988015	2.746624583	0.641287011	0.517008079	0.668449434	0.802795374	408.2106218	1.019143711		63	193.5956611	178.8048413	6918.82069	6.621111146	2.713138511	2.513758327	0.926513083	0.409770875	0.620341923	0.836929288	189.1537587	0.977055775
209	263.0230706	218.71748	7366.126904	5.3070969	3.570021397	3.330410947	0.932882629	0.672688188	0.372460875	0.845023266	264.3104116	1.004894404		64	277.709638	251.102976	6885.389423	9.168212262	2.955182836	2.615643103	0.885103646	0.322329234	0.71470522	0.769745538	296.8493552	1.068919888
213	491.3324364	361.6491245	7271.578804	7.889622086	5.693428367	2.624931722	0.461045885	0.721635118	0.667293098	0.795221918	493.8973345	1.005220291		65	280.3799229	230.102275	6932.266667	7.14680296	3.413390879	2.84443542	0.833316641	0.477610884	0.601998903	0.851385846	290.6581598	1.036658249
214	408.553602	338.2049804	7200.424837	8.985652941	5.437591064	2.387673701	0.439105051	0.605141452	0.734279332	0.739632294	488.6746032	1.196108909		66	300.4070603	256.18395	6970.342222	5.956707507	5.721323872	2.152717355	0.376262104	0.960484272	0.638606168	0.796991785	307.3112292	1.022982712
215	212.2876559	190.4289552	7254.188679	5.791366429	3.334193256	2.564926486	0.76927949	0.575717889	0.557112036	0.842655757	207.4604639	0.97726108		67	534.0569961	381.0644294	7426.4675	9.936293641	4.592236218	2.953723949	0.64319948	0.462167925	0.702733831	0.798229962	564.5561601	1.057108444
216	437.9267368	317.1855814	7299.838415	7.369392998	4.225407119	3.643624128	0.862313151	0.573372477	0.505573372	0.839481768	475.2503613	1.085228011		68	383.1858947	334.9766656	6969.212544	9.668918338	5.004920162	2.029143434	0.405429731	0.517629789	0.790137494	0.71670785	411.3167567	1.073413094
218	184.2496636	168.4249205	7151.565217	5.076684159	3.398512097	2.535298968	0.746002632	0.669435401	0.500599429	0.860786982	183.2258538	0.994443356		69	287.0556354	227.7372666	7125.051163	5.474196422	4.606081314	2.63935992	0.573016354	0.841416887	0.517854363	0.873863217	278.7656151	0.97112051
219	356.4830449	316.3480727	6932.374532	8.497914891	5.172478473	1.980950397	0.382978954	0.608676192	0.766889829	0.723727364	364.7315056	1.023138438		74	118.8276816	121.7657994	6919.438202	3.665998623	3.370851063	2.270369889	0.67353017	0.919490543	0.380695379	0.878120807	117.5214359	0.989007227
221	1174.925391	686.0261299	7712.642045	11.95782619	6.6615109	3.769451315	0.56585531	0.557083771	0.68477119	0.763070105	1257.742474	1.070487099		75	70.76255198	90.34473691	6738.339623	4.478805276	2.245358504	1.618408953	0.720779755	0.501329789	0.638651637	0.792676517	68.17493852	0.963432446
222	144.1953889	153.9904587	6747.305556	5.493230589	3.331899864	1.837335747	0.551437865	0.606546514	0.665527285	0.778170112	140.8629906	0.976889703		76	457.9538741	342.3780063	7158.154519	7.468279867	6.111469805	2.617246139	0.428251505	0.818323619	0.649551679	0.802292922	500.3794114	1.092641507
223	238.9905057	224.3779829	7001.189944	6.476809156	4.301002729	2.104398001	0.489280787	0.664061983	0.67508723	0.767804915	245.554167	1.027464109		77	36.04884723	53.7998782	6576	4.705907331	1.422506526	1.259606933	0.885484115	0.302281032	0.732334948	0.781995307	35.32004839	0.979783019
224	56.07598459	76.74195497	6589.833333	3.762899248	2.51447788	1.255128112	0.49916053	0.668228861	0.666446527	0.766952706	49.74472975	0.887095075		78	531.3867111	358.1853647	7195.841709	7.067032888	5.48414091	3.345292603	0.609993918	0.77601746	0.526634069	0.850385998	543.0857869	1.022016124
225	241.6607907	211.8613988	7163.917127	5.759280443	4.313692658	2.34363629	0.543301639	0.748998543	0.593067864	0.827950127	243.8912668	1.009229781		79	269.698783	212.9653287	7165.173267	5.060741059	3.941131092	3.197015916	0.811192483	0.778765609	0.368271192	0.894601972	267.0966279	0.990351625
227	140.1899615	140.9908818	6886.447619	4.964919646	3.142912753	2.126091252	0.676471611	0.633023891	0.571777309	0.848597434	138.9680806	0.991284106		81	29.37313478	48.20361021	6805.227273	3.672840554	2.505138214	0.612213688	0.244383198	0.68207105	0.833313296	0.650458163	23.59529501	0.803295092
229	148.2008164	150.717664	6851.495495	5.425301668	3.328619808	1.947004999	0.584928623	0.613536355	0.641125025	0.815163878	147.2799951	0.993786665		82	33.37856225	55.92641631	6653	3.790392778	1.951816385	0.903826361	0.463069358	0.514937765	0.7615481	0.670579752	28.00894743	0.839129835
230	38.71913221	53.5421638	6799.517241	2.638272702	2.076012403	1.591415039	0.766572992	0.786883176	0.39679661	0.888532782	36.51082908	0.942966099		84	42.72455969	60.29418699	6453.1875	3.376726783	2.185342871	1.126465378	0.515463909	0.647177877	0.666403162	0.784502331	34.81945472	0.814975157
231	125.5033941	143.8697929	6758.553191	5.617984182	3.970234306	1.451395688	0.365569278	0.706700869	0.741651874	0.748292868	135.6035589	1.080477224		87	64.08683953	84.1473553	6503.0625	3.267181433	2.914696628	1.4412169	0.494465491	0.892113489	0.558880665	0.791362842	57.48897513	0.897048061
232	24.03256482	39.94860456	6630.611111	2.973907403	1.943128895	1.035960525	0.533140405	0.653392535	0.65165004	0.7672872	25.07615055	1.043423818		88	52.07055712	67.5079095	6517.230769	3.214311813	2.132277787	1.606607279	0.75346997	0.663369925	0.500170683	0.866728695	46.12433595	0.885804541
236	304.4124878	247.2021158	6835.232456	6.354687259	4.041205545	2.985444598	0.73875099	0.635940902	0.530198029	0.837865807	321.1461706	1.054970422		89	36.04884723	54.56618449	6512.814815	5.012496377	1.415283949	1.236077003	0.873377391	0.282351117	0.753400918	0.749340535	36.73091852	1.018920752
237	196.2659461	174.6650161	6795.741497	4.602388958	3.295336426	3.044508228	0.923883887	0.716005634	0.338493931	0.868844925	193.4144154	0.985471088		90	34.71370474	54.17802085	6551	3.044163567	2.251997407	1.059947798	0.47067008	0.739775428	0.65180984	0.779747617	30.43749845	0.876815041
238	128.1736791	133.5834732	6836.15625	4.66141094	2.804051462	2.658450035	0.948074624	0.601545647	0.429689837	0.836111447	145.5527726	1.13559019		91	268.3636405	230.2328689	6999.472637	8.31276662	3.08630354	2.626706587	0.85108498	0.371272728	0.684015358	0.816673532	282.2827875	1.051866739
239	323.1044826	261.8699809	7189.090909	6.426068661	4.223912505	2.977149675	0.704832231	0.65730896	0.53670746	0.819225383	338.4928922	1.047626729		92	161.5522413	156.1800503	6960.214876	5.906769533	2.859955563	2.199045561	0.768908996	0.48418269	0.627707574	0.844184187	155.6080814	0.963205958
242	903.8914658	619.4746552	7028.720827	13.8865619	5.71005073	2.896171362	0.50720589	0.411192545	0.791440719	0.704902301	961.9390723	1.064219664		93	190.9253761	166.7779658	7184.027972	4.353292443	3.417557999	2.94849169	0.862748106	0.785051325	0.322698457	0.896127338	183.7478448	0.962406615
243	165.5576688	194.2520297	6624.112903	7.398964819	3.935443278	1.393788163	0.354162941	0.531891065	0.811623896	0.675839971	170.0004226	1.026835083		94	494.0027214	354.7257535	8146.143243	7.250391775	4.825251302	3.391010955	0.702763596	0.665515941	0.532299625	0.812548938	496.9345732	1.00593489
244	327.1099101	274.0238724	6965.787755	7.212280859	4.321477618	2.61708754	0.605600161	0.599183213	0.63713455	0.784114046	341.6738628	1.044523117		96	316.4287702	246.0660938	7765.78903	5.64623304	4.109419921	3.441293639	0.837415914	0.727816208	0.390515125	0.864005059	334.4642177	1.056996864
245	58.74626957	80.69542149	6600.25	4.038464714	2.423802769	1.384254214	0.571108438	0.600179261	0.657232559	0.767327776	56.75681723	0.966134831		97	65.42198202	88.34462209	6714.469388	6.622389385	2.161426513	1.270983677	0.588030021	0.326381671	0.808077779	0.733935176	76.20505302	1.164823362
246	153.5413864	152.9563034	6825.765217	4.852344317	3.523051089	2.051579918	0.582330448	0.726051339	0.577198199	0.822069411	146.9087285	0.956802149		98	889.2048984	501.4825909	8119.77027	8.76793723	5.327329563	4.480272917	0.840997889	0.607592119	0.48901631	0.866324815	876.5971928	0.985821372
247	106.8113992	139.151202	6552.5125	10.01652767	1.867907663	1.557717152	0.833936914	0.186482554	0.844485314	0.671395195	122.0814869	1.14296309		99	440.5970218	317.0930251	7288.642424	7.022916373	4.673808605	3.29145691	0.704234424	0.665508224	0.531326199	0.844307424	452.5485774	1.02712582
249	104.1411142	117.234297	6848.410256	5.440808284	2.455261114	1.821452737	0.741857038	0.451267713	0.665223871	0.811242136	101.9219267	0.978690572		100	102.8059717	113.1740381	6796.194805	4.749353599	2.474296908	2.047068626	0.827333462	0.520975509	0.568979529	0.843959484	100.7644477	0.98014197
250	344.4667625	268.0450159	7617.120155	6.109104209	4.05314558	3.446651125	0.850364503	0.663459886	0.435817264	0.839047428	357.4832284	1.037787291		101	307.0827727	245.3389723	7497.96087	5.974192789	3.995325993	3.144380846	0.78701484	0.668764155	0.473672686	0.843253806	314.3802142	1.023763761
251	680.92267	486.919187	9458.664706	10.99313855	4.41477217	3.991393307	0.904099499	0.401593426	0.636919585	0.736473441	811.4151866	1.191640729		102	180.2442362	161.5818824	7407.348148	3.786663652	3.681179058	3.180467467	0.863980648	0.972143131	0.160087148	0.889942033	185.7048475	1.030295623
252	1594.160133	824.3845049	9980.361809	11.49483947	6.344353154	5.437709285	0.857094357	0.551930557	0.526943434	0.782101839	1661.096468	1.041988464		103	109.4816842	117.5782462	6743.256098	4.198235924	2.768714129	2.18832333	0.790375325	0.659494649	0.478751702	0.848336969	106.54794	0.973203333
253	44.05970218	60.88405921	6721.545455	3.710436864	2.016184693	1.312664729	0.651063731	0.543382024	0.646223672	0.825804876	41.13370079	0.933590078		104	52.07055712	74.31864741	6723.871795	4.871314527	1.874531168	1.299745632	0.693371044	0.384810128	0.7331838	0.746415494	49.71481337	0.954758622
254	69.42740949	83.59653505	6695.173077	3.511357043	2.560883312	1.659466652	0.648005571	0.729314416	0.527400195	0.863537672	62.50603065	0.90030769		105	149.5359589	158.720786	6843.223214	6.982816532	2.563953586	2.027989097	0.790961704	0.367180431	0.70957434	0.781714132	152.0880234	1.017066561
255	572.7761283	422.2398723	8040.685315	7.709446852	5.730725202	3.668697038	0.640180241	0.743338052	0.524129667	0.755497746	678.9429155	1.185354769		106	129.5088215	132.633033	6963.14433	4.217787806	3.470193782	2.091070517	0.602580331	0.822752102	0.504225766	0.854995281	128.2022781	0.989911548
256	72.09769447	83.26705591	6643.685185	3.162593063	2.693051243	1.794197625	0.666232263	0.851532647	0.432681477	0.881732504	64.00985126	0.887821056		107	197.6010885	191.8141188	6891.202703	6.545535324	3.896503344	2.001736336	0.513726323	0.595291775	0.694182945	0.786487206	213.8531769	1.082246957
258	279.0447804	253.1731406	7145.684211	8.35699777	3.545197072	2.64211643	0.745266448	0.42421898	0.683843827	0.753996287	327.8923084	1.175052649		108	329.7801951	283.116499	7081.198381	7.601686811	4.740156924	2.240511363	0.472666074	0.623566459	0.70526129	0.76798221	338.1726277	1.025448565
259	457.9538741	347.709595	7421.83965	8.612883022	4.637824443	2.816413639	0.607270429	0.538475262	0.672999897	0.785878524	471.2462443	1.029025566		109	98.80054427	114.8130242	6756.851351	6.452538968	2.411486203	1.659193111	0.688037572	0.373726717	0.742861977	0.787113927	108.1436348	1.094565173
260	385.8561797	296.4856291	7486.269896	6.389961752	4.575389349	3.294182031	0.719978515	0.716027658	0.48447547	0.817789441	403.4247315	1.045531348		110	81.4436919	93.26720781	6683.42623	3.925372255	2.470094489	1.790268463	0.72477732	0.629263756	0.543923902	0.869470066	72.71117882	0.892778521
261	333.7856225	295.4938573	6947.212	8.502986415	4.827528606	2.17717891	0.450992441	0.567745069	0.743951266	0.736046675	374.3510617	1.121531415		111	45.39484467	61.33998852	6668.941176	3.132362939	1.851898149	1.601634226	0.86486086	0.591214424	0.488681785	0.853160977	38.91715865	0.857303488
262	140.1899615	150.5857562	6604.990476	4.852262284	3.764947302	1.928664827	0.512268744	0.775915868	0.602522552	0.786578987	147.5871477	1.052765449		112	196.2659461	184.5062202	6885.462585	5.513863744	4.460675997	1.931994875	0.43311706	0.808992787	0.649611422	0.817800352	199.0450073	1.014159671
263	495.3378638	385.5765427	7322.592992	8.599240808	5.724020278	2.51524449	0.439419214	0.665642515	0.707503889	0.747785387	518.5971074	1.046956321		113	292.3962053	246.2348052	7048.43379	7.18710377	3.901863717	2.496886302	0.639921454	0.542897924	0.652587971	0.814754033	293.3008948	1.003094053
264	213.6227984	197.5939518	6953.14375	7.527611315	3.124171152	2.216281123	0.709398114	0.415028224	0.705579761	0.81382438	218.3260015	1.022016391		114	793.0746392	437.6740963	8270.099327	6.970814784	5.942462841	4.628470404	0.778880832	0.852477512	0.336021606	0.919450025	803.1120065	1.012656271
265	124.1682516	128.2722554	6779.774194	4.660923769	2.974495473	2.035052048	0.684167136	0.638177241	0.563380105	0.855812721	118.181485	0.951785045		115	52.07055712	67.4706431	6614.692308	3.720248772	1.915588649	1.589043254	0.829532611	0.514908751	0.572866399	0.857111355	47.43496288	0.910974752
266	317.7639127	248.076861	6956.386555	5.981207918	4.606706422	2.765465467	0.600312938	0.77019667	0.537640974	0.859423034	319.1804516	1.004457834		116	275.039353	234.4250088	7223.067961	7.099363754	3.686423571	2.681045515	0.727275492	0.51926112	0.622354114	0.816244707	293.9120957	1.068618336
267	125.5033941	150.6003942	6791.021277	7.219096117	2.390341521	1.810503277	0.757424519	0.331113685	0.749206376	0.718110576	130.8671679	1.042738078		117	413.894172	316.8841428	7200.174194	8.441480446	4.692585926	2.667329556	0.568413578	0.555896084	0.684021118	0.808466723	442.5844378	1.069317878
268	247.0013607	226.7562653	7151.789189	7.617495064	3.041479829	2.602976466	0.855825655	0.399275589	0.658289708	0.786615581	252.6131607	1.022719713		118	50.73541463	67.74556069	6665.736842	3.850619685	1.990611239	1.464217527	0.73556177	0.516958672	0.619744964	0.834796641	47.01227728	0.926616598
270	299.0719178	231.456876	7307.120536	6.063274718	3.834175446	3.063864669	0.799093498	0.632360502	0.494684834	0.886463625	298.3578133	0.997612265		119	213.6227984	192.5817761	7224.10625	4.959203762	3.677535028	2.827582972	0.768879956	0.741557557	0.429831258	0.834234824	216.0094434	1.011172239
271	170.8982387	155.4530106	7321.296875	3.789274626	3.409977512	3.0931273	0.907081436	0.899902448	0.183715195	0.881521417	167.4148585	0.979617226		120	371.1696123	286.5042615	7403.654676	6.660520308	4.173303451	3.246714298	0.777972255	0.626573189	0.512543443	0.825744149	378.0252456	1.018470352
272	376.5101822	312.3359428	7257.546099	7.953143983	4.998809206	2.421150511	0.484345453	0.628532467	0.695573157	0.765549418	403.195618	1.070875735		121	495.3378638	365.1164941	7168.512129	8.288087872	5.359044546	2.777017067	0.51819257	0.64659601	0.664938752	0.789780277	516.6647972	1.043055326
273	236.3202208	209.5365263	7246.084746	5.830183748	3.996557685	2.454375334	0.614122334	0.685494293	0.579022645	0.820398397	239.5509598	1.013671023		122	165.5576688	164.4515817	7142.774194	6.994545139	2.75906075	2.312824501	0.83826516	0.394458924	0.669338827	0.808224546	186.9614334	1.129282834
274	388.5264646	321.5270051	7236.134021	10.46520772	4.309372823	2.350420837	0.545420629	0.411780916	0.775406193	0.752360152	444.0134839	1.142814002		123	245.6662182	196.9150899	7096.86413	4.990563569	3.567952066	3.266664489	0.91555728	0.714939709	0.345431745	0.910718889	243.6473789	0.991782186
275	226.9742233	201.3899797	6986.070588	4.852570481	4.19310563	2.780441969	0.66309848	0.864099892	0.427016675	0.832150201	236.9791294	1.044079481		125	42.72455969	57.62546158	6688.03125	3.250555094	1.880327558	1.471599334	0.782629244	0.578463525	0.547277529	0.868555795	37.67638572	0.881843745
277	267.028498	223.4074223	7028.905	5.781724749	3.863867445	2.916353393	0.754775736	0.66828976	0.495591105	0.845687001	272.9030501	1.02199972		126	38.71913221	53.70712328	6668.689655	2.934831275	1.73275716	1.581321568	0.912604261	0.590411168	0.461188252	0.845809283	33.68446424	0.869969504
278	126.8385366	127.8675955	7128.094737	3.909786217	3.422292591	2.206878665	0.644853883	0.875314506	0.435550042	0.872371377	123.6907474	0.975182707		128	46.72998716	64.56275789	6089.228571	3.402579904	2.215630436	1.346266754	0.607622432	0.651161912	0.604339415	0.829756333	42.51335561	0.909766045
279	185.5848061	176.9924363	7208.892086	5.619487962	3.345971414	2.298885375	0.687060674	0.595422828	0.590908391	0.827745227	181.0609931	0.975624012		129	78.77340692	96.69367489	5982.847458	4.136412188	2.661908613	1.664906925	0.62545608	0.643530792	0.597499754	0.816047409	76.7883825	0.974800831
280	234.9850783	216.6637749	7039.505682	6.97366666	3.626781185	2.430978655	0.670285449	0.520068045	0.651405957	0.788037515	257.544508	1.096003669		130	563.4301308	393.2729255	7180.924171	8.395786208	5.432761193	3.045240074	0.560532658	0.647081888	0.637289469	0.804391323	581.8246701	1.032647419
281	520.7055712	342.012167	8156.184615	6.011344238	5.356299074	3.890897777	0.726415333	0.891031833	0.352740814	0.883144136	524.7770659	1.007819188		132	663.5658176	435.7543516	7711.843058	9.865866767	4.815106533	3.351308817	0.695998893	0.488057121	0.660312784	0.816175298	666.8746439	1.004986433
282	263.0230706	231.5455099	7237.015228	6.185263976	5.03936704	2.117157995	0.420123793	0.814737586	0.657709355	0.801911643	276.4242301	1.05095051		133	276.3744955	250.023915	7162.033816	8.866104581	3.245496973	2.549655233	0.785597785	0.366056699	0.712426668	0.763588095	307.3152601	1.111952315
283	333.7856225	269.364591	7085.084	6.610223432	4.767660375	2.472610287	0.518621314	0.721255556	0.625941496	0.818359572	326.4117104	0.977908239		134	178.9090937	155.4315643	6982.455224	3.817160185	3.340694909	3.101125468	0.928287543	0.875178077	0.187583094	0.91677205	165.6475998	0.925875798
285	554.0841334	427.5202104	7281.60241	7.870943242	7.231741619	2.570959219	0.355510381	0.918789705	0.673360722	0.727944063	612.9901255	1.10631236		138	90.78968933	98.1418755	6798.470588	4.228499383	2.27605185	2.02804619	0.891036902	0.538264676	0.520386311	0.87910655	81.75886884	0.900530329
286	348.4721899	270.8703321	7608.386973	5.473170982	4.914098436	3.315339425	0.674658733	0.897852169	0.394256193	0.835409851	373.5076274	1.07184343		139	64.08683953	85.04146898	5725.395833	4.892121912	3.156820862	1.029691191	0.326179798	0.64528663	0.789520537	0.722705753	66.61051874	1.039379056
287	93.45997431	115.5594174	6730.485714	6.526957671	2.221051907	1.492766331	0.672098804	0.340289001	0.771292169	0.753153758	90.64627147	0.969894034		140	177.5739512	167.2250478	6976.135338	5.651166335	2.916576797	2.541900832	0.871535711	0.516101743	0.5501989	0.842401927	175.4925641	0.988278759
288	26.7028498	42.1991175	6519.45	2.738108739	1.631457755	1.223603431	0.7500062	0.595833807	0.55312095	0.858040444	22.89579982	0.857429075		143	34.71370474	53.09512726	5722	3.582212454	2.138936501	0.938267807	0.438660898	0.597099287	0.73807589	0.715482928	30.11373721	0.86748843
289	104.1411142	121.5336905	6661.461538	7.569412984	2.158434582	1.728164194	0.800656276	0.285152176	0.771691121	0.768603497	118.270029	1.135670862		144	499.3432913	331.5898445	7781.903743	7.40773312	4.243114822	3.794411275	0.894251377	0.572795315	0.487777001	0.881436455	499.5777909	1.000469616
290	242.9959332	209.8029517	7019.395604	5.85371706	3.541737374	2.730700371	0.771005889	0.605040752	0.533510017	0.838378185	237.143235	0.975914419		145	141.525104	144.8846193	7163.924528	4.841987403	3.237652018	2.066190863	0.638175706	0.668661801	0.573276283	0.817830985	135.6790738	0.958692628
291	44.05970218	64.3498086	6577.212121	3.966767375	2.687739298	0.991318396	0.368829818	0.677564133	0.750094144	0.756546516	44.27164391	1.004810331		146	198.936231	199.0480311	7047.355705	6.74227713	3.879141593	2.022763455	0.521446152	0.575345913	0.699988088	0.75613466	221.6031552	1.113940653
293	134.8493915	149.4192974	6833.594059	6.517211067	3.135120753	1.715842353	0.547297054	0.481052512	0.736721377	0.759346219	146.8527393	1.089012992		147	142.8602464	141.1424121	6981.186916	4.804646294	3.128371279	2.146099407	0.686011735	0.651113753	0.553328325	0.855291044	135.1195392	0.945816226
294	50.73541463	70.62818014	6659.131579	3.999643919	1.931487583	1.424958053	0.737751599	0.482914885	0.643728771	0.773376485	46.11093605	0.908851074		148	89.45454684	124.9606123	5730.910448	6.063134032	2.543102145	1.598455296	0.628545455	0.4194369	0.736364842	0.645101718	103.2404948	1.154111204
295	85.44911937	94.98280872	6831.765625	3.236335963	3.036630584	1.897871297	0.624992486	0.938292754	0.413574079	0.886531341	78.12696042	0.91430972		149	197.6010885	209.8775672	5873.743243	9.479459038	2.99561213	1.929307577	0.64404452	0.316010873	0.796474929	0.70149436	229.4875946	1.161368069
296	85.44911937	98.55370067	6936.203125	3.709734078	2.794956679	1.895149641	0.67806047	0.753411598	0.489141378	0.838937569	82.30950261	0.963257471		150	60.08141206	80.85137488	5822.555556	4.708141984	2.646193081	1.273067723	0.481094041	0.562046151	0.729602946	0.738720799	66.43718116	1.105785947
297	74.76797945	86.21804391	6633.767857	4.114481638	2.20061637	1.858307775	0.844448765	0.534846565	0.548349479	0.885833954	70.47997172	0.942649143		152	461.9593016	317.489083	7179.606936	5.696730142	5.269769382	3.718805887	0.705686647	0.925051609	0.347203432	0.868001258	467.6375495	1.012291663
298	324.4396251	265.1359067	6930.962963	7.678240439	3.881558621	2.672594395	0.688536399	0.5055271	0.651926191	0.810378837	333.6487635	1.028384752		156	166.8928113	151.8861543	7018.24	4.822805522	3.256614274	2.402087377	0.737602668	0.675253078	0.501931528	0.892412396	158.0314343	0.946903783
300	260.3527856	218.1809468	7295.728205	5.339288955	4.524130213	2.556419044	0.5650631	0.847328221	0.521206088	0.85032087	258.6658972	0.993520759		157	575.4464133	373.6906163	7910.946636	8.659041646	4.298253841	3.697194726	0.860162024	0.496389094	0.573024952	0.861728069	576.3984742	1.001654474
301	201.606516	183.0847657	6964.754967	5.208970195	3.820401783	2.426636632	0.635178384	0.733427461	0.534142731	0.843503786	202.2806172	1.003343648		158	417.8995994	303.9984181	7722.760383	5.793105789	4.594895319	4.024257514	0.875810488	0.793166133	0.305336781	0.850168067	448.705563	1.073716184
302	291.0610629	236.6963032	7316.990826	6.970124044	3.374585577	2.892613513	0.857175925	0.484150003	0.584998273	0.843205549	284.9967931	0.979164957		159	150.8711014	148.7498051	6772.176991	5.075879249	3.483661529	2.052543156	0.589191326	0.686316864	0.595628057	0.844758818	152.0295959	1.007678704
303	1088.141129	692.0510708	7654.115337	16.56046537	4.734869367	3.819188703	0.806609097	0.285914028	0.769379144	0.714474906	1254.412187	1.152802843		160	452.6133042	304.2137381	7653.011799	5.342797379	5.115824714	3.989128571	0.779762559	0.95751801	0.253363306	0.897101225	456.7210234	1.00907556
305	1150.892827	629.3196704	8728.240139	7.414675458	7.003168222	5.938151775	0.847923624	0.944500978	0.199135308	0.822368927	1291.595753	1.122255455		161	213.6227984	193.8590907	7287.0875	6.054342388	3.858663341	2.202981118	0.570918197	0.637338144	0.636132056	0.829708192	215.5774105	1.009149829
309	97.46540178	108.0184787	6612.945205	4.178774537	2.755066982	1.935484339	0.70251807	0.659300222	0.53682968	0.841743265	93.33818952	0.957654591		162	30.70827727	45.93966487	5950.434783	2.817299684	2.330103085	1.120948077	0.481072312	0.827069658	0.602119688	0.805079886	30.82352383	1.003752948
310	60.08141206	77.16801626	6412.933333	4.360650062	2.057078881	1.445225794	0.702562166	0.471736748	0.668575608	0.818039821	54.3033341	0.903829192		164	96.13025929	111.2235528	6951.027778	5.101556503	2.609430765	1.620402353	0.620979248	0.511496984	0.682370988	0.813544229	90.35661526	0.939939369
311	304.4124878	248.6450291	7203.789474	6.546321769	3.829740559	3.011026984	0.786222183	0.585021741	0.540042929	0.829918675	316.2058928	1.038741528		165	36.04884723	56.02010897	5993.592593	4.019251982	1.559980141	1.359722509	0.871628089	0.388126982	0.66169762	0.789082784	35.71109776	0.990630783
312	396.5373196	304.6610957	7219.835017	8.179880124	3.844639451	3.071275508	0.798846172	0.470011711	0.624532944	0.812575039	404.5851544	1.020295277		168	221.6336534	182.6940899	7510.198795	4.247271217	3.906416189	3.003750427	0.768927396	0.919747289	0.292781112	0.905037405	208.7569584	0.941900994
313	372.5047548	291.938952	7198.448029	6.820960367	4.551383218	2.993736482	0.657764099	0.667264281	0.561097511	0.811583985	389.3060106	1.045103467		169	309.7530577	238.6848609	7419.806034	5.777204012	3.897842125	3.265176891	0.837688338	0.674693523	0.434817105	0.879890579	307.9904657	0.994309686
315	299.0719178	251.9524796	7458.642857	5.518486009	4.546148561	2.911996198	0.640541363	0.823803586	0.472319728	0.803146327	306.0151884	1.023216057		170	698.2795224	427.6445931	8104.043977	7.659253866	5.207051001	4.276165733	0.821226013	0.679837892	0.441699439	0.860701865	714.3670821	1.023038854
316	360.4884723	319.0363852	6874.577778	12.4123311	3.591108245	2.222030622	0.618759021	0.289317793	0.820982005	0.719909326	414.8780872	1.150877543		171	184.2496636	181.631017	7482.985507	5.096428988	4.144325875	2.175098009	0.524837591	0.813182306	0.573211358	0.788880694	192.4364404	1.044433062
317	1098.822269	671.7098281	7695.300122	14.45110606	5.650477785	3.642604587	0.644654262	0.391006596	0.747935932	0.742329998	1245.910654	1.133860033		172	40.0542747	55.07962003	6556.5	2.820162284	1.825860124	1.683911325	0.922256477	0.647430871	0.402902686	0.903264634	36.32030034	0.906777132
319	113.4871117	124.3464999	6754.670588	4.387048712	3.649175386	1.815077615	0.49739391	0.831806443	0.58626454	0.803336415	121.7169339	1.072517681		173	311.0882002	276.7976674	7538.643777	7.794325903	3.422615675	3.288671395	0.960864937	0.439116316	0.578068529	0.750481633	367.4902204	1.181305559
320	202.9416585	188.5916613	6989.710526	4.551122844	4.51465206	2.421937901	0.536461696	0.991986421	0.467837282	0.822975617	208.4464275	1.027124884		174	40.0542747	57.90263929	6247.5	2.956159345	1.710256314	1.640525846	0.959228059	0.578539962	0.445048235	0.841834403	34.742473	0.867384899
321	273.7042105	236.501002	6900.302439	6.558624418	4.485632412	2.257621736	0.503300656	0.683928843	0.655778164	0.805665116	278.212238	1.016470435		175	514.0298587	367.9385235	7771.109091	7.173482162	5.148518761	3.384226597	0.657320436	0.71771542	0.528230987	0.806779516	523.5526546	1.018525764
322	347.1370474	281.5996716	7360.973077	6.971739896	4.047136339	3.10716281	0.767743548	0.580505928	0.554320319	0.798363892	367.2329408	1.057890373		176	798.4152091	500.2125506	8137.421405	9.462578114	5.032001175	4.378454215	0.870121859	0.53177909	0.53728739	0.805084086	873.2923051	1.093782151
323	157.5468138	165.6061211	6751.254237	5.556841731	3.610148651	1.968644326	0.545308384	0.64967635	0.64572604	0.767054974	165.4279854	1.050024316		177	129.5088215	131.932227	8237.865979	4.797722771	2.589017778	2.433415189	0.939898988	0.539634719	0.492797874	0.856407318	126.6120398	0.977632553
324	164.2225263	171.0251715	6874.447154	5.77542408	3.033743561	2.350460279	0.774772235	0.525284987	0.593023777	0.77352627	172.5060268	1.050440708		178	260.3527856	225.5689899	7119.425641	6.581093153	3.743865948	2.616043379	0.698754554	0.568882078	0.602491058	0.816600209	269.9926108	1.037026012
325	81.4436919	98.41201509	6876.540984	4.215536415	3.085120457	1.571011978	0.509222249	0.731845287	0.627328097	0.803168504	85.5840977	1.050837649		180	320.4341976	249.4840798	7843.116667	5.724213906	4.368989417	3.245051773	0.74274654	0.763247057	0.433100889	0.857467006	339.94377	1.060884801
326	145.5305314	147.2237783	6894.027523	5.524934735	2.836328483	2.255345953	0.795163877	0.513368686	0.591787766	0.830414319	148.0421748	1.017258533		181	447.2727342	307.383216	7899.973134	5.641093422	4.762255427	3.85726062	0.809965085	0.844207864	0.316221106	0.878631349	434.0538076	0.97044549
327	89.45454684	99.53264019	6880.626866	3.423045367	2.805538265	2.066919332	0.736728263	0.819603004	0.396175303	0.87720996	83.14592858	0.92947683		182	57.41112708	72.67186103	6735.44186	3.035313806	2.583059725	1.509830797	0.584512538	0.851002529	0.502578352	0.866474732	49.5855271	0.863691929
329	230.9796508	213.243539	6912.982659	6.144809634	3.641306725	2.581909976	0.709061381	0.592582511	0.579822626	0.796141073	241.9888752	1.047663179		183	66.75712451	82.9488063	6611.5	3.431435593	2.616641689	1.623160172	0.620321911	0.762550139	0.526973441	0.835327204	61.04781087	0.91447634
330	377.8453247	295.6446425	6977.017668	7.065052419	5.233961572	2.508280704	0.479231777	0.740824167	0.644973518	0.813543735	388.5175707	1.028245013		184	453.9484467	314.1618869	7574.073529	6.751832001	4.310169037	3.768110872	0.874237377	0.638370303	0.441912821	0.872193125	459.3335976	1.011862913
331	704.9552348	453.4440602	7410.285985	10.10789122	4.997651218	3.585089968	0.717354976	0.494430649	0.645317714	0.815480371	758.6040749	1.076102478		185	735.6635121	451.6933974	8386.747731	8.309351282	5.344942932	4.141881395	0.774915925	0.64324431	0.501539741		770.5422554	1.047411273
332	674.2469575	443.3108504	8032.534653	8.162278337	5.365908465	4.202539883	0.783192615	0.657403269	0.485126614	0.809678358	771.0013052	1.143499865		186	232.3147933	220.1799309	7411	7.337582354	3.640301769	2.170174667	0.596152408	0.49611733	0.704238459	0.772258413	242.8139724	1.045193761
333	511.3595737	382.1580225	7061.866841	8.384645068	4.607989049	3.415046187	0.741114215	0.54957473	0.592702355	0.772698305	552.6896254	1.080823854		187	170.8982387	165.9303476	7651.804688	5.150053577	3.40915226	2.454963068	0.720109541	0.661964426	0.523313101	0.82635015	180.5475991	1.056462609
334	148.2008164	169.274848	6583.063063	6.252105482	3.536160112	1.90889156	0.539820455	0.565595082	0.694680206	0.721740608	176.7779464	1.192827076		188	727.6526571	441.902176	8152.946789	7.770265051	5.941477221	3.986587832	0.670975867	0.764642799	0.486943134	0.855048232	770.9393543	1.059488132
336	240.3256482	204.754505	7180.733333	6.133453965	3.448474019	2.687980523	0.779469559	0.562240141	0.561750926	0.853594213	238.1479213	0.990938433		189	144.1953889	145.1464878	6781.055556	4.91662535	3.05390028	2.267448101	0.742476143	0.62113748	0.53882024	0.843785924	142.6093277	0.989000611
337	108.1465417	121.4183161	6473.049383	4.703939726	3.336800311	1.697918096	0.508846181	0.709362897	0.639043399	0.802474336	111.6342122	1.032249487		190	49.40027214	66.74542312	6639.837838	3.427078539	2.107828893	1.525305741	0.723638312	0.615051236	0.554925362	0.841623794	46.15353017	0.934276841
339	279.0447804	242.2401152	7182.454545	8.142515291	3.151489788	2.593041866	0.822798752	0.38704131	0.681542893	0.789090768	278.7228827	0.99884643		191	206.947086	193.1598383	6792.483871	5.834281313	3.926688039	2.210518674	0.562947362	0.673037145	0.621115514	0.80778652	212.1272993	1.025031584
340	76.10312194	110.0781214	6667.736842	8.525876618	1.67457364	1.242637127	0.742061799	0.196410729	0.854251101	0.63736286	74.3149566	0.976503391		192	230.9796508	218.3803372	6809.578035	7.821883971	2.983296973	2.273616556	0.762115397	0.38140389	0.709326223	0.759886846	222.2356303	0.962143762
341	364.4938998	296.1646841	7381.197802	6.370026733	5.975353785	2.45604138	0.411028613	0.938042183	0.614437822	0.789897979	391.5878134	1.074332969		193	96.13025929	102.4220915	6900.083333	3.931471398	2.601660804	2.126107466	0.81721163	0.661752443	0.459208207	0.892495062	91.09186973	0.947587892
342	548.7435635	400.7915889	7466	10.55623565	4.682822913	2.749470061	0.587139448	0.443607273	0.73954067	0.775017105	569.3173451	1.037492525		195	385.8561797	297.2230045	7137.66782	9.239619498	3.327505937	3.101140353	0.931971396	0.36013452	0.664364928	0.81774467	399.3769144	1.035040866
343	431.2510243	314.7872694	7176.28483	6.827929906	5.202152022	3.017314545	0.580012759	0.761893003	0.558092337	0.83656083	448.9327503	1.041001006		196	279.0447804	226.3134471	7096.45933	6.592337451	3.677425689	2.728763602	0.742030929	0.557833351	0.5860704	0.857425516	277.1008503	0.993033627
344	494.0027214	355.2619501	8055.754054	7.175024646	5.352363521	3.371481808	0.629905236	0.745971448	0.530108679	0.812667385	542.3484824	1.097865374		197	273.7042105	212.3120727	7160.834146	5.148182475	3.927835769	3.238535693	0.824508937	0.762955817	0.37093611	0.906661798	274.3118378	1.002220015
345	564.7652733	406.1841447	7978.576832	8.693440955	4.86332068	3.484545744	0.716495163	0.559424134	0.599175314	0.781140616	617.1054692	1.092676017		198	718.3066597	439.991268	7869.986989	7.085418813	5.582220143	4.575918882	0.819730997	0.78784618	0.354178066	0.85530133	758.1225452	1.055430205
346	355.1479024	279.9657857	7045.379699	8.057502233	3.817626359	2.874075464	0.752843572	0.473797741	0.643304416	0.816457824	370.3229536	1.042728821		199	506.0190038	338.0146456	7619.203166	7.574465035	4.124893522	3.823724866	0.926987532	0.544578858	0.495182188	0.873362457	500.4260996	0.988947245
347	321.7693401	269.1213277	7131.024896	7.439064254	4.905992572	2.513678812	0.512369062	0.659490549	0.662097446	0.792046677	384.2762908	1.19426012		201	459.2890166	345.5023979	8662.031977	7.266315865	4.944538522	3.403984689	0.688433243	0.680473931	0.531539125	0.796509694	512.2904319	1.11539883
349	819.777489	532.3140548	7862.374593	11.44717586	5.324343338	3.484050672	0.65436251	0.465122874	0.695641028	0.770091336	889.4826467	1.085029363		202	962.6377354	606.786748	7897.539528	14.08477641	4.784955776	3.546263695	0.741127789	0.339725363	0.748220093	0.750013788	1001.123188	1.039979165
350	316.4287702	239.3359749	7285.805907	4.993342705	4.370447326	3.399301918	0.777792675	0.875254831	0.319233203	0.888964163	310.7388919	0.982018455		204	578.1166982	366.3425539	8115.575058	6.791718186	5.233671099	4.028873832	0.769798819	0.770596034	0.406796083	0.883747066	599.8716813	1.037630781
351	1247.023086	726.2387773	7685.955032	12.24573885	8.37997651	3.414796492	0.407494757	0.684317755	0.721144103	0.750520395	1467.848491	1.17708205		205	785.0637842	490.5479973	8872.853741	8.292621016	6.442343385	3.882191455	0.602605484	0.77687662	0.531849888	0.808943103	868.7628598	1.106614363
352	447.2727342	320.6972072	7234.426866	7.150755406	4.718820533	3.297166324	0.69872679	0.65990518	0.538906572	0.840855989	466.0310449	1.041939312		206	344.4667625	260.4495957	7744.631783	5.611857374	4.238422139	3.41317465	0.805293701	0.755261914	0.391792338	0.867336163	340.0618829	0.987212468
353	101.4708293	125.2692629	6579.026316	4.769336356	3.679328561	1.378215683	0.374583476	0.771455038	0.71102569	0.746169588	101.3053358	0.998369054		207	758.3609344	452.3202333	7816.992958	9.296002631	4.573276217	4.347856466	0.950709351	0.491961588	0.532287518	0.860265006	774.2611682	1.020966578
354	639.5332528	442.1918365	7558.319415	10.17029359	5.013183921	3.194582679	0.637236281	0.492924209	0.68589081	0.781011431	682.2599371	1.066809168		208	202.9416585	192.8928252	6981.611842	6.188011844	3.906954476	2.172328882	0.556015919	0.631374757	0.648945584	0.795987683	219.9903713	1.08400795
355	154.8765289	178.8672276	6536.732759	5.750108257	4.80147876	1.394574603	0.290446896	0.835024063	0.757469853	0.69575235	161.2803267	1.041347762		209	110.8168267	118.5460916	6685.337349	4.543910532	2.745737609	2.044842342	0.744733341	0.604267533	0.549981821	0.844912227	106.8654313	0.964343002
356	690.2686674	483.2724297	7353.425532	9.887686585	6.347854492	3.054865072	0.481243714	0.641995925	0.691043497	0.751384021	803.1604184	1.163547552		210	499.3432913	327.3086279	7622.882353	6.357068047	5.301174009	3.509998116	0.662117129	0.833902354	0.447858967	0.893504347	495.4780421	0.992259335
357	180.2442362	204.1210237	6609.792593	7.579101934	3.711349212	1.615320073	0.435237963	0.489681923	0.786871837	0.685459897	190.3254072	1.055930615		211	60.08141206	81.11768769	6539.333333	4.705968385	1.891108581	1.6089888	0.850817778	0.401853227	0.658096131	0.771531082	59.98008834	0.99831356
358	117.4925391	123.1137966	6974.909091	4.231823757	2.716111568	2.382964808	0.877344228	0.64183003	0.436894128	0.85221527	114.7311682	0.976497478		212	216.2930834	196.3730311	6934.660494	6.364992087	3.838322818	2.182584773	0.568629809	0.603036542	0.657095446	0.826332376	223.3567574	1.032657882
359	220.2985109	187.6754903	6829.030303	5.363448667	3.66448869	2.654819991	0.724472148	0.683233665	0.505016239	0.877971526	218.5652946	0.992132419		214	467.2998716	308.7342736	7581.7	6.487177731	4.269060625	4.080626228	0.955860454	0.658076717	0.37097049	0.908291456	473.373067	1.012996356
360	226.9742233	204.0244058	7367.876471	6.700211099	3.099314329	2.66816839	0.860889896	0.462569654	0.601778459	0.816720625	232.0897465	1.022537904		215	558.0895609	349.6776308	7450.260766	6.135370173	5.022296911	4.522383909	0.900461281	0.818580912	0.262899584	0.905021813	583.7127655	1.045912352
361	348.4721899	279.2460852	7023.356322	6.579836322	4.703188248	2.943691989	0.62589287	0.714788031	0.552619268	0.804045445	381.5824812	1.095015591		216	256.3473581	221.5112757	7111.916667	6.73404583	3.687471814	2.513968249	0.681759313	0.547586385	0.626677882	0.832092704	261.4888498	1.020056738
362	416.5644569	330.1643712	6745.198718	10.29808944	3.982876979	2.537524177	0.637108349	0.386758826	0.753592723	0.770914642	435.9657277	1.046574475		217	555.4192759	357.7436343	7657.764423	6.53644737	5.784208848	3.567893115	0.616833384	0.884916304	0.454154082	0.88028599	565.049089	1.017337917
363	54.7408421	70.7273768	6700.243902	3.73842349	1.92485183	1.662171343	0.8635321	0.514883302	0.555381741	0.821317742	50.10143912	0.91524787		218	284.3853504	226.9528828	7318.413146	6.292815997	3.559417119	3.178068566	0.892862078	0.565631845	0.494968776	0.866197511	298.1781322	1.048500325
365	1518.057011	802.0091662	7982.669305	15.50762854	5.675354871	4.53506518	0.79908046	0.365971809	0.707559079	0.777442245	1671.900989	1.101342688		219	45.39484467	60.73862613	6768.735294	2.554626197	2.137106285	1.724103668	0.806746805	0.836563208	0.325105305	0.878473658	39.42806538	0.868558218
367	616.8358305	421.0104932	7726.601732	7.484484044	6.982062666	2.993984145	0.428810838	0.932871608	0.599974544	0.798228249	655.3657103	1.062463751		220	304.4124878	242.2046826	7180.535088	6.396152488	4.506600901	2.629718905	0.583526024	0.704579966	0.588859254	0.857381683	317.5161691	1.043045807
368	287.0556354	250.5491382	7318.972093	7.664692765	3.166772656	2.911414423	0.919363257	0.413163678	0.620152495	0.781910743	296.0085638	1.031188827		221	181.5793787	167.0819408	7254.382353	5.345257068	3.183580844	2.508212452	0.787858884	0.595589848	0.530759247	0.854789403	178.7876056	0.984625054
370	245.6662182	208.6750536	7468.070652	5.515719613	4.006830258	2.671661617	0.66677684	0.726438351	0.515627732	0.851750943	247.3279433	1.006764158		222	563.4301308	374.5201133	8352.353081	7.344426272	5.063287653	3.692796364	0.729327784	0.689405471	0.497197436	0.8484969	575.2206192	1.020926265
371	251.0067882	210.6748605	7149.478723	5.62176607	3.91963129	2.778433519	0.708850735	0.697224189	0.505772121	0.859871617	256.4523038	1.021694695		223	105.4762567	110.4214793	7001.037975	4.150478858	2.468287948	2.218270542	0.898708169	0.594699559	0.465538648	0.882460374	95.19127636	0.902490089
372	383.1858947	284.3535633	7895.902439	5.601089498	4.71052654	3.538110927	0.751107312	0.841001834	0.368317373	0.851431807	391.0227461	1.020451826		225	488.6621514	327.3982485	8113.338798	6.799632222	4.927780506	3.462763353	0.702702433	0.7247128	0.490742552	0.879507221	486.0133518	0.994579487
373	287.0556354	234.4148428	7198.255814	5.050603042	4.785657051	2.826925117	0.590707835	0.947541712	0.440279687	0.848129785	286.2119238	0.997060808		226	77.43826443	89.83269078	6813.672414	4.44654856	2.228219042	1.728036378	0.775523567	0.501112045	0.6113758	0.858932095	71.71704901	0.926119013
374	104.1411142	123.8365836	6757.358974	5.840362011	2.704332043	1.62550536	0.601074622	0.463041852	0.721677294	0.765348818	107.541675	1.032653394		227	158.8819563	153.9148807	7104.369748	5.724712029	2.835056733	2.245619943	0.792089949	0.495231327	0.607732244	0.837398882	152.6652752	0.960872328
375	32.04341976	50.32995063	6752.5	3.261222351	1.561678758	1.252495245	0.802018493	0.478863012	0.615943008	0.75015956	26.7200218	0.833869231		228	391.1967496	272.9185867	7442.911263	6.059659674	4.010398516	3.816135653	0.95156021	0.661819101	0.370239278	0.903771368	388.4616748	0.993008442
376	690.2686674	493.4775693	7719.398453	10.74485548	5.563080178	3.1696845	0.569771493	0.517743602	0.705004455	0.732359354	793.6345079	1.149747258		229	212.2876559	200.6702488	7049.647799	7.616934083	3.40824101	2.016802897	0.59174304	0.447455757	0.73522117	0.794358868	219.3120835	1.033089194
377	267.028498	235.3218524	7132.245	7.098852228	3.79095761	2.523613349	0.665692843	0.534024021	0.644504031	0.794150483	284.4778712	1.065346483		231	188.2550911	198.3381179	6748.858156	6.28863415	4.392381339	1.669250086	0.380033052	0.698463487	0.734560789	0.737001139	193.1374016	1.025934547
378	1718.328385	849.109276	8622.755245	11.70524455	8.111727502	4.459581706	0.549769664	0.692999405	0.61900995	0.799777567	1773.68535	1.032215592		233	176.2388087	153.2884257	7097.689394	3.810914249	3.664973197	2.910685671	0.794190166	0.961704451	0.236223782	0.921992659	170.2879419	0.966234073
379	578.1166982	425.1493248	7375.036952	7.976049569	6.92911786	2.69654692	0.389161647	0.868740571	0.661919488	0.754574243	624.2555088	1.079808818		234	251.0067882	213.1875495	7123.648936	5.527301014	3.597188034	2.976479434	0.827446162	0.650803715	0.461494964	0.84683637	247.8949914	0.987602739
380	93.45997431	105.9333573	7182.2	3.865389118	2.70986074	2.105426894	0.776950218	0.701057683	0.45531308	0.827068017	92.37808779	0.988424066		235	49.40027214	63.30144558	6683.918919	2.984570323	2.440964854	1.479554098	0.606134945	0.817861397	0.504265627	0.887922343	45.15052464	0.913973197
381	108.1465417	120.5371914	6869.91358	4.403340766	2.571165548	2.039125135	0.793074229	0.583912462	0.536914074	0.799943083	96.70408573	0.894194897		237	162.8873838	179.8728507	6728.114754	8.244461302	2.924231104	1.802684427	0.616464418	0.354690379	0.781346002	0.724204052	182.0464827	1.117621749
382	1371.191337	704.2997246	8656.126582	11.20037034	5.930215196	5.32103058	0.89727445	0.529465992	0.524923693	0.827609912	1480.427693	1.07966529		238	129.5088215	132.4750894	6971.051546	5.268420032	2.947981262	2.095672067	0.710883782	0.559556991	0.60222001	0.851608608	136.3380397	1.052731683
383	304.4124878	254.1360317	6978.061404	6.33759074	4.772835634	2.522371011	0.528484784	0.753099376	0.601998439	0.809545335	319.5937258	1.049870615		239	244.3310757	206.6933481	7499.098361	5.605449265	3.399322481	3.052251095	0.897899835	0.606431763	0.45548502	0.856483137	243.6192826	0.997086768
384	383.1858947	297.7517937	7543.519164	7.061141939	4.334014408	2.973922124	0.686181873	0.613783782	0.578832695	0.811316159	381.2268612	0.994887512		240	369.8344698	304.8475497	7093.176895	7.726043628	5.151793599	2.479768287	0.481340768	0.666808764	0.679037758	0.770807576	413.4426945	1.117912818
385	309.7530577	258.7742637	7303.943966	7.017219062	3.674992407	3.072514368	0.836060059	0.523710657	0.562146437	0.80159941	331.8975239	1.07149071		241	716.9715172	444.3883424	7748.98324	8.518174293	5.068074027	3.992248837	0.787725044	0.594971863	0.531325763	0.842062496	721.9309888	1.00691725
387	1222.990521	718.7730815	7735.675764	12.15412673	8.473784775	3.394674869	0.40060905	0.697194045	0.720697756	0.746610311	1464.495306	1.197470692		242	839.8046263	501.3443543	8294.984102	7.507709457	6.940189196	4.057874655	0.584692224	0.924408335	0.459505635	0.834668375	885.6579072	1.054599938
388	129.5088215	138.774892	6704.206186	5.033747639	2.800579245	2.090516475	0.746458604	0.556360677	0.584699785	0.812071237	123.4472753	0.953195881		243	419.2347419	306.548926	8251.388535	6.975400596	3.795996356	3.758218819	0.990048058	0.544197613	0.46121821	0.839669558	416.8363776	0.994279185
390	124.1682516	131.7718881	6786.623656	4.698116324	3.099168906	1.957796585	0.631716645	0.65966202	0.583280521	0.829518268	119.4057353	0.961644654		244	45.39484467	62.99412411	6667.382353	3.148044624	2.016075298	1.467667887	0.727982674	0.640421449	0.533784281	0.829775584	39.01791242	0.859522986
391	339.1261925	299.7582427	7209.637795	9.348421489	3.776602556	2.363452509	0.625814465	0.403982914	0.747181649	0.73531217	349.5224349	1.03065597		245	85.44911937	103.5581165	6769.125	5.111812258	3.013074278	1.463220514	0.485623778	0.589433674	0.713756993	0.797068632	94.40241914	1.10477931
392	459.2890166	373.7855438	7026.287791	8.88778895	6.25544548	2.159291648	0.345185911	0.70382471	0.757049626	0.73051245	502.8655577	1.094878256		246	281.7150654	230.940566	7241.293839	7.232054194	3.362410155	2.726657907	0.810923648	0.464931548	0.622976013	0.844631418	277.7356465	0.985874313
394	138.854819	149.2695664	6692.586538	5.048923999	3.679133719	1.839893774	0.500088856	0.728696593	0.635586954	0.794682069	143.1613434	1.031014584		247	546.0732785	350.0200207	7950.393643	6.859679462	4.776403777	3.990033094	0.835363441	0.696301307	0.418335344	0.88660127	547.6082252	1.002810881
395	53.40569961	73.66470445	6471.425	4.354932671	1.892824393	1.47072944	0.777002582	0.434639186	0.66228423	0.789165622	50.78239328	0.950879656		248	210.9525134	186.6400676	7005.93038	4.459778629	3.80013707	2.930830013	0.771243237	0.852090964	0.342830607	0.855832121	208.0615375	0.986295608
397	295.0664903	241.3347281	7350.59276	6.422594861	4.099579771	2.648359186	0.646007477	0.638305834	0.587649658	0.83768812	292.0891094	0.989909458		249	180.2442362	173.0378238	7150.792593	4.623541352	3.417096353	2.675384694	0.782940959	0.739064732	0.42135595	0.827556365	177.0544386	0.982302915
399	393.8670346	283.3458127	7440.349153	5.985206654	4.585873759	3.635429682	0.792745259	0.766201407	0.392597467	0.874981512	417.9704736	1.061196894		250	81.4436919	103.5896619	6807.918033	6.263506504	2.067694366	1.450213094	0.701367242	0.330117701	0.768466259	0.750057674	78.67274588	0.965977156
400	276.3744955	226.4271003	7366.246377	5.996541642	3.708081817	2.953320919	0.796455166	0.61837006	0.507495971	0.852637278	275.0739177	0.995294147		251	265.6933555	216.0874495	6967.341709	5.901884364	3.59651317	2.977851934	0.827983047	0.609383876	0.495440481	0.869467192	264.7671253	0.996513913
401	193.5956611	172.4679084	6939.234483	4.657543626	3.65285255	2.694962278	0.737769248	0.784287351	0.421376911	0.87121384	192.0571029	0.992052724		252	133.514249	134.2236352	6646.02	4.714604052	2.902088566	2.339416758	0.806114874	0.615552978	0.503793588	0.86877839	134.0763236	1.004209848
402	202.9416585	188.0274958	7105.506579	5.213280872	4.008327368	2.326642351	0.580452178	0.768868485	0.553708613	0.823273548	203.6538132	1.00350916		253	1194.952529	625.0969922	8548.261453	9.352554013	7.799062956	4.461040338	0.571996965	0.833896596	0.523013678	0.849477994	1363.00488	1.140635169
403	240.3256482	211.5577791	7095.672222	6.122306766	3.604949828	2.57904857	0.715418714	0.588822149	0.578745615	0.828141846	238.4308471	0.992115693		254	109.4816842	117.6083535	6881.902439	3.439634802	3.114450943	2.347292612	0.753677825	0.905459772	0.317575049	0.84575704	105.3294145	0.962073385
404	188.2550911	190.1000365	6570.695035	6.066273448	4.209989242	1.836747886	0.436283273	0.693999253	0.697219734	0.766151133	196.4903051	1.043744974		255	261.6879281	209.1614985	7273.540816	4.944174392	4.037574714	3.101157204	0.768074258	0.816632747	0.372765409	0.89270397	259.3144656	0.99093018
405	24.03256482	38.61377821	6497.888889	2.541866649	1.858585266	1.133575681	0.609913197	0.731189131	0.5540381	0.874821286	22.43232985	0.933413891		256	126.8385366	123.1122959	7047.284211	3.793035509	3.107164665	2.478323573	0.797615782	0.819176266	0.346612082	0.9091542	122.3482593	0.964598478
406	93.45997431	107.2960849	6829.014286	4.117021405	3.078440991	1.648156343	0.535386693	0.747734998	0.599672632	0.830716722	87.49857372	0.936214399		257	313.7584852	257.1454296	7338.604255	6.830618161	3.864620266	2.907556572	0.752352462	0.565778993	0.574334781	0.820465695	321.5019551	1.024679715
407	177.5739512	178.2098771	6680.932331	5.445212461	4.654739048	1.731395156	0.371963957	0.854831484	0.682033499	0.784276125	183.8209371	1.03517963		258	226.9742233	203.8101914	7200.570588	6.928365452	3.116524182	2.739673433	0.879079793	0.449820986	0.60457146	0.822210947	247.7928075	1.09172224
408	375.1750397	287.9648079	7202.782918	6.531260026	4.093489649	3.680594261	0.899133643	0.626753434	0.436464902	0.832003715	412.1897851	1.098659936		259	492.6675789	336.7215895	7510.338753	6.31575922	5.570159903	3.507403306	0.62967731	0.881946209	0.444658483	0.857824338	516.8535978	1.049091964
409	229.6445083	214.6466136	7009.05814	6.010316019	4.009846152	2.258797284	0.563312705	0.667160618	0.624179947	0.785270486	228.0294206	0.992967009		260	1034.73543	562.3057516	8168.548387	10.32807068	5.426353865	4.495079265	0.828379309	0.525398599	0.564770672	0.854296805	1055.244936	1.019821015
412	341.7964775	267.9465254	7309.777344	5.783585369	4.825812184	3.06126408	0.634352097	0.834398021	0.470697866	0.83602981	357.8961041	1.047102962		261	98.80054427	109.9136691	6952.959459	4.470643368	2.608593646	1.986886033	0.761669429	0.583494015	0.555570447	0.84629349	97.05949447	0.982378136
413	393.8670346	292.1370599	7283.559322	7.063381495	4.170002056	3.336541958	0.800129571	0.590369083	0.527628239	0.847382815	411.655699	1.045164136		262	763.7015044	486.8246696	7591.183566	10.47185009	5.001688613	3.690563364	0.73786348	0.4776318	0.647572938	0.804531098	809.6947859	1.06022416
414	102.8059717	118.5460596	6903.61039	4.828572297	2.665571299	1.983146461	0.743985525	0.552041294	0.589289268	0.800088412	106.9183974	1.040001817		263	372.5047548	286.1964957	7088.824373	8.55833902	3.772998033	2.97148612	0.787566305	0.440856342	0.6527964	0.828411923	401.9188547	1.078963019
415	240.3256482	212.9413503	7118.561111	5.561837488	4.371646753	2.709720616	0.619839792	0.786007639	0.512801188	0.817641622	275.9792829	1.148355512		264	204.276801	184.8543322	7209.934641	5.352859348	3.281915407	2.886720882	0.879584183	0.613114449	0.460714229	0.839300119	212.4254846	1.039890402
416	90.78968933	100.8252346	6611.882353	4.313811948	2.311774488	2.003601687	0.866694264	0.535900618	0.535538009	0.851021316	83.69637985	0.92187098		266	336.4559075	248.5691295	7838.718254	5.836907708	3.94907169	3.436133664	0.870111746	0.67656915	0.411309235	0.891480776	331.7695341	0.986071359
417	349.8073324	332.8443471	6818.076336	10.75168411	4.296910532	2.078292288	0.483671297	0.399649998	0.806700767	0.673829742	402.1870129	1.149738658		267	731.6580846	488.8298203	8115.394161	9.917546755	5.513412761	3.384374397	0.613843828	0.555925059	0.658748834	0.772153329	775.1607495	1.059457643
418	57.41112708	79.19529901	6525.093023	4.758062701	2.009554057	1.313718231	0.653736199	0.422347115	0.723896402	0.758976124	52.61634664	0.91648343		268	861.1669062	510.3798156	8157.311628	8.275261952	6.335860928	4.226661899	0.667101432	0.765638715	0.489241317	0.831694719	928.2682672	1.077919113
419	168.2279538	166.6857576	6813.047619	4.726122594	4.076408457	2.020328591	0.495614856	0.862527024	0.572518793	0.808303488	163.0396731	0.969159224		271	891.8751834	558.1892995	7744.917665	9.765694408	7.260133838	3.366547133	0.463703178	0.743432421	0.655268024	0.777905044	999.8182626	1.121029356
420	25.36770731	39.27369708	6479.631579	2.383670299	1.896920815	1.141836328	0.60194201	0.795798318	0.520975561	0.834998036	21.62658032	0.85252404		272	180.2442362	178.8650109	6912.837037	5.131517781	4.294271793	1.919138009	0.446906507	0.836842427	0.626009674	0.792205619	177.1455237	0.982808257
421	161.5522413	155.5290591	6938.809917	4.80877972	3.222129913	2.422287582	0.751765958	0.670051469	0.496278116	0.83818207	157.2143709	0.973148807		273	1275.061078	654.9980008	8768.895288	8.432629563	7.847467191	4.7174698	0.601145527	0.930607367	0.440569544	0.848597014	1307.646239	1.025555765
422	534.0569961	392.8724427	7395.7125	8.239699169	6.118459663	2.700591428	0.441384201	0.742558622	0.672246356	0.774768047	570.2968218	1.0678576		274	315.0936277	247.9993519	7514.211864	5.638204554	4.952908013	2.778073776	0.560897511	0.878454828	0.507276873	0.858127015	324.9626701	1.031320984
423	54.7408421	71.85441911	6621.707317	4.215612353	1.837660589	1.470423769	0.800160692	0.43591783	0.651195687	0.815380247	47.71523791	0.871656995		275	495.3378638	350.846689	7856.560647	9.266969547	4.13359653	3.100612631	0.750100453	0.446056989	0.665412451	0.82257243	497.5101449	1.004385453
424	447.2727342	337.6388182	7342.504478	8.911937251	3.683183753	3.377958423	0.917130029	0.413286545	0.620962499	0.7967968	464.4494099	1.038403136		276	560.7598459	386.6629936	8065.221429	8.166822544	4.767515353	3.650736984	0.765752539	0.583766248	0.552979514	0.815363152	595.4076002	1.061787153
425	58.74626957	76.54291636	6624.613636	4.218454423	2.012254482	1.481359318	0.736168974	0.477012261	0.648838373	0.824043486	52.67266444	0.896612922		277	42.72455969	56.75316234	6547.96875	2.512842943	2.08520238	1.72852349	0.828947591	0.82981803	0.312124343	0.888761352	37.93826383	0.887973196
426	216.2930834	194.812698	7122.41358	4.763810593	3.604260408	3.222176843	0.893991132	0.756591879	0.323613569	0.828070729	231.7440692	1.071435413		278	132.1791065	132.2399281	7110.909091	4.325252949	2.967612396	2.369580769	0.798480547	0.686113028	0.452152095	0.852981676	127.4027532	0.963864536
427	288.3907779	258.9616005	7151.976852	7.53011035	4.670574333	2.085888575	0.446602158	0.620253106	0.722993625	0.767107624	307.2920633	1.065540534		279	504.6838613	369.0351602	7655.34127	8.827533074	4.845866577	2.911575196	0.600836847	0.548949127	0.670171137	0.79185026	521.7079155	1.033732115
428	213.6227984	201.1705215	6835.7	7.298553054	3.63475517	2.089473608	0.574859519	0.498010379	0.713713993	0.794901673	232.1867495	1.086900608		280	618.1709729	404.8830716	7806.88121	7.012433543	6.617648366	3.360641655	0.507830194	0.943702115	0.520759572	0.83647844	653.2557794	1.05675583
429	381.8507522	293.0969298	7541.601399	7.39158134	4.635023909	2.800948828	0.604300837	0.627067971	0.621062301	0.820125675	401.9602643	1.052663277		281	57.41112708	72.90647653	6751.534884	3.095268226	2.294659501	1.796247652	0.782794855	0.741344314	0.419679485	0.83654542	53.44060461	0.930840541
430	54.7408421	70.44415225	6698.487805	3.343773869	2.187815748	1.707298514	0.780366681	0.654295366	0.489409697	0.857389801	52.31734727	0.955727849		282	84.11397688	100.0439143	7187.238095	3.651443311	2.737164084	1.986407233	0.725717265	0.749611551	0.455993955	0.838524698	83.16149581	0.988676304
431	445.9375917	345.988664	7019.164671	7.278986435	5.894371571	2.753968882	0.467220101	0.809779167	0.621654896	0.77781592	494.9439928	1.109895201		283	472.6404415	331.9841452	7609.562147	6.905826933	4.689579185	3.577805563	0.762926783	0.679075689	0.481914969	0.847323094	485.3498593	1.026890246
432	78.77340692	113.8728157	6477.237288	8.387333282	2.019634732	1.133615774	0.561297425	0.240795812	0.864841931	0.649479618	80.43613998	1.021107797		284	522.0407137	360.4063476	7929.268542	8.075746916	4.247758921	3.753065972	0.883540248	0.525989604	0.535267015	0.835351992	539.283793	1.033030143
434	538.0624235	386.0691463	7449.290323	7.011306273	6.801397209	3.037333963	0.446575001	0.970061347	0.566794853	0.792115631	606.7059209	1.127575341		285	514.0298587	352.312249	8476.064935	6.360885618	4.911237572	4.193039098	0.853764257	0.772099652	0.340808914	0.842297817	548.6887431	1.067425819
435	347.1370474	280.9841784	7621.053846	6.464150834	5.287465093	2.75307922	0.520680358	0.817967468	0.574100405	0.803323312	394.1543398	1.135443027		286	412.5590295	300.6950398	7919.485437	6.424582974	4.624132482	3.548167239	0.767315221	0.719756053	0.447720225	0.84924142	441.5378125	1.070241543
436	130.843964	144.4218115	6825.183673	6.493988503	2.484712991	2.078984239	0.836710013	0.382617399	0.679860191	0.763336183	140.5165739	1.073924769		287	268.3636405	218.9902524	8044.278607	4.832640503	3.984464769	3.47417505	0.871930172	0.824490207	0.281102112	0.865087165	280.2171985	1.044169762
437	77.43826443	91.11457815	6634.431034	3.652239475	2.575559354	1.804561283	0.7006483	0.705200021	0.505902804	0.851969497	71.10351217	0.918196097		288	514.0298587	373.1609414	7436.402597	7.802464094	5.091986928	3.303994067	0.648861459	0.65261267	0.576544791	0.795760358	549.8534154	1.069691587
438	90.78968933	111.8276209	6825.294118	5.620862227	2.481234095	1.687704253	0.680187434	0.441433004	0.699742818	0.7602306	98.59516878	1.085973193		289	408.553602	300.2250508	7591.503268	7.370300881	4.25267005	3.162990632	0.743765821	0.577000874	0.570846471	0.845685065	415.2727378	1.016446155
439	149.5359589	155.6598918	6979.125	7.266281654	2.682340885	2.076816409	0.774255211	0.369149038	0.714184433	0.802687107	169.5559025	1.133880464		290	659.5603901	408.0327898	7946.153846	7.653791991	5.338455728	3.939357132	0.737920727	0.697491614	0.485306481	0.865431743	674.2271929	1.02223724
440	140.1899615	150.3582358	6927.533333	5.709200416	3.617527851	1.675000623	0.46302356	0.63363126	0.706613799	0.772631312	144.9074635	1.033650783		291	479.316154	379.7145095	7317.651811	11.48344556	4.206769707	2.574644679	0.612024156	0.366333405	0.775795107	0.736890049	520.9869733	1.086938066
441	468.635014	370.1598842	7320.997151	8.95767199	5.481220189	2.364748012	0.431427297	0.611902311	0.73600864	0.749636556	486.3465982	1.037793984		292	741.004082	440.370999	8127.145946	8.794672101	4.769285592	4.360559257	0.914300302	0.542292599	0.504181713	0.869504017	766.1323192	1.033911064
442	89.45454684	111.3520681	6791.059701	5.419180861	3.00569528	1.366790701	0.454733622	0.554640149	0.747786476	0.752126015	93.25437578	1.042477762		293	401.8778895	285.8457035	7655.332226	6.328655974	4.365706377	3.486432087	0.798595184	0.689831521	0.44910387	0.87685135	403.492838	1.004018505
443	209.617371	192.7239032	7015.324841	5.895861505	3.603360927	2.344584304	0.650665962	0.611167838	0.602333891	0.824018229	208.6457299	0.995364692		294	197.6010885	216.6634533	6602.777027	7.245012651	4.398778426	1.543516411	0.350896604	0.607145721	0.786954629	0.68873194	206.0492771	1.042753755
444	28.03799229	45.12084451	6397.809524	4.204315142	1.408938353	1.173906635	0.833185237	0.335117208	0.720785289	0.808629984	29.12791642	1.038873116		295	643.5386803	420.0589207	8139.33195	8.557046824	5.655670814	3.461490366	0.612038869	0.660937229	0.595480726	0.827917281	701.7133978	1.090398168
445	142.8602464	149.7433626	6815.700935	6.388617677	2.603459486	2.046791228	0.786181325	0.407515306	0.679619077	0.787961913	142.600116	0.998179126		296	224.3039383	190.953707	7728.607143	4.958368845	3.445998548	3.20251434	0.929342916	0.694986326	0.354119381	0.876485405	229.2100272	1.021872504
446	96.13025929	123.439177	6689.305556	6.194425069	3.421605894	1.141110578	0.333501465	0.552368599	0.815784263	0.718129598	101.308837	1.053870423		297	64.08683953	82.51707175	6962.1875	3.291007965	2.418055923	1.83933608	0.760667304	0.734746299	0.441102514	0.815394219	61.31192805	0.956700759
447	58.74626957	72.47959957	6867.5	3.427801326	2.161454612	1.687061504	0.780521365	0.630565895	0.507829847	0.86438809	52.35778767	0.891252978		298	272.369068	223.0645941	7250.352941	4.988906533	4.582484308	2.872063475	0.626748131	0.918534809	0.424310025	0.853285797	275.0356542	1.009790341
448	22.69742233	35.98029836	6547.117647	2.345001443	1.442861125	1.337026545	0.926649503	0.615292212	0.429839777	0.896857228	18.94943589	0.834871714		299	498.0081488	343.5070406	7598.310992	8.153045562	3.948056847	3.773047443	0.955672015	0.484243197	0.537222328	0.849562228	508.7262436	1.021521926
449	86.78426186	99.84263016	6712.553846	3.686569852	2.837694826	1.826452572	0.643639533	0.769738521	0.504565858	0.857811077	80.03596104	0.9222405		300	112.1519692	142.1311113	6576.892857	6.259753992	3.449214669	1.346921039	0.390500786	0.551014413	0.784828439	0.687786782	121.8170944	1.086178827
450	567.4355583	414.526493	7643.2	9.167106843	5.234959524	3.160282905	0.603688126	0.571059072	0.655258419	0.764474196	635.2726998	1.119550389		301	327.1099101	245.3911522	7752.253061	5.126714583	4.292133418	3.509121979	0.817570573	0.837209357	0.315522266	0.890143533	323.4442442	0.988793779
451	341.7964775	285.676088	7449.550781	7.708015412	4.187293881	2.724118847	0.650567866	0.543238909	0.646586222	0.777905199	368.2906362	1.077514429		302	217.6282259	191.6191835	7216.558282	5.866221702	3.811856427	2.373570535	0.62268099	0.649797539	0.595383425	0.848046107	222.3236983	1.021575659
452	137.5196765	140.3182476	6869.495146	4.817970667	3.497119071	1.959706154	0.560377303	0.725848975	0.593250709	0.833849577	138.310177	1.005748272		303	1057.432852	585.4224549	8267.680556	9.469606694	6.071399527	4.524708933	0.745249742	0.641145902	0.522186182	0.835142491	1089.682585	1.030498138
453	38.71913221	57.10746506	6587.37931	3.467409535	2.443505455	1.138132596	0.465778619	0.704706332	0.671762858	0.802361366	40.39242463	1.043216165		304	546.0732785	387.0653648	7567.96577	10.5382461	4.149800399	3.025081352	0.728970326	0.39378473	0.712942617	0.797079719	554.1421844	1.014776233
454	160.2170988	160.9801116	7084.033333	5.586672451	3.235120182	2.00136477	0.618636915	0.579078192	0.641760854	0.805852901	151.5159971	0.945691803		305	252.3419306	204.9452019	7296.402116	4.959351136	3.564156746	3.373998506	0.94664706	0.718674006	0.319669365	0.88477431	249.8130658	0.98997842
455	308.4179152	270.7082083	7162.207792	9.123991615	3.526198311	2.482451914	0.704002355	0.3864754	0.727920408	0.765308861	334.5500235	1.084729541		306	423.2401694	330.7399233	7730.864353	9.196489214	4.012526847	2.959692547	0.737613145	0.436310722	0.678171476	0.781980619	457.4832789	1.080907041
456	1762.388087	923.2480587	8542.612879	17.83833934	7.03725961	3.966198266	0.563599822	0.394501948	0.777658772	0.747371014	2085.552004	1.183367057		307	25.36770731	41.75327727	6489.631579	3.593567722	1.500284327	0.962205882	0.641349019	0.417491597	0.732242174	0.776526531	21.7298147	0.856593559
457	634.1926828	457.9249395	7853.077895	11.18507511	5.174409549	2.834361437	0.547765191	0.462617327	0.746594331	0.750822859	687.1373324	1.083483539		308	265.6933555	221.7644471	7332.678392	5.950311723	3.880221857	2.786286761	0.718074085	0.652103963	0.531741043	0.845969854	269.47017	1.014214938
458	108.1465417	132.9360409	6864.62963	6.859765887	2.072626183	1.865419141	0.900026815	0.302142408	0.728063731	0.721334154	111.0952044	1.027265437		309	105.4762567	110.5638082	6973.341772	4.049024572	2.791094077	2.072802431	0.742648715	0.689325053	0.488073635	0.883279297	98.12313289	0.930286454
459	29.37313478	49.09221088	6378.318182	4.863601852	1.839119175	0.889370877	0.483585234	0.378139336	0.817137401	0.664525242	33.32263999	1.134459779		310	200.2713735	187.3030732	7683.74	5.945015131	2.954912058	2.728636725	0.923424004	0.497040292	0.541021063	0.817328612	200.7852723	1.002566012
460	782.3934992	582.1184416	7166.658703	17.04124077	4.574747978	2.859668517	0.625098591	0.268451578	0.832191297	0.673870992	933.8404672	1.193568796		311	161.5522413	144.8489605	7301.454545	4.120011989	3.327327049	2.706864257	0.813525156	0.807601303	0.342996024	0.918233519	155.4350857	0.962135124
461	94.7951168	111.115411	6812.492958	4.139284417	3.079735204	1.683614385	0.546675046	0.744025994	0.593259555	0.807037604	89.90210962	0.948383341		312	381.8507522	275.867072	8223.034965	6.279145376	4.053680277	3.643052554	0.898702489	0.645578345	0.419817135	0.879145905	388.4222285	1.017209541
462	400.542747	313.5462368	7282.273333	6.93651312	5.012161991	3.007109801	0.599962612	0.722576589	0.566481062	0.794539694	437.929505	1.093340244		313	445.9375917	305.2219171	8567.134731	5.720672093	4.675653087	3.977726451	0.850731732	0.817325834	0.304674978	0.883031041	445.6694434	0.999398687
464	54.7408421	75.77640738	6565.439024	4.367745996	1.972328426	1.390559705	0.70503456	0.45156665	0.681629906	0.780535785	50.17817456	0.916649665		314	1496.694731	772.9236605	8339.880464	12.06841604	7.946191463	3.997802268	0.50310923	0.658428698	0.668738445	0.800710963	1605.902662	1.072966069
465	104.1411142	120.6586943	6796.782051	6.487021613	2.065949406	1.896087653	0.917780294	0.31847426	0.7077106	0.777372537	106.4417598	1.022091616		315	494.0027214	355.4045762	8231.275676	6.2037535	5.375129193	3.8677452	0.719563207	0.866431781	0.376547569	0.812486235	540.2439418	1.093605194
466	251.0067882	219.6129476	7075.234043	5.97555473	4.043915482	2.392635673	0.591663126	0.676743108	0.599596057	0.830162995	242.1840188	0.964850475		316	496.6730063	333.44547	7481.102151	7.644990988	4.174018475	3.702664066	0.887074192	0.545980823	0.515674502	0.872757253	494.9191581	0.996468807
467	30.70827727	44.29667334	6688.521739	2.074881602	1.938243029	1.64827088	0.850394329	0.934146328	0.20560726	0.903176489	27.76634692	0.90419748		317	304.4124878	250.6035612	7867.692982	5.2494782	4.080289368	3.128903456	0.766833715	0.777275229	0.403959149	0.823415816	280.7293838	0.922200616
468	319.0990551	267.9455126	7016.355649	6.252320013	5.132122879	2.60807114	0.508185638	0.820834965	0.582863459	0.792126458	350.5470263	1.09855238		318	106.8113992	114.4834102	6926.9125	4.93820531	2.605497901	2.038555065	0.782405184	0.527620408	0.587187058	0.850311195	109.8679259	1.02861611
469	166.8928113	167.7297735	7039.8	5.912364668	2.712477401	2.548627322	0.939593938	0.458780463	0.568932658	0.793164101	171.2073028	1.025851872		319	365.8290423	287.9039584	7788.025547	7.159709981	3.768034554	3.133794089	0.831678702	0.526283127	0.562301532	0.812409088	354.135426	0.968035298
470	168.2279538	163.3244544	7085.055556	5.963165492	2.860083932	2.346649219	0.820482641	0.479625114	0.606475919	0.823284737	167.6457025	0.996538915		320	34.71370474	54.77976735	6393.846154	4.062338573	1.533916295	1.257852931	0.8200271	0.3775944	0.690362359	0.726264363	32.83191789	0.945791241
471	124.1682516	122.674364	6886.870968	3.426831135	3.380936582	2.471543332	0.731023275	0.986607291	0.278767108	0.897706331	119.9462203	0.965997497		321	133.514249	143.7003614	7679.26	3.849306932	3.676460427	2.272447477	0.618107422	0.955096721	0.409647628	0.80534506	134.7084691	1.008944514
472	535.3921386	397.9769153	7634.581047	8.361719609	5.355948496	3.419409231	0.63843206	0.640531942	0.591063873	0.76473713	641.4631042	1.198118273		323	222.9687959	191.8031475	7870.08982	4.453048044	3.80592909	3.155174721	0.829015635	0.854679548	0.291457292	0.867343399	223.9907565	1.004583424
473	807.7612065	514.5152318	7601.595041	11.71390489	5.426769711	3.322219292	0.612190948	0.46327589	0.716386694	0.78680263	884.6265937	1.095158553		324	327.1099101	264.3857018	7889.722449	6.479155531	4.041349887	2.873138583	0.710935372	0.623746392	0.556556627	0.817148629	315.1302113	0.963377145
474	150.8711014	146.1065941	8071.230088	3.994235591	3.608111092	2.395391038	0.6638906	0.903329563	0.400287994	0.871634454	144.6034344	0.958456809		325	140.1899615	139.4040302	6922.009524	4.240727596	3.916026071	2.129882348	0.543888705	0.923432591	0.497755444	0.851261272	148.1597288	1.056849772
475	437.9267368	336.7626734	7882.228659	7.762695941	4.252454092	3.193383435	0.750950714	0.547806345	0.588624434	0.787247138	441.5621982	1.008301529		326	110.8168267	115.7904262	7320.385542	3.953410408	3.061462545	2.087274044	0.681789835	0.774385209	0.472032036	0.863662898	105.8202867	0.954911721
476	108.1465417	115.9317173	7248.753086	4.430169645	2.629390638	2.178813652	0.828638248	0.593519176	0.50818731	0.821513047	106.3124597	0.983040771		327	228.3093658	209.8861525	7125.204678	6.404689898	3.965404002	2.26253729	0.570569175	0.619140671	0.646737418	0.799993873	240.6965706	1.054256227
478	117.4925391	133.6767413	7362.761364	4.063273115	3.195444844	2.313103996	0.723875426	0.786421378	0.43072889	0.765165134	125.803032	1.07073209		328	100.1356868	104.8475563	7032.853333	3.391409074	2.945331575	2.303659631	0.782139319	0.868468389	0.320736726	0.901566274	96.38762783	0.962570198
479	714.3012322	494.0006671	7565.839252	11.54052134	5.376406848	3.07463659	0.57187573	0.465872094	0.733579056	0.750453212	799.0978363	1.118712667		329	25.36770731	38.92943831	6594.473684	2.214507128	1.633119547	1.410092531	0.863434972	0.737464118	0.363247689	0.894572001	21.36147714	0.842073621
480	1144.217114	675.3905214	7783.483081	12.1777062	6.915957242	3.592233266	0.519412301	0.567919535	0.705015607	0.762037683	1267.275186	1.107547834		330	74.76797945	90.32418415	6690.928571	5.326035831	2.129793079	1.701156858	0.798742786	0.399883355	0.680596055	0.837494139	80.83035101	1.081082458
481	316.4287702	255.2852012	7381.696203	6.881373072	3.643028848	3.18456323	0.874152625	0.529404352	0.537219797	0.827146203	334.4076467	1.056818084		331	341.7964775	263.4854784	7919.132813	5.678939277	4.46669722	3.456430039	0.773822328	0.786537239	0.391359923	0.851475682	367.2570314	1.074490393
482	65.42198202	86.12444901	6819.530612	4.61185344	2.666053312	1.344271582	0.504217817	0.578087172	0.708518148	0.781747625	69.23408453	1.058269444		332	140.1899615	135.2273291	6868.047619	4.149369202	3.033314619	2.534315933	0.835493924	0.731030302	0.389228625	0.89544288	133.613057	0.953085768
483	144.1953889	149.0198642	7080.759259	4.74090801	3.899255823	1.862782188	0.477727616	0.822470255	0.607083246	0.8227438	144.2427334	1.000328336		333	44.05970218	61.67915217	6710.363636	2.993475293	2.136388766	1.512602459	0.708018355	0.713681777	0.494700203	0.831037951	40.51999425	0.919661102
484	64.08683953	83.02697454	6723.520833	4.347017708	2.185305008	1.49037292	0.681997669	0.50271362	0.657150483	0.799652391	59.30441559	0.925375881		334	225.6390808	198.0618876	8265.402367	5.228312101	3.586623907	3.050514878	0.85052544	0.686000345	0.416539254	0.840534025	239.6122959	1.061927282
485	38.71913221	56.18137826	6509.655172	3.941028803	1.794709666	1.192062326	0.664209008	0.455391157	0.697525091	0.798707201	35.31761623	0.912148961		335	150.8711014	173.8036221	6735.893805	6.431151046	3.805843814	1.542587346	0.405320718	0.591782682	0.760138219	0.713731234	158.1532224	1.04826717
486	206.947086	219.6116979	6648.56129	8.962684726	3.910273538	1.556424567	0.398034703	0.436283732	0.826343934	0.695803636	228.4872366	1.104085305		337	138.854819	144.7676595	6944.461538	6.341712685	2.572507042	2.073854688	0.806160937	0.405648627	0.672981923	0.823409537	141.7196485	1.020631834
487	73.43283696	98.27340499	6130.127273	6.614360644	1.639308064	1.488708876	0.908132466	0.247840744	0.774927774	0.721644163	67.61558862	0.920781376		338	212.2876559	193.7432887	7038.880503	5.97005153	3.76570056	2.175936756	0.577830532	0.630765169	0.635524627	0.824975493	204.9079179	0.965237083
488	212.2876559	200.5580255	7303.308176	6.516274468	3.80689095	2.316915348	0.608610905	0.5842128	0.644441719	0.793460607	240.7512667	1.134080385		339	237.6553632	207.5773364	7702.61236	5.441296011	3.394496804	3.129603436	0.921963877	0.623839761	0.424842275	0.834340223	242.1339439	1.018844854
489	767.7069318	502.2820972	7131.786087	10.95440392	5.389020988	3.581385182	0.66457065	0.491950181	0.673064348	0.779339451	885.6013446	1.153566951		340	30.70827727	48.05073571	6620.173913	3.602005531	1.978338805	1.02759774	0.519424548	0.549232584	0.714715113	0.806004987	30.67303815	0.998852455
490	53.40569961	66.38949555	6599.5	2.983662897	2.062352553	1.827800967	0.886269888	0.691215001	0.387396958	0.903826296	47.11185172	0.882150259		341	373.8398972	284.6165005	8176.510714	6.568947918	4.70830745	3.126700047	0.664081537	0.716752136	0.52401814	0.838960877	405.0750203	1.083552139
492	198.936231	176.7779222	7330.114094	4.629833951	3.896226261	2.57797395	0.6616592	0.841547732	0.443182201	0.87033459	194.7945126	0.979180673		342	311.0882002	269.5077628	7050.51073	9.92641796	3.332516886	2.603230248	0.781160407	0.335722	0.737747266	0.772067932	360.7165823	1.159531548
493	951.9565955	577.0663396	7663.750351	12.1356925	4.740950384	4.349530669	0.917438555	0.39066171	0.641591885	0.786991011	1048.24061	1.101143282		345	225.6390808	192.5635222	7289.035503	5.423284365	3.679597608	2.819493931	0.766250615	0.678481407	0.480113204	0.870471652	235.6798636	1.044499307
494	520.7055712	404.7497089	7109.028205	9.698023218	6.501833064	2.318513207	0.356593777	0.670428696	0.760929299	0.738099477	612.3746688	1.176047853		346	50.73541463	64.63332886	7215.789474	2.577753458	2.100565804	1.941573751	0.924309892	0.814882353	0.24679618	0.891206338	44.03724795	0.867978478
495	765.0366469	509.3900819	7313.385689	11.04829926	5.578320096	3.312347572	0.593789441	0.504903059	0.700193895	0.763921112	855.1127304	1.117740874		347	433.9213093	334.8444163	7200.516923	7.707515172	5.6076195	2.678992184	0.477741435	0.727552184	0.652418176	0.787942275	485.0125556	1.117743114
497	611.4952605	407.8365989	8042.908297	7.113499033	4.826878825	4.526028279	0.937671826	0.678551976	0.36374093	0.823212029	650.9618626	1.064541141		348	1174.925391	606.5538006	8368.038636	8.067336009	7.087492897	5.26536769	0.742909766	0.878541924	0.347322625	0.867005715	1261.072618	1.073321445
498	990.6757277	618.1180593	8338.184636	10.30777463	5.967507935	4.39072668	0.73577224	0.578932713	0.574037381	0.752500515	1131.313404	1.141961362		351	261.6879281	215.956808	6943.658163	5.304022472	4.235661807	2.772534233	0.654569311	0.798575389	0.477277058	0.863335434	260.9108615	0.99703056
499	598.1438356	435.4377345	7209.495536	9.083922597	6.46331529	2.665831923	0.412455807	0.711511489	0.706532955	0.754942408	655.6169009	1.096085694		352	575.4464133	392.0509895	7597.236659	8.762309899	4.389077382	3.808482886	0.867718328	0.500904149	0.56535629	0.816681587	613.5252829	1.066172746
500	241.6607907	219.1604082	6946.016575	6.527345571	3.778741132	2.444197282	0.646828453	0.578909312	0.625544985	0.796163613	252.5274614	1.044966627		353	435.2564518	314.3760571	7203.877301	6.388137233	4.69397352	3.623368076	0.771919156	0.734795348	0.432797396	0.840401372	455.1095361	1.045612384
501	315.0936277	242.9957378	7592.322034	5.074626843	4.3369197	3.500718785	0.807190132	0.854628298	0.310152472	0.875215902	322.7240476	1.024216357		354	333.7856225	249.770666	7427.172	5.405124418	4.252895623	3.462480799	0.814146668	0.786826592	0.359407752	0.887970194	333.4006194	0.998846556
502	134.8493915	138.2500434	6740.326733	4.690550978	3.392370756	1.94764842	0.574126049	0.723235026	0.584771932	0.836778192	129.815438	0.96266981		355	126.8385366	124.329314	7650.684211	4.016748445	3.287471368	2.240354852	0.681482696	0.818440939	0.442246662	0.900852208	123.9201797	0.97699156
503	687.5983824	425.921393	7900.976699	8.163804578	5.847914535	3.695370585	0.63191255	0.71632221	0.547347006	0.851964412	738.9928288	1.074744862		356	297.7367753	257.0844267	7492.06278	6.579552642	3.805731081	2.948310954	0.774702913	0.578417909	0.551897961	0.786699972	309.240494	1.038637211
504	336.4559075	258.9492475	7387.174603	5.649788042	4.618644102	3.100238235	0.671244237	0.817489801	0.451264682	0.856980176	338.8678215	1.007168589		358	778.3880718	459.3457615	8016.361921	8.178780362	5.56288133	4.177620439	0.750981405	0.680160254	0.489212297	0.863116887	796.1702207	1.022844837
505	128.1736791	131.1932345	7273.3125	4.484920843	3.282510796	2.111786419	0.643344851	0.731899383	0.529136301	0.852853639	130.2265536	1.01601635		359	158.8819563	150.2270307	7260.201681	4.189917423	3.600357977	2.40634075	0.668361525	0.859290915	0.425683013	0.874829034	152.0536615	0.957022843
506	112.1519692	126.7073933	6618.72619	4.854045688	3.111335109	1.7744516	0.570318381	0.640977714	0.634438628	0.787406426	112.2544114	1.000913423		360	104.1411142	125.2720255	6559.807692	6.711592923	2.858986579	1.35341668	0.473390358	0.425977352	0.798346429	0.748016351	108.7822051	1.044565404
507	21.36227984	35.02955949	6399.25	2.010436184	1.590771876	1.276652643	0.802536594	0.791257086	0.364987233	0.848035328	17.10249824	0.800593306		361	515.3650012	345.6476273	7666.15285	7.595671774	4.36491369	3.771124976	0.863963241	0.574658018	0.503516596	0.864497678	523.7226839	1.016217016
508	313.7584852	257.454756	7310.421277	6.294202453	4.096867158	3.013355308	0.735526731	0.650895358	0.521249065	0.816698683	325.485422	1.03737568		362	114.8222542	129.0280195	6647.732558	4.193904859	3.835778233	1.648812508	0.429850843	0.914607832	0.606855052	0.794766966	111.1045762	0.967622322
509	674.2469575	430.7240603	7547.136634	7.09056546	6.755749442	3.746387069	0.55454796	0.952780068	0.471637757	0.832275868	751.7192294	1.114901923		363	498.0081488	333.0743823	7522.252011	5.837675665	5.689157707	3.620975865	0.636469589	0.974558717	0.379723014	0.876720615	503.7350552	1.011499624
511	675.5821	465.2121171	7935.081028	8.731595019	6.489710874	3.109778081	0.479185921	0.743244603	0.643847651	0.770611933	738.1369409	1.092593988		364	376.5101822	303.0277992	7194.716312	7.891788324	4.514327664	2.572806781	0.569920257	0.572028478	0.673989383	0.791064233	383.9408193	1.019735554
512	233.6499358	200.5503863	7122.371429	5.765574754	3.205619602	2.784520371	0.86863718	0.555993069	0.517043748	0.863497545	215.5726206	0.922630772		366	316.4287702	264.2383475	7254.628692	7.803334911	3.958033855	2.546850882	0.643463643	0.507223373	0.673620201	0.797154723	329.497314	1.041300112
513	92.12483182	103.7340058	6782.492754	4.020684269	2.705417742	1.979068782	0.73152059	0.672874954	0.507778117	0.841463204	90.1745123	0.9788296		367	389.8616071	275.8335727	7397.407534	5.334883423	4.975138767	3.540490221	0.711636476	0.932567476	0.336350968	0.892227734	393.624517	1.009651912
514	267.028498	240.2675811	6800.815	6.300228244	5.05721312	2.250235422	0.444955625	0.80270316	0.642832714	0.777056118	300.3198964	1.124673578		368	459.2890166	348.5779212	7059.90407	8.032754871	6.226235539	2.536868242	0.407448164	0.775105881	0.684184532	0.784301863	531.46734	1.157152296
515	129.5088215	146.2710723	6952.989691	4.41679065	4.109213663	1.838688681	0.447455117	0.930361882	0.583704815	0.748272008	139.7855727	1.079351747		369	44.05970218	57.74281063	6696.909091	3.187253828	1.827467252	1.589066366	0.869545742	0.573367341	0.50143087	0.893226144	38.77009806	0.879944624
516	361.8236148	343.4034175	6901.553506	10.29961578	4.499647997	1.920172886	0.426738466	0.436875325	0.813568494	0.667199181	372.7593167	1.030223848		370	137.5196765	132.415973	7043.951456	4.235921905	2.898156216	2.566269767	0.885483589	0.684185469	0.394164995	0.892308285	131.9655745	0.95961231
517	233.6499358	220.9277407	7020.411429	5.963800807	4.240551707	2.383139961	0.561988186	0.711048515	0.600399135	0.770248493	252.4548107	1.080483116		371	129.5088215	129.471438	7047.835052	4.411720342	2.625164885	2.483596069	0.94607241	0.595043358	0.437045897	0.876670233	120.4853197	0.930325195
520	477.9810115	371.7926294	7790.575419	9.428055392	4.051839548	3.314097485	0.817924166	0.42976408	0.648485573	0.752546903	530.3080907	1.109475226		374	359.1533299	277.5683533	7316.189591	6.386442826	4.072406822	3.355291707	0.823908773	0.637664336	0.47462276	0.838794181	365.5350931	1.01776891
521	405.883317	358.256251	6945.213816	9.977037062	5.144089849	2.094262447	0.407120114	0.515592938	0.790091744	0.695518191	450.2252478	1.109247976		375	56.07598459	85.36762764	6441.761905	5.671558138	2.194714281	1.133764004	0.51658843	0.386968489	0.800096556	0.655295007	59.11417754	1.054179931
522	73.43283696	90.57531309	6670.709091	4.009601837	2.283423345	1.841233923	0.806348033	0.569488802	0.540793825	0.799643161	70.61309741	0.961601108		376	244.3310757	234.3755595	6654.120219	7.244075624	4.836038378	1.823438438	0.377052102	0.667585297	0.74828556	0.747761662	267.579248	1.095150288
523	66.75712451	82.15313322	6790.92	4.125965944	2.243963344	1.711093982	0.762532056	0.543863758	0.58528645	0.83981168	66.35961693	0.994045466		377	77.43826443	93.2181634	6967.310345	5.147630013	2.169680899	1.829327394	0.843131999	0.421491229	0.644627258	0.820123828	85.58215879	1.105166282
524	245.6662182	217.104381	7388.641304	5.561961889	4.451598829	2.433753892	0.546714559	0.800364856	0.56242888	0.813960893	252.4115923	1.027457475		378	263.0230706	237.0161313	7017.375635	8.764000503	3.061871728	2.495627513	0.815065991	0.349369187	0.715241058	0.786055629	280.5160796	1.066507508
525	124.1682516	137.3571318	7441.225806	6.347204279	2.349295676	2.184298705	0.929767474	0.370130781	0.655864439	0.783270663	136.4334285	1.098778687		379	265.6933555	223.8594657	7147.135678	6.834197188	3.331158107	2.814219609	0.844817183	0.487424933	0.588215041	0.837210274	268.3671447	1.01006344
527	41.3894172	56.01062583	6748.258065	2.731410858	2.093940588	1.505293583	0.718880751	0.766615019	0.448895219	0.886313676	36.06294638	0.871308388		380	420.5698844	309.3227025	7359.72381	6.513606219	5.21462192	3.159900851	0.605969311	0.800573714	0.514876899	0.836443734	449.5793869	1.068976652
528	198.936231	184.654604	6911.744966	6.319572489	3.419564398	2.441354855	0.713937382	0.541106919	0.613683543	0.822742156	220.9927394	1.110872254		381	82.77883439	95.66929518	6675.580645	4.792011591	2.36306312	1.70844521	0.722979084	0.493125502	0.643480577	0.843882361	81.0369052	0.978956829
530	192.2605186	176.2879003	6901.263889	5.339510167	3.604684882	2.387573205	0.662352822	0.675096548	0.552847896	0.848759649	192.4925955	1.001207096		383	560.7598459	405.0852926	7547.869048	9.659842416	5.558717337	2.802728266	0.504204135	0.575445965	0.709857765	0.776796155	630.3971413	1.124183812
531	114.8222542	121.1726065	6699.686047	4.085207423	2.625919877	2.411091282	0.918189204	0.642787405	0.409799544	0.850811138	108.3422486	0.943564899		384	156.2116713	152.003626	7160.051282	5.098043448	2.892649289	2.505909663	0.866302622	0.567403813	0.50845659	0.845391982	154.793719	0.990922878
533	102.8059717	124.5957686	6531.532468	6.098887539	2.505573656	1.719979381	0.686461313	0.410824702	0.717984736	0.744376927	110.0955206	1.070905889		386	80.10854941	99.36031071	6743.85	4.809414307	2.65240692	1.503760555	0.566941876	0.551503104	0.687329795	0.786964681	80.35254587	1.003045823
536	280.3799229	241.2700372	7616.219048	7.707499413	3.509201394	2.69651273	0.768412077	0.455297004	0.650144283	0.798841155	305.5011699	1.089597168		387	137.5196765	142.1237009	6921.504854	5.317529448	3.122185053	1.948339651	0.624030804	0.587149556	0.63360059	0.824547688	135.4945485	0.985273904
538	479.316154	384.7071461	8023.311978	7.652746293	5.258538546	3.320437919	0.631437402	0.68714398	0.56611159	0.732202907	559.7142339	1.167734968		389	293.7313478	236.9681044	7054.831818	6.864431662	3.552252692	2.99910532	0.844282651	0.517486788	0.563094883	0.84579641	306.3294593	1.042889911
540	317.7639127	250.2305246	7879.319328	6.419780411	3.881982884	3.214321927	0.82801033	0.604690914	0.499309677	0.851653299	335.5457711	1.055959339		390	198.936231	180.1435151	7736.181208	4.151179017	4.007659365	2.818718982	0.703332974	0.965426774	0.320983516	0.851319976	196.4276645	0.987390097
541	323.1044826	268.3186568	7304.714876	6.654568674	4.695018115	2.589931729	0.551634022	0.705533047	0.610803967	0.802616523	338.9488064	1.049037772		391	647.5441077	404.7729845	7884.428866	7.800979444	5.091017745	3.772185439	0.740949183	0.652612634	0.516447202	0.860969085	627.5312935	0.969094284
542	50.73541463	68.35549747	7494.131579	3.497882813	2.704905458	1.251962795	0.462849003	0.773297907	0.642079835	0.84443441	49.61778558	0.977971422		392	33.37856225	54.7126408	7283.16	5.063661014	2.127864969	0.848198255	0.398614699	0.420222634	0.832493081	0.712095404	38.28200475	1.146903946
543	109.4816842	122.0103158	6764.04878	4.970498727	3.053226092	1.714472802	0.561528282	0.614269565	0.655070266	0.817041467	108.987864	0.995489473		394	93.45997431	117.953441	7133.242857	4.418530419	3.390779275	1.569899735	0.462990837	0.767399781	0.644700933	0.727864299	98.52306061	1.054173846
544	1204.298526	671.4629451	8149.813747	12.29770443	6.147139162	4.18989208	0.68160033	0.499860701	0.659294781	0.795689803	1326.748307	1.101677265		395	53.40569961	70.06363745	6653.825	3.10520022	2.568266765	1.413360476	0.55031685	0.827085722	0.544840791	0.835750762	47.21405392	0.884063953
545	257.6825006	230.0709971	6934.937824	5.638305407	4.922955509	2.312356385	0.469708975	0.873126791	0.58988451	0.79158806	268.8548564	1.043357061		396	45.39484467	59.53673311	6700.147059	2.542244208	2.27051876	1.669763514	0.735410578	0.893115914	0.343193109	0.897134922	40.37252735	0.889363707
546	149.5359589	157.3233858	6814.678571	5.949259895	3.099704233	2.000350228	0.645335838	0.521023503	0.663764861	0.7821204	154.5175621	1.033313748		397	110.8168267	126.7128529	6867.445783	6.910856355	2.374180518	1.747492258	0.736040181	0.343543607	0.747138102	0.78467233	120.1017879	1.083786565
548	40.0542747	55.47511055	6472.566667	2.515133703	2.118325033	1.553809022	0.733508313	0.84223158	0.382216134	0.874708372	34.67687264	0.865747112		399	50.73541463	68.12294198	6686.763158	3.268728987	2.022577262	1.570565075	0.776516727	0.618765664	0.519518112	0.849331936	43.49392287	0.857269487
549	289.7259204	240.5850961	6894.156682	7.54147995	3.636774652	2.779890733	0.764383554	0.482236202	0.631386578	0.829008993	319.366462	1.102305453		400	145.5305314	142.7236256	6834.302752	4.456119079	3.459300579	2.229136114	0.644389252	0.776303442	0.499758405	0.8629684	143.9362834	0.989045268
550	347.1370474	295.1415677	7284.965385	8.782008366	3.901640052	2.47870504	0.635298235	0.444276513	0.717751915	0.75583736	355.7578619	1.024834038		403	138.854819	139.119751	6867.355769	5.285126587	2.699115398	2.153276156	0.797771061	0.510700237	0.59257813	0.842976875	128.6664111	0.926625464
551	495.3378638	338.052164	7688.032345	7.152407763	4.370858772	3.797646797	0.868855983	0.61110313	0.469039389	0.856258343	497.304306	1.003969901		405	54.7408421	70.64118981	6940.560976	2.792174406	2.134291101	1.830425182	0.857626769	0.764383162	0.344444538	0.852191515	45.69164424	0.834690196
552	699.6146648	487.623879	7545.368321	10.7997658	5.674362439	2.959227446	0.521508359	0.525415323	0.725991517	0.750169119	759.6234539	1.085774058		406	439.2618793	329.9841314	7241.87234	8.193137463	4.826949389	2.717115117	0.562905242	0.589145417	0.668366956	0.810474216	450.1110084	1.024698545
554	57.41112708	74.55867361	6614.72093	3.082668548	2.761873519	1.459200846	0.528337317	0.895935932	0.526643613	0.827421581	52.03964194	0.906438257		407	85.44911937	99.74234642	6373.359375	5.140341929	2.174887528	1.74967667	0.804490645	0.423101723	0.659618622	0.831439559	81.9360874	0.958887441
555	1030.730002	601.6045214	7845.507772	9.642409865	7.969695697	3.421243235	0.429281539	0.826525299	0.645187948	0.797555184	1101.285416	1.068451887		408	138.854819	148.2972603	6816.326923	6.894651441	2.43693444	1.937028546	0.794862806	0.353452885	0.719053448	0.786178412	136.3266589	0.981792781
556	74.76797945	89.50027672	6925.607143	3.625698374	2.917728175	1.539599694	0.527670709	0.804735495	0.575364651	0.786253186	68.22333201	0.912467242		409	305.7476302	232.618909	7425.065502	5.122244329	4.352750169	3.174646554	0.729342698	0.849774023	0.380223521	0.894056919	296.4886149	0.969716804
557	185.5848061	176.8951241	7338.23741	5.289554247	3.047667054	2.759151093	0.905332191	0.576167085	0.47837739	0.822501979	186.3162302	1.003941185		411	504.6838613	341.9420183	7444.873016	6.936885131	5.321790734	3.37650913	0.634468603	0.767172965	0.513252841	0.858418009	522.1302243	1.034568894
558	662.2306751	464.8600543	7237.877016	9.513831447	6.473556735	2.623339891	0.405239345	0.680436349	0.72426042	0.762159146	676.770756	1.021956218		412	331.1153376	243.3685503	7436.641129	5.379754996	4.130763734	3.577662748	0.866102004	0.767834918	0.334976639	0.902735889	333.0280859	1.005776683
559	86.78426186	112.2964873	7143.4	4.793989089	2.491168712	1.678909424	0.673944489	0.519644218	0.649788643	0.728320746	83.98777154	0.967776527		413	141.525104	137.2503034	7145.169811	4.567785488	2.888695981	2.54821855	0.882134557	0.632406226	0.442132614	0.879699298	140.8422063	0.995174724
561	202.9416585	193.3809739	6944.25	5.729477634	4.050551648	2.116653504	0.522559317	0.706967006	0.630567804	0.795568739	205.7631414	1.013902926		414	447.2727342	320.9017632	8118.044776	7.116320497	4.341962097	3.673712938	0.846095119	0.610141449	0.483762298	0.842223695	475.4833942	1.063072613
562	49.40027214	64.53500754	6896.405405	3.357397726	1.998612516	1.581302039	0.791199908	0.595286194	0.529009617	0.842587766	44.44622034	0.899716103		415	1667.59297	884.6176266	8429.563651	17.93986088	5.988944031	4.433428129	0.740268753	0.333834474	0.75287277	0.752018338	1995.251321	1.196485807
563	137.5196765	140.3386577	6708.854369	4.729889182	3.695502241	1.817647932	0.491854101	0.78130842	0.61571025	0.820814094	133.0830702	0.967738389		417	198.936231	178.5497964	7224.919463	5.961951445	3.256369242	2.504222903	0.769023018	0.546191842	0.579965901	0.856538227	203.6496515	1.023693122
566	273.7042105	229.7720962	6985.546341	6.389347865	4.14882543	2.479515188	0.597642689	0.649334724	0.611929849	0.832933711	275.3195667	1.005901832		418	336.4559075	273.4294077	7841.988095	5.61374168	4.722857599	3.194079267	0.67630226	0.841302979	0.431024894	0.810801531	354.7248182	1.054298083
567	311.0882002	273.8084174	7176.493562	7.532386685	5.051790307	2.246036302	0.444602045	0.670675912	0.701816118	0.755672938	358.0002277	1.150799765		419	515.3650012	353.8995798	7882.896373	7.011127975	4.789169123	4.044475226	0.844504573	0.683081116	0.423134874	0.843674094	568.8514338	1.103783595
568	54.7408421	76.40085115	6538.292683	5.160344772	1.833492099	1.452203784	0.792042564	0.355304186	0.718583961	0.769069913	57.5537909	1.051386656		420	315.0936277	255.3830731	8371.34322	5.510130327	4.65454217	3.251609461	0.698588463	0.844724515	0.409885199	0.827368749	349.3219118	1.108628931
569	137.5196765	143.381738	7081.669903	5.081149398	2.626424515	2.364381303	0.900228158	0.516895747	0.534675894	0.806003198	132.1700376	0.961099102		422	368.4993273	302.8572319	7007.963768	9.553577394	3.648131918	2.78900218	0.764501461	0.381860299	0.708067244	0.77800585	407.1683607	1.10493651
571	1101.492554	705.6260686	7527.215758	13.33016598	6.298533397	3.513307727	0.557797745	0.472502248	0.736439311	0.705555782	1235.605389	1.121755552		423	137.5196765	180.3051289	6540	8.862713622	3.457468131	1.245622206	0.360270047	0.39011394	0.859453632	0.617975239	159.8821034	1.162612562
572	411.223887	311.2190528	7153.350649	6.877506296	5.299438952	2.851707039	0.538114896	0.77054658	0.585357408	0.817616159	435.3658971	1.058707704		424	268.3636405	212.8856753	7185.686567	5.610205345	3.535903141	3.139289884	0.887832545	0.630262695	0.440432267	0.887897394	260.8549891	0.972020608
574	92.12483182	110.9718743	6785.043478	5.426223104	2.517659065	1.664949323	0.661308494	0.463980013	0.693166077	0.775561746	95.27614869	1.03420703		426	116.1573966	134.1409778	6572.942529	5.301718765	3.565978731	1.464415697	0.410663049	0.672608052	0.723784727	0.758974112	115.9707377	0.998393052
577	72.09769447	94.087633	6526.537037	4.000676892	2.976031373	1.43088481	0.480802999	0.743881961	0.642339322	0.789178694	71.36154852	0.989789605
579	26.7028498	42.28571815	6447.35	3.235357156	1.567013719	1.045923663	0.667462991	0.484340258	0.676720803	0.7500057	22.21179347	0.831813594
580	249.6716457	244.8136192	6681.417112	6.224592309	4.767047295	2.084315566	0.437234086	0.765840887	0.66514826	0.726595414	259.0672134	1.037631697
583	226.9742233	221.6592734	6712.629412	6.981186865	4.018895403	2.156441363	0.536575637	0.575675094	0.69110677	0.7527429	253.432454	1.116569319
584	61.41655455	80.70556637	6622.282609	4.877971918	1.946841116	1.414013314	0.726311615	0.399108717	0.710122703	0.790120583	56.24862538	0.91585446
585	77.43826443	98.44718786	6612.913793	5.383876358	2.300309356	1.493571533	0.649291596	0.427258949	0.722584355	0.7747116	77.48113256	1.000553578
586	166.8928113	163.309267	6795.68	5.185473301	3.451736504	2.2326755	0.646826749	0.665655053	0.569436506	0.826570809	167.3941414	1.003003905
587	40.0542747	56.8597278	6432.633333	3.363719452	1.925676202	1.370296116	0.711592174	0.572484189	0.592624731	0.809073243	37.17971582	0.928233406
588	46.72998716	64.91296602	6714.228571	3.780999756	1.898765706	1.379621072	0.726588367	0.502186149	0.635117386	0.840210083	41.48837806	0.887832002
589	320.4341976	280.0163021	6849.3875	8.149195795	4.781125584	2.179871968	0.455932799	0.586699069	0.732504652	0.761683412	355.7660482	1.110262421
590	108.1465417	134.6411435	6723.419753	5.994089604	2.862335065	1.558579856	0.54451342	0.477526239	0.739980554	0.716499175	112.0111793	1.035735194
591	580.7869832	444.6552135	7040.512644	11.46902766	4.556664425	2.67861319	0.587845174	0.397301721	0.766448101	0.722125596	586.3706966	1.009614047
593	29.37313478	43.29448637	6561.5	2.573419012	1.889700755	1.231662743	0.651776605	0.734315223	0.521390517	0.870714319	25.0890349	0.854149041
594	209.617371	200.9440266	6827.611465	6.833135675	3.30954715	2.255205462	0.681424183	0.484337983	0.669960386	0.782930375	213.6305412	1.019145218
596	184.2496636	189.6410259	6804.992754	5.926796708	4.552733299	1.786424103	0.392384966	0.768160867	0.698585224	0.758514598	201.9135293	1.095869188
597	118.8276816	141.483804	6605.011236	6.366441447	2.9996048	1.576508514	0.525572073	0.471158782	0.752372102	0.737252871	126.1088946	1.061275394
598	86.78426186	113.4378381	6580.784615	7.164713945	2.149885875	1.489310277	0.692739226	0.300065835	0.792132625	0.714978813	96.09218251	1.107253556
599	68.092267	84.25495319	6486.392157	3.385323759	2.735399253	1.635818928	0.598018343	0.808017031	0.516790994	0.82821368	63.45192053	0.931852078
600	817.107204	530.0492041	7592.114379	9.360131399	7.195531745	3.081181628	0.428207635	0.7687426	0.67081855	0.768782663	869.2621065	1.063828715
601	524.7109986	403.7720664	7103.900763	8.046030206	6.955583194	2.585989928	0.371786212	0.86447391	0.678600519	0.745636237	606.2205393	1.15534178
602	388.5264646	294.2434631	7230.85567	7.05403277	5.003132054	2.755070924	0.55066924	0.709258408	0.609433212	0.833820861	407.2872656	1.048287061
603	74.76797945	97.25521578	6593.642857	7.064226141	2.15206097	1.193267605	0.554476672	0.30464214	0.83108304	0.694228259	75.9881068	1.016318849
605	62.75169704	78.48983585	6679.085106	3.693769762	2.267992007	1.561277206	0.688396256	0.614004703	0.577321461	0.836285361	54.78730902	0.873080914
606	144.1953889	150.831973	6799.833333	5.086796706	3.549917615	1.879841026	0.529544973	0.697868977	0.630446992	0.799937206	142.1910916	0.986100129
607	190.9253761	188.8838519	6744.454545	5.409794817	4.607099674	1.95144825	0.423574133	0.851621888	0.639274997	0.778436263	203.7295612	1.06706382
608	333.7856225	254.8067847	7586.292	5.995950905	4.655980538	2.802959335	0.602012683	0.776520791	0.532524636	0.865509399	327.774098	0.981989864
609	315.0936277	284.3154934	6863.322034	9.35317	4.216302483	2.155382516	0.51120206	0.450788608	0.769555935	0.737141756	356.043903	1.129962245
610	518.0352862	395.3870895	7028.610825	8.605045879	6.265811733	2.493543717	0.397960204	0.728155529	0.710223077	0.752937826	563.1656116	1.087118246
611	1170.919964	652.2116798	8160.116306	9.689743459	6.559723308	5.036911551	0.76785427	0.676975953	0.480181124	0.80301147	1341.067797	1.145311241
612	598.1438356	427.5887523	8000.212054	8.501963487	5.470323456	3.304674981	0.604109612	0.643418837	0.611304496	0.76968786	643.7979714	1.07632635
613	38.71913221	54.07198557	6519.241379	3.173590089	1.892309655	1.427802433	0.754528958	0.596267823	0.55009866	0.855006838	35.91697589	0.927628638
614	523.3758561	401.2270804	7000.642857	9.458693063	5.950803826	2.379622633	0.399882554	0.629135948	0.74841951	0.746108026	561.0524544	1.071987651
615	150.8711014	154.279588	6875.787611	5.657069688	3.209825071	1.945218199	0.606020003	0.567400659	0.656143851	0.805671821	147.9550615	0.980671979
616	259.0176431	235.4992742	7022.757732	7.182729491	4.564236788	2.247017918	0.492309672	0.635446009	0.687163783	0.775533708	308.5693763	1.191306401
617	352.4776174	276.7457457	7179.814394	6.428357575	4.208026297	3.326213912	0.790445135	0.654603644	0.482571734	0.82338003	376.8922927	1.069265888
618	134.8493915	133.0423989	6870.049505	3.782434932	3.425943407	2.339218442	0.682795413	0.905750784	0.381557519	0.873769596	126.9729	0.941590456
619	60.08141206	77.63954287	6628.8	3.159623684	2.881840527	1.40861083	0.488788612	0.912083468	0.554183988	0.810406266	53.72605316	0.89422088
620	136.184534	144.632806	6768.686275	4.909083071	2.642984629	2.385775178	0.902682199	0.538386617	0.514007984	0.805725869	129.6621277	0.952106116
621	150.8711014	146.0438524	6968.849558	4.88624033	3.208329285	2.410319359	0.75126932	0.656604888	0.506712892	0.857219738	158.2766894	1.04908553
622	220.2985109	202.8737613	6865.436364	5.914727879	4.824325308	2.108088904	0.43697072	0.815646198	0.643586493	0.805137888	251.9700286	1.143766372
623	312.4233427	256.6080009	7030.008547	6.573228707	4.242944087	2.645234488	0.623443164	0.645488583	0.597574555	0.815824173	309.0287161	0.98913453
624	100.1356868	109.719193	7082.453333	3.91774962	2.831671137	1.993665162	0.70405957	0.722780017	0.491119812	0.860430359	92.64464474	0.925191086
626	261.6879281	218.6190536	7017.938776	5.321357129	4.119835142	2.834490018	0.688010544	0.774207602	0.467337006	0.855891437	260.2949758	0.994677048
627	216.2930834	201.3988142	6883.209877	5.338219533	4.860491054	2.023662375	0.416349367	0.9105079	0.620910612	0.800702477	219.9395056	1.016858709
628	60.08141206	76.73578476	6588.777778	3.011815516	2.759503265	1.556685913	0.564118163	0.916225861	0.48314035	0.826422303	54.19371002	0.9020046
629	276.3744955	249.5721578	6904.700483	7.746646059	3.567544587	2.423340704	0.679274118	0.460527635	0.687175497	0.770931226	280.5344557	1.015051896
630	248.3365032	227.0641152	6719.833333	7.320085589	3.503196003	2.317188565	0.661449877	0.478573093	0.683447886	0.778939795	248.9032582	1.002282206
631	407.2184595	304.8848624	7023.363934	7.038368728	4.619333826	3.271840841	0.708292789	0.656307449	0.535142166	0.830479402	445.5866208	1.094220093
632	96.13025929	106.8811162	6705.652778	3.936215644	2.97371141	1.886280464	0.634318602	0.75547472	0.520788332	0.848563653	92.48527205	0.962082832
633	275.039353	243.1643413	6987.582524	5.883373873	5.213317566	2.306071722	0.442342461	0.886110194	0.608035836	0.786888106	296.2798033	1.07722695
634	178.9090937	168.5536855	7040.5	5.162382869	3.484769834	2.3467976	0.673444076	0.675031264	0.545404194	0.840522983	176.8432771	0.988453261
636	32.04341976	46.70398787	6642.416667	2.343205505	1.884017279	1.523810247	0.808809061	0.804034164	0.349689883	0.893952012	28.17829813	0.879378616
640	232.3147933	210.7067698	7273.465517	6.91759303	3.226648187	2.596933027	0.804839225	0.466440881	0.624590083	0.806268724	242.8040814	1.045151184
641	38.71913221	55.61556737	6690.275862	3.310881761	1.871738914	1.373123829	0.733608634	0.565329435	0.585269446	0.833414006	35.64406722	0.920580219
643	304.4124878	270.3680015	6979.385965	8.367650194	4.214330373	2.114056135	0.501635123	0.50364562	0.747353667	0.759356929	312.2750013	1.025828486
646	160.2170988	156.8001367	7122.6	5.293183312	2.746429427	2.494472063	0.908260026	0.518861574	0.528738773	0.83027827	151.8982016	0.948077345
647	668.9063876	480.427864	7187.057884	10.35280226	6.48058923	2.535249327	0.391206607	0.625974405	0.755114677	0.740114435	712.4947999	1.065163696
648	42.72455969	63.08143254	6462.4375	4.207038323	1.805352903	1.268539008	0.702654315	0.429126802	0.6984722	0.777520502	40.35812792	0.94461191
650	74.76797945	97.36284902	6587.875	4.515602078	2.650069155	1.456671362	0.549672962	0.586869505	0.677413701	0.761581713	73.0168449	0.976579084
651	173.5685237	158.7748541	7153.053846	4.858017071	3.305526371	2.492278318	0.753973207	0.68042708	0.486976212	0.871777779	167.6427635	0.965859247
652	355.1479024	284.6327782	6963.635338	6.041870986	4.918357649	3.063679796	0.622907079	0.81404546	0.49292532	0.808217999	381.349811	1.073777456
655	170.8982387	173.0885176	6997.9375	5.763838629	3.016560918	2.340522373	0.775890969	0.523359711	0.593929927	0.790428939	170.461113	0.997442187
656	162.8873838	172.4102758	6965.295082	8.151980013	2.560510711	2.005108321	0.783089214	0.314096785	0.754034196	0.749893016	175.3138195	1.076288509
658	618.1709729	398.2284719	8196.473002	7.996136489	4.807837193	3.927503298	0.816896068	0.601270026	0.50882488	0.848494643	632.4629933	1.02311985
659	910.5671783	556.1501717	7774.392962	8.96289735	8.128830258	3.440969787	0.423304421	0.906942247	0.616087337	0.792893755	1050.136965	1.153277858
660	117.4925391	121.4482922	7045.727273	3.991634408	2.990026321	2.339836659	0.782547178	0.74907319	0.413814889	0.87672422	116.9768492	0.995610871
661	150.8711014	143.4893422	7009.20354	4.544048366	3.273094581	2.32957181	0.711733729	0.720303641	0.487335604	0.8749718	145.1330131	0.961966949
662	101.4708293	124.4243269	6596.723684	5.213668548	3.187696701	1.584342424	0.497017933	0.611411461	0.69611754	0.734339688	110.2955706	1.086968259
663	48.06512965	73.65217819	6506.555556	3.697139574	2.761443843	1.141155408	0.413245922	0.746913604	0.691340999	0.705893954	48.80175765	1.015325622
665	78.77340692	99.4800355	6651.033898	4.309070906	2.698017803	1.494916331	0.554079491	0.626125182	0.653076878	0.778057068	72.80043045	0.924175217
666	160.2170988	165.5517887	6877.458333	6.451226908	3.261072229	1.867431673	0.572643456	0.505496439	0.710530772	0.78240886	164.5644662	1.027134228
668	209.617371	196.7139101	6947.898089	5.873485246	4.589197273	1.938957964	0.422504819	0.781341415	0.669879487	0.806316451	218.9221034	1.044389129
670	96.13025929	118.9185995	6611	4.726069255	3.408913526	1.402091104	0.411301458	0.721299952	0.703328278	0.741096231	94.61955676	0.984284839
671	30.70827727	48.68005796	6485.782609	4.636019378	1.285511649	1.156275075	0.89946682	0.277287808	0.750588817	0.772954002	28.86496483	0.939973434
672	108.1465417	124.3461911	6600.493827	4.963037161	2.941481198	1.771209401	0.602148809	0.592677649	0.643119859	0.792319905	108.3108893	1.001519675
675	21.36227984	32.63947157	6558	2.53368971	1.48996824	1.085493477	0.728534641	0.588062632	0.571576001	0.86359329	17.16509717	0.803523654
