# Supplementary material for: A tube-source X-ray microtomography approach for quantitative 3D microscopy of optically challenging cell-cultured samples
Source: Commun Biol. 2020 Oct 2;3:548. doi: 10.1038/s42003-020-01273-w (PMC7532209; doi:10.1038/s42003-020-01273-w)
Supplement: Supplementary file 9 — Supplementary Data 2 [file 42003_2020_1273_MOESM9_ESM.zip › SupplementaryData3/DryScaffold1bin_DisintegratedDaughters_Tabulated3D_uCT.xls]

## Sheet: README
	This table includes data for all µCT-imaged dry scaffold particles disintegrated from quasi-aggregates, aquired with the white-top hat segmentation, after filtered with boarder kill, volume high-pass, and hyperpoloid rejection. More information in Methods. Below are the explanations for terms and abbreviations used in this file.
	WOC = WithOut Cytochalasin D treatment (control)
	WC = With Cytochalasin D treatment (experimental)
	AllCombined = All data combined for creating graphs
	Fil = Data after the 0.8 < V ellipsoid-to-voxels <1.2 filtration
	FilCombinedForR = All filtered data in a sheet that can be converted to .CSV file for statistical analyses in R
	ParticleTable = Sheet that contains supplementary tables and median table to compare individual samples
	# = Nominal number of a particle
	vol = Volume of a voxel particle
	ar = Surface area of a polygon particle
	int = Mean signal intensity of a voxel particle
	Elong = Longest radius of an ellipsoid
	Emed = Medium radius of an ellipsoid
	Eshort = Shortest radius of an ellipsoid
	flat = Flatness value of a particle
	elo = Elongation value of a particle
	anis = Anisotropy value of a particle
	sphe = Sphericity value of a particle
	ElliVolume = Volume of an ellipsoid
	EV_SV = Volume ratio between ellipsoid and initial segmentation (the ellipsoid-to-voxels volume ratio)
	RejecHyper = Number of hyperpoloid rejections
	Failed sphericities = Number of particles that did not have sphericity value due to failed surface area calculation

## Sheet: WOC1
#	vol	ar	int	Elong	Emed	Eshort	flat	elo	anis	sphe	ElliVolume	EV_SV	RejecHyper				Failed sphericities
1	919.913	572.292	7343.3	14.1308	5.02361	3.48461	0.693647	0.355507	0.753404	0.771859	1036.16	1.12637	14				17
2	234.985	201.419	6936.77	5.83417	3.48961	2.67251	0.765849	0.598133	0.541921	0.853736	227.91	0.969891
3	415.229	298.72	7199.22	7.5158	4.13976	3.31554	0.800902	0.550808	0.558857	0.860859	432.11	1.04065
4	45.3948	69.3359	6506.71	6.28389	2.35051	0.967725	0.411709	0.374053	0.845999	0.71154	59.8729	1.31894
5	85.4491	110.711	6580.77	4.97232	2.79834	1.46529	0.523628	0.562784	0.705311	0.716431	85.4028	0.999457
6	110.817	118.466	6689.4	3.93701	3.44854	1.85492	0.537887	0.875928	0.52885	0.857108	105.491	0.951942
7	192.261	193.974	6468.33	8.60262	2.53268	2.15121	0.849381	0.294407	0.749936	0.763964	196.327	1.02115
8	186.92	217.256	6703.78	7.38125	4.28987	1.74434	0.40662	0.581184	0.763679	0.637129	231.363	1.23777
9	224.304	229.614	6800.11	9.18739	3.07857	2.0176	0.655369	0.335086	0.780395	0.709491	239.036	1.06568
10	1264.38	753.368	7483.95	14.8334	6.9726	3.37261	0.483695	0.47006	0.772635	0.729367	1461.14	1.15562
11	17.3569	17.5934	6377.62	1.63808	1.2335	0.861656	0.698547	0.753013	0.473985	0.873175	7.29284	0.420171
12	265.693	223.486	6965.95	7.21374	3.31248	2.67965	0.808957	0.45919	0.628535	0.838365	268.213	1.00948
13	186.92	189.068	6814.71	7.7538	2.92616	2.09483	0.715895	0.377384	0.729832	0.758438	199.09	1.06511
14	451.278	347.864	6900.33	9.60689	4.34671	2.59693	0.597447	0.452457	0.729681	0.775815	454.247	1.00658
15	98.8005	108.716	6774.42	4.53959	2.44258	2.08649	0.854217	0.538062	0.540378	0.849646	96.9105	0.98087
16	105.476	125.987	6714.06	6.74403	2.16763	1.79595	0.828531	0.321414	0.733698	0.7577	109.973	1.04263
17	519.37	387.508	6953.04	11.221	4.90458	2.59442	0.528979	0.43709	0.768788	0.76537	598.085	1.15156
18	197.601	182.368	7057.5	4.63059	3.67313	2.83534	0.771913	0.793231	0.387694	0.834432	202.007	1.0223
19	895.881	569.243	7305.74	11.476	6.8529	3.11924	0.455171	0.597152	0.728194	0.762006	1027.55	1.14697
20	835.799	507.791	7492.67	10.1951	5.26214	3.91656	0.744291	0.516141	0.615841	0.817823	880.136	1.05305
21	25.3677	39.9054	6295	2.86148	1.76572	0.951154	0.538676	0.617067	0.667601	0.77262	20.1304	0.793545
22	136.185	145.66	6732.33	4.79144	3.79298	1.84861	0.487375	0.791617	0.614186	0.797029	140.728	1.03336
23	86.7843	104.554	6791.75	4.05868	3.19052	1.52334	0.477457	0.786098	0.624672	0.802979	82.6286	0.952114
24	879.859	548.796	7653.68	12.2793	5.84196	3.35827	0.574853	0.475758	0.726509	0.781997	1009.1	1.14689
25	543.403	452.862	6778.47	9.48324	6.8189	2.18936	0.321073	0.719048	0.769133	0.676894	593.031	1.09133
26	528.716	382.963	7116.21	10.8474	3.94011	3.00568	0.762842	0.363232	0.722911	0.787759	538.101	1.01775
27	20.0271	8.45344	6387.87	1.76531	0.531128	0.500497	0.942329	0.300869	0.716482	0.795816	1.96567	0.0981503
28	152.206	161.666	6703.59	5.46868	3.86214	1.77915	0.460665	0.706229	0.674665	0.773561	157.403	1.03414
29	562.095	412.079	6937.9	9.70611	4.95565	2.7573	0.556396	0.51057	0.715921	0.76161	555.545	0.988346
30	78.7734	106.603	6615.08	6.56756	1.97965	1.46341	0.739226	0.301429	0.777176	0.700651	79.6981	1.01174
31	154.877	147.084	6768.03	4.35626	3.2229	2.57285	0.798301	0.739832	0.409391	0.873438	151.309	0.976964
32	373.84	338.488	6753.32	14.0179	3.47698	2.1382	0.61496	0.248038	0.847467	0.692436	436.54	1.16772
33	145.531	149.216	6782.22	4.53277	3.08251	2.28867	0.742467	0.68005	0.495085	0.816478	133.949	0.920419
34	327.11	268.041	6858.34	6.53715	5.03166	2.38435	0.47387	0.769702	0.635261	0.812432	328.517	1.0043
35	137.52	143.623	6762.22	4.98083	3.0712	2.12838	0.693013	0.616605	0.572685	0.817928	136.379	0.991707
36	385.856	316.337	7095.7	8.89102	4.11499	2.46216	0.59834	0.462825	0.723073	0.765112	377.334	0.977913
37	48.0651	64.7799	6600.56	3.16288	2.3498	1.3039	0.554897	0.742931	0.58775	0.82221	40.5926	0.844533
38	30.7083	48.933	6531.13	6.19977	1.42809	1.06039	0.742527	0.230346	0.828962	0.797112	39.3267	1.28065
39	69.4274	83.2584	6756.96	3.99509	2.39002	1.63215	0.682904	0.59824	0.591459	0.852363	65.2796	0.940258
40	173.569	200.777	6625.82	10.3893	2.28717	1.93434	0.845733	0.220146	0.813815	0.665363	192.534	1.10927
41	217.628	199.242	6760.47	6.41435	3.83373	2.09033	0.545246	0.597681	0.674117	0.809119	215.317	0.989379
42	345.802	302.277	6827.14	9.89465	4.27078	2.12735	0.498119	0.431625	0.785	0.736685	376.561	1.08895
43	178.909	183.712	6764.25	5.99637	3.82129	1.89434	0.495732	0.637267	0.684086	0.761576	181.821	1.01628
44	141.525	153.237	6808.03	4.88932	4.65334	1.60606	0.345141	0.951735	0.671517	0.77775	153.061	1.08151
45	44.0597	61.539	6491.73	3.54641	1.80046	1.52638	0.847771	0.507684	0.5696	0.797735	40.8247	0.926576
46	82.7788	107.891	6550.45	6.33925	2.94055	1.28869	0.438247	0.463864	0.796713	0.715705	100.624	1.21558
47	80.1085	98.9463	6625.47	4.87344	2.12205	1.76431	0.831418	0.435432	0.637974	0.798393	76.4286	0.954063
48	132.179	148.557	6614.59	7.05821	2.3137	1.9581	0.846306	0.327803	0.722579	0.745631	133.944	1.01336
49	237.655	248.618	6830.88	9.73253	3.1934	1.92494	0.602787	0.328116	0.802216	0.673493	250.602	1.05448
50	24.0326	38.6186	6569.33	3.41116	1.31237	1.16655	0.888892	0.384727	0.658019	0.851726	21.8751	0.910229
51	25.3677	44.106	6412.84	9.94781	1.75609	0.934263	0.532014	0.17653	0.906084	0.705108	68.3645	2.69494
52	16.0217	24.3033	6540.33	1.67576	1.42545	0.951954	0.667825	0.85063	0.431928	0.843475	9.52512	0.594513
53	142.86	148.017	6895	5.03637	3.21987	2.07781	0.645307	0.639324	0.58744	0.789986	141.14	0.987959
54	21.3623	35.0643	6615	4.37129	1.61535	0.912954	0.565173	0.369536	0.791148	0.774869	27.0031	1.26406
55	25.3677	41.1778	6574.42	5.03528	1.506	1.0403	0.690771	0.29909	0.793397	0.737162	33.0442	1.30261
56	28.038	43.5986	6543.57	9.73279	1.29827	1.10776	0.853255	0.133392	0.886183	0.739301	58.6321	2.09117
57	78.7734	94.4306	6846.2	4.88537	2.22885	1.5758	0.707	0.45623	0.677445	0.816001	71.8736	0.912409
58	32.0434	40.0921	6482.71	3.46231	1.44118	1.07744	0.747607	0.416249	0.688809	0.789503	22.5199	0.702794
59	94.7951	121.281	6575.08	5.5072	3.81537	1.26128	0.330579	0.692797	0.770976	0.710604	111.012	1.17107
60	40.0543	62.0367	6384.03	7.07264	1.51256	1.08487	0.717246	0.21386	0.84661	0.689096	48.614	1.2137
61	385.856	327.652	6974.73	11.2834	4.63149	2.20713	0.476549	0.41047	0.804391	0.734094	483.144	1.25213
62	1280.4	652.499	7925.31	9.63092	7.16261	4.51429	0.630258	0.74371	0.531271	0.853698	1304.42	1.01876
63	20.0271	28.0666	6471.13	2.02519	1.33341	1.10182	0.826315	0.658412	0.455945	0.817661	12.4631	0.622313
64	456.619	324.052	7314.58	7.35881	4.58693	3.27705	0.714433	0.623324	0.554676	0.848482	463.342	1.01472
65	1762.39	910.183	8119.35	17.4415	5.4239	5.10944	0.942023	0.310977	0.707053	0.760129	2024.68	1.14883
66	539.398	368.703	7399.03	8.56303	4.46512	3.51279	0.786717	0.521441	0.589773	0.834077	562.602	1.04302
67	1608.85	808.396	8235.02	12.1962	7.67192	4.62209	0.602468	0.629044	0.621021	0.803785	1811.57	1.126
68	192.261	179.048	6852.81	4.77299	4.31637	2.23482	0.517754	0.904332	0.531778	0.834929	192.859	1.00311
69	357.818	271.217	7504.25	6.67085	3.95619	3.37693	0.853581	0.593056	0.493779	0.855904	373.31	1.04329
70	353.813	310.745	6974.59	7.01982	6.03232	2.34595	0.388897	0.859327	0.66581	0.728798	416.119	1.1761
71	53.4057	71.7946	6567.52	3.08946	2.85971	1.3494	0.471867	0.925635	0.563224	0.808676	49.9384	0.935077
72	308.418	283.122	6970.47	7.76928	5.62524	2.24433	0.398974	0.724037	0.711128	0.726379	410.863	1.33216
73	82.7788	98.1426	6832.69	3.81012	2.48864	1.84188	0.740116	0.653165	0.516582	0.830107	73.156	0.883753
74	664.901	426.107	7445.7	9.78927	4.25173	4.03796	0.949721	0.434326	0.587512	0.83016	703.99	1.05879
75	17.3569	21.217	6508.15	4.13629	0.860361	0.718047	0.834588	0.208003	0.826403	0.774745	10.7037	0.616684
76	210.953	201.431	6786.65	7.74253	3.46189	1.9569	0.56527	0.447126	0.747253	0.780335	219.712	1.04152
77	64.0868	79.4372	6874.52	2.94592	2.259	2.14297	0.948637	0.766824	0.272563	0.8757	59.737	0.932125
78	427.246	358.66	6930.05	12.2618	4.17348	2.34227	0.561225	0.340364	0.808979	0.722229	502.087	1.17517
79	86.7843	109.68	6582.2	4.59802	3.44893	1.36569	0.395974	0.750089	0.702984	0.748229	90.7182	1.04533
80	38.7191	58.8311	6499.86	3.5753	1.7867	1.44211	0.807137	0.499733	0.596647	0.758323	38.5878	0.996607
81	93.46	107.341	6674.43	4.4796	2.61103	1.84766	0.707639	0.582871	0.587538	0.82305	90.5236	0.968582
82	1586.15	921.643	7594.73	16.9569	8.21662	3.2298	0.393082	0.484558	0.809529	0.695469	1884.97	1.1884
83	18.692	33.0614	6267.43	2.795	1.23166	0.994037	0.80707	0.440666	0.644352	0.798002	14.3339	0.766846
84	1926.61	1111.26	8087.74	26.6589	6.28449	3.73359	0.594096	0.235737	0.85995	0.656137	2620.16	1.35998
85	120.163	138.903	6430.82	6.94563	3.05568	1.56001	0.510528	0.439943	0.775397	0.743469	138.687	1.15416
86	64.0868	82.0368	6513.25	4.03332	2.20406	1.63824	0.743282	0.546463	0.593824	0.81742	61.0033	0.951884
87	395.202	287.648	7518.82	7.0951	3.96639	3.41801	0.861742	0.559032	0.518258	0.861655	402.917	1.01952
88	328.445	246.031	7354.57	6.04942	4.16133	3.09914	0.744748	0.687888	0.487697	0.890119	326.795	0.994977
89	297.737	267.519	7719.54	7.24706	3.76804	3.017	0.80068	0.519941	0.583694	0.755477	345.097	1.15907
90	272.369	229.338	7236.21	5.28865	3.82074	3.36008	0.879432	0.722441	0.364662	0.831709	284.4	1.04417
91	468.635	363.761	7837.7	6.68281	5.74542	3.29317	0.573182	0.859732	0.507217	0.762469	529.644	1.13019
92	355.148	344.173	6724.89	13.6501	5.03312	1.80722	0.359067	0.368725	0.867603	0.648103	520.083	1.46441
93	619.506	428.127	7784.32	8.2681	5.43465	3.56099	0.655238	0.657303	0.56931	0.78777	670.248	1.08191
94	209.617	187.48	7163.65	4.79889	4.00932	2.72652	0.680046	0.835469	0.431843	0.844792	219.74	1.04829
95	1005.36	624.433	8231.73	13.1029	5.72484	3.56241	0.622272	0.436915	0.72812	0.754114	1119.34	1.11337
96	174.904	158.028	7225.23	4.60293	3.59366	2.43592	0.677837	0.780734	0.47079	0.883471	168.781	0.964991
97	292.396	244.923	6777.56	7.08104	3.8701	2.6047	0.673033	0.546544	0.632158	0.819449	298.996	1.02257
98	72.0977	86.2114	6403.48	3.97857	2.62512	1.62146	0.61767	0.659815	0.592452	0.845177	70.9366	0.983896
99	38.7191	55.4594	6281.55	3.10157	1.77202	1.49895	0.845898	0.571331	0.516712	0.855268	34.5086	0.891253
100	85.4491	106.794	6408.64	10.5097	2.12807	1.58824	0.746329	0.202486	0.848879	0.755966	148.792	1.74129
101	17.3569	29.9013	6541.08	1.80355	1.42047	1.1369	0.800365	0.7876	0.369632	0.84366	12.2003	0.70291
102	52.0706	72.3755	6621.31	3.61477	2.96196	1.11018	0.374813	0.819406	0.692876	0.783284	49.7901	0.956204
103	176.239	174.417	6913.86	6.2048	3.46309	2.03888	0.588746	0.558131	0.671403	0.789257	183.515	1.04128
104	156.212	167.302	6742.17	6.97285	3.23067	1.63473	0.506003	0.463321	0.765558	0.748333	154.254	0.987469
105	303.077	246.876	7013.16	6.49256	4.26496	2.65145	0.621683	0.6569	0.591617	0.836951	307.541	1.01473
106	897.216	609.516	7452.83	11.2515	8.6378	2.64161	0.305819	0.767701	0.765222	0.709859	1075.4	1.1986
107	335.121	265.086	7484.36	6.54209	4.3954	2.92527	0.665529	0.671865	0.552854	0.834569	352.346	1.0514
108	45.3948	63.6222	6579.94	4.0001	2.02353	1.21461	0.600244	0.505871	0.696354	0.807158	41.1821	0.907198
109	384.521	325.989	7023	8.748	5.08306	2.11112	0.415325	0.581054	0.758674	0.739863	393.22	1.02262
110	222.969	209.716	6904.51	5.64335	5.19571	1.92874	0.371217	0.920678	0.658229	0.787193	236.888	1.06243
111	154.877	161.006	6824.69	5.00683	4.07233	1.81838	0.446521	0.813355	0.63682	0.782551	155.303	1.00275
112	293.731	255.096	7001.15	8.10496	3.33027	2.80288	0.841638	0.410893	0.654177	0.785576	316.901	1.07888
113	53.4057	73.9439	6599.62	3.81664	2.60006	1.14262	0.439458	0.681244	0.700622	0.750842	47.4959	0.889341
114	56.076	75.7574	6730.95	2.94877	2.85755	1.51541	0.530319	0.969065	0.486086	0.798877	53.4875	0.95384
115	45.3948	66.052	6641.47	5.09452	2.10205	1.05303	0.500952	0.41261	0.793302	0.761089	47.2361	1.04056
116	841.14	618.009	7182.22	12.429	8.70994	2.40138	0.275706	0.700774	0.806792	0.669672	1088.93	1.29459
117	18.692	29.2927	6466.64	1.79299	1.63767	1.02518	0.625997	0.913372	0.428232	0.807052	12.6094	0.674586
118	17.3569	29.0303	6345.54	2.45264	1.16095	1.07007	0.921719	0.473345	0.563709	0.842501	12.7628	0.735317
119	205.612	186.915	7094.82	4.884	4.25053	2.48375	0.584338	0.870297	0.491453	0.834664	215.981	1.05043
120	1164.24	676.314	7472.91	10.9902	7.93258	3.49427	0.440496	0.721786	0.682056	0.771103	1276.04	1.09603
121	456.619	320.512	7399.76	7.3099	4.76628	3.13092	0.656889	0.652031	0.571688	0.855983	456.931	1.00068
122	204.277	193.803	6933.01	6.16661	3.8787	2.08416	0.537335	0.628984	0.662025	0.802096	208.811	1.0222
123	116.157	127.396	6853.14	4.49372	3.14293	1.90079	0.604782	0.699404	0.577013	0.810464	112.451	0.968091
124	355.148	279.83	7726.88	7.48228	4.01628	2.94671	0.733691	0.536773	0.606174	0.823275	370.924	1.04442
125	50.7354	70.5604	6720.05	3.33282	2.26652	1.39436	0.615199	0.680063	0.581626	0.800327	44.12	0.86961
126	85.4491	98.9699	6874.05	3.67609	2.96486	1.83293	0.618218	0.806526	0.501391	0.826834	83.6803	0.9793
127	141.525	150.651	6749.13	5.41379	3.36232	1.89758	0.564365	0.621066	0.649492	0.791938	144.687	1.02234
128	84.114	91.2481	6801.03	3.31072	2.86341	1.99394	0.696353	0.86489	0.397731	0.914876	79.1785	0.941324
129	769.042	490.902	8011.18	10.0492	5.66921	3.36377	0.59334	0.564144	0.665271	0.798633	802.732	1.04381
130	125.503	138.103	6780.5	4.67979	3.54075	1.79063	0.505722	0.756604	0.617369	0.798226	124.284	0.990286
131	614.166	502.028	6874.93	17.4381	5.0001	2.23202	0.446395	0.286734	0.872003	0.663427	815.204	1.32734
132	208.282	193.022	7271.6	5.76615	3.65674	2.45299	0.670815	0.634174	0.574587	0.814957	216.653	1.04019
133	929.259	597.097	7738.02	9.72669	8.94702	2.96535	0.331434	0.919843	0.695133	0.747169	1080.96	1.16325
134	125.503	123.435	7170.97	3.67894	3.04113	2.49141	0.819237	0.826632	0.322792	0.898092	116.759	0.930327
135	240.326	209.358	7452.68	6.50844	3.17305	2.88774	0.910082	0.487529	0.556309	0.841437	249.805	1.03944
136	375.175	270.529	7717.32	5.04512	4.49462	4.07633	0.906934	0.890886	0.192025	0.884907	387.189	1.03202
137	672.912	480.571	7424.54	11.5396	4.53498	3.49066	0.769718	0.392992	0.697507	0.739904	765.179	1.13712
138	221.634	191.868	7363.43	4.67806	3.81065	3.04154	0.798168	0.814578	0.34983	0.857324	227.115	1.02473
139	214.958	192.523	7239.21	4.92722	4.02324	2.64446	0.657297	0.816534	0.463295	0.836015	219.586	1.02153
140	344.467	285.191	7010.41	9.22719	3.72153	2.54369	0.683506	0.403321	0.724327	0.785516	365.884	1.06217
141	74.768	77.3752	6532.79	3.86405	2.35646	1.47239	0.624828	0.609843	0.618953	0.839768	56.1583	0.751101
142	18.692	29.8264	6431.14	2.07391	1.31013	1.25405	0.957199	0.631719	0.39532	0.909371	14.2728	0.763576
143	16.0217	27.3319	6377	2.12349	1.26268	1.23118	0.97505	0.594626	0.42021	0.931458	13.8278	0.863069
144	472.64	373.405	7338.87	9.09171	4.72812	3.00051	0.63461	0.520048	0.669973	0.746161	540.279	1.14311
145	1106.83	632.65	7304.26	10.1667	7.56212	3.62952	0.479961	0.743813	0.642999	0.795381	1168.86	1.05604
146	208.282	188.939	7586.96	5.08262	3.90028	2.55079	0.654002	0.767377	0.498134	0.826469	211.811	1.01694
147	142.86	149.53	6836.98	5.95618	2.61193	2.10317	0.805218	0.438524	0.646893	0.792467	137.054	0.959358
148	241.661	226.876	6791.98	5.81845	4.99077	1.98521	0.397777	0.857749	0.658807	0.772039	241.475	0.999229
149	198.936	193.108	6996.3	5.65463	4.15408	2.01332	0.484661	0.734634	0.643952	0.79004	198.098	0.995788
150	858.497	631.026	7155.05	16.8928	5.57226	2.37585	0.426371	0.329861	0.859357	0.664145	936.784	1.09119
151	32.0434	48.1597	6600.21	2.77001	1.63064	1.27393	0.781248	0.588676	0.540099	0.827869	24.1031	0.752201
152	802.421	526.98	7606.57	13.0301	5.34816	3.60271	0.673635	0.410448	0.723508	0.76404	1051.64	1.31059
153	117.493	139.08	6782.48	6.09185	3.56057	1.50634	0.423062	0.58448	0.752729	0.729043	136.861	1.16485
154	530.052	346.705	7436.02	5.94324	5.18581	4.12623	0.795676	0.872557	0.305727	0.878146	532.699	1.00499
155	132.179	146.68	6721.67	6.08205	3.23992	1.80392	0.55678	0.532702	0.703402	0.756218	148.898	1.12649
156	49.4003	71.3408	6595.08	9.85283	1.4343	1.38098	0.962819	0.145573	0.85984	0.756814	81.748	1.65481
157	16.0217	22.7397	5677.58	2.91473	1.23373	0.724552	0.587284	0.423276	0.751417	0.79923	10.9139	0.681192
158	233.65	249.694	6772.93	7.97089	5.66434	1.50678	0.266011	0.710629	0.810965	0.677783	284.966	1.21963
159	36.0488	64.3655	5701.7	3.04556	1.51383	1.32286	0.873853	0.497061	0.565642	0.678625	25.5473	0.708686
160	61.4166	89.1942	6588.2	7.72433	1.83164	1.32032	0.720838	0.237126	0.829071	0.684996	78.2469	1.27404
161	433.921	345.809	7015.92	10.9976	3.60339	2.75669	0.765026	0.327653	0.749337	0.75899	457.599	1.05457
162	556.754	465.8	7051.69	13.6939	5.3097	2.20565	0.415399	0.387741	0.838933	0.662812	671.773	1.20659
163	256.347	222.571	7014.83	5.96724	3.53078	2.89252	0.819229	0.591694	0.515267	0.821631	255.276	0.995819
164	28.038	45.1097	6372.86	4.0296	1.58094	1.04129	0.658652	0.392331	0.74159	0.809966	27.7867	0.991038
165	62.7517	79.2724	6374.68	4.56072	2.18043	1.33744	0.613382	0.47809	0.706748	0.820378	55.7107	0.887796
166	30.7083	43.8992	6358.13	2.59941	1.71992	1.38707	0.806474	0.66166	0.466388	0.860578	25.9759	0.845894
167	766.372	549.288	7118.59	13.013	6.45816	2.85886	0.442674	0.496283	0.780308		1006.4	1.3132
168	21.3623	35.5883	5674.12	3.2298	1.31975	0.891449	0.675467	0.408618	0.723992	0.753599	15.9167	0.745084
169	277.71	238.904	6763.3	6.00811	5.48098	2.25825	0.412016	0.912263	0.624133	0.810104	311.499	1.12167
170	20.0271	32.7556	6518	2.42561	1.60941	1.04071	0.646636	0.66351	0.57095	0.862517	17.0178	0.849739
171	360.488	283.648	7091.47	7.06035	4.44403	3.07911	0.692865	0.629434	0.563887	0.819814	404.685	1.1226
172	221.634	208.046	7234.19	4.90659	3.43986	3.21603	0.934928	0.70107	0.34455	0.788532	227.368	1.02587
173	285.72	284.632	6808.17	9.39334	5.13112	1.7082	0.33291	0.546251	0.818148	0.67838	344.874	1.20703
174	1172.26	705.753	7845.6	18.1183	5.62777	4.58625	0.814931	0.310612	0.746872	0.740189	1958.85	1.67101
175	356.483	270.423	7581.94	6.20048	3.9687	3.75298	0.945643	0.640064	0.394728	0.852659	386.847	1.08518
176	384.521	297.744	7214.13	6.46285	4.97295	3.52381	0.708594	0.769468	0.454759	0.81107	474.394	1.23373
177	66.7571	83.7584	6685.42	4.51519	1.88024	1.64695	0.875924	0.416426	0.635242	0.814618	58.5678	0.877326
178	54.7408	71.8122	6589.15	4.35956	2.55368	1.27812	0.500501	0.585765	0.706824	0.821665	59.6029	1.08882
179	360.488	290.169	6902.9	8.63095	3.68836	2.74719	0.744828	0.427341	0.681704	0.799098	366.328	1.0162
180	174.904	187.563	6631.82	8.51366	2.73746	1.95263	0.713298	0.321537	0.770648	0.730305	190.621	1.08987
181	70.7626	84.9718	6721.94	3.58375	2.72811	1.73943	0.637595	0.761245	0.514634	0.860769	71.2353	1.00668
182	116.157	125.857	6779.57	4.38217	3.14801	1.90453	0.604996	0.718367	0.565391	0.820689	110.053	0.947448
183	53.4057	69.8915	6648.43	3.34069	2.227	1.58734	0.712769	0.666631	0.524847	0.842176	49.4669	0.926248
184	190.925	180.161	6789.58	5.79604	3.25502	2.41809	0.74288	0.561594	0.582803	0.81853	191.094	1.00088
185	113.487	121.711	6769.67	4.29623	3.15514	1.9661	0.623141	0.734396	0.542368	0.853493	111.635	0.983678
186	29.3731	47.2591	6457.59	3.05537	2.14302	1.03708	0.483935	0.701395	0.66057	0.788653	28.4441	0.96837
187	249.672	225.537	6851.13	7.40413	3.48923	2.35304	0.674374	0.471254	0.682198	0.795087	254.637	1.01989
188	331.115	267.527	6914.65	6.96049	4.48573	2.55172	0.568853	0.644457	0.633399	0.818377	333.73	1.0079
189	485.992	439.063	6972.27	17.7997	4.4134	1.92177	0.435439	0.247948	0.892034	0.637813	632.377	1.30121
190	500.678	356.479	7333.35	8.40754	5.04058	2.94273	0.583807	0.599532	0.649989	0.817013	522.382	1.04335
191	399.208	345.988	6830.6	8.85151	5.74911	2.00563	0.348859	0.649507	0.773414	0.717231	427.521	1.07092
192	275.039	215.712	7715.42	4.64518	4.02432	3.53224	0.877723	0.866344	0.239591	0.895389	276.588	1.00563
193	120.163	139.733	6768.38	6.25939	3.11403	1.7785	0.571124	0.497497	0.715868	0.723858	145.21	1.20844
194	251.007	223.73	7846.4	6.46132	4.03161	2.55141	0.632851	0.62396	0.605126	0.795555	278.399	1.10913
195	68.0923	85.1959	6680.1	3.67148	2.65646	1.56963	0.590872	0.723539	0.572481	0.804916	64.1254	0.941743
196	755.691	459.944	8364.34	8.52561	5.0818	4.26428	0.839127	0.596063	0.499827	0.84468	773.885	1.02408
197	1097.49	649.251	7706.7	12.1282	6.82009	3.26625	0.478916	0.562335	0.730689	0.77052	1131.68	1.03115
198	1231	634.309	8403.98	10.7026	5.99359	5.14053	0.857672	0.560015	0.519691	0.854762	1381.25	1.12205
199	173.569	168.333	6957.62	6.14199	2.85529	2.3986	0.840053	0.464881	0.609475	0.820073	176.2	1.01516
200	616.836	426.795	7549.73	8.16252	6.32363	3.14482	0.497312	0.774716	0.614724	0.78627	679.948	1.10232
201	283.05	242.406	7095.81	8.49998	3.27053	2.51649	0.769443	0.384769	0.703942	0.805407	293.035	1.03527
202	185.585	172.343	6848.73	6.31022	2.87475	2.4896	0.866023	0.455571	0.605466	0.844476	189.175	1.01935
203	25.3677	37.1732	6466.26	2.50402	1.47776	1.16566	0.788802	0.590156	0.534484	0.849648	18.0676	0.71223
204	98.8005	134.12	6608.8	8.86495	1.79494	1.53338	0.854278	0.202476	0.827029	0.657365	102.203	1.03444
205	38.7191	55.5815	6559.21	3.24783	1.91596	1.44147	0.752347	0.589921	0.556175	0.812122	37.5728	0.970395
206	178.909	209.734	6639.42	8.49778	4.56163	1.36548	0.299341	0.536803	0.839313	0.649838	221.718	1.23928
207	160.217	155.847	6913.31	5.34282	2.86351	2.45127	0.856034	0.535955	0.541204	0.836164	157.09	0.980483
208	33.3786	49.5	6615.56	3.21335	2.05487	1.1109	0.540619	0.639478	0.654286	0.819563	30.7261	0.920534
209	54.7408	73.2243	6545	3.46616	2.46986	1.41987	0.57488	0.712564	0.590361	0.827189	50.9168	0.930142
210	128.174	132.006	6868.21	4.63194	2.82747	2.25697	0.798229	0.61043	0.512737	0.856788	123.816	0.966001
211	249.672	220.322	7014.75	7.7549	3.24764	2.60804	0.803059	0.418785	0.663691	0.805393	275.136	1.10199
212	112.152	133.312	6716.9	8.34146	2.2638	1.6308	0.720382	0.271391	0.804495	0.73838	128.994	1.15017
213	220.299	199.326	6956.41	5.52126	4.08184	2.42302	0.593609	0.739294	0.561148	0.82345	228.738	1.03831
214	193.596	179.96	7055.37	5.3532	4.0104	2.25277	0.561731	0.74916	0.579174	0.83673	202.584	1.04643
215	212.288	201.353	6856.19	6.38077	3.68555	2.1433	0.58154	0.577603	0.664101	0.792592	211.128	0.994539
216	150.871	141.908	6987.87	4.04114	3.67303	2.38062	0.648137	0.908908	0.410903	0.890904	148.015	0.981072
217	496.673	364.412	7677.85	8.75644	5.12595	2.91813	0.569285	0.585392	0.666745	0.791583	548.649	1.10465
218	22.6974	30.2186	6351.71	2.39148	1.36064	1.03529	0.760884	0.568954	0.567092	0.827204	14.1112	0.621708
219	217.628	189.487	7206.35	5.69427	3.28219	2.74929	0.837638	0.576403	0.517183	0.860764	215.234	0.988997
220	261.688	216.688	7426.98	5.38476	4.25519	2.76275	0.649266	0.790228	0.486931	0.855706	265.165	1.01329
221	595.474	431.639	7282.42	10.3363	5.13823	2.77582	0.540229	0.497107	0.731449	0.759061	617.527	1.03704
222	125.503	130.876	6843.18	4.84439	2.61519	2.25407	0.861914	0.53984	0.534705	0.844267	119.618	0.953109
223	455.284	370.688	7099.1	8.52237	5.76714	2.3709	0.411104	0.676706	0.721803	0.730599	488.115	1.07211
224	196.266	179.185	7002.26	5.2521	3.58899	2.46819	0.68771	0.683344	0.530058	0.842196	194.882	0.99295
225	265.693	266.581	6945.27	9.26007	5.06775	1.68107	0.33172	0.547269	0.81846	0.694724	330.45	1.24373
226	153.541	158.473	6827.71	5.47006	3.24694	1.99839	0.615469	0.593583	0.634668	0.798515	148.674	0.968297
227	29.3731	42.5296	6494.55	2.90327	1.5122	1.2676	0.838246	0.520863	0.563388	0.803653	23.3114	0.793629
228	170.898	168.207	6750.37	6.07032	3.85045	2.05842	0.534593	0.634307	0.660904	0.814199	201.533	1.17926
229	440.597	330.928	7312.22	6.61263	5.96173	2.64954	0.444425	0.901567	0.599321	0.804563	437.527	0.993032
230	56.076	73.4692	6620.71	4.12923	2.30975	1.16729	0.505376	0.559365	0.71731	0.756242	46.6337	0.831617
231	60.0814	75.5632	6670.84	3.01149	2.87983	1.56975	0.545086	0.956279	0.478746	0.863591	57.0255	0.949137
232	42.7246	58.2058	6763.53	3.09806	1.95361	1.50783	0.771819	0.630592	0.513297	0.876348	38.227	0.894731
233	21.3623	36.0842	6464.38	2.51902	1.73453	0.912198	0.525904	0.688575	0.637876	0.811627	16.6952	0.781527
234	82.7788	95.23	6807.58	3.96119	2.45213	1.88998	0.770748	0.61904	0.522877	0.859185	76.8979	0.928956
235	225.639	205.008	7227.28	7.40988	3.0377	2.30459	0.758663	0.409953	0.688984	0.810606	217.29	0.962996
236	377.845	298.905	7392.75	8.80619	3.41691	3.03606	0.888541	0.388012	0.655235	0.797264	382.667	1.01276
237	261.688	229.602	6927.6	5.92446	4.32213	2.42444	0.560936	0.729539	0.590775	0.804241	260.043	0.993714
238	435.256	387.779	7021.94	10.5957	6.20509	2.05157	0.330627	0.585624	0.806377	0.673808	565.004	1.29809
239	128.174	131.853	7139.73	3.81277	3.52006	2.22792	0.632923	0.923227	0.415668	0.851769	125.251	0.977194
240	425.91	369.066	6965.04	10.8071	5.20569	2.109	0.405133	0.481693	0.80485	0.699617	496.993	1.1669
241	161.552	172.055	6918.84	7.96063	2.46756	2.05251	0.831798	0.309971	0.742167	0.749835	168.885	1.04539
242	253.677	237.618	6875.28	8.11151	3.76898	2.0544	0.54508	0.464646	0.746731	0.760069	263.086	1.03709
243	814.437	492.162	7738.15	9.47751	6.21832	3.60655	0.579987	0.656113	0.619463	0.831284	890.323	1.09318
244	69.4274	87.4118	6662.35	4.06404	2.60809	1.46922	0.56333	0.641748	0.638484	0.822839	65.231	0.939557
245	224.304	248.582	6742.33	10.7617	4.7381	1.69858	0.358494	0.440273	0.842165	0.631898	362.795	1.61742
246	173.569	196.289	6745.08	15.5696	2.20526	1.8797	0.852368	0.141639	0.879272	0.670958	270.343	1.55756
247	654.22	413.363	7480.05	9.21209	4.55969	3.7277	0.817533	0.494968	0.595348	0.849792	655.877	1.00253
248	62.7517	86.7732	6644.17	8.67094	2.01903	1.18207	0.585465	0.23285	0.863675	0.738048	86.6841	1.38138
249	651.55	447.105	7336.22	9.32152	5.47471	3.2282	0.589657	0.58732	0.653683	0.778894	690.077	1.05913
250	380.516	289.654	7177.29	7.16325	4.01007	3.22959	0.805369	0.559811	0.549145	0.829799	388.596	1.02123
251	166.893	185.108	6631.58	10.1113	3.04589	1.62498	0.533499	0.301236	0.839291	0.703084	209.633	1.25609
252	149.536	147.024	6935.38	4.79985	3.47557	2.09996	0.604208	0.724098	0.562494	0.850963	146.742	0.981315
253	459.289	371.882	7150.61	8.50182	7.25905	2.27713	0.313695	0.853823	0.73216	0.734411	588.664	1.28168
254	325.775	262.089	7353.13	6.79941	4.61208	2.69948	0.585307	0.678305	0.602983	0.831511	354.598	1.08848
255	210.953	201.066	6870.13	5.47353	4.66329	2.24807	0.482079	0.85197	0.589283	0.791433	240.358	1.13939
256	284.385	247.274	7304.6	6.47796	5.03116	2.39617	0.476267	0.776657	0.630104	0.795528	327.125	1.15029
257	465.965	407.236	6808.27	15.1457	4.34928	2.03367	0.467588	0.287164	0.865726	0.674115	561.145	1.20427
258	452.613	341.38	7310.64	8.86891	4.60511	2.92376	0.634894	0.519242	0.670337	0.797691	500.196	1.10513
259	94.7951	102.668	6857.99	4.3526	2.38036	2.08883	0.877525	0.546883	0.520096	0.863949	90.653	0.956305
260	164.223	156.505	6829.93	5.47501	3.13059	2.19114	0.699913	0.571796	0.599792	0.852871	157.315	0.957939
261	214.958	194.89	7007.96	6.21428	3.4892	2.4481	0.701624	0.56148	0.606052	0.821961	222.348	1.03438
262	112.152	124.249	7030.31	4.92494	2.72992	1.88288	0.68972	0.554304	0.617685	0.800918	106.038	0.945486
263	78.7734	96.0894	6680.83	4.27464	2.463	1.74101	0.706863	0.576191	0.592712	0.80424	76.7809	0.974706
264	666.236	431.205	7923.46	7.90032	6.17476	3.52209	0.570401	0.781583	0.554184	0.825263	719.703	1.08025
265	109.482	122.964	6761.05	5.54498	2.62882	1.77346	0.674621	0.474091	0.680168	0.800178	108.286	0.989075
266	604.82	513.081	6775.09	15.4643	6.86701	2.3366	0.340265	0.444057	0.848903	0.629036	1039.37	1.71848
267	222.969	205.876	7072.82	5.89594	3.97144	2.18916	0.551227	0.673589	0.6287	0.799389	214.718	0.962994
268	90.7897	110.609	6595.09	4.36638	3.01598	1.69447	0.561833	0.690727	0.611927	0.770493	93.4701	1.02952
269	44.0597	60.4633	6430.55	3.17377	1.90997	1.58419	0.829433	0.601799	0.500848	0.856456	40.2253	0.912971
270	129.509	125.817	7201.78	3.57474	3.38642	2.39141	0.706176	0.947319	0.331026	0.906537	121.263	0.936329
271	332.45	295.86	7074.25	9.3862	4.37238	2.13101	0.487379	0.46583	0.772964	0.732145	366.337	1.10193
272	81.4437	97.123	6910.25	4.23516	2.46663	1.77793	0.720793	0.582419	0.580197	0.83654	77.7998	0.955258
273	74.768	92.2785	6527.5	6.12133	2.11858	1.55263	0.732862	0.346098	0.746358	0.81819	84.3426	1.12806
274	271.034	259.297	6915	12.6508	4.03433	1.86477	0.462225	0.3189	0.852596	0.722205	398.659	1.47088
275	464.63	361.677	7064.17	10.2533	4.46474	2.51077	0.562355	0.435445	0.755125	0.763116	481.455	1.03621
276	1038.74	621.257	7358.03	9.26558	6.49421	4.74888	0.731248	0.700897	0.487471	0.774129	1196.96	1.15232
277	504.684	328.575	7711	5.79484	5.31917	3.9272	0.738311	0.917915	0.322293	0.89679	507.058	1.0047
278	257.683	214.657	7468.1	5.52352	3.90418	2.83302	0.725638	0.706829	0.487098	0.858277	255.908	0.993115
279	249.672	226.709	6811.95	6.54781	3.71206	2.55841	0.689217	0.566916	0.609272	0.782117	260.478	1.04328
280	170.898	157.215	7185.52	4.39642	3.63097	2.53576	0.698371	0.825891	0.423221	0.8803	169.558	0.992159
281	50.7354	71.3871	6547.03	3.52701	2.64038	1.13232	0.428848	0.748617	0.678957	0.780601	44.1704	0.870603
282	307.083	279.509	7109.12	8.37462	6.0423	2.04648	0.338692	0.721502	0.755633	0.736954	433.774	1.41256
283	409.889	306.376	7534.1	6.35194	5.49407	2.9966	0.545425	0.864944	0.528238	0.833176	438.045	1.06869
284	257.683	206.13	7137.2	4.73054	4.00375	3.20826	0.801312	0.846363	0.321799	0.897046	254.528	0.987757
285	160.217	148.511	6954.68	4.16273	3.4847	2.54654	0.730777	0.837118	0.388253	0.889221	154.733	0.965769
286	332.45	261.013	7140.63	6.92293	4.06352	3.04464	0.749261	0.586966	0.560209	0.841579	358.771	1.07917
287	510.024	389.223	6959.1	11.6339	5.51118	3.334	0.604952	0.473717	0.713424	0.750803	895.414	1.75563
288	68.0923	101.756	6569.08	11.0944	2.01612	1.15497	0.57287	0.181723	0.895896	0.618571	108.214	1.58922
289	105.476	123.05	6756.58	5.52971	2.43109	1.94178	0.798729	0.439641	0.648846	0.776382	109.343	1.03666
290	341.796	272.318	7290.52	6.87949	4.28495	2.96663	0.692337	0.622859	0.568771	0.819812	366.315	1.07173
291	114.822	121.178	7110.59	3.32739	3.05567	2.74933	0.899748	0.918339	0.173726	0.854431	117.092	1.01976
292	208.282	207.638	7212.63	6.37448	3.1993	2.56099	0.800485	0.501892	0.598243	0.754367	218.774	1.05037
293	126.839	131.844	7021.2	4.78331	2.73556	2.23171	0.815817	0.571897	0.533437	0.843239	122.321	0.964385
294	700.95	561.407	7661.03	14.5439	6.0405	2.7493	0.455145	0.415328	0.810966	0.647103	1011.73	1.44337
295	57.4111	77.5141	6769.51	4.10334	2.56207	1.26146	0.49236	0.624387	0.692577	0.789341	55.5511	0.967601
296	1951.98	873.373	9238.84	10.8567	8.13196	5.38104	0.661715	0.749029	0.504356	0.849674	1989.97	1.01946
297	295.066	239.25	7077.15	6.38199	3.60502	3.10241	0.86058	0.564874	0.513881	0.840064	298.986	1.01328
298	134.849	150.864	6773.8	5.626	3.44258	1.64172	0.476887	0.611904	0.708191	0.757768	133.19	0.987694
299	775.718	497.472	7658.37	8.89376	5.96883	3.85498	0.645853	0.671125	0.566552	0.793528	857.207	1.10505
300	18.692	30.2296	6503.71	2.07977	1.45239	1.19545	0.823097	0.69834	0.425198	0.88477	15.1258	0.809212
301	137.52	141.034	7004.8	4.62672	3.42478	2.07358	0.605463	0.740218	0.551825	0.822997	137.631	1.00081
302	89.4545	98.8635	6974.28	3.16475	2.67773	2.39545	0.894581	0.846113	0.243083	0.877648	85.0319	0.95056
303	126.839	134.295	6807.77	5.68479	2.62678	2.03895	0.776217	0.462072	0.641332	0.819128	127.536	1.0055
304	21.3623	34.0131	6358.62	2.05216	1.49934	1.29317	0.862498	0.730614	0.369847	0.876029	16.6669	0.780204
305	409.889	325.612	7428.98	8.00033	5.50711	2.53567	0.460436	0.68836	0.683054	0.77928	467.965	1.14169
306	241.661	223.261	7307.83	6.96533	3.85808	2.25102	0.583457	0.553897	0.676825	0.779861	253.385	1.04852
307	138.855	148.547	6758.43	5.99693	2.73239	1.95046	0.713829	0.455632	0.674757	0.784217	133.874	0.96413
308	961.303	612.084	7548.68	12.1747	5.53355	3.60035	0.650641	0.454512	0.704276	0.746169	1016	1.0569
309	421.905	306.64	7509.52	7.65225	4.10985	3.61187	0.878832	0.537077	0.527999	0.848022	475.812	1.12777
310	922.583	576.608	7493.16	10.1105	6.80658	3.29371	0.483901	0.673222	0.674227	0.770293	949.453	1.02912
311	400.543	313.847	7300.27	9.04642	3.71539	3.07228	0.826908	0.410702	0.660387	0.790169	432.545	1.0799
312	82.7788	97.5155	6854.02	4.48394	2.18753	1.99531	0.912131	0.487859	0.555009	0.845123	81.9812	0.990365
313	845.145	620.803	7073.97	12.7441	6.92187	2.48204	0.35858	0.543144	0.80524	0.669502	917.127	1.08517
314	1092.15	620.717	7960.43	9.28256	7.0426	4.81621	0.683869	0.758692	0.481154	0.803478	1318.85	1.20758
315	588.798	383.614	7784.3	7.80097	4.6873	4.06908	0.868107	0.600861	0.478388	0.855486	623.242	1.0585
316	363.159	303.911	6887.29	8.71352	4.66846	2.51883	0.539542	0.535772	0.710929	0.761495	429.194	1.18184
317	105.476	121.164	6734.68	4.93428	2.93143	1.78866	0.610166	0.594094	0.637504	0.791141	108.372	1.02746
318	58.7463	79.5777	6570	4.46142	2.20806	1.3275	0.601208	0.494923	0.702448	0.80048	54.7783	0.932455
319	97.4654	111.814	6693.12	4.29782	2.9406	1.73898	0.591371	0.684206	0.59538	0.814125	92.0593	0.944533
320	291.061	255.947	7315.1	8.42625	3.61847	2.73431	0.755654	0.429428	0.675501	0.77473	349.217	1.19981
321	26.7028	40.8862	6693.1	2.29795	1.68983	1.36402	0.807196	0.735365	0.406416	0.886304	22.1868	0.830876
322	196.266	190.781	6890.31	7.7762	3.08996	2.3217	0.751367	0.397361	0.701436	0.795173	233.676	1.19061
323	699.615	467.696	7539.44	9.3939	5.19595	3.60469	0.693749	0.55312	0.616274	0.784002	737	1.05344
324	165.558	155.408	6895.38	4.7147	3.33904	2.39405	0.716989	0.708219	0.492215	0.86545	157.87	0.953563
325	1345.82	701.276	8085.27	9.01156	6.88235	5.30474	0.770775	0.763725	0.411341	0.821599	1378.13	1.024
326	112.152	124.915	7084.38	5.44532	2.40134	2.00669	0.835653	0.440991	0.631484	0.79778	109.912	0.980027
327	536.727	389.36	7291.81	8.81587	5.52505	2.80063	0.506897	0.626717	0.68232	0.786341	571.407	1.06461
328	684.928	455.4	7579.75	7.66631	6.85333	3.2324	0.471655	0.893954	0.578362	0.796973	711.38	1.03862
329	825.118	505.885	8056.1	8.624	5.91372	4.14077	0.700198	0.685728	0.519855	0.810462	884.584	1.07207
330	242.996	215.292	7710.76	5.2397	4.51099	2.63983	0.585198	0.860927	0.496187	0.813614	261.362	1.07558
331	1149.56	703.161	7722.81	11.2164	7.92917	3.50461	0.441989	0.706926	0.687547	0.731438	1305.6	1.13574
332	607.49	404.826	7670.88	8.08513	5.15039	3.65319	0.709304	0.63702	0.548159	0.821726	637.218	1.04894
333	409.889	311.575	7170.7	6.7842	5.31732	2.75055	0.517281	0.783779	0.594566	0.81443	415.622	1.01399
334	528.716	364.342	7477.91	8.13752	4.78779	3.30002	0.689258	0.58836	0.594468	0.833754	538.557	1.01861
335	738.334	464.333	7969.45	9.04493	5.37696	3.78459	0.703852	0.594473	0.581579	0.820394	770.992	1.04423
336	1054.76	637.401	8115.45	13.1696	5.84909	3.91756	0.669773	0.444137	0.702529	0.760081	1264.05	1.19842
337	165.558	151.559	7222.52	4.3403	3.41646	2.61602	0.765711	0.787149	0.397272	0.88162	162.489	0.981466
338	122.833	127.384	6843.97	4.85265	3.05442	1.88594	0.617448	0.629433	0.611358	0.850177	117.091	0.953256
339	77.4383	91.511	6785.86	3.79592	2.7241	1.68535	0.618682	0.717639	0.55601	0.84896	72.9993	0.942678
340	675.582	462.124	7863.68	9.82791	5.61425	3.44816	0.61418	0.571256	0.649146	0.773682	796.948	1.17965
341	125.503	134.53	6684.7	4.31069	3.71691	1.79451	0.482796	0.862255	0.583707	0.80691	120.438	0.959639
342	284.385	233.649	7082	6.33381	3.64825	2.92206	0.800947	0.575997	0.538657	0.842552	282.831	0.994536
343	20.0271	32.5185	6366.07	2.14752	1.52983	1.14419	0.747923	0.71237	0.467202	0.884285	15.7459	0.78623
344	1118.85	662.296	7820.17	11.8111	7.22878	3.37628	0.467061	0.612035	0.714143	0.764634	1207.48	1.07922
345	475.311	335.087	8100.99	7.24846	4.74077	3.54582	0.747941	0.654039	0.510818	0.841677	510.388	1.0738
346	149.536	150.511	6916.05	4.32153	3.40763	2.50618	0.735462	0.788523	0.420072	0.823964	154.593	1.03382
347	973.319	562.787	7586.73	10.3329	5.97857	4.13822	0.692175	0.578595	0.59951	0.819715	1070.83	1.10018
348	566.1	389.68	7844.82	6.97553	6.08414	3.41453	0.561219	0.872212	0.510498	0.812203	607.011	1.07227
349	253.677	224.595	7518.51	6.81227	3.6234	2.52867	0.697873	0.531893	0.628806	0.808787	261.45	1.03064
350	431.251	327.985	7640.15	10.1905	3.99228	2.86439	0.717481	0.391764	0.718917	0.801144	488.133	1.1319
351	822.448	514.651	7601.82	8.70264	8.21073	3.18029	0.387334	0.943475	0.63456	0.79856	951.894	1.15739
352	1432.61	776.144	8306.72	8.7515	7.59665	6.47399	0.852217	0.868039	0.260242	0.773956	1802.87	1.25845
353	566.1	416.75	7416.81	7.67357	6.64469	3.35817	0.505391	0.865919	0.562372	0.761929	717.238	1.26698
354	627.517	406.486	8057.51	6.48075	5.84306	4.32299	0.739851	0.901602	0.332949	0.836589	685.706	1.09273
355	1858.52	902.119	8845.48	12.5109	6.99703	5.95818	0.851529	0.559275	0.523761	0.794381	2184.76	1.17554
356	372.505	285.434	7498.18	7.63246	4.07168	2.82755	0.694444	0.533468	0.629536	0.830284	368.075	0.988109
357	524.711	432.251	7006.73	11.5827	7.4869	2.12432	0.283738	0.646387	0.816595	0.689558	771.651	1.47062
358	428.581	306.806	7526.62	6.05861	4.92047	3.45074	0.701303	0.812145	0.43044	0.85739	430.903	1.00542
359	170.898	164.04	6912.35	4.60596	3.62461	2.44842	0.675499	0.786939	0.468423	0.831436	171.22	1.00188
360	58.7463	71.7041	7047.61	2.71353	2.41611	1.87003	0.773982	0.890395	0.31085	0.888819	51.3555	0.874192
361	1170.92	637.509	8453.34	9.17636	6.48582	5.23671	0.80741	0.706796	0.429326	0.820616	1305.52	1.11495
362	472.64	365.98	7228.42	9.04788	5.74442	2.56423	0.446386	0.634892	0.716594	0.760493	558.263	1.18116
363	937.27	578.7	7957.52	9.90395	6.28918	4.15939	0.661356	0.635018	0.580027	0.774774	1085.23	1.15786
364	112.152	117.37	7043.58	3.41529	3.05074	2.49911	0.819181	0.893259	0.268259	0.868184	109.07	0.972519
365	16.0217	29.1091	6514.58	2.2507	1.5448	0.829765	0.537134	0.686364	0.63133	0.818439	12.0846	0.754266
366	226.974	203.705	7397.61	6.20373	3.61152	2.56813	0.711092	0.582153	0.586035	0.8207	241.017	1.06187
367	584.792	426.212	7283.98	9.31207	6.32959	2.79209	0.441117	0.679719	0.700164	0.761705	689.351	1.1788
368	455.284	325.147	7686.14	7.13289	4.85898	3.09826	0.637637	0.681208	0.565637	0.841602	449.798	0.987952
369	292.396	245.943	7195.3	6.20574	4.19849	2.77589	0.661164	0.676549	0.552691	0.811285	302.954	1.03611
370	809.096	494.158	7892.34	8.58244	6.33891	3.89394	0.614291	0.738591	0.54629	0.820331	887.367	1.09674
371	265.693	229.089	7109.18	7.77698	3.61139	2.37412	0.657396	0.46437	0.694725	0.815469	279.304	1.05123
372	89.4545	97.8675	6812.79	2.97664	2.85522	2.29981	0.805476	0.959209	0.22738	0.884047	81.8742	0.91526
373	785.064	522.601	7743.15	11.7337	4.75043	3.95251	0.832032	0.404855	0.663148	0.757669	922.844	1.1755
374	512.695	340.369	8122.84	5.47012	4.9462	4.56966	0.923873	0.904222	0.164614	0.873648	517.894	1.01014
375	372.505	306	7356.52	13.7703	3.10136	3.04214	0.980905	0.225221	0.77908	0.769871	544.207	1.46094
376	288.391	253.392	7147.35	8.58903	3.53177	2.36091	0.668479	0.411195	0.725125	0.778452	299.989	1.04022
377	117.493	133.425	6725.89	5.74462	2.92077	1.72717	0.591341	0.508436	0.699341	0.778737	121.39	1.03317
378	1316.45	877.519	7576.12	20.003	8.42108	2.89324	0.343571	0.420991	0.85536	0.641085	2041.44	1.55071
379	456.619	326.614	7663.43	6.43949	5.08621	3.36347	0.661293	0.789846	0.47768	0.841022	461.447	1.01057
380	823.783	488.114	8108.36	9.18888	4.77747	4.69068	0.981834	0.519919	0.489526	0.843428	862.552	1.04706
381	100.136	112.294	6858.33	5.62484	2.85826	1.79245	0.627113	0.50815	0.681333	0.82642	120.711	1.20548
382	46.73	63.304	6568.69	3.71236	2.09219	1.40747	0.672724	0.563574	0.62087	0.83624	45.7907	0.979901
383	164.223	199.52	6638	12.0335	3.00968	1.47048	0.488584	0.250107	0.877802	0.62869	223.08	1.3584
384	152.206	149.677	6972.35	5.26791	3.17723	2.09888	0.660599	0.603129	0.601573	0.844639	147.151	0.966786
385	110.817	120.322	6959.88	4.41946	2.96033	2.03676	0.688019	0.669839	0.539138	0.831274	111.619	1.00724
386	45.3948	65.2024	6620.88	4.70124	1.89074	1.17924	0.623692	0.402179	0.749164	0.763948	43.9071	0.967227
387	375.175	269.796	7095.84	5.8632	3.98327	3.86479	0.970256	0.679367	0.34084	0.890042	378.084	1.00775
388	349.807	264.162	7510.73	6.77197	4.00404	3.08187	0.769691	0.591267	0.544907	0.8632	350.04	1.00066
389	82.7788	98.5537	6712.15	5.2201	2.12914	1.69014	0.793817	0.407873	0.676224	0.815446	78.6855	0.95055
390	168.228	150.086	7173.3	3.86218	3.54868	2.83013	0.797515	0.91883	0.26722	0.916465	162.478	0.965819
391	843.81	586.61	7463.09	12.5947	7.86917	2.53305	0.321895	0.624801	0.79888	0.708672	1051.59	1.24624
392	102.806	108.086	6616.52	4.59582	2.59549	1.90607	0.734378	0.564749	0.585261	0.836249	95.2377	0.926383
393	81.4437	99.7481	6555.25	4.28614	2.73875	1.6808	0.613709	0.638979	0.607853	0.786506	82.6463	1.01477
394	94.7951	109.086	6725.25	4.22664	2.86291	1.76001	0.614762	0.67735	0.583591	0.82116	89.2086	0.941067
395	16.0217	27.4838	6546.5	1.86055	1.55554	1.05129	0.675833	0.836068	0.434958	0.837116	12.7448	0.79547
396	180.244	168.829	7271.68	4.43171	3.74524	2.54921	0.680654	0.8451	0.424779	0.846695	177.234	0.983297
397	30.7083	45.6359	6624.91	4.13749	1.65288	1.12354	0.679748	0.399489	0.728448	0.829764	32.1852	1.0481
398	1571.46	803.219	8302.64	12.0988	6.78889	4.8075	0.708143	0.561123	0.602645	0.795972	1654.05	1.05255
399	128.174	133.07	6781.04	4.36341	3.37217	1.98791	0.589503	0.772829	0.544414	0.834254	122.524	0.955922
400	206.947	208.203	6766.09	8.1496	3.47381	1.82516	0.525404	0.426255	0.776044	0.747749	216.437	1.04586
401	915.908	518.965	7997.57	8.68724	5.71576	4.52687	0.791997	0.657949	0.478906	0.854125	941.547	1.02799
402	85.4491	111.378	6677.84	7.36478	2.19171	1.3068	0.596245	0.297594	0.822561	0.709744	88.3568	1.03403
403	309.753	259.312	7124.07	6.858	4.25343	2.91533	0.685406	0.620215	0.574901	0.801142	356.215	1.15
404	938.605	552.171	8043.26	11.2494	5.46038	3.94851	0.723119	0.485394	0.649002	0.816188	1015.95	1.0824
405	88.1194	100.119	6832.53	3.96363	2.81686	1.73438	0.615715	0.710678	0.562425	0.85123	81.1133	0.920493
406	34.7137	48.2627	6506.73	2.14871	1.81339	1.71243	0.944324	0.843942	0.203045	0.890738	27.9493	0.805137
407	100.136	110.161	6853.89	3.97642	3.01721	1.84462	0.611365	0.758776	0.536111	0.858821	92.7027	0.92577
408	33.3786	46.3087	6437.72	3.96466	1.47106	0.987687	0.671413	0.371042	0.750877	0.731448	24.1292	0.722896
409	52.0706	66.1677	6847.64	3.30645	2.37648	1.52456	0.641518	0.718741	0.538914	0.871162	50.18	0.963691
410	371.17	280.582	7235.77	6.57208	4.62265	3.07221	0.6646	0.703377	0.532535	0.848206	390.961	1.05332
411	269.699	214.301	7211.86	5.76912	3.62632	3.11963	0.860274	0.628575	0.459253	0.889614	273.38	1.01365
412	1280.4	644.462	8735.94	8.93379	7.63993	4.67028	0.611299	0.855172	0.477234	0.866695	1335.23	1.04282
413	65.422	78.859	6762.22	3.52959	2.10551	1.93177	0.917485	0.596531	0.452692	0.877697	60.1348	0.919184
414	62.7517	78.9744	6708.34	3.96182	1.92574	1.75647	0.912101	0.486075	0.556651	0.837393	56.1334	0.894533
415	110.817	128.969	6691.94	6.9255	2.60979	1.5117	0.579242	0.376838	0.78172	0.766373	114.449	1.03277
416	515.365	350.155	7435.26	6.87875	5.31982	3.42504	0.643827	0.773371	0.502083	0.849959	525.003	1.0187
417	436.592	310.808	7239.06	7.86164	3.95143	3.31933	0.840033	0.502622	0.577781	0.855191	431.924	0.989308
418	164.223	148.361	7072.28	4.44553	3.33639	2.53224	0.758977	0.750504	0.430385	0.898472	157.324	0.957991
419	37.384	59.3306	6506.5	31.0452	1.38641	0.832787	0.600678	0.0446579	0.973175	0.702275	150.144	4.01627
420	198.936	177.023	7236.68	4.04684	3.40402	3.36127	0.987443	0.841154	0.169408	0.867941	193.954	0.974957
421	375.175	326.227	6965.98	11.7728	3.01722	2.69604	0.89355	0.256288	0.770994	0.723132	401.145	1.06922
422	815.772	482.281	8124.84	7.81036	6.13514	4.22865	0.689251	0.785513	0.458585	0.846466	848.763	1.04044
423	473.976	348.292	7991.22	6.866	4.9644	3.42011	0.688926	0.723041	0.501878	0.803831	488.314	1.03025
424	528.716	380.96	7646.22	7.29468	5.14046	3.56432	0.693384	0.704687	0.511381	0.793696	559.852	1.05889
425	461.959	320.697	7976.2	6.24635	5.2286	3.50715	0.670763	0.837065	0.438527	0.862429	479.794	1.03861
426	186.92	168.052	6972.86	4.3886	3.91404	2.55026	0.651567	0.891865	0.41889	0.87585	183.495	0.981676
427	121.498	134.955	6724.91	5.9211	2.24777	2.1311	0.948095	0.379621	0.640083	0.791945	118.809	0.977865
428	34.7137	50.1061	6592.42	5.25565	1.7441	1.27134	0.728937	0.331852	0.758101	0.778196	48.8142	1.40619
429	176.239	164.474	7310.68	4.34238	4.05434	2.54485	0.627685	0.933668	0.413951	0.852424	187.671	1.06487
430	337.791	253.98	7349.31	5.51749	4.4386	3.31248	0.746289	0.80446	0.399641	0.877738	339.805	1.00596
431	253.677	305.574	6592.59	13.9835	3.61142	1.36837	0.378899	0.258262	0.902145	0.552817	289.459	1.14105
432	423.24	319.882	7728.18	6.87142	4.35485	3.61397	0.829871	0.633764	0.474058	0.810621	452.994	1.0703
433	247.001	260.131	6758.28	7.93225	5.59422	1.6202	0.28962	0.70525	0.795745	0.669707	301.157	1.21925
434	190.925	209.868	6603.32	6.81492	5.72093	1.49491	0.261305	0.839471	0.780642	0.693995	244.135	1.27869
435	228.309	201.225	7297.89	6.43781	3.40963	2.55446	0.74919	0.529626	0.60321	0.84108	234.873	1.02875
436	60.0814	74.1025	6745.56	3.07795	2.60496	1.64966	0.633275	0.846328	0.464041	0.874127	55.4045	0.922157
437	164.223	179.954	6853.63	10.3044	2.23994	2.10281	0.938781	0.217377	0.79593	0.725339	203.304	1.23798
438	142.86	137.023	7049.58	4.10852	3.48614	2.25402	0.646567	0.848515	0.451379	0.869841	135.231	0.946596
439	84.114	99.9813	6578.73	5.08241	2.39136	1.62895	0.681181	0.470517	0.679493	0.816963	82.9301	0.985925
440	66.7571	89.7911	6500.08	5.31984	2.57363	1.23934	0.481552	0.483779	0.767035	0.743352	71.0757	1.06469
441	242.996	232.275	7104.72	8.02326	3.37208	2.35919	0.699624	0.420288	0.705956	0.747456	267.363	1.10028
442	153.541	158.101	7211.65	4.83498	3.49695	2.13038	0.609211	0.723262	0.559381	0.804104	150.88	0.982664
443	153.541	163.049	6686.5	8.8591	3.07984	1.74365	0.566152	0.347647	0.803179	0.744149	199.281	1.2979
444	451.278	344.241	7568.16	10.7882	3.39702	2.98061	0.877418	0.314882	0.723717	0.782855	457.553	1.0139
445	265.693	230.091	7173.52	7.07849	3.88347	2.39517	0.616759	0.548631	0.661627	0.811177	275.794	1.03802
446	154.877	151.124	6833.09	4.83242	3.32832	2.29998	0.691031	0.688749	0.524053	0.854206	154.954	1.0005
447	174.904	176.223	6938.86	5.71111	3.6929	2.06754	0.55987	0.646617	0.637978	0.791531	182.655	1.04432
448	871.848	546.816	7451.25	10.9258	6.4971	3.19871	0.49233	0.594655	0.707233	0.781443	951.125	1.09093
449	226.974	231.663	6621.51	7.75314	4.25987	1.84945	0.434155	0.549438	0.761458	0.712071	255.862	1.12727
450	161.552	175.966	6678.92	10.9535	2.57218	1.70765	0.663893	0.234826	0.8441	0.728023	201.531	1.24747
451	248.337	251.263	6634.23	12.3222	6.03841	1.62171	0.268566	0.490042	0.868392	0.691875	505.444	2.03532
452	125.503	128.549	6875.5	4.49556	3.07926	2.12436	0.689892	0.684956	0.527454	0.851263	123.182	0.981502
453	263.023	244.289	7053.12	7.12838	4.04845	2.40289	0.593533	0.567934	0.662912	0.750978	290.471	1.10436
454	750.35	558.421	7407.91	15.0556	7.36189	2.44706	0.332396	0.48898	0.837465	0.683165	1136.11	1.51411
455	202.942	180.697	7095.58	4.99653	3.86579	2.43109	0.628872	0.773695	0.513445	0.860683	196.696	0.969224
456	522.041	443.894	7211.45	14.7489	4.34858	2.59241	0.59615	0.294841	0.82423	0.66033	696.462	1.33411
457	201.607	181.944	7487.41	5.13198	3.91338	2.4745	0.632317	0.762549	0.517827	0.847231	208.168	1.03254
458	134.849	133.095	6949.57	4.15998	2.89534	2.65807	0.918053	0.695998	0.361037	0.874436	134.105	0.99448
459	121.498	126.468	7053.13	4.07595	2.86884	2.44742	0.853104	0.703846	0.399546	0.842178	119.876	0.986652
460	288.391	238.046	7633.42	6.52631	3.57566	2.93829	0.821747	0.547884	0.549778	0.834577	287.215	0.995923
461	200.271	180.421	7414.85	5.73068	2.93269	2.8235	0.962769	0.511753	0.5073	0.851417	198.769	0.992499
462	251.007	237.867	6959.33	8.15671	4.2985	1.88415	0.438327	0.52699	0.769006	0.751918	276.717	1.10243
463	52.0706	71.1487	6508.56	6.25348	1.85659	1.30268	0.701649	0.29689	0.791688	0.796454	63.3526	1.21667
464	100.136	108.472	6930.25	4.05456	2.59637	2.18075	0.839923	0.640358	0.462149	0.867991	96.1625	0.960322
465	276.374	243.603	7003.39	6.87866	4.69633	2.16587	0.461184	0.682739	0.685132	0.789877	293.078	1.06044
466	268.364	238.154	7112.36	6.37079	4.58111	2.25094	0.491352	0.71908	0.646678	0.785937	275.18	1.0254
467	198.936	179.749	7042.15	5.09393	3.91295	2.33202	0.595974	0.768161	0.542196	0.846888	194.705	0.978732
468	108.147	116.407	6875.19	4.22504	3.04972	1.96064	0.64289	0.721822	0.535948	0.850027	105.822	0.978507
469	425.91	335.83	6885.87	9.40389	4.23753	2.65774	0.627191	0.450614	0.717379	0.774012	443.63	1.0416
470	388.526	337.624	6993.43	11.383	5.30469	1.94701	0.367036	0.466017	0.828955	0.715846	492.465	1.26752
471	238.991	237.378	7041.82	9.3261	4.44508	1.7457	0.392726	0.476628	0.812816	0.720186	303.137	1.26841
472	40.0543	57.0165	6273.83	4.41422	1.63417	1.01683	0.622231	0.370205	0.769647	0.740185	30.7246	0.767074
473	73.4328	93.1505	6747.89	4.76927	2.16436	1.58224	0.731042	0.453813	0.668244	0.785499	68.4133	0.931645
474	255.012	226.467	7240.49	6.78131	3.90967	2.21544	0.566657	0.576536	0.673302	0.804391	246.038	0.96481
475	80.1085	99.0305	6716.32	4.49747	2.40712	1.64245	0.682328	0.535216	0.634807	0.790148	74.481	0.929751
476	88.1194	103.977	6711.24	3.76299	2.72807	1.85622	0.680414	0.724974	0.506717	0.815677	79.819	0.905805
477	152.206	151.299	6883.96	4.46325	3.72863	2.16907	0.581734	0.835409	0.514014	0.834939	151.204	0.993416
478	102.806	130.403	6574.68	6.89313	3.94643	1.04951	0.265939	0.572516	0.847745	0.634925	119.59	1.16326
479	112.152	127.434	6941.52	5.09641	2.82733	1.88702	0.66742	0.554769	0.629736	0.795543	113.895	1.01554
480	92.1248	100.794	6940.22	3.67483	2.46875	2.29691	0.930394	0.6718	0.374962	0.88662	87.2862	0.947477
481	82.7788	103.9	6611.56	5.35388	2.62142	1.40406	0.535611	0.48963	0.737749	0.782452	82.5426	0.997146
482	177.574	192.555	6719.38	7.24765	3.39766	1.7229	0.507085	0.468795	0.762281	0.72135	177.716	1.0008
483	32.0434	47.3014	6748.33	2.60723	1.94019	1.39656	0.719806	0.744157	0.464352	0.854076	29.5919	0.923494
484	42.7246	65.0608	6591.31	4.92976	2.10907	0.947762	0.449374	0.427824	0.807747	0.728456	41.2766	0.96611
485	170.898	162.918	7093.38	4.92539	3.77767	2.20809	0.584512	0.766979	0.551692	0.844986	172.096	1.00701
486	41.3894	59.1239	6549.06	3.55203	1.96268	1.32767	0.676461	0.552551	0.626221	0.77072	38.7709	0.936734
487	72.0977	87.2378	6687.11	3.57594	2.54196	1.62896	0.640827	0.710851	0.544468	0.82924	62.0237	0.860273
488	439.262	317.534	7716.18	7.69991	4.63565	2.94164	0.634569	0.602039	0.617965	0.836455	439.819	1.00127
489	222.969	187.058	7205.34	5.23385	3.32388	3.00626	0.904444	0.635073	0.425612	0.894297	219.07	0.982512
490	26.7028	40.6314	6634.1	2.79147	1.57903	1.21578	0.769956	0.56566	0.564467	0.881559	22.4474	0.840638
491	22.6974	35.9653	6663.47	2.72154	1.32875	1.23902	0.932469	0.488237	0.544734	0.846064	18.7684	0.826895
492	256.347	248.071	7008.57	9.43699	4.46343	1.84517	0.413398	0.472971	0.804475	0.725089	325.557	1.26998
493	65.422	84.5024	6772.96	4.13003	2.53925	1.48602	0.585221	0.614827	0.640191	0.802768	65.2788	0.997811
494	412.559	338.523	7009.5	8.80326	5.61003	2.4686	0.440034	0.637267	0.719581	0.74599	510.68	1.23783
495	76.1031	98.5268	7092.81	6.93663	2.09035	1.5742	0.75308	0.30135	0.773059	0.759672	95.6132	1.25636
496	194.931	177.261	7121.36	6.72197	2.88325	2.51744	0.873127	0.428929	0.625491	0.859145	204.374	1.04844
497	97.4654	116.466	6627.32	6.44187	2.33216	1.95379	0.837761	0.362032	0.696704	0.762645	122.952	1.2615
498	138.855	134.331	7144.04	3.44657	3.14295	2.78282	0.885418	0.911907	0.192581	0.874332	126.269	0.909363
499	72.0977	89.9225	6630.37	4.84241	2.03111	1.6773	0.825808	0.419442	0.653622	0.812209	69.1027	0.95846
500	267.028	232.919	7091.75	6.67694	4.18723	2.35677	0.562848	0.627117	0.647029	0.804013	276.001	1.0336
501	78.7734	109.243	6665.86	7.59126	1.85189	1.41228	0.762612	0.243951	0.81396	0.675337	83.1645	1.05574
502	42.7246	56.1771	6637.34	2.58853	1.96891	1.75513	0.891419	0.760631	0.321959	0.906303	37.4694	0.876999
503	168.228	158.322	7105.29	4.53668	3.71981	2.33767	0.628438	0.819942	0.484717	0.860663	165.246	0.982276
504	34.7137	51.2047	6551.08	5.85048	1.90155	1.07202	0.563763	0.325025	0.816763	0.781469	49.9566	1.4391
505	967.978	670.016	7180.8	14.8741	7.69405	2.52526	0.32821	0.517277	0.830225	0.681582	1210.55	1.25059
506	32.0434	48.0357	6608.33	4.33427	1.36389	1.31761	0.966063	0.314677	0.696003	0.796817	32.6265	1.0182
507	52.0706	81.9906	6487.79	8.06384	3.05225	0.867625	0.284257	0.378511	0.892405	0.631277	89.4506	1.71787
508	16.0217	11.336	6465.17	1.2378	1.15572	0.55482	0.480066	0.933688	0.551768	0.852503	3.32462	0.207507
509	65.422	83.0341	6723.37	4.95661	2.17888	1.3726	0.629959	0.439591	0.723076	0.80993	62.0943	0.949135
510	64.0868	91.3438	6685.35	10.2845	1.5224	1.46606	0.962996	0.148029	0.857449	0.6767	96.1507	1.50032
511	439.262	359.084	6985.67	9.91531	4.67723	2.43728	0.521094	0.471718	0.75419	0.738702	473.465	1.07787
512	287.056	241.763	7220.52	5.84535	4.7591	2.51402	0.528256	0.814169	0.56991	0.817949	292.95	1.02053
513	184.25	175.697	7359.92	5.60062	3.70422	2.19745	0.593229	0.661395	0.607642	0.817521	190.959	1.03641
514	452.613	372.708	7143.68	12.1941	3.36242	2.71014	0.806009	0.275741	0.77775	0.720307	465.46	1.02838
515	182.915	183.531	7004.96	9.13722	2.61408	2.03658	0.779081	0.286092	0.777111	0.77488	203.762	1.11398
516	16.0217	29.7521	6430.33	2.53857	1.50131	0.735054	0.489609	0.591398	0.710446	0.751132	11.7346	0.732417
517	174.904	157.715	7242.29	4.83187	3.04583	2.71362	0.890928	0.630363	0.438392	0.890871	167.286	0.956446
518	196.266	184.152	7120.62	4.94744	4.28628	2.18454	0.509658	0.866363	0.558451	0.821774	194.048	0.9887
519	263.023	231.672	7177.25	5.46363	4.71701	2.49632	0.529216	0.863348	0.543102	0.803814	269.486	1.02457
520	728.988	469.815	7616.11	10.423	5.59827	3.12081	0.55746	0.537108	0.700584	0.803899	762.785	1.04636
521	70.7626	87.1094	6670.55	3.77931	2.73787	1.50538	0.549836	0.724436	0.601679	0.822066	65.2467	0.922051
522	81.4437	103.97	6692.08	3.98674	3.66369	1.3822	0.37727	0.91897	0.6533	0.772027	84.566	1.03834
523	22.6974	36.9842	6499.65	5.50545	1.28206	1.0957	0.854643	0.232871	0.800978	0.823394	32.3955	1.42727
524	172.233	194.672	6676.56	7.04232	4.12168	1.59447	0.386849	0.585273	0.773588	0.683638	193.863	1.12558
525	60.0814	77.5107	6645.64	4.0423	2.18054	1.5538	0.712572	0.539431	0.615616	0.828333	57.3689	0.954852
526	89.4545	111.358	6668.72	5.99259	2.62087	1.43709	0.548326	0.437352	0.760189	0.752893	94.5439	1.05689
527	433.921	368.705	7148.34	11.704	5.33897	2.11135	0.395459	0.456164	0.819605	0.709071	552.639	1.27359
528	88.1194	104.498	6848.27	4.12734	2.6768	1.85615	0.693423	0.648553	0.550279	0.807873	85.8993	0.974806
529	142.86	164.659	6848.36	8.02589	2.63991	1.7011	0.644378	0.328925	0.788048	0.722106	150.974	1.05679
530	49.4003	66.5662	6664.84	3.42758	1.95852	1.65397	0.844501	0.5714	0.517452	0.830969	46.5083	0.941458
531	17.3569	29.3871	6417.08	2.03559	1.41913	1.1162	0.786544	0.697157	0.451655	0.867103	13.5065	0.778166
532	102.806	114.087	6800.31	4.27633	2.82566	1.90469	0.674068	0.660767	0.554598	0.837918	96.4059	0.937746
533	164.223	190.449	6648.79	15.1589	2.89871	1.41917	0.489587	0.191222	0.90638	0.674057	261.213	1.5906
534	125.503	140.012	6775.12	4.89023	4.37339	1.65428	0.37826	0.894312	0.661718	0.773041	148.199	1.18083
535	46.73	67.6754	6589.63	3.99378	2.19027	1.11665	0.509824	0.548421	0.720402	0.765415	40.9156	0.875574
536	320.434	249.057	7387.7	6.11221	3.89787	3.21238	0.824137	0.637719	0.474432	0.858989	320.584	1.00047
537	224.304	196.038	7204.67	5.37887	4.0632	2.46681	0.60711	0.755401	0.541388	0.850287	225.831	1.00681
538	238.991	203.655	7182.87	5.80877	3.92498	2.49403	0.635426	0.675699	0.570643	0.854095	238.184	0.996624
539	28.038	43.2395	6772.71	2.43463	1.71267	1.39677	0.815552	0.703461	0.426291	0.856047	24.3959	0.870103
540	237.655	234.031	6984.85	12.3467	2.93176	2.09688	0.715229	0.237454	0.830166	0.72513	317.936	1.3378
541	321.769	265.783	7248.98	8.52613	4.53379	2.38911	0.526957	0.531752	0.719789	0.803609	386.847	1.20225
542	154.877	151.568	6977.92	5.51025	2.88077	2.29737	0.797486	0.522801	0.583073	0.843508	152.757	0.986312
543	54.7408	69.589	6638.29	3.01651	2.30857	1.68829	0.731314	0.765314	0.440315	0.857684	49.2476	0.89965
544	25.3677	40.5823	6574.89	3.19657	1.61111	1.20681	0.749054	0.504011	0.622469	0.821436	26.0336	1.02625
545	133.514	140.638	6783.78	6.54118	2.63293	1.93403	0.734552	0.402517	0.704331	0.814155	139.524	1.04501
546	124.168	138.661	6790.16	5.72105	2.9281	1.84008	0.628422	0.511812	0.678366	0.777422	129.119	1.03987
547	25.3677	38.9376	6860.58	2.46517	1.79375	1.18813	0.662372	0.727639	0.518032	0.848707	22.007	0.867521
548	323.104	250.226	7137.65	6.87787	3.50839	3.10749	0.885732	0.510098	0.54819	0.862054	314.095	0.972116
549	323.104	282.3	7231.33	8.42802	3.95649	2.5155	0.635789	0.469445	0.701532	0.757397	351.357	1.08744
550	1129.53	673.742	8237.22	9.76363	6.91651	4.49159	0.649402	0.708395	0.539967	0.756885	1270.54	1.12483
551	49.4003	64.2803	6506.16	3.38423	2.08163	1.56978	0.754112	0.615096	0.536148	0.872061	46.3223	0.937692
552	602.149	415.839	8259.39	8.18964	5.95649	3.16706	0.5317	0.72732	0.613284	0.796011	647.143	1.07472
553	237.655	203.149	7699.75	4.7994	3.75931	3.28555	0.873977	0.783287	0.315425	0.852288	248.308	1.04483
554	17.3569	32.0982	6504.31	6.51007	1.48518	0.597631	0.402395	0.228136	0.908199	0.68191	24.204	1.39449
555	165.558	164.096	6643.81	5.45864	3.39518	2.20036	0.648083	0.621984	0.596903	0.823487	170.817	1.03177
556	308.418	266.637	6733.6	6.61997	5.46205	2.25887	0.413558	0.825087	0.658779	0.782674	342.131	1.10931
557	28.038	43.7617	6445.33	2.56288	1.72738	1.22969	0.711879	0.674	0.520194	0.850689	22.8034	0.813302
558	275.039	262.154	6750.6	7.07284	5.99945	2.12773	0.354654	0.848238	0.699169	0.719948	378.19	1.37504
559	45.3948	65.7758	6590.47	4.44664	2.18076	1.24496	0.570883	0.490428	0.720023	0.7816	50.5687	1.11397
560	20.0271	35.5047	6488.73	16.6713	1.3804	0.993443	0.719678	0.0828007	0.94041	0.769828	95.765	4.78176
561	117.493	128.772	7022.8	4.39043	3.38349	1.94842	0.575861	0.77065	0.556213	0.813333	121.239	1.03189
562	212.288	219.413	6931.68	8.77799	3.28853	1.83662	0.558494	0.374633	0.790769	0.713989	222.078	1.04612
563	26.7028	41.2587	6584.9	3.8685	1.52778	1.00937	0.660676	0.394928	0.739081	0.802789	24.9885	0.935799
564	108.147	134.356	6657.9	6.40637	2.85118	1.51961	0.532975	0.445054	0.762797	0.716419	116.268	1.07509
565	82.7788	100.71	6570.27	4.42677	2.98312	1.53628	0.514993	0.673882	0.652956	0.781314	84.9802	1.02659
566	34.7137	51.3969	6543.42	2.78265	2.25613	1.12878	0.500317	0.810787	0.59435		29.6839	0.855107
567	65.422	78.7728	6561.96	3.71903	2.32819	1.65429	0.710548	0.626019	0.555183	0.871027	59.9995	0.917115
568	162.887	178.772	6672.14	6.69267	3.95475	1.67639	0.423893	0.590908	0.749518	0.731404	185.859	1.14103
569	117.493	155.116	6516.69	10.3585	2.93153	1.32863	0.45322	0.283008	0.871735	0.614114	168.999	1.43838
570	178.909	168.779	7337.13	5.06943	3.71636	2.384	0.641487	0.733092	0.529731	0.842897	188.136	1.05157
571	198.936	180.083	7518.44	4.72306	4.6867	2.26179	0.482598	0.992302	0.521117	0.849241	209.716	1.05419
572	181.579	164.411	6856.57	4.66988	3.54413	2.52974	0.713784	0.758933	0.458286	0.871895	175.38	0.965858
573	21.3623	39.5429	6407.69	4.4496	1.50865	0.779227	0.516506	0.339053	0.824877	0.693632	21.911	1.02569
574	18.692	31.7907	6456.86	2.13863	1.56757	0.988862	0.630824	0.732978	0.53762	0.821363	13.8863	0.742903
575	42.7246	61.6971	6083.78	9.80527	1.70296	0.811945	0.476784	0.173678	0.917193	0.687878	56.7911	1.32924
576	100.136	111.548	6754.83	4.15643	2.98312	1.82501	0.61178	0.717712	0.560918	0.833409	94.786	0.946576
577	180.244	182.278	6961.21	7.18444	3.20652	1.98678	0.619605	0.446315	0.723461	0.769977	191.719	1.06366
578	142.86	146.37	6919.3	5.54447	2.60635	2.47275	0.94874	0.470081	0.554016	0.822324	149.679	1.04773
579	311.088	240.414	7855.5	5.7376	4.0665	3.23811	0.79629	0.708746	0.435633	0.873165	316.469	1.0173
580	692.939	464.473	8180.95	9.47374	6.05774	3.49134	0.576343	0.639424	0.631472	0.787584	839.291	1.21121
581	18.692	28.4459	6044.21	2.37634	1.48973	0.857127	0.575357	0.626901	0.639308	0.797273	12.7101	0.679978
582	169.563	162.509	6840.39	4.599	3.30228	2.62504	0.794918	0.718043	0.429215	0.837958	166.994	0.984849
583	707.626	491.145	7298.33	9.47309	6.61116	3.2611	0.493272	0.697889	0.655751	0.753599	855.505	1.20898
584	58.7463	85.119	6592.75	8.60275	1.45817	1.38622	0.950659	0.1695	0.838863	0.693243	72.8393	1.2399
585	185.585	187.379	6791.26	6.18712	3.92197	1.9718	0.502758	0.633892	0.681306	0.762233	200.422	1.07995
586	44.0597	59.3277	6702.52	3.12656	1.7379	1.6836	0.968753	0.555851	0.461518	0.864897	38.3192	0.869712
587	217.628	194.325	6983.83	4.72741	4.36535	2.43135	0.556966	0.923413	0.485691	0.841735	210.174	0.965749
588	146.866	175.382	6667.07	9.37867	3.38963	1.43602	0.423652	0.36142	0.846884	0.665862	191.225	1.30204
589	592.803	411.364	7265.05	8.75208	5.87788	2.82281	0.480243	0.671598	0.67747	0.798467	608.278	1.0261
590	189.59	194.641	7004.41	7.49657	3.49358	1.95273	0.558949	0.466024	0.739516	0.748384	214.223	1.12992
591	17.3569	28.1812	6583.85	2.05986	1.36609	1.07775	0.788931	0.663196	0.476784	0.856059	12.7035	0.731903
592	433.921	335.402	7057.26	8.82415	4.40193	2.68177	0.609226	0.49885	0.696087	0.786901	436.342	1.00558
593	88.1194	104.626	6979.44	4.16534	2.79315	1.85632	0.664599	0.670568	0.554341	0.800259	90.4663	1.02663
594	102.806	117.002	6793.47	4.31368	3.56744	1.69467	0.47504	0.827006	0.607139	0.803042	109.239	1.06258
595	77.4383	99.9147	6648.05	7.87624	2.36383	1.38918	0.587679	0.300122	0.823624	0.741652	108.338	1.39903
596	52.0706	65.5264	6626.49	2.71301	2.47331	1.63471	0.660941	0.911648	0.397454	0.882754	45.9471	0.882401
597	129.509	147.768	6375.96	5.18521	3.23372	2.0006	0.618667	0.623643	0.614172	0.750604	140.513	1.08497
598	679.588	441.677	7272.86	8.87737	5.72997	3.38623	0.590968	0.645458	0.618555	0.817234	721.51	1.06169
599	61.4166	84.6102	6635.02	4.47608	2.88525	1.20562	0.417854	0.644594	0.730654	0.768146	65.2198	1.06193
600	173.569	186.181	6777.53	8.7374	3.21845	1.46208	0.454281	0.368353	0.832664	0.669252	172.222	0.992242
601	36.0488	53.8535	6717.15	2.99376	1.78481	1.44465	0.809412	0.596178	0.517447	0.821318	32.334	0.896949
602	17.3569	27.6703	6521.77	2.50015	1.19906	1.08144	0.901904	0.479598	0.567448	0.797378	13.58	0.7824
603	385.856	295.963	7185.22	7.18166	5.16905	2.59536	0.502097	0.719758	0.638612	0.823214	403.574	1.04592
604	60.0814	76.8009	6672.8	3.81039	2.24199	1.56886	0.699764	0.588388	0.588267	0.827441	56.1406	0.934408
605	321.769	251.559	7263.28	6.56509	4.00852	2.90973	0.725887	0.61058	0.556787	0.852814	320.749	0.99683
606	86.7843	95.1436	6940.66	4.21193	2.29633	2.02812	0.883201	0.545198	0.51848	0.882423	82.1673	0.9468
607	29.3731	46.0014	6492.73	3.89406	1.44577	1.11224	0.769309	0.371275	0.714375	0.797847	26.2294	0.892973
608	516.7	347.751	7632.67	6.75446	5.70514	3.33746	0.584992	0.844648	0.505888	0.854777	538.718	1.04261
609	114.822	145.672	6640.02	9.58621	4.20151	1.3775	0.327859	0.438287	0.856304	0.666708	232.399	2.02399
610	249.672	239.8	7071.16	8.27695	4.18619	1.82439	0.43581	0.505765	0.779582	0.737236	264.786	1.06054
611	16.0217	27.2348	6321.67	2.04609	1.45537	1.01458	0.697128	0.711293	0.504138	0.810277	12.6552	0.789879
612	194.931	211.145	6783.8	11.3684	3.42543	1.72408	0.503318	0.301311	0.848345	0.692124	281.229	1.44271
613	325.775	292.883	7005.93	8.34924	5.27193	2.03261	0.385554	0.631427	0.756551	0.735846	374.766	1.15038
614	169.563	185.209	6725.51	8.57216	3.27525	1.61259	0.492357	0.38208	0.81188	0.714045	189.647	1.11845
615	122.833	146.562	6749.66	7.41305	2.87056	1.75221	0.610405	0.387231	0.763632	0.7041	156.185	1.27152
616	68.0923	90.583	6571.75	4.34624	2.85994	1.28405	0.44898	0.658025	0.70456	0.754302	66.8562	0.981847
617	64.0868	88.7298	6718.6	9.61753	2.05375	1.15046	0.560174	0.213543	0.880379	0.71917	95.1858	1.48526
618	527.381	436.491	6849.21	9.57726	8.45543	1.95127	0.230771	0.882865	0.79626	0.680569	661.885	1.25504
619	96.1303	126.683	6502.9	47.2375	5.47976	1.07599	0.196358	0.116005	0.977222	0.539965	1166.67	12.1363
620	182.915	190.802	7003.21	6.61694	3.23803	2.05814	0.635616	0.489354	0.688959	0.743448	184.715	1.00984
621	158.882	171.932	6899.2	8.00814	2.88767	1.98917	0.688848	0.360592	0.751607	0.738652	192.681	1.21273
622	261.688	230.654	6981.88	6.82085	3.92201	2.31303	0.589757	0.575003	0.660888	0.800797	259.189	0.990451
623	161.552	157.758	6914.17	5.55553	3.15942	2.14137	0.677774	0.568698	0.614551	0.835887	157.439	0.974542
624	226.974	203.821	7063.46	5.8791	3.64407	2.53994	0.697008	0.619835	0.56797	0.818928	227.934	1.00423
625	97.4654	108.854	6804.95	4.32764	2.68189	1.92639	0.718296	0.619712	0.554863	0.844051	93.6539	0.960893
626	241.661	220.86	6933.84	7.02695	3.82017	2.22964	0.58365	0.543646	0.682701	0.791037	250.711	1.03745
627	427.246	314.236	8126.48	6.92071	4.36206	3.54487	0.812659	0.630292	0.487788	0.833848	448.262	1.04919
628	855.826	600.746	7792.55	13.1189	6.74567	2.9731	0.440741	0.514195	0.773373	0.696854	1102.1	1.28776
629	85.4491	100.205	6866.06	4.71734	2.57275	1.79171	0.69642	0.545382	0.620185	0.824888	91.086	1.06597
630	45.3948	64.7101	6630.88	4.46003	1.86426	1.22966	0.659597	0.417992	0.724294	0.778731	42.8268	0.94343
631	198.936	170.265	7194.85	4.37156	3.45097	3.07913	0.892251	0.789414	0.295645	0.902937	194.578	0.978091
632	137.52	148.055	6921.5	7.10556	2.3803	1.98578	0.834257	0.334991	0.720531	0.77852	140.686	1.02302
633	181.579	164.156	7536.88	4.19006	3.68128	2.78964	0.757791	0.878575	0.334224	0.879912	180.242	0.992637
634	242.996	246.374	6732.23	9.77769	3.71487	1.89256	0.509455	0.379933	0.806441	0.693408	287.951	1.185
635	42.7246	56.7164	6478.62	3.30871	2.06719	1.3907	0.672748	0.624771	0.579687	0.863169	39.8437	0.932571
636	33.3786	46.4044	6538.92	2.40508	1.90522	1.44524	0.758568	0.792167	0.399088	0.866869	27.7399	0.83107
637	263.023	249.335	6854.26	10.3323	3.16962	2.16106	0.681805	0.306769	0.790843	0.740942	296.455	1.1271
638	16.0217	28.6474	6385.42	4.43455	1.53555	0.677637	0.441299	0.34627	0.847192	0.747135	19.3286	1.2064
639	72.0977	101.069	6598.87	7.47762	2.7161	1.11379	0.410068	0.363231	0.851051	0.674029	94.7544	1.31425
640	503.349	470.928	6761.37	13.6764	6.97518	1.74832	0.250649	0.510018	0.872165	0.613833	698.612	1.38793
641	84.114	112.272	6578.48	6.1675	2.61292	1.4389	0.550689	0.423659	0.766696	0.697124	97.1304	1.15475
642	92.1248	116.488	6685.67	5.16521	3.40132	1.4515	0.426747	0.658504	0.718985	0.725945	106.817	1.15948
643	46.73	66.6523	6552.91	3.89367	2.06223	1.23562	0.599167	0.529637	0.682659	0.788112	41.5596	0.889356
644	283.05	250.373	7069.79	7.61269	4.15907	2.15874	0.519043	0.546333	0.71643	0.778753	286.301	1.01148
645	209.617	207.803	6878.53	6.61901	4.37286	1.92408	0.440005	0.660652	0.70931	0.760328	233.276	1.11287
646	56.076	79.1962	6473.79	5.16957	1.75232	1.26922	0.724309	0.338968	0.754482	0.729775	48.1608	0.858849
647	142.86	157.499	6744.49	8.05944	2.67057	1.68427	0.630677	0.331359	0.791019	0.751017	151.848	1.06291
648	18.692	30.1022	6608.86	2.08691	1.49547	1.13811	0.761041	0.716594	0.454643	0.880042	14.8783	0.795974
649	730.323	496.251	7590.15	11.0974	6.20624	2.95031	0.475378	0.559251	0.734145	0.762546	851.149	1.16544
650	339.126	304.171	7281.15	10.3034	3.50692	2.44753	0.697916	0.340364	0.762454	0.727042	370.444	1.09235
651	945.281	575.263	7740.91	12.4169	5.20701	3.89005	0.747079	0.419349	0.686713	0.784476	1053.53	1.11451
652	18.692	33.4327	6430.43	3.12932	1.39922	0.825966	0.590303	0.447134	0.736055	0.757571	15.1491	0.810459
653	173.569	188.299	6716.02	6.91925	4.75978	1.53718	0.322951	0.687905	0.777841	0.726214	212.06	1.22176
654	162.887	192.778	6733.26	6.28504	5.32245	1.42213	0.267194	0.846844	0.773728	0.672481	199.272	1.22338
655	1292.42	917.321	7473.22	24.5383	6.34453	2.57032	0.405124	0.258556	0.895253	0.603237	1676.18	1.29693
656	173.569	178.699	7497.18	6.55126	3.54944	2.07869	0.585638	0.541795	0.682704	0.76818	202.471	1.16652
657	877.189	594.622	7566.66	13.5123	5.75259	3.32228	0.577528	0.425729	0.75413	0.719406	1081.73	1.23318
658	29.3731	48.3174	6508.64	12.3378	2.13229	1.17395	0.550559	0.172826	0.904849	0.723905	129.367	4.40426
659	21.3623	38.0231	6495.5	9.24408	1.32416	0.949525	0.717079	0.143244	0.897283	0.739194	48.6853	2.27903
660	93.46	117.408	6656	5.62075	2.83393	1.42495	0.502817	0.50419	0.746485	0.742243	95.076	1.01729
661	86.7843	113.718	6512.8	5.98629	3.11455	1.2359	0.396817	0.52028	0.793544	0.68226	96.522	1.11221
662	218.963	212.649	6733.04	6.01127	4.20169	2.08844	0.497048	0.698969	0.652579	0.760995	220.954	1.00909
663	28.038	41.2433	6658.52	2.14788	1.88025	1.35458	0.720427	0.875398	0.369339	0.889084	22.9149	0.817281
664	134.849	145.589	6857.83	6.01517	2.73043	1.93016	0.706908	0.453923	0.679118	0.784399	132.788	0.984716
665	81.4437	93.7418	6939.92	3.86479	2.40941	1.95986	0.813418	0.623426	0.492893	0.872634	76.4451	0.938625
666	66.7571	82.4825	7471.62	3.06045	2.49365	1.85328	0.743201	0.814799	0.394441	0.840004	59.245	0.887471
667	73.4328	86.1936	6674.29	3.13277	2.40626	2.01302	0.836575	0.768096	0.35743	0.87454	63.5636	0.865601
668	17.3569	29.6803	6526.85	1.88771	1.39725	1.24043	0.887764	0.740186	0.34289	0.879561	13.7047	0.789587
669	140.19	137.067	7199.77	4.56748	2.76946	2.65233	0.957709	0.606342	0.4193	0.874736	140.536	1.00247
670	1393.89	871.894	7630.21	17.7812	7.69598	2.90343	0.377265	0.432815	0.836714	0.671447	1664.28	1.19398
671	69.4274	87.1359	6787.13	4.0321	2.82772	1.4455	0.511189	0.701303	0.641502	0.808833	69.036	0.994362
672	116.157	129.271	6578.08	5.58698	2.79785	1.79536	0.641692	0.500781	0.678653	0.804722	117.555	1.01203
673	66.7571	87.4206	6540.96	5.63899	2.09275	1.41365	0.6755	0.371122	0.749307	0.787988	69.8797	1.04677
674	303.077	301.241	6685.24	9.40972	6.40711	1.56557	0.244349	0.680903	0.833622	0.670471	395.366	1.30451
675	225.639	226.141	6761.15	8.70259	4.01661	1.65533	0.412121	0.461543	0.809789	0.723828	242.372	1.07416
676	26.7028	41.0451	6457	2.58852	2.243	0.991351	0.441976	0.866516	0.617021	0.829458	24.11	0.902899
677	142.86	140.232	6889.69	4.32417	3.44162	2.15583	0.626401	0.795903	0.501446	0.864964	134.391	0.940716
678	69.4274	83.8529	7154.67	3.26385	2.33176	1.95122	0.8368	0.714421	0.402173	0.863079	62.2027	0.895939
679	60.0814	81.6541	6661.31	4.63822	2.27537	1.28806	0.566086	0.49057	0.722295	0.767994	56.9411	0.947733
680	82.7788	95.7559	6709.87	4.44832	2.30699	1.78167	0.772293	0.51862	0.599473	0.850378	76.5875	0.925206
681	49.4003	68.6411	6556.11	2.98529	2.40124	1.31168	0.546249	0.804359	0.56062	0.810266	39.3856	0.797276
682	411.224	359.649	6709.61	12.281	4.9803	2.07219	0.416078	0.405528	0.831269	0.701555	530.896	1.29101
683	52.0706	69.5906	6323.05	3.10582	2.41797	1.47494	0.609993	0.778527	0.525104	0.837855	46.3972	0.891044
684	180.244	179.548	6789.16	6.49427	3.40226	1.89699	0.557569	0.523886	0.707897	0.785923	175.571	0.97407
685	58.7463	84.1911	6578.27	6.5951	2.75025	1.14068	0.414755	0.417014	0.827041	0.666516	86.6655	1.47525
686	230.98	214.556	6875.28	6.69488	3.86747	2.40105	0.62083	0.577676	0.641361	0.786279	260.411	1.12742
687	86.7843	109.042	6548.55	5.45337	2.6051	1.49174	0.572624	0.477704	0.726455	0.749592	88.7709	1.02289
688	193.596	195.519	6744.47	8.63962	3.42041	1.94585	0.568893	0.395898	0.774776	0.754244	240.863	1.24416
689	16.0217	30.1986	6391	2.74272	1.19722	0.884928	0.739153	0.436508	0.677354	0.776859	12.1717	0.759701
690	170.898	191.534	6586.55	7.04253	5.18829	1.49919	0.288956	0.736708	0.787124	0.701207	229.454	1.34264
691	249.672	215.475	7010.43	5.6004	4.18629	2.5845	0.617373	0.747497	0.538515	0.83165	253.813	1.01659
692	401.878	293.022	7471.53	7.29963	4.17058	3.23959	0.776772	0.571341	0.556198	0.856568	413.119	1.02797
693	74.768	86.7353	6899.25	3.44611	2.55812	1.85654	0.725742	0.742323	0.461265	0.880571	68.5556	0.916911
694	116.157	135.715	6748.37	6.83575	2.42486	1.73589	0.715873	0.354732	0.746057	0.753327	120.527	1.03762
695	68.0923	88.0496	6681.67	7.23612	2.37991	1.48086	0.622233	0.328893	0.795352	0.783841	106.824	1.56881
696	320.434	306.905	6689.56	8.92982	4.95197	1.85606	0.374813	0.554543	0.79215	0.688911	343.797	1.07291
697	463.294	323.416	7703.82	7.30016	4.44922	3.54889	0.797644	0.609468	0.513861	0.858682	482.833	1.04217
698	423.24	322.303	7487.4	7.48306	4.68139	2.9818	0.636946	0.625598	0.601527	0.807649	437.543	1.03379
699	118.828	138.214	6767.84	6.55698	2.64346	1.68687	0.638128	0.403153	0.742737	0.755851	122.475	1.03069
700	162.887	156.404	6661.8	4.56783	3.74805	2.24164	0.598082	0.820531	0.509255	0.852227	160.757	0.98692
701	80.1085	104.651	6585.48	7.90853	1.69289	1.50754	0.890512	0.214059	0.809378	0.719409	84.5437	1.05536
702	303.077	268.669	6925.32	7.50025	4.88996	2.12017	0.433576	0.651973	0.71732	0.755536	325.717	1.0747
703	168.228	195.948	6570.61	7.2136	4.50972	1.3426	0.297713	0.625169	0.813879	0.682037	182.952	1.08752
704	307.083	259.655	7143.04	6.41347	5.48345	2.42243	0.441772	0.854989	0.62229	0.795835	356.851	1.16207
705	240.326	263.269	6735.92	8.20297	4.46271	1.57284	0.352439	0.544036	0.80826	0.647973	241.18	1.00356
706	244.331	222.181	7015.16	7.6452	2.91716	2.6342	0.903002	0.381567	0.655444	0.7934	246.085	1.00718
707	70.7626	91.8726	6767.94	4.51433	2.76014	1.3678	0.495553	0.611417	0.69701	0.723265	71.3897	1.00886
708	114.822	135.467	6681.49	6.38568	2.44742	1.71054	0.698914	0.383267	0.73213	0.74671	111.979	0.975237
709	404.548	285.527	7357.61	6.1262	4.86591	3.19856	0.657341	0.794278	0.477888	0.885088	399.391	0.987252
710	359.153	315.972	6886.31	8.88202	5.60304	1.93372	0.345121	0.630829	0.782288	0.725122	403.105	1.12238
711	333.786	323.538	6792.8	21.2998	3.66086	1.81603	0.496066	0.171873	0.91474	0.667626	593.157	1.77706
712	372.505	328.639	6708.09	9.83917	5.69088	1.97969	0.347871	0.57839	0.798795	0.711828	464.326	1.2465
713	54.7408	66.8062	6618.27	2.89272	2.13037	1.9327	0.907212	0.736461	0.331874	0.908402	49.8902	0.911389
714	272.369	285.75	6711.05	15.2941	2.98789	1.78587	0.597702	0.195363	0.883231	0.647366	341.841	1.25507
715	263.023	232.314	7077.64	9.46234	3.60459	2.17279	0.602784	0.38094	0.770375	0.802056	310.427	1.18023
716	747.68	557.674	7112.07	9.97965	9.67274	2.45056	0.253347	0.969246	0.754444	0.683887	990.877	1.32527
717	150.871	165.145	6783.38	5.45811	4.45342	1.70554	0.382973	0.815927	0.687522	0.745961	173.654	1.15101
718	52.0706	70.4186	6761.92	4.14981	1.9842	1.50985	0.760938	0.478141	0.636164	0.816736	52.0758	1.0001
719	57.4111	76.7957	6669.02	4.2781	2.27781	1.55242	0.681538	0.532435	0.637125	0.804326	63.3673	1.10375
720	283.05	296.355	6629.12	14.5049	5.33211	1.40256	0.263041	0.367608	0.903304	0.642698	454.386	1.60532
721	149.536	170.919	6724.79	7.89423	3.99066	1.43372	0.359268	0.505516	0.818384	0.708927	189.194	1.26521
722	400.543	360.192	6873.19	9.3111	6.64271	1.78838	0.269225	0.713418	0.80793	0.689372	463.335	1.15677
723	210.953	222.601	8780.87	6.2768	4.18803	2.04716	0.488813	0.667224	0.673852	0.699627	225.418	1.06857
724	201.607	198.435	8500.83	5.73331	3.67434	2.30776	0.628075	0.640875	0.597482	0.772956	203.64	1.01009
725	145.531	152.756	6587.51	5.55204	3.36656	1.8053	0.536245	0.606366	0.67484	0.792097	141.344	0.971234
726	81.4437	120.2	6579.16	8.06113	2.76477	1.08924	0.393973	0.342975	0.864877	0.643581	101.687	1.24856
727	80.1085	108.774	6635.77	6.38778	2.69702	1.20588	0.447114	0.422215	0.811221	0.70019	87.0211	1.08629
728	224.304	205.691	7167.24	5.86536	4.30972	2.19381	0.509037	0.734775	0.625972	0.802432	232.29	1.0356
729	428.581	335.137	8268.98	7.6319	4.47891	3.57747	0.798738	0.586867	0.531247	0.776207	512.236	1.19519
730	308.418	254.717	7036.26	6.92101	4.73457	2.42556	0.512308	0.684086	0.649537	0.821129	332.927	1.07947
731	712.966	453.195	7646.44	7.78994	6.86749	3.29626	0.479981	0.881584	0.576856	0.82308	738.656	1.03603
732	393.867	342.69	7151.42	12.754	4.74629	2.03739	0.429259	0.37214	0.840256	0.711944	516.611	1.31164
733	53.4057	82.5561	6480.82	11.1939	2.82546	1.00463	0.355564	0.25241	0.910252	0.679146	133.097	2.49219
734	288.391	272.627	6901.62	7.70724	5.39742	1.84514	0.341855	0.700305	0.760597	0.721621	321.516	1.11486
735	671.577	642.435	6856.71	20.1311	11.9505	1.62467	0.13595	0.593633	0.919296	0.542439	1637.23	2.43788
736	26.7028	39.7861	6516.15	4.02034	1.81414	1.10151	0.607181	0.45124	0.726016	0.858198	33.652	1.26024
737	52.0706	72.9866	6602.64	3.99181	1.9874	1.51331	0.76145	0.49787	0.620897	0.784963	50.2888	0.965782
738	247.001	230.681	7861.47	5.97965	4.52687	2.27734	0.503072	0.757047	0.619151	0.763162	258.22	1.04542
739	502.014	357.167	7622.01	10.0666	3.72244	3.25947	0.875627	0.36978	0.67621	0.817122	511.62	1.01914
740	676.917	406.231	8253.44	6.34271	5.89226	4.38752	0.744625	0.928982	0.308257	0.886677	686.854	1.01468
741	74.768	97.3472	6595.7	5.97606	2.30228	1.48876	0.646644	0.38525	0.75088	0.74822	85.7996	1.14754
742	208.282	224.567	6877.4	15.6961	2.8329	1.8934	0.668361	0.180484	0.879371	0.678099	352.658	1.69317
743	273.704	236.76	7048.57	6.43677	4.52984	2.303	0.508405	0.703744	0.642213	0.805847	281.276	1.02766
744	22.6974	38.4298	6524.88	2.83689	1.47372	1.11313	0.755321	0.519485	0.607622	0.818326	19.4937	0.858851
745	264.358	223.938	7025.34	5.63636	5.0478	2.33518	0.462613	0.895578	0.585694	0.83931	278.297	1.05273
746	340.461	278.767	7176.18	7.25307	4.23875	2.67051	0.630023	0.584408	0.631809	0.798238	343.909	1.01013
747	20.0271	37.3047	6479.67	6.69506	1.36643	0.744462	0.544821	0.204096	0.888804	0.666287	28.5281	1.42447
748	42.7246	52.666	6526.25	3.65911	1.68359	1.20162	0.713725	0.460109	0.671609	0.794167	31.0076	0.725756
749	210.953	193.213	7138.71	5.41664	4.23281	2.40525	0.56824	0.781446	0.555951	0.825159	230.997	1.09502
750	118.828	129.325	6976.1	5.39736	2.46217	2.19508	0.891521	0.45618	0.593306	0.811988	122.191	1.0283
751	98.8005	120.515	6618.14	5.06226	3.45487	1.36603	0.395392	0.682477	0.730154	0.758868	100.075	1.0129
752	110.817	117.854	7170.83	3.91247	2.82816	2.30709	0.815756	0.722857	0.410325	0.853408	106.932	0.964944
753	42.7246	60.2613	6757	3.72514	1.81157	1.35515	0.748054	0.486309	0.636214	0.814191	38.3065	0.896593
754	98.8005	116.404	6781.34	5.94487	2.43136	1.64989	0.678586	0.408985	0.722469	0.779972	99.893	1.01106
755	78.7734	88.2528	7157.58	3.15593	2.68996	2.11793	0.787344	0.852352	0.328906	0.909318	75.3136	0.956079
756	178.909	176.023	7057.39	6.4481	3.08377	2.13436	0.692127	0.478244	0.668994	0.800929	177.775	0.993658
757	64.0868	83.8668	6634.92	4.3451	2.01066	1.66138	0.826285	0.462742	0.617644	0.803126	60.7988	0.948694
758	34.7137	49.1748	6695.42	2.47912	1.93903	1.51525	0.781446	0.782143	0.388797	0.878666	30.5108	0.878928
759	273.704	225.605	7225.59	5.58911	4.56293	2.55551	0.56006	0.816397	0.542769	0.844364	272.994	0.997404
760	347.137	327.434	6908.69	10.4106	4.59571	1.86464	0.405735	0.441444	0.820891	0.676655	373.691	1.07649
761	216.293	231.556	6844.89	10.4079	3.86634	1.57112	0.406358	0.371481	0.849046	0.676796	264.826	1.22438
762	172.233	189.86	6617.95	6.38271	5.04731	1.38611	0.274623	0.790779	0.782834	0.699774	187.047	1.08601
763	105.476	136.91	6563.52	7.35956	3.5182	1.21154	0.344365	0.478044	0.835378	0.674919	131.401	1.24579
764	273.704	256.181	7407.83	7.74246	3.90624	2.32687	0.59568	0.504521	0.699467	0.737293	294.78	1.077
765	65.422	86.6574	6544.06	5.11017	2.54189	1.27678	0.502296	0.497419	0.750149	0.779473	69.4701	1.06188
766	308.418	262.474	7403.45	7.24056	4.3739	2.46866	0.564407	0.604083	0.659051	0.786853	327.485	1.06182
767	104.141	122.059	6612.28	4.3031	3.36523	1.6744	0.497558	0.782049	0.610885	0.780189	101.565	0.975263
768	170.898	200.482	6630.29	6.77559	5.19136	1.30433	0.251249	0.766186	0.807496	0.670586	192.177	1.12451
769	188.255	218.369	6637.07	9.62973	5.04194	1.37041	0.271801	0.52358	0.85769	0.642053	278.708	1.48048
770	319.099	293.48	6911.92	10.5615	5.39529	1.83905	0.340861	0.510847	0.825872	0.722681	438.955	1.37561
771	260.353	255.211	6928.32	9.58013	3.78315	1.91782	0.506936	0.394896	0.799813	0.7132	291.153	1.1183
772	138.855	144.35	6849.31	4.76808	3.85612	1.78847	0.463801	0.808737	0.624907	0.819835	137.742	0.991983
773	56.076	70.7223	6779.52	2.80821	2.20236	1.99793	0.907179	0.784258	0.288538	0.876571	51.7592	0.923019
774	109.482	138.921	6595.67	8.52047	2.65321	1.54352	0.581755	0.311392	0.818846	0.693101	146.162	1.33503
775	232.315	249.012	6800.88	7.92879	5.0981	1.64849	0.323353	0.642986	0.792089	0.668081	279.119	1.20147
776	16.0217	27.5204	6531.75	2.02309	1.35079	1.08346	0.802095	0.667686	0.464452	0.887521	12.4024	0.774102
777	173.569	190.212	6863.53	8.54346	3.06024	1.74686	0.570825	0.358198	0.795532	0.706084	191.31	1.10221
778	96.1303	111.84	6687.76	3.80696	3.34187	1.83183	0.548145	0.877833	0.51882	0.788026	97.6206	1.0155
779	340.461	262.854	6864.53	6.65667	4.32584	3.03788	0.702263	0.649851	0.543634	0.853672	366.426	1.07626
780	37.384	50.8635	6899	2.41521	1.82639	1.69271	0.92681	0.756203	0.299144	0.911921	31.2766	0.836631
781	309.753	239.899	7228.4	6.24605	3.51259	3.44606	0.981061	0.562369	0.448281	0.871767	316.698	1.02242
782	133.514	135.356	6960.97	4.17771	3.68458	2.07204	0.562355	0.881964	0.504024	0.849033	133.602	1.00066
783	137.52	147.235	6713.3	5.41943	3.66641	1.6437	0.448313	0.676531	0.696703	0.789872	136.806	0.99481
784	226.974	192.238	7148.89	4.49416	3.76303	3.17452	0.843606	0.837316	0.293635	0.878195	224.881	0.990778
785	349.807	279.924	7172.3	8.73678	4.21845	2.5652	0.608091	0.482838	0.70639	0.809691	396.018	1.1321
786	189.59	183.724	6951.47	6.52692	3.9334	1.95547	0.497143	0.602643	0.7004	0.805685	210.289	1.10917
787	16.0217	27.7018	6517.92	2.04228	1.38712	1.0624	0.7659	0.679201	0.4798	0.891173	12.6068	0.786856
788	222.969	205.917	6896.22	5.61257	4.66294	2.08414	0.446957	0.830803	0.628667	0.804118	228.474	1.02469
789	1221.66	684.091	8132.55	10.883	6.76683	4.5176	0.66761	0.621779	0.584894	0.788301	1393.58	1.14073
790	283.05	226.83	7680.13	5.94807	3.58772	3.40511	0.949103	0.603173	0.427527	0.863001	304.379	1.07535
791	360.488	300.589	7328.51	6.57665	4.81534	3.08719	0.641116	0.732187	0.530583	0.770022	409.528	1.13604
792	137.52	137.07	6823.82	4.6656	3.06706	2.2533	0.734678	0.657378	0.517039	0.853598	135.063	0.982139
793	137.52	135.202	7483.24	4.2289	3.43799	2.25819	0.656836	0.812974	0.46601	0.874104	137.525	1.00004
794	542.068	405.942	7457.12	8.79133	6.53039	2.57304	0.39401	0.742821	0.707321	0.755234	618.769	1.1415
795	499.343	379.419	7451.61	8.01683	6.57366	2.60454	0.396208	0.819983	0.675116	0.763625	574.949	1.15141
796	137.52	138.997	6838.17	4.86259	3.30624	2.11427	0.639479	0.679934	0.565196	0.83428	142.381	1.03535
797	627.517	421.356	8354.54	7.10334	6.08609	3.66052	0.601456	0.856793	0.484677	0.811009	662.876	1.05635
798	200.271	175.471	7019.61	4.75563	3.53804	2.84342	0.80367	0.743969	0.402094	0.878372	200.401	1.00065
799	547.408	381.038	7867.91	7.85835	4.91012	3.70885	0.755348	0.624828	0.528037	0.812641	599.447	1.09506
800	395.202	327.888	7339.25	8.89801	5.1749	2.3522	0.454541	0.581579	0.735648	0.753249	453.689	1.14799
801	468.635	334.392	7326.08	8.58116	4.26484	3.23267	0.757981	0.497	0.623283	0.836536	495.562	1.05746
802	145.531	154.124	6628.65	6.70302	3.32369	1.80813	0.544012	0.495849	0.730252	0.783962	168.736	1.15945
803	84.114	95.314	6735.19	3.62399	2.75843	1.88943	0.684965	0.761159	0.478633	0.862722	79.1169	0.940592
804	229.645	213.142	6994.59	7.80151	3.39303	2.1699	0.639517	0.434919	0.721862	0.786231	240.599	1.0477
805	122.833	122.669	6845.79	4.02988	2.99834	2.26375	0.755003	0.744026	0.438258	0.888896	114.575	0.932772
806	76.1031	98.0366	6631.95	5.2733	2.04584	1.62001	0.791853	0.387962	0.692791	0.757471	73.2083	0.961962
807	160.217	178.356	6751.36	7.5	2.7483	2.11865	0.770892	0.366441	0.717514	0.724422	182.925	1.14173
808	165.558	180.737	6894.13	7.21697	3.57515	1.68476	0.471241	0.495381	0.766556	0.722646	182.085	1.09983
809	89.4545	109.758	6854.69	7.63152	2.11155	1.60772	0.761396	0.276688	0.789331	0.768142	108.521	1.21314
810	29.3731	44.9359	6619.91	2.81894	1.78042	1.34683	0.756467	0.631593	0.522221	0.855419	28.3145	0.963958
811	48.0651	62.6319	6691.67	3.24959	2.08444	1.48535	0.712592	0.641446	0.54291	0.871017	42.1439	0.876809
812	36.0488	52.1534	6550.37	2.66672	2.15303	1.37527	0.638762	0.807368	0.484284	0.816723	33.0753	0.917513
813	238.991	228.742	6971.03	8.53751	4.15055	2.06806	0.498262	0.486155	0.757767	0.751139	306.965	1.28442
814	213.623	190.712	7156.25	6.3299	3.39208	2.53778	0.748149	0.535882	0.599081	0.833564	228.247	1.06846
815	50.7354	64.4333	6845.26	2.99673	2.11632	1.75789	0.830635	0.706209	0.413398	0.890866	46.6989	0.920439
816	328.445	285.35	7248.58	9.2526	3.99475	2.46221	0.616362	0.431744	0.73389	0.748176	381.213	1.16066
817	126.839	138.979	6988.34	4.28285	2.74545	2.48134	0.903802	0.641033	0.420633	0.78335	122.214	0.963541
818	267.028	239.662	7293.43	7.32274	4.42316	2.1817	0.493243	0.604032	0.702066	0.780599	295.998	1.10849
819	216.293	206.506	7213.95	8.16917	2.84666	2.31855	0.814479	0.348464	0.716183	0.780197	225.849	1.04418
820	367.164	285.39	7085.15	6.26528	5.39636	2.63511	0.488312	0.861312	0.579411	0.82566	373.188	1.01641
821	68.0923	83.2049	6934.57	3.41056	2.46318	1.78222	0.723545	0.722221	0.477441	0.840951	62.7149	0.921028
822	92.1248	104.629	6858.19	3.64457	2.97754	2.0239	0.679722	0.816979	0.444682	0.842735	91.9987	0.998631
823	16.0217	28.1916	6508.5	2.13331	1.65266	0.913642	0.552831	0.774695	0.571725	0.867838	13.4928	0.842156
824	74.768	94.3508	6659.7	5.09487	2.14489	1.59802	0.745034	0.420991	0.686347	0.788641	73.1493	0.97835
825	60.0814	73.2384	6658.96	3.25212	2.2275	1.81	0.812571	0.684937	0.44344	0.876854	54.9227	0.914138
826	84.114	96.7342	6679.3	4.09457	2.30763	2.08707	0.904424	0.563582	0.490283	0.854949	82.6039	0.982048
827	77.4383	90.892	6688.31	3.53291	2.62277	1.81479	0.691937	0.742381	0.486319	0.854414	70.4382	0.909605
828	17.3569	28.7135	6562.62	1.69039	1.5219	1.2349	0.81142	0.900325	0.269458	0.892213	13.3073	0.766691
829	32.0434	53.6583	6428.83	4.90225	2.44177	0.768398	0.314689	0.498092	0.843256	0.565339	38.5279	1.20236
830	97.4654	117.347	6869.95	4.59095	3.2709	1.50062	0.458778	0.712466	0.673136	0.775757	94.3904	0.96845
831	28.038	46.5528	6481.86	4.72356	1.3005	1.08507	0.834347	0.275323	0.770285	0.715796	27.9208	0.995821
832	50.7354	68.326	6673.21	3.09618	2.48367	1.38949	0.559453	0.802172	0.551222	0.817949	44.7574	0.882173
833	196.266	230.973	6598.18	8.2732	5.5643	1.37764	0.247586	0.67257	0.833481	0.619776	265.65	1.35352
834	68.0923	89.6067	6719.8	5.7585	2.04278	1.43182	0.700915	0.354742	0.751356	0.766948	70.5516	1.03612
835	54.7408	67.9534	6578.05	3.42569	1.9153	1.74974	0.913559	0.5591	0.489229	0.881628	48.0894	0.878492
836	36.0488	51.7731	6498.3	3.21494	2.08324	1.19526	0.57375	0.647987	0.628217	0.813642	33.5322	0.930188
837	20.0271	32.6958	6514.47	2.43451	1.47267	0.965788	0.655808	0.604916	0.603292	0.85243	14.504	0.724216
838	303.077	258.565	7008.85	8.27675	3.56951	2.63136	0.737175	0.43127	0.682078	0.790059	325.64	1.07444
839	110.817	115.892	6745.88	4.42941	2.54573	2.22235	0.872972	0.574734	0.498274	0.870082	104.969	0.947228
840	126.839	127.829	7001.83	4.58205	3.02103	2.06444	0.683357	0.659319	0.549449	0.875368	119.703	0.943746
841	60.0814	75.4435	6807.02	3.97709	2.4299	1.34544	0.553699	0.610975	0.661703	0.821685	54.4637	0.906498
842	114.822	126.672	6694.67	6.2286	2.79401	1.68514	0.603127	0.448577	0.729451	0.782508	122.841	1.06984
843	308.418	269.37	6957.28	7.13523	4.88439	2.17668	0.44564	0.684546	0.694939	0.773084	317.762	1.0303
844	80.1085	92.7839	6876.7	3.9669	2.377	1.92063	0.808009	0.599208	0.515835	0.86056	75.86	0.946965
845	85.4491	103.004	6691.16	5.74613	1.96157	1.78334	0.909144	0.341371	0.689644	0.796175	84.1981	0.985359
846	461.959	358.397	7170.48	7.47665	6.37968	2.58316	0.404904	0.853281	0.654503	0.766771	516.114	1.11723
847	48.0651	68.9278	6578.89	4.10395	2.42271	1.14461	0.47245	0.590337	0.721095	0.741154	47.6707	0.991795
848	42.7246	61.3894	6628.09	4.05744	1.89919	1.22724	0.64619	0.468077	0.697534	0.79705	39.6131	0.927174
849	109.482	128.485	6629	6.13295	2.15799	1.92696	0.892944	0.351868	0.685802	0.764215	106.827	0.975748
850	101.471	118.392	6643.84	5.00132	3.16656	1.54506	0.487932	0.633145	0.691069	0.80158	102.496	1.0101
851	132.179	135.733	6742.9	5.14654	2.63927	2.25685	0.855104	0.512824	0.561482	0.847693	128.408	0.971467
852	21.3623	36.9152	6348.88	2.44298	1.61902	1.01843	0.629037	0.662724	0.583122	0.784125	16.873	0.78985
853	236.32	221.566	6715.5	9.21305	2.85418	2.24226	0.785605	0.309798	0.756621	0.768664	246.979	1.0451
854	130.844	152.903	6628.87	5.77094	4.95894	1.31193	0.264557	0.859295	0.772667	0.724176	157.266	1.20193
855	38.7191	54.9812	6462.17	2.60182	2.27781	1.36563	0.599536	0.875469	0.475125	0.863901	33.9014	0.875572
856	85.4491	103.549	6509.28	5.85048	2.01967	1.71304	0.848178	0.345213	0.707197	0.800374	84.7865	0.992245
857	499.343	352.935	7309.34	9.53102	3.78733	3.37111	0.890101	0.397369	0.646301	0.826228	509.724	1.02079
858	419.235	311.814	7121.84	8.04415	4.43229	2.81016	0.634019	0.550996	0.650658	0.826042	419.689	1.00108
859	212.288	213.113	6990.66	9.11097	3.81268	2.04394	0.536091	0.418471	0.775661	0.735557	297.408	1.40096
860	122.833	122.713	6896.4	3.9548	2.86166	2.64845	0.925493	0.723592	0.330321	0.881906	125.552	1.02213
861	100.136	111.788	6764.85	5.15	2.3699	1.8781	0.79248	0.460174	0.635321	0.82824	96.0159	0.958858
862	65.422	77.5625	6842.73	3.39024	2.2944	1.86732	0.813861	0.676765	0.449207	0.886609	60.8426	0.930003
863	72.0977	85.046	6799.35	3.30079	2.62963	1.82622	0.694479	0.796665	0.446732	0.881381	66.3979	0.920943
864	373.84	291.3	7283.65	7.299	4.75706	2.65095	0.557267	0.651741	0.636807	0.817443	385.56	1.03135
865	198.936	188.854	6907.97	5.61537	3.95355	2.23228	0.564628	0.704058	0.602469	0.804354	207.589	1.04349
866	867.843	525.909	7612.96	10.2888	5.69975	3.57988	0.628077	0.553978	0.652059	0.809585	879.381	1.0133
867	327.11	269.216	7439.16	7.07609	4.29534	2.76729	0.644253	0.607022	0.608925	0.802698	352.317	1.07706
868	173.569	206.767	6706.47	8.9846	3.65575	1.45462	0.397899	0.406891	0.838098	0.648306	200.131	1.15304
869	455.284	327.532	7783.76	6.67538	4.70986	3.5741	0.758855	0.705557	0.464585	0.833021	470.695	1.03385
870	77.4383	90.7521	6819.95	3.21017	2.86873	1.8743	0.653357	0.893637	0.416136	0.850276	72.3013	0.933663
871	38.7191	55.1338	6313.34	3.2667	1.84079	1.318	0.715996	0.563502	0.596534	0.814231	33.1985	0.85742
872	190.925	190.665	6671.32	8.24296	3.00996	1.99192	0.661775	0.365155	0.758349	0.761657	207.016	1.08428
873	373.84	315.11	7154.94	9.91662	3.50611	2.64265	0.753725	0.353559	0.733513	0.753132	384.873	1.02951
874	26.7028	42.7165	6591.3	2.96997	1.53917	1.21479	0.789248	0.518244	0.590977	0.830027	23.2609	0.871102
875	18.692	29.9561	6503.36	2.38253	1.30084	1.11607	0.857958	0.545993	0.531561	0.85716	14.4891	0.775152
876	344.467	296.294	6980.9	9.61513	3.59018	2.75419	0.767146	0.373388	0.713557	0.751834	398.248	1.15613
877	257.683	230.576	7220.05	7.38957	3.69828	2.53501	0.685457	0.500473	0.656947	0.792411	290.194	1.12617
878	217.628	223.149	7350.46	7.83137	4.18511	2.1325	0.509545	0.534403	0.727698	0.713917	292.767	1.34526
879	1465.99	792.468	7680.55	9.7433	8.77271	4.73031	0.539207	0.900384	0.514507	0.767384	1693.63	1.15528
880	420.57	318.044	7213.24	7.61812	4.69823	2.91547	0.620546	0.616718	0.617298	0.811583	437.099	1.0393
881	86.7843	97.3648	6728.98	4.01254	2.71744	1.98652	0.731025	0.677236	0.504923	0.865819	90.7319	1.04549
882	184.25	176.925	7559.59	5.09905	3.40523	2.54897	0.748544	0.667818	0.500109	0.820162	185.391	1.00619
883	623.512	454.476	7949	8.83769	5.05749	3.8477	0.760792	0.572264	0.564626	0.743993	720.384	1.15537
884	397.872	314.678	7043.49	6.95286	5.02988	3.01559	0.599535	0.723426	0.566281	0.788013	441.755	1.11029
885	161.552	169.917	6904.22	5.77687	4.3921	1.98747	0.452512	0.76029	0.65596	0.763598	211.229	1.3075
886	17.3569	31.1394	6523.08	2.14353	1.37806	1.03057	0.747841	0.642892	0.519219	0.808297	12.7515	0.734665
887	420.57	319.239	8236.63	6.14623	5.09818	3.74733	0.735033	0.829481	0.390304	0.806498	491.852	1.16949
888	2180.29	1009.49	8431.16	12.2734	8.8474	5.24989	0.593382	0.720858	0.572256	0.789392	2387.92	1.09523
889	237.655	213.043	6980.65	6.28274	3.79971	2.37308	0.624542	0.604787	0.622286	0.809368	237.302	0.998512
890	2268.41	1198.75	8586.16	17.5959	6.72818	5.72538	0.850955	0.382373	0.674618	0.680704	2839.23	1.25164
891	283.05	237.293	7087.75	5.86284	4.61968	2.55369	0.552786	0.78796	0.564427	0.821844	289.719	1.02356
892	775.718	516.8	7395.28	9.91906	6.55737	2.91217	0.444106	0.661088	0.706406	0.75965	793.425	1.02283
893	935.935	590.288	8285.04	9.83336	6.30151	3.98032	0.631645	0.64083	0.595223	0.759277	1033.13	1.10385
894	511.36	377.537	7293.45	7.69039	5.36311	3.14281	0.586005	0.697378	0.591332	0.782762	542.966	1.06181
895	439.262	364.279	7616	7.3562	4.77628	3.41162	0.714284	0.649286	0.536226	0.725477	502.102	1.14306
896	1436.61	690.099	8316.85	8.30205	7.68807	5.63608	0.733095	0.926044	0.321122	0.873691	1506.84	1.04889
897	329.78	255.687	7873.23	5.16349	4.1981	3.71786	0.885607	0.813034	0.279972	0.855968	337.581	1.02365
898	656.89	427.417	7991.04	7.73475	6.30974	3.29132	0.521624	0.815766	0.574477	0.82351	672.847	1.02429
899	566.1	358.25	8657.19	6.40088	5.23625	4.25161	0.811957	0.818051	0.335777	0.888755	596.902	1.05441
900	467.3	340.045	7460.15	8.32924	4.35458	3.16376	0.726538	0.522806	0.620162	0.817907	480.667	1.0286
901	225.639	203.811	6993.31	6.5347	3.35624	2.38352	0.710175	0.513603	0.635252	0.815194	218.971	0.970447
902	494.003	374.24	7609.13	8.77661	5.30584	2.8744	0.541742	0.604544	0.672493	0.76714	560.682	1.13498
903	41.3894	58.0529	6318.77	2.93834	2.16034	1.45866	0.675197	0.735225	0.503578	0.840257	38.7851	0.937079
904	30.7083	48.2468	6565.22	3.4266	1.42347	1.29423	0.909205	0.415419	0.6223	0.755586	26.4431	0.861108
905	182.915	175.796	7107.88	5.98902	2.96446	2.49368	0.841193	0.494982	0.583625	0.817565	185.451	1.01387
906	201.607	187.235	7220.18	5.40217	3.34963	2.79505	0.834435	0.620053	0.482606	0.82393	211.857	1.05085
907	647.544	484.436	7389.48	13.44	5.3945	2.94572	0.54606	0.401376	0.780825	0.71372	894.607	1.38154
908	88.1194	110.558	6822.02	11.0544	2.06929	1.71884	0.830643	0.187191	0.844511	0.743378	164.696	1.86901
909	365.829	288.176	7257.26	6.14699	4.81049	3.03806	0.631549	0.782577	0.505765	0.810378	376.302	1.02863
910	41.3894	57.878	6567.26	3.26102	2.19557	1.28469	0.585125	0.673279	0.606047	0.78094	38.5289	0.930888
911	275.039	269.342	6799.68	11.0557	4.50325	1.77221	0.393541	0.407325	0.839701	0.69568	369.586	1.34376
912	102.806	108.987	6778.87	3.62007	2.88869	2.22259	0.769411	0.797965	0.386037	0.876437	97.357	0.946997
913	109.482	111.856	7049.16	3.74092	2.76947	2.44044	0.881193	0.740318	0.347637	0.901858	105.909	0.967367
914	548.744	447.935	7023.96	10.5134	7.53603	2.08275	0.276372	0.716805	0.801895	0.685769	691.21	1.25962
915	198.936	174.471	6989.79	4.94135	3.73607	2.60046	0.696043	0.756083	0.473734	0.882086	201.094	1.01085
916	500.678	395.428	7087.31	9.99749	6.25841	2.25938	0.361014	0.625998	0.774006	0.735395	592.15	1.1827
917	149.536	154.072	7154.4	5.99401	2.54387	2.36816	0.930928	0.424402	0.604912	0.80328	151.256	1.0115
918	208.282	196.614	7174.21	6.4755	3.2504	2.51712	0.774405	0.501953	0.611285	0.801515	221.923	1.06549
919	245.666	229.756	6956.38	6.79402	4.86429	1.9507	0.401025	0.715966	0.71288	0.766735	270.038	1.09921
920	154.877	193.674	6471.23	16.3517	3.73475	1.47616	0.395249	0.228402	0.909724	0.631483	377.611	2.43814
921	699.615	448.803	7875.75	7.25399	6.14784	3.99242	0.649402	0.847513	0.449624	0.82036	745.804	1.06602
922	437.927	293.407	7583.47	5.70208	4.52515	4.1022	0.906535	0.793597	0.280577	0.911275	443.376	1.01244
923	152.206	159.88	6709.08	7.08617	2.68166	1.95397	0.728644	0.378435	0.724255	0.779037	155.533	1.02186
924	201.607	185.86	7191.54	6.33916	3.4589	2.18338	0.631233	0.545641	0.655573	0.832187	200.534	0.994678
925	30.7083	45.6054	6533.13	3.02171	1.66755	1.23292	0.73936	0.551856	0.591979	0.786572	26.0229	0.847424
926	28.038	42.5266	6411.86	2.42398	1.63963	1.2895	0.786456	0.676421	0.468025	0.836754	21.4676	0.765662
927	148.201	142.085	6966.53	3.72625	3.43322	2.75677	0.802967	0.921361	0.260178	0.879577	147.728	0.99681
928	26.7028	40.1259	6570.1	2.22738	1.52949	1.50523	0.984137	0.686675	0.324218	0.893087	21.4799	0.804404
929	221.634	201.561	7050.6	5.33699	4.40994	2.27639	0.516194	0.826297	0.57347	0.815345	224.421	1.01258
930	85.4491	103.456	6746.39	5.0343	2.26884	1.6691	0.73566	0.450677	0.668455	0.782291	79.857	0.934557
931	186.92	163.038	7005.29	4.0994	3.51173	2.97471	0.847077	0.856644	0.274356	0.903958	179.38	0.959663
932	84.114	97.8391	6815.49	4.2898	2.25982	1.83713	0.812952	0.52679	0.571745	0.842833	74.5999	0.886891
933	327.11	251.922	7224.22	6.36419	3.71767	3.31546	0.891812	0.584154	0.479044	0.861877	328.584	1.00451
934	217.628	225.421	6739.1	10.5038	2.66199	1.93489	0.726859	0.253432	0.815791	0.702515	226.619	1.04131
935	105.476	117.789	6720.54	4.86982	2.8748	1.79855	0.625625	0.59033	0.630675	0.816818	105.47	0.999944
936	392.532	310.335	7076.35	7.5917	5.31808	2.61571	0.491852	0.700513	0.655451	0.790312	442.357	1.12693
937	54.7408	70.4888	6720.41	3.69172	2.00965	1.67574	0.833846	0.544366	0.546082	0.847102	52.0767	0.951332
938	50.7354	74.4217	6555.34	8.07541	1.5229	1.24025	0.814399	0.188585	0.846417	0.723055	63.8901	1.25928
939	114.822	122.665	6850.79	5.0361	2.60339	2.02972	0.779646	0.516945	0.596966	0.831099	111.47	0.970806
940	158.882	152.497	6748.02	4.58847	3.13413	2.51628	0.802864	0.683045	0.451608	0.855426	151.577	0.95402
941	323.104	287.925	6815.93	10.5327	3.60765	2.44345	0.677297	0.342519	0.768013	0.73998	388.915	1.20368
942	77.4383	99.9317	6640.98	4.6111	3.07162	1.35531	0.441236	0.666136	0.706077	0.767356	80.4082	1.03835
943	28.038	43.5687	6521.33	2.54398	1.70309	1.38461	0.812994	0.66946	0.455733	0.830773	25.1285	0.896232
944	1445.96	872.442	8303.44	13.8298	8.63955	3.76992	0.436355	0.624708	0.727405	0.689944	1886.8	1.30488
945	194.931	184.252	6800.26	4.91568	4.53505	2.0869	0.460172	0.922567	0.57546	0.814613	194.875	0.999714
946	133.514	137.214	6843.55	4.7157	2.87088	2.2733	0.79185	0.608792	0.517929	0.834089	128.916	0.96556
947	714.301	483.565	7773.96	10.0417	5.65505	3.23374	0.571833	0.563157	0.677968	0.767077	769.196	1.07685
948	21.3623	34.0907	6552.81	2.35847	1.60717	1.14627	0.713224	0.681447	0.513976		18.2	0.851967
949	105.476	119.605	6805.94	4.44412	2.98639	1.94115	0.649999	0.671988	0.563208	0.800723	107.915	1.02312
950	45.3948	64.2251	6434.88	3.4241	2.43592	1.36953	0.562224	0.711405	0.600031	0.781163	47.8487	1.05406
951	710.296	448.772	7826.33	8.27512	5.9795	3.56873	0.596827	0.722588	0.56874	0.82859	739.675	1.04136
952	21.3623	34.9814	6325.94	2.5271	1.43143	1.10987	0.77536	0.566434	0.56081	0.824505	16.8172	0.78724
953	360.488	286.458	7147.39	7.31412	4.07149	3.00192	0.737302	0.556661	0.589572	0.806042	374.458	1.03875
954	1137.54	643.174	8422.65	8.91995	7.27818	4.50573	0.619074	0.815944	0.49487	0.797554	1225.29	1.07714
955	566.1	380.828	7358.65	6.84095	6.27913	3.27681	0.521858	0.917873	0.521	0.836217	589.599	1.04151
956	228.309	214.892	7067.45	10.4419	2.93477	2.34786	0.800013	0.281057	0.77515	0.776311	301.381	1.32005
957	296.402	255.839	7087.59	8.51874	3.4782	2.56264	0.73677	0.4083	0.699176	0.783747	318.058	1.07306
958	275.039	278.586	6583.1	15.1522	3.5306	1.78664	0.506043	0.233009	0.882087	0.667748	400.36	1.45565
959	198.936	185.403	6719.36	5.53597	4.08139	2.19252	0.537198	0.737249	0.603951	0.821559	207.507	1.04308
960	405.883	314.475	7356.58	6.61058	5.52881	3.304	0.597597	0.836359	0.500195	0.79906	505.825	1.24623
961	400.543	296.805	7913.22	5.97347	5.26201	3.35662	0.637896	0.880897	0.438079	0.841979	441.947	1.10337
962	662.231	435.506	7937.29	7.174	6.24255	4.1612	0.666586	0.870163	0.419961	0.812565	780.603	1.17875
963	82.7788	97.2848	6571.06	3.75536	2.78199	1.86816	0.67152	0.740805	0.502535	0.843722	81.7543	0.987623
964	194.931	174.859	7162.71	4.71943	3.73742	2.65191	0.709556	0.791922	0.438087	0.862659	195.933	1.00514
965	172.233	162.417	7177.71	5.31414	3.03119	2.64048	0.871105	0.5704	0.503121	0.845494	178.163	1.03443
966	325.775	273.104	7251.23	7.8397	4.22567	2.85462	0.675543	0.539009	0.635876	0.787614	396.124	1.21595
967	34.7137	49.4228	6685.04	2.9603	1.80156	1.42409	0.790475	0.608574	0.518937	0.88617	31.8134	0.916452
968	116.157	126.079	7470.33	4.59919	2.76083	1.99428	0.722346	0.600287	0.566385	0.832867	106.071	0.913166
969	265.693	217.679	7789.46	6.37519	3.484	2.88548	0.828211	0.546493	0.547389	0.861926	268.459	1.01041
970	170.898	161.129	6804.99	5.24361	3.18588	2.41353	0.757571	0.607573	0.539721	0.863388	168.888	0.988239
971	643.539	406.981	7860.45	6.98852	5.86439	3.84854	0.656256	0.839145	0.449306	0.855231	660.682	1.02664
972	412.559	320.55	7733.16	7.34207	4.86344	3.18031	0.653922	0.662407	0.566837	0.793306	475.685	1.15301
973	351.142	283.009	7385.99	6.60056	4.60931	2.80328	0.608178	0.698321	0.575297	0.806863	357.249	1.01739
974	407.218	321.989	7178.85	7.21447	4.74025	3.35138	0.707004	0.657048	0.535464	0.780736	480.085	1.17894
975	158.882	156.875	7463.87	5.07635	3.56885	2.32851	0.652454	0.703035	0.541302	0.824362	176.705	1.11218
976	445.938	354.788	7467.42	10.0959	4.28083	2.78939	0.651601	0.424018	0.72371	0.75577	504.976	1.13239
977	256.347	231.007	6992.68	6.83044	3.41507	2.75025	0.805327	0.499978	0.597354	0.788257	268.726	1.04829
978	88.1194	99.6644	7156.88	3.23035	2.75743	2.22955	0.808561	0.853599	0.309813	0.852479	83.1878	0.944035
979	18.692	31.4248	6070.43	1.91595	1.40457	1.31946	0.939404	0.733096	0.311327	0.877563	14.8734	0.795712

## Sheet: WOC2
#	vol	ar	int	Elong	Emed	Eshort	flat	elo	anis	sphe	ElliVolume	EV_SV	RejecHyper				Failed sphericities
1	500.678	347.103	7124.99	6.37651	6.12037	3.2107	0.524593	0.95983	0.496479	0.845544	524.868	1.04831	13				16
2	353.813	276.604	7103.92	6.23911	5.16171	2.64119	0.511689	0.827315	0.576672	0.826826	356.291	1.007
3	289.726	271.083	6900.26	9.35962	3.59851	2.13597	0.593571	0.384472	0.771789	0.726907	301.346	1.04011
4	96.1303	120.944	6650.1	6.57089	2.47512	1.4587	0.589343	0.37668	0.778006	0.736079	99.3745	1.03375
5	166.893	161.144	6752.1	5.85605	2.84283	2.36107	0.830534	0.485452	0.596815	0.839052	164.647	0.986543
6	546.073	358.408	7481.73	7.23548	5.42054	3.42765	0.632345	0.74916	0.526272	0.866166	563.112	1.0312
7	41.3894	56.3423	6645.19	2.62967	2.07751	1.56258	0.752142	0.790028	0.405787	0.8587	35.7583	0.863947
8	453.948	330.02	7149.88	7.32569	5.08592	2.94925	0.579886	0.694258	0.597409	0.824234	460.276	1.01394
9	883.864	566.09	7964.35	9.8566	7.14446	3.5105	0.491359	0.724841	0.643843	0.760225	1035.51	1.17157
10	582.122	424.672	7650.44	8.41487	6.87566	2.86244	0.416315	0.817085	0.659836	0.757791	693.725	1.19172
11	335.121	281.047	6843.62	9.04355	3.78487	2.52219	0.666387	0.418516	0.721106	0.781087	361.623	1.07908
12	1698.3	875.156	8416.75	18.2075	5.53962	4.88366	0.881587	0.30425	0.731777	0.768874	2063.31	1.21493
13	20.0271	34.8488	6346.53	2.44193	1.5644	1.13531	0.725717	0.640641	0.535076	0.819083	18.1672	0.907127
14	16.0217	28.1213	6609.17	2.46458	1.20558	1.10063	0.912944	0.489164	0.553421	0.853097	13.6984	0.85499
15	44.0597	62.997	6580.06	4.04443	1.72627	1.31568	0.762155	0.426826	0.674693	0.769968	38.4774	0.873302
16	149.536	167.771	6751.38	9.07887	2.67968	1.63718	0.610961	0.295155	0.819671	0.724821	166.84	1.11572
17	125.503	137.239	6634.63	3.99029	3.65537	2.34336	0.641072	0.916068	0.412735	0.790924	143.174	1.1408
18	96.1303	115.518	6530.08	4.57241	2.70844	1.72908	0.638404	0.592344	0.621845	0.782961	89.6947	0.933054
19	574.111	409.67	7234.17	10.5386	4.40728	3.03658	0.688991	0.418202	0.711862	0.779145	590.783	1.02904
20	606.155	445.13	7242.67	10.2592	7.65798	2.73231	0.356793	0.746447	0.733673	0.74354	899.183	1.48342
21	296.402	266.506	6918.64	9.50108	3.84815	2.3134	0.601172	0.405022	0.756512	0.756553	354.294	1.19532
22	222.969	233.158	6823.98	8.80654	4.38955	1.69786	0.386797	0.498441	0.807204	0.698822	274.927	1.23303
23	1065.44	662.734	7757.1	15.5701	4.9247	3.76334	0.764177	0.316291	0.758297	0.733581	1208.74	1.1345
24	162.887	183.068	6726.52	8.36689	4.00436	1.66951	0.416922	0.478596	0.800463	0.696794	234.301	1.43842
25	308.418	242.49	7437.66	5.9175	4.47955	2.81802	0.629086	0.757	0.523782	0.861807	312.899	1.01453
26	25.3677	37.9662	6479.58	2.01785	1.62386	1.46651	0.903103	0.804744	0.273233	0.883778	20.1285	0.793468
27	277.71	231.021	7145.22	6.50684	3.92248	2.79002	0.711289	0.602824	0.571218	0.841245	298.282	1.07408
28	58.7463	85.1436	6414.77	6.29744	1.85073	1.64472	0.888689	0.293885	0.738827	0.698634	80.2947	1.3668
29	638.198	452.287	6946.53	8.63012	6.51726	3.08308	0.473064	0.755176	0.642753	0.764026	726.366	1.13815
30	16.0217	28.6008	6418.25	3.17337	1.18002	0.768714	0.651442	0.371851	0.757761	0.764723	12.0577	0.752582
31	158.882	178.212	6573.87	7.57317	4.05776	1.48517	0.366008	0.535807	0.80389	0.710978	191.174	1.20324
32	447.273	339.173	7061.99	7.01458	5.59733	3.02803	0.540977	0.797957	0.568323	0.793019	498.003	1.11342
33	65.422	87.5796	6652.29	5.89898	2.07462	1.40927	0.679293	0.351691	0.761099	0.76172	72.2435	1.10427
34	26.7028	41.2997	6520.75	2.65205	1.64809	1.18812	0.720907	0.62144	0.551999	0.834783	21.7526	0.814618
35	57.4111	90.5899	6483.86	4.25502	2.60381	1.43145	0.54975	0.611938	0.663587	0.577276	66.4316	1.15712
36	261.688	214.026	6962.45	5.36809	3.8909	3.034	0.779767	0.724821	0.434808	0.86967	265.445	1.01436
37	205.612	212.959	6868.37	8.77463	3.81165	1.83501	0.481421	0.434394	0.790874	0.720748	257.08	1.25032
38	118.828	139.145	6708.37	7.11654	2.28968	1.74707	0.763018	0.32174	0.754506	0.736031	119.245	1.00352
39	58.7463	80.0173	6424.32	6.90399	3.70562	0.862077	0.23264	0.536737	0.875134	0.654491	92.3838	1.57259
40	28.038	43.2945	6227.1	3.97588	1.26546	1.12537	0.889297	0.318284	0.716951	0.757479	23.7174	0.845901
41	138.855	146.146	6770.86	6.38731	2.82643	1.90953	0.675597	0.442508	0.701043	0.806803	144.402	1.03995
42	216.293	194.639	7065.38	5.82737	3.60644	2.60346	0.721893	0.618879	0.553235	0.829276	229.188	1.05962
43	361.824	312.002	7227.92	7.93762	4.90383	2.36633	0.482548	0.617796	0.701884	0.738563	385.825	1.06633
44	109.482	122.395	6979.98	5.24908	2.51212	1.95523	0.778317	0.478583	0.627511	0.809092	107.996	0.986431
45	786.399	518.756	7523.24	12.5287	4.32008	3.95384	0.915224	0.344815	0.684417	0.765399	896.406	1.13989
46	216.293	189.014	7098.29	5.48746	3.1985	2.96704	0.927636	0.582875	0.459305	0.856252	218.137	1.00853
47	271.034	216.636	7641.03	5.188	4.30129	3.02664	0.703658	0.829085	0.416608	0.88009	282.91	1.04382
48	130.844	132.536	6911.15	3.97095	3.63559	2.04909	0.563619	0.915546	0.48398	0.857679	123.914	0.947035
49	329.78	273.341	6928.05	6.92688	4.65496	2.64216	0.5676	0.672015	0.618565	0.801367	356.862	1.08212
50	532.722	386.717	7166.79	7.96531	5.68112	2.99763	0.527648	0.713233	0.623664	0.787952	568.202	1.0666
51	20.0271	32.9361	6684.33	15.6314	4.31457	1.22895	0.284837	0.276019	0.921379	0.706695	347.183	17.3356
52	130.844	140.079	6916.8	5.22666	3.19612	2.07806	0.650181	0.611504	0.602412	0.801107	145.41	1.11132
53	202.942	196.702	7017.89	5.81621	4.12302	2.13983	0.518996	0.708883	0.632093	0.785887	214.943	1.05913
54	172.233	180.04	7014.08	6.20502	4.49574	1.92206	0.427529	0.724533	0.690241	0.754013	224.595	1.30402
55	92.1248	104.67	6883.83	3.69811	2.94186	1.96132	0.666693	0.795504	0.469643	0.844511	89.3797	0.970202
56	372.505	330.974	6543.66	9.74298	4.34608	2.42916	0.558931	0.446073	0.750676	0.707628	430.857	1.15665
57	42.7246	67.2826	6424.44	7.49687	2.22611	0.936357	0.420625	0.296938	0.8751	0.699254	65.457	1.53207
58	232.315	200.421	6977.63	5.55771	4.17938	2.56636	0.614054	0.751997	0.538233	0.853125	249.697	1.07482
59	531.387	382.234	7183.59	9.22627	5.061	2.86131	0.565365	0.548543	0.689873	0.795522	559.651	1.05319
60	743.674	461.067	8401.89	7.45908	6.2558	4.20472	0.672132	0.838684	0.436294	0.83144	821.853	1.10512
61	867.843	492.053	8445.04	7.26961	6.31065	4.62395	0.732722	0.868086	0.363935	0.86865	888.559	1.02387
62	304.412	243.975	7046.22	5.18888	4.87473	2.87993	0.590789	0.939456	0.44498	0.846285	305.137	1.00238
63	16.0217	29.5424	6471.42	2.68051	1.05084	1.04609	0.99548	0.39203	0.609742	0.809289	12.3428	0.770381
64	838.469	552.34	7492.14	12.7509	5.72205	2.99338	0.523131	0.448756	0.765242	0.752055	914.838	1.09108
65	694.274	474.002	7704.73	11.1912	5.43962	2.76649	0.508582	0.486062	0.752798	0.771047	705.447	1.01609
66	368.499	327.996	6825.7	12.4864	3.19276	2.43667	0.763188	0.255698	0.804854	0.701731	406.902	1.10421
67	387.191	324.935	7001.3	9.0506	4.49558	2.33726	0.519901	0.496717	0.741756	0.747823	398.345	1.02881
68	18.692	31.5119	6533.21	2.17533	1.47955	1.1016	0.744549	0.680148	0.493597	0.866925	14.8514	0.79453
69	251.007	225.904	6953.13	7.28496	3.64984	2.19735	0.60204	0.50101	0.698372	0.793061	244.731	0.974998
70	36.0488	60.3158	6868.37	7.50152	2.25004	0.89782	0.399024	0.299945	0.880315	0.678944	63.4771	1.76086
71	17.3569	30.7237	6877.15	2.91806	1.20917	0.95141	0.786828	0.414375	0.673958	0.78082	14.0617	0.810152
72	72.0977	93.7024	7028.69	4.92854	2.88116	1.23521	0.428721	0.584587	0.749375	0.769638	73.4712	1.01905
73	122.833	131.657	6906.71	5.92904	2.70351	1.7848	0.660181	0.455977	0.698973	0.816968	119.837	0.975607
74	667.571	452.315	7413.55	9.22505	5.1293	3.42827	0.66837	0.556019	0.628373	0.787573	679.503	1.01787
75	220.299	207.366	6931.81	6.24284	3.97772	2.24653	0.564777	0.637166	0.640143	0.793731	233.677	1.06073
76	542.068	422.4	7241.83	12.31	4.57779	2.60021	0.568004	0.371876	0.788773	0.722896	613.778	1.13229
77	69.4274	97.8611	6676.75	7.24018	2.17633	1.31466	0.604072	0.30059	0.818422	0.698408	86.7712	1.24981
78	388.526	303.096	7291.57	8.81947	3.93633	2.81004	0.713872	0.446323	0.681382	0.805696	408.634	1.05175
79	301.742	259.548	6892.36	6.66669	4.85611	2.22985	0.459185	0.728415	0.665523	0.793633	302.388	1.00214
80	427.246	371.225	6743.24	10.2041	4.54995	2.32326	0.510612	0.445894	0.772321	0.699177	451.823	1.05752
81	323.104	274.691	7054.09	9.88283	3.44099	2.35768	0.685175	0.348178	0.761437	0.775489	335.844	1.03943
82	421.905	307.842	7357.24	7.27246	4.22223	3.44817	0.816671	0.580578	0.525858	0.84345	443.507	1.0512
83	275.039	243.184	7000.14	8.75375	3.51765	2.2749	0.646711	0.401844	0.740123	0.78159	293.425	1.06685
84	432.586	334.803	7132.37	9.12253	4.52966	2.64331	0.583556	0.496535	0.710244	0.779799	457.527	1.05766
85	835.799	554.021	7564.16	16.0317	4.24684	3.27714	0.771667	0.264902	0.795584	0.746842	934.607	1.11822
86	1004.03	635.047	7544.66	13.3974	6.57677	3.32092	0.504947	0.490899	0.752122	0.738071	1225.69	1.22077
87	17.3569	30.7274	6280.92	3.0075	1.3877	0.792918	0.571392	0.461411	0.736353	0.692718	13.8617	0.798631
88	212.288	181.301	7031.73	5.38246	3.50673	2.65877	0.758191	0.651512	0.50603	0.884386	210.21	0.990212
89	312.423	256.527	7168.41	7.70744	3.9059	2.75388	0.705056	0.506771	0.642699	0.816688	347.268	1.11153
90	339.126	275.819	7023.21	6.54692	4.0399	3.18002	0.787154	0.617069	0.514272	0.806587	352.311	1.03888
91	251.007	261.905	6712.29	9.33695	4.63675	1.91123	0.412192	0.496602	0.795304	0.664047	346.595	1.38082
92	417.9	318.361	7227.55	8.61226	3.72312	3.12575	0.839551	0.432304	0.637058	0.806765	419.823	1.0046
93	122.833	140.904	6740.16	6.73426	2.47715	1.68434	0.679951	0.367844	0.749884	0.755852	117.696	0.95818
94	22.6974	35.6813	6509	2.37129	1.42064	1.20552	0.848576	0.599099	0.491619	0.829035	17.0109	0.749466
95	16.0217	27.1282	6376.67	1.70241	1.62832	0.902481	0.554242	0.956479	0.469879	0.837161	10.4792	0.654063
96	16.0217	27.5895	6563.75	2.31484	1.22052	1.03617	0.848962	0.527259	0.552377	0.848616	12.2627	0.765382
97	129.509	136.879	6757.11	4.76486	3.41952	1.85045	0.541144	0.717654	0.611646	0.826494	126.294	0.975178
98	518.035	368.469	7468.22	7.79703	5.70598	2.99826	0.525459	0.731814	0.615461	0.809018	558.749	1.07859
99	265.693	245.101	6979.2	8.8248	3.16657	2.35323	0.74315	0.358826	0.733339	0.75743	275.453	1.03673
100	150.871	140.486	6952.86	3.72854	3.07611	2.96046	0.962404	0.825016	0.206001	0.895377	142.229	0.942718
101	32.0434	51.1587	6393.54	4.45446	1.45262	1.15503	0.795133	0.326105	0.740703	0.747175	31.306	0.976986
102	56.076	84.4648	6550.95	6.48129	2.58252	0.993736	0.384794	0.398457	0.846676	0.669426	69.6729	1.24247
103	305.748	275.126	6725.64	8.8691	3.39783	2.97677	0.876079	0.383109	0.664366	0.748463	375.764	1.229
104	194.931	175.064	7031.88	4.87837	3.5759	2.67381	0.74773	0.733012	0.451905	0.861234	195.379	1.0023
105	188.255	204.296	6548.77	14.8889	2.62872	1.64534	0.625907	0.176555	0.889493	0.694395	269.744	1.43286
106	572.776	405.435	7286.48	11.416	4.11969	3.20988	0.779155	0.360869	0.718827	0.788663	632.35	1.10401
107	62.7517	84.8725	6481.94	5.75003	1.99515	1.32089	0.662049	0.346981	0.770282	0.771026	63.4744	1.01152
108	233.65	197.827	6956.74	4.5439	4.42301	2.85061	0.644495	0.973396	0.372651	0.869196	239.979	1.02709
109	118.828	125.281	7146.01	4.80415	3.11836	1.90578	0.611148	0.649097	0.603305	0.849492	119.593	1.00644
110	384.521	276.883	7284.59	5.27859	4.65222	4.11009	0.883469	0.881338	0.221365	0.882683	422.784	1.09951
111	40.0543	56.9825	6434.27	2.74247	2.26802	1.38228	0.609464	0.826999	0.495974	0.845873	36.014	0.89913
112	652.885	421.096	7556.82	8.52685	5.58697	3.38677	0.606191	0.655221	0.602811	0.833937	675.833	1.03515
113	919.913	558.541	7513.71	11.4396	5.55276	3.74531	0.674495	0.485396	0.672603	0.79511	996.546	1.0833
114	1141.55	608.568	7755.13	8.19184	7.63846	4.70384	0.61581	0.932448	0.42579	0.847652	1232.9	1.08003
115	264.358	213.079	7212.09	5.08547	3.99769	3.09378	0.773893	0.7861	0.391643	0.87938	263.462	0.99661
116	108.147	124.537	7028.58	5.14058	3.41618	1.71593	0.502294	0.664552	0.6662	0.774694	126.223	1.16715
117	94.7951	104.966	6759.37	3.64683	2.95853	2.01248	0.680229	0.811262	0.448157	0.854573	90.952	0.959459
118	125.503	131.175	6814.17	5.34436	2.87806	1.93461	0.672193	0.538523	0.638009	0.832847	124.646	0.99317
119	85.4491	106.388	6789.61	5.45482	2.38549	1.62191	0.679905	0.437318	0.702665	0.763796	88.4041	1.03458
120	20.0271	33.0671	6408.87	1.93645	1.68266	1.1603	0.689563	0.86894	0.400811	0.849427	15.8366	0.790759
121	137.52	154.573	6798.99	7.43229	2.46802	1.83109	0.741924	0.332068	0.753631	0.74881	140.692	1.02307
122	465.965	401.109	6949.86	19.1604	3.49085	2.66212	0.7626	0.18219	0.861062	0.677294	745.851	1.60066
123	16.0217	27.9901	6535.58	1.81044	1.6323	0.992441	0.608004	0.901602	0.451822	0.870555	12.285	0.766773
124	229.645	213.654	6913.6	7.20469	3.37732	2.32756	0.689173	0.468768	0.676938	0.783178	237.234	1.03305
125	396.537	298.283	7404.36	7.69296	4.35377	2.83351	0.650818	0.565942	0.631675	0.831167	397.532	1.00251
126	303.077	246.876	6943.27	5.93568	4.93504	2.6935	0.545791	0.831419	0.546219	0.825448	330.496	1.09047
127	20.0271	33.3572	6723.53	2.21814	1.45375	1.15275	0.792949	0.655388	0.480311	0.851349	15.5704	0.777466
128	765.037	598.175	6932.01	12.6701	7.16827	2.48112	0.346125	0.565761	0.804176	0.644891	943.912	1.23381
129	475.311	359.12	6970.14	9.49957	4.3643	2.86453	0.656355	0.459421	0.698457	0.782129	497.463	1.04661
130	413.894	315.812	7054.88	7.79171	4.08569	3.20082	0.783421	0.524364	0.589202	0.808998	426.823	1.03124
131	237.655	228.479	6725.89	6.1793	5.27126	1.94302	0.368606	0.853051	0.68556	0.744638	265.105	1.1155
132	518.035	383.91	7325.37	10.6046	4.17485	2.94036	0.704303	0.393683	0.722728	0.7748	545.287	1.05261
133	94.7951	99.9972	6874.52	3.15085	2.76165	2.43479	0.881646	0.876476	0.227258	0.896033	88.7456	0.936183
134	50.7354	66.0922	6660.16	3.24993	2.20421	1.49259	0.677157	0.678232	0.540731	0.856207	44.7876	0.882768
135	150.871	160.252	6832.65	6.52958	2.68382	2.03727	0.759092	0.411025	0.687994	0.759171	149.546	0.991219
136	762.366	530.52	7309.44	13.6864	4.81342	3.06109	0.635949	0.351694	0.776341	0.729416	844.712	1.10801
137	64.0868	87.5706	6661.6	5.51262	1.93418	1.30906	0.676802	0.350865	0.762534	0.750554	58.466	0.912294
138	244.331	204.559	6996.55	5.00658	4.29476	2.67889	0.623756	0.857824	0.464927	0.867513	241.281	0.987516
139	21.3623	36.3636	6273.19	2.57694	1.66676	0.987246	0.592314	0.646799	0.616892	0.801666	17.762	0.831464
140	56.076	74.5443	6684.98	5.17002	1.78107	1.43805	0.807408	0.3445	0.721848	0.80664	55.4672	0.989143
141	787.734	553.429	7143.06	11.8288	5.78356	2.98029	0.515303	0.48894	0.748048	0.71774	854.047	1.08418
142	21.3623	35.9045	6140.81	6.39381	1.24914	0.585956	0.469087	0.195367	0.908356	0.648068	19.6031	0.917652
143	491.332	373.039	7105.8	8.247	5.92066	2.83794	0.479328	0.717917	0.655882	0.768574	580.441	1.18136
144	161.552	160.937	6896.76	5.56599	2.89149	2.32877	0.80539	0.519492	0.581606	0.81012	156.993	0.971777
145	216.293	195.382	7061.62	4.43351	3.70533	3.22232	0.869645	0.835755	0.27319	0.824885	221.734	1.02516
146	44.0597	63.1342	6666.91	4.51904	1.76757	1.27424	0.720897	0.39114	0.718029	0.782052	42.6346	0.967656
147	237.655	214.808	7062.12	5.42815	4.6075	2.3882	0.518329	0.848817	0.560033	0.804728	250.194	1.05276
148	170.898	164.287	7054.04	4.74074	3.5312	2.40492	0.681049	0.744863	0.492712	0.840093	168.639	0.986781
149	16.0217	28.0846	6412.33	2.01061	1.44177	1.04753	0.726562	0.717081	0.478996	0.854605	12.7198	0.793909
150	456.619	333.611	7332.36	8.12367	4.05613	3.482	0.858453	0.499298	0.571376	0.820589	480.598	1.05251
151	130.844	138.995	6697.61	6.10042	2.46472	1.97334	0.800637	0.404024	0.676523	0.808525	124.285	0.949871
152	1165.58	679.851	8176.06	11.2007	8.67766	3.33999	0.384895	0.774743	0.701805		1359.82	1.16665
153	387.191	335.171	6904.19	10.5924	3.97899	2.25955	0.567871	0.375645	0.786682	0.722316	398.915	1.03028
154	554.084	397.048	7175.45	11.7451	4.41117	3.2713	0.741594	0.375575	0.721476	0.784919	709.935	1.28128
155	130.844	132.333	6598.5	4.99267	2.77044	2.29312	0.82771	0.554901	0.540703	0.862793	132.86	1.01541
156	16.0217	32.1993	6420.75	5.45964	2.01679	0.730572	0.362244	0.3694	0.866187	0.739901	33.6959	2.10314
157	321.769	320.582	6905.52	11.3378	4.29818	1.92323	0.447452	0.379102	0.83037	0.65503	392.584	1.22008
158	329.78	270.498	6928.42	8.86523	3.32919	2.67375	0.803123	0.375534	0.6984	0.798245	330.551	1.00234
159	660.896	463.819	7491.65	10.6831	5.96513	2.88479	0.483609	0.558369	0.729968	0.76118	770.052	1.16517
160	94.7951	109.429	6530.89	6.24298	2.26414	1.66797	0.736689	0.362671	0.732825	0.822573	98.7581	1.04181
161	92.1248	110.481	6490.57	3.70598	3.36292	1.62797	0.484094	0.907432	0.560717	0.793674	84.9876	0.922526
162	400.543	321.331	6965.05	8.78088	3.80072	2.88127	0.758084	0.432841	0.67187	0.773493	402.787	1.0056
163	149.536	155.828	7075.63	5.73745	2.9999	2.04953	0.6832	0.522864	0.64278	0.79432	147.764	0.988151
164	150.871	151.399	6722.58	5.6662	2.98707	2.23089	0.746849	0.527174	0.606281	0.824483	158.163	1.04833
165	299.072	237.023	7492.08	6.74274	3.35593	3.15521	0.940188	0.497711	0.532058	0.858933	299.065	0.999978
166	271.034	280.17	6747.51	9.89295	4.52671	1.71765	0.379449	0.457569	0.826376	0.657092	322.205	1.1888
167	453.948	362.537	7382.29	9.79124	4.48305	2.56036	0.57112	0.457863	0.738505	0.746471	470.761	1.03704
168	16.0217	27.9925	6396.25	2.1076	1.27832	1.13412	0.887191	0.606531	0.461891	0.879472	12.799	0.798853
169	1579.47	830.452	8852.02	10.8107	7.51219	5.47853	0.729286	0.694887	0.493229	0.770563	1863.68	1.17994
170	1630.21	860.588	8843.74	10.3099	8.01458	5.62032	0.701262	0.777365	0.454863	0.761231	1945.3	1.19328
171	1268.39	706.761	7872.52	14.7997	5.18307	4.71764	0.910201	0.350215	0.681234	0.777483	1515.84	1.19509
172	245.666	209.793	8690.18	4.74156	4.31792	3.0049	0.695912	0.910655	0.366264	0.844388	257.7	1.04898
173	1548.77	807.424	7587.05	14.0086	6.50575	4.40182	0.676605	0.464411	0.685777	0.783506	1680.4	1.085
174	25.3677	40.5038	6305.11	4.77282	1.60251	1.22155	0.762275	0.335758	0.74406	0.799818	39.1361	1.54275
175	44.0597	61.6074	6712.52	3.46255	2.00862	1.42508	0.709482	0.580098	0.588431	0.837412	41.5167	0.942282
176	663.566	489.713	9515.05	9.58501	5.27139	3.50029	0.664016	0.549962	0.634817	0.715788	740.815	1.11641
177	556.754	369.893	8029.99	5.92684	5.09598	4.59084	0.900874	0.859814	0.225416	0.851353	580.807	1.0432
178	197.601	173.436	6878.55	5.04454	3.28816	2.92268	0.88885	0.651825	0.420625	0.883767	203.069	1.02767
179	329.78	280.29	6807.46	8.49606	4.43035	2.40581	0.54303	0.521459	0.716832	0.772145	379.32	1.15022
180	364.494	304.415	6790.75	8.91189	4.35943	2.5685	0.589183	0.48917	0.71179	0.760123	417.992	1.14677
181	883.864	544.853	8167.05	10.2837	6.24777	3.46606	0.554767	0.60754	0.662957	0.790465	932.823	1.05539
182	373.84	285.624	7691.32	6.30957	4.19442	3.49244	0.83264	0.664771	0.446485	0.834338	387.159	1.03563
183	1766.39	863.914	8460.45	12.9254	6.48263	5.47744	0.844942	0.501542	0.576226	0.801512	1922.48	1.08836
184	247.001	228.226	6981.21	8.02543	3.08948	2.388	0.772946	0.384962	0.702446	0.771681	248.014	1.0041
185	169.563	168.105	6801.28	6.72202	3.07637	1.93793	0.629942	0.457655	0.711704	0.805239	167.867	0.989997
186	96.1303	106.105	6730.29	4.24146	2.49425	2.0777	0.832998	0.588064	0.510144	0.857247	92.0717	0.957781
187	261.688	245.727	7222.54	7.49415	4.13035	2.22762	0.53933	0.551143	0.702752	0.749593	288.828	1.10371
188	603.484	409.318	8074.93	9.55526	4.12972	3.90041	0.944472	0.432194	0.591805	0.808905	644.706	1.06831
189	280.38	230.781	7895.34	6.95865	3.47088	2.92434	0.842536	0.498787	0.579754	0.838097	295.857	1.0552
190	301.742	273.598	6946.32	9.08001	3.93249	2.21869	0.564196	0.433093	0.755651	0.742897	331.848	1.09977
191	202.942	175.915	7379.36	4.95413	3.40425	2.87175	0.843578	0.687154	0.420332	0.882439	202.873	0.999662
192	190.925	188.825	7060.04	8.28224	2.64687	2.19281	0.828455	0.319584	0.735239	0.778734	201.359	1.05465
193	141.525	138.76	6849.84	5.00171	2.88986	2.30949	0.799172	0.577774	0.538259	0.865086	139.83	0.988021
194	16.0217	29.034	6392.42	2.35314	1.27609	0.952474	0.746398	0.542294	0.595233	0.809536	11.9804	0.747761
195	128.174	151.633	6636.39	10.0155	2.9838	1.40275	0.470121	0.297918	0.859943	0.689598	175.595	1.36998
196	299.072	269.812	6816.96	6.60078	5.52117	2.01628	0.365191	0.836441	0.69454	0.750167	307.798	1.02918
197	125.503	127.619	6775.53	4.17159	3.35384	2.08042	0.620309	0.803972	0.501289	0.857202	121.922	0.971468
198	77.4383	90.0785	6796.05	3.69534	2.72742	1.73173	0.634934	0.738071	0.531374	0.861946	73.11	0.944107
199	158.882	156.719	6805.34	5.30738	3.15544	2.16666	0.686643	0.594538	0.591765	0.832883	151.991	0.956629
200	34.7137	52.5958	6300.62	4.26636	1.8289	1.11444	0.609351	0.428679	0.738784	0.77862	36.4245	1.04928
201	341.796	266.087	7730.29	6.33074	4.24103	3.38572	0.798325	0.669911	0.465193	0.842213	380.774	1.11404
202	142.86	147.39	6841.21	5.86872	3.10678	1.89492	0.609929	0.52938	0.677116	0.814051	144.721	1.01303
203	1327.13	743.908	8358.42	10.8359	7.59079	4.42574	0.583041	0.700525	0.591565	0.762604	1524.84	1.14898
204	226.974	202.392	7378.81	5.32946	4.11648	2.42082	0.588081	0.772401	0.545765	0.826453	222.464	0.980131
205	129.509	149.71	6508.1	7.49596	2.7507	1.63538	0.594535	0.366957	0.781831	0.722557	141.247	1.09063
206	309.753	256.854	7420.69	5.93111	4.29812	3.05355	0.710437	0.724674	0.485164	0.811735	326.068	1.05267
207	384.521	309.134	7127.45	8.85207	3.63291	3.12835	0.861113	0.410402	0.646597	0.785406	421.408	1.09593
208	400.543	310.593	7557.03	8.28418	4.28299	2.74662	0.641287	0.517008	0.668449	0.802795	408.211	1.01914
209	263.023	218.717	7366.13	5.3071	3.57002	3.33041	0.932883	0.672688	0.372461	0.845023	264.31	1.00489
210	943.946	582.083	7836.7	9.62322	8.52914	3.98415	0.467122	0.886309	0.585986	0.774343	1369.78	1.45112
211	1327.13	816.254	7963.34	19.8216	6.01884	3.32435	0.552324	0.303651	0.832286	0.694091	1661.29	1.25179
212	114.822	137.245	6799.62	15.6212	2.72036	1.72512	0.634152	0.174146	0.889565	0.729469	307.077	2.67437
213	491.332	361.649	7271.58	7.88962	5.69343	2.62493	0.461046	0.721635	0.667293	0.795222	493.897	1.00522
214	408.554	338.205	7200.42	8.98565	5.43759	2.38767	0.439105	0.605141	0.734279	0.739632	488.675	1.19611
215	212.288	190.429	7254.19	5.79137	3.33419	2.56493	0.769279	0.575718	0.557112	0.842656	207.46	0.977261
216	437.927	317.186	7299.84	7.36939	4.22541	3.64362	0.862313	0.573372	0.505573	0.839482	475.25	1.08523
217	130.844	158.265	6561.15	8.29061	3.06845	1.53039	0.498752	0.370111	0.815406	0.688466	163.079	1.24636
218	184.25	168.425	7151.57	5.07668	3.39851	2.5353	0.746003	0.669435	0.500599	0.860787	183.226	0.994443
219	356.483	316.348	6932.37	8.49791	5.17248	1.98095	0.382979	0.608676	0.76689	0.723727	364.732	1.02314
220	376.51	339.459	7118.73	16.0821	3.26456	2.29968	0.704438	0.202994	0.857004	0.692421	505.736	1.34322
221	1174.93	686.026	7712.64	11.9578	6.66151	3.76945	0.565855	0.557084	0.684771	0.76307	1257.74	1.07049
222	144.195	153.99	6747.31	5.49323	3.3319	1.83734	0.551438	0.606547	0.665527	0.77817	140.863	0.97689
223	238.991	224.378	7001.19	6.47681	4.301	2.1044	0.489281	0.664062	0.675087	0.767805	245.554	1.02746
224	56.076	76.742	6589.83	3.7629	2.51448	1.25513	0.499161	0.668229	0.666447	0.766953	49.7447	0.887095
225	241.661	211.861	7163.92	5.75928	4.31369	2.34364	0.543302	0.748999	0.593068	0.82795	243.891	1.00923
226	18.692	33.171	6400.21	2.21479	1.43463	1.10574	0.770745	0.647751	0.500749	0.837415	14.7168	0.787332
227	140.19	140.991	6886.45	4.96492	3.14291	2.12609	0.676472	0.633024	0.571777	0.848597	138.968	0.991284
228	24.0326	37.5472	6777.78	1.84695	1.75492	1.41468	0.806125	0.950172	0.234043	0.896802	19.2069	0.799203
229	148.201	150.718	6851.5	5.4253	3.32862	1.947	0.584929	0.613536	0.641125	0.815164	147.28	0.993787
230	38.7191	53.5422	6799.52	2.63827	2.07601	1.59142	0.766573	0.786883	0.396797	0.888533	36.5108	0.942966
231	125.503	143.87	6758.55	5.61798	3.97023	1.4514	0.365569	0.706701	0.741652	0.748293	135.604	1.08048
232	24.0326	39.9486	6630.61	2.97391	1.94313	1.03596	0.53314	0.653393	0.65165	0.767287	25.0762	1.04342
233	20.0271	32.3148	6532.4	2.68503	1.1718	1.11849	0.954507	0.436418	0.583436	0.800987	14.7408	0.736042
234	18.692	32.8999	6520.36	2.26513	1.60813	0.972376	0.604662	0.709949	0.57072	0.820683	14.8367	0.793748
235	20.0271	32.1551	6799.4	2.18422	1.94625	0.859051	0.441388	0.891049	0.606701	0.759594	15.2969	0.763807
236	304.412	247.202	6835.23	6.35469	4.04121	2.98544	0.738751	0.635941	0.530198	0.837866	321.146	1.05497
237	196.266	174.665	6795.74	4.60239	3.29534	3.04451	0.923884	0.716006	0.338494	0.868845	193.414	0.985471
238	128.174	133.583	6836.16	4.66141	2.80405	2.65845	0.948075	0.601546	0.42969	0.836111	145.553	1.13559
239	323.104	261.87	7189.09	6.42607	4.22391	2.97715	0.704832	0.657309	0.536707	0.819225	338.493	1.04763
240	837.134	579.575	7380.89	10.476	6.61511	3.47706	0.525623	0.631455	0.668092	0.714953	1009.33	1.20569
241	217.628	222.08	6876.71	11.6265	2.91079	1.99611	0.685762	0.250359	0.828313	0.717662	282.963	1.30021
242	903.891	619.475	7028.72	13.8866	5.71005	2.89617	0.507206	0.411193	0.791441	0.704902	961.939	1.06422
243	165.558	194.252	6624.11	7.39896	3.93544	1.39379	0.354163	0.531891	0.811624	0.67584	170	1.02684
244	327.11	274.024	6965.79	7.21228	4.32148	2.61709	0.6056	0.599183	0.637135	0.784114	341.674	1.04452
245	58.7463	80.6954	6600.25	4.03846	2.4238	1.38425	0.571108	0.600179	0.657233	0.767328	56.7568	0.966135
246	153.541	152.956	6825.77	4.85234	3.52305	2.05158	0.58233	0.726051	0.577198	0.822069	146.909	0.956802
247	106.811	139.151	6552.51	10.0165	1.86791	1.55772	0.833937	0.186483	0.844485	0.671395	122.081	1.14296
248	28.038	42.8336	6521.48	2.97933	1.43138	1.21217	0.846852	0.480437	0.593141	0.83486	21.6534	0.772288
249	104.141	117.234	6848.41	5.44081	2.45526	1.82145	0.741857	0.451268	0.665224	0.811242	101.922	0.978691
250	344.467	268.045	7617.12	6.1091	4.05315	3.44665	0.850365	0.66346	0.435817	0.839047	357.483	1.03779
251	680.923	486.919	9458.66	10.9931	4.41477	3.99139	0.904099	0.401593	0.63692	0.736473	811.415	1.19164
252	1594.16	824.385	9980.36	11.4948	6.34435	5.43771	0.857094	0.551931	0.526943	0.782102	1661.1	1.04199
253	44.0597	60.8841	6721.55	3.71044	2.01618	1.31266	0.651064	0.543382	0.646224	0.825805	41.1337	0.93359
254	69.4274	83.5965	6695.17	3.51136	2.56088	1.65947	0.648006	0.729314	0.5274	0.863538	62.506	0.900308
255	572.776	422.24	8040.69	7.70945	5.73073	3.6687	0.64018	0.743338	0.52413	0.755498	678.943	1.18535
256	72.0977	83.2671	6643.69	3.16259	2.69305	1.7942	0.666232	0.851533	0.432681	0.881733	64.0099	0.887821
257	61.4166	80.9531	7008.52	5.58166	2.00322	1.71002	0.85364	0.358892	0.693635	0.781369	80.0907	1.30406
258	279.045	253.173	7145.68	8.357	3.5452	2.64212	0.745266	0.424219	0.683844	0.753996	327.892	1.17505
259	457.954	347.71	7421.84	8.61288	4.63782	2.81641	0.60727	0.538475	0.673	0.785879	471.246	1.02903
260	385.856	296.486	7486.27	6.38996	4.57539	3.29418	0.719979	0.716028	0.484475	0.817789	403.425	1.04553
261	333.786	295.494	6947.21	8.50299	4.82753	2.17718	0.450992	0.567745	0.743951	0.736047	374.351	1.12153
262	140.19	150.586	6604.99	4.85226	3.76495	1.92866	0.512269	0.775916	0.602523	0.786579	147.587	1.05277
263	495.338	385.577	7322.59	8.59924	5.72402	2.51524	0.439419	0.665643	0.707504	0.747785	518.597	1.04696
264	213.623	197.594	6953.14	7.52761	3.12417	2.21628	0.709398	0.415028	0.70558	0.813824	218.326	1.02202
265	124.168	128.272	6779.77	4.66092	2.9745	2.03505	0.684167	0.638177	0.56338	0.855813	118.181	0.951785
266	317.764	248.077	6956.39	5.98121	4.60671	2.76547	0.600313	0.770197	0.537641	0.859423	319.18	1.00446
267	125.503	150.6	6791.02	7.2191	2.39034	1.8105	0.757425	0.331114	0.749206	0.718111	130.867	1.04274
268	247.001	226.756	7151.79	7.6175	3.04148	2.60298	0.855826	0.399276	0.65829	0.786616	252.613	1.02272
269	267.028	239.2	6885.56	6.48316	4.23805	3.00077	0.708054	0.653702	0.537144	0.776786	345.362	1.29335
270	299.072	231.457	7307.12	6.06327	3.83418	3.06386	0.799093	0.632361	0.494685	0.886464	298.358	0.997612
271	170.898	155.453	7321.3	3.78927	3.40998	3.09313	0.907081	0.899902	0.183715	0.881521	167.415	0.979617
272	376.51	312.336	7257.55	7.95314	4.99881	2.42115	0.484345	0.628532	0.695573	0.765549	403.196	1.07088
273	236.32	209.537	7246.08	5.83018	3.99656	2.45438	0.614122	0.685494	0.579023	0.820398	239.551	1.01367
274	388.526	321.527	7236.13	10.4652	4.30937	2.35042	0.545421	0.411781	0.775406	0.75236	444.013	1.14281
275	226.974	201.39	6986.07	4.85257	4.19311	2.78044	0.663098	0.8641	0.427017	0.83215	236.979	1.04408
276	36.0488	59.3945	6129.63	7.61758	2.20048	0.88572	0.402512	0.288869	0.883727	0.645707	62.1898	1.72515
277	267.028	223.407	7028.9	5.78172	3.86387	2.91635	0.754776	0.66829	0.495591	0.845687	272.903	1.022
278	126.839	127.868	7128.09	3.90979	3.42229	2.20688	0.644854	0.875315	0.43555	0.872371	123.691	0.975183
279	185.585	176.992	7208.89	5.61949	3.34597	2.29889	0.687061	0.595423	0.590908	0.827745	181.061	0.975624
280	234.985	216.664	7039.51	6.97367	3.62678	2.43098	0.670285	0.520068	0.651406	0.788038	257.545	1.096
281	520.706	342.012	8156.18	6.01134	5.3563	3.8909	0.726415	0.891032	0.352741	0.883144	524.777	1.00782
282	263.023	231.546	7237.02	6.18526	5.03937	2.11716	0.420124	0.814738	0.657709	0.801912	276.424	1.05095
283	333.786	269.365	7085.08	6.61022	4.76766	2.47261	0.518621	0.721256	0.625941	0.81836	326.412	0.977908
284	666.236	486.34	7290.39	10.2331	7.34894	2.66324	0.362398	0.718153	0.739743	0.72554	838.94	1.25922
285	554.084	427.52	7281.6	7.87094	7.23174	2.57096	0.35551	0.91879	0.673361	0.727944	612.99	1.10631
286	348.472	270.87	7608.39	5.47317	4.9141	3.31534	0.674659	0.897852	0.394256	0.83541	373.508	1.07184
287	93.46	115.559	6730.49	6.52696	2.22105	1.49277	0.672099	0.340289	0.771292	0.753154	90.6463	0.969894
288	26.7028	42.1991	6519.45	2.73811	1.63146	1.2236	0.750006	0.595834	0.553121	0.85804	22.8958	0.857429
289	104.141	121.534	6661.46	7.56941	2.15843	1.72816	0.800656	0.285152	0.771691	0.768603	118.27	1.13567
290	242.996	209.803	7019.4	5.85372	3.54174	2.7307	0.771006	0.605041	0.53351	0.838378	237.143	0.975914
291	44.0597	64.3498	6577.21	3.96677	2.68774	0.991318	0.36883	0.677564	0.750094	0.756547	44.2716	1.00481
292	25.3677	40.4956	6532.84	2.49222	1.79897	1.05981	0.589122	0.721834	0.574752	0.811674	19.9034	0.784597
293	134.849	149.419	6833.59	6.51721	3.13512	1.71584	0.547297	0.481053	0.736721	0.759346	146.853	1.08901
294	50.7354	70.6282	6659.13	3.99964	1.93149	1.42496	0.737752	0.482915	0.643729	0.773376	46.1109	0.908851
295	85.4491	94.9828	6831.77	3.23634	3.03663	1.89787	0.624992	0.938293	0.413574	0.886531	78.127	0.91431
296	85.4491	98.5537	6936.2	3.70973	2.79496	1.89515	0.67806	0.753412	0.489141	0.838938	82.3095	0.963257
297	74.768	86.218	6633.77	4.11448	2.20062	1.85831	0.844449	0.534847	0.548349	0.885834	70.48	0.942649
298	324.44	265.136	6930.96	7.67824	3.88156	2.67259	0.688536	0.505527	0.651926	0.810379	333.649	1.02838
299	101.471	130.844	6620.5	10.7981	2.66521	1.36195	0.51101	0.246822	0.873871	0.675108	164.184	1.61804
300	260.353	218.181	7295.73	5.33929	4.52413	2.55642	0.565063	0.847328	0.521206	0.850321	258.666	0.993521
301	201.607	183.085	6964.75	5.20897	3.8204	2.42664	0.635178	0.733427	0.534143	0.843504	202.281	1.00334
302	291.061	236.696	7316.99	6.97012	3.37459	2.89261	0.857176	0.48415	0.584998	0.843206	284.997	0.979165
303	1088.14	692.051	7654.12	16.5605	4.73487	3.81919	0.806609	0.285914	0.769379	0.714475	1254.41	1.1528
304	174.904	213.39	6672.12	18.718	2.47388	1.87067	0.756168	0.132166	0.90006	0.613195	362.846	2.07455
305	1150.89	629.32	8728.24	7.41468	7.00317	5.93815	0.847924	0.944501	0.199135	0.822369	1291.6	1.12226
306	627.517	443.919	8034.91	8.3208	7.65852	2.85587	0.372901	0.920407	0.656779	0.765265	762.32	1.21482
307	70.7626	100.589	6637.7	8.16163	2.09052	1.21504	0.581213	0.25614	0.851128	0.684805	86.8378	1.22717
308	74.768	94.1766	6589.57	7.54002	2.25096	1.50408	0.668196	0.298535	0.80052	0.785837	106.93	1.43016
309	97.4654	108.018	6612.95	4.17877	2.75507	1.93548	0.702518	0.6593	0.53683	0.841743	93.3382	0.957655
310	60.0814	77.168	6412.93	4.36065	2.05708	1.44523	0.702562	0.471737	0.668576	0.81804	54.3033	0.903829
311	304.412	248.645	7203.79	6.54632	3.82974	3.01103	0.786222	0.585022	0.540043	0.829919	316.206	1.03874
312	396.537	304.661	7219.84	8.17988	3.84464	3.07128	0.798846	0.470012	0.624533	0.812575	404.585	1.0203
313	372.505	291.939	7198.45	6.82096	4.55138	2.99374	0.657764	0.667264	0.561098	0.811584	389.306	1.0451
314	893.21	602.551	7364.48	13.1341	6.82109	2.8824	0.422572	0.519344	0.78054	0.715614	1081.67	1.21099
315	299.072	251.952	7458.64	5.51849	4.54615	2.912	0.640541	0.823804	0.47232	0.803146	306.015	1.02322
316	360.488	319.036	6874.58	12.4123	3.59111	2.22203	0.618759	0.289318	0.820982	0.719909	414.878	1.15088
317	1098.82	671.71	7695.3	14.4511	5.65048	3.6426	0.644654	0.391007	0.747936	0.74233	1245.91	1.13386
318	101.471	125.112	6621.39	13.8677	1.89378	1.47311	0.777867	0.136561	0.893774	0.738624	162.053	1.59704
319	113.487	124.346	6754.67	4.38705	3.64918	1.81508	0.497394	0.831806	0.586265	0.803336	121.717	1.07252
320	202.942	188.592	6989.71	4.55112	4.51465	2.42194	0.536462	0.991986	0.467837	0.822976	208.446	1.02712
321	273.704	236.501	6900.3	6.55862	4.48563	2.25762	0.503301	0.683929	0.655778	0.805665	278.212	1.01647
322	347.137	281.6	7360.97	6.97174	4.04714	3.10716	0.767744	0.580506	0.55432	0.798364	367.233	1.05789
323	157.547	165.606	6751.25	5.55684	3.61015	1.96864	0.545308	0.649676	0.645726	0.767055	165.428	1.05002
324	164.223	171.025	6874.45	5.77542	3.03374	2.35046	0.774772	0.525285	0.593024	0.773526	172.506	1.05044
325	81.4437	98.412	6876.54	4.21554	3.08512	1.57101	0.509222	0.731845	0.627328	0.803169	85.5841	1.05084
326	145.531	147.224	6894.03	5.52493	2.83633	2.25535	0.795164	0.513369	0.591788	0.830414	148.042	1.01726
327	89.4545	99.5326	6880.63	3.42305	2.80554	2.06692	0.736728	0.819603	0.396175	0.87721	83.1459	0.929477
328	1659.58	954.962	8034.44	24.4539	7.69023	4.18538	0.544247	0.314479	0.828846	0.690842	3296.94	1.98661
329	230.98	213.244	6912.98	6.14481	3.64131	2.58191	0.709061	0.592583	0.579823	0.796141	241.989	1.04766
330	377.845	295.645	6977.02	7.06505	5.23396	2.50828	0.479232	0.740824	0.644974	0.813544	388.518	1.02825
331	704.955	453.444	7410.29	10.1079	4.99765	3.58509	0.717355	0.494431	0.645318	0.81548	758.604	1.0761
332	674.247	443.311	8032.53	8.16228	5.36591	4.20254	0.783193	0.657403	0.485127	0.809678	771.001	1.1435
333	511.36	382.158	7061.87	8.38465	4.60799	3.41505	0.741114	0.549575	0.592702	0.772698	552.69	1.08082
334	148.201	169.275	6583.06	6.25211	3.53616	1.90889	0.53982	0.565595	0.69468	0.721741	176.778	1.19283
335	893.21	589.842	7266.81	11.8864	6.5996	3.51792	0.53305	0.55522	0.70404	0.731902	1155.96	1.29417
336	240.326	204.755	7180.73	6.13345	3.44847	2.68798	0.77947	0.56224	0.561751	0.853594	238.148	0.990938
337	108.147	121.418	6473.05	4.70394	3.3368	1.69792	0.508846	0.709363	0.639043	0.802474	111.634	1.03225
338	41.3894	49.3427	6635.81	3.29368	1.50964	1.40447	0.930336	0.458345	0.573585	0.753207	29.2521	0.706754
339	279.045	242.24	7182.45	8.14252	3.15149	2.59304	0.822799	0.387041	0.681543	0.789091	278.723	0.998846
340	76.1031	110.078	6667.74	8.52588	1.67457	1.24264	0.742062	0.196411	0.854251	0.637363	74.315	0.976503
341	364.494	296.165	7381.2	6.37003	5.97535	2.45604	0.411029	0.938042	0.614438	0.789898	391.588	1.07433
342	548.744	400.792	7466	10.5562	4.68282	2.74947	0.587139	0.443607	0.739541	0.775017	569.317	1.03749
343	431.251	314.787	7176.28	6.82793	5.20215	3.01731	0.580013	0.761893	0.558092	0.836561	448.933	1.041
344	494.003	355.262	8055.75	7.17502	5.35236	3.37148	0.629905	0.745971	0.530109	0.812667	542.348	1.09787
345	564.765	406.184	7978.58	8.69344	4.86332	3.48455	0.716495	0.559424	0.599175	0.781141	617.105	1.09268
346	355.148	279.966	7045.38	8.0575	3.81763	2.87408	0.752844	0.473798	0.643304	0.816458	370.323	1.04273
347	321.769	269.121	7131.02	7.43906	4.90599	2.51368	0.512369	0.659491	0.662097	0.792047	384.276	1.19426
348	632.858	469.832	7672.24	9.47048	7.08323	2.82641	0.399029	0.747927	0.701556	0.724162	794.195	1.25493
349	819.777	532.314	7862.37	11.4472	5.32434	3.48405	0.654363	0.465123	0.695641	0.770091	889.483	1.08503
350	316.429	239.336	7285.81	4.99334	4.37045	3.3993	0.777793	0.875255	0.319233	0.888964	310.739	0.982018
351	1247.02	726.239	7685.96	12.2457	8.37998	3.4148	0.407495	0.684318	0.721144	0.75052	1467.85	1.17708
352	447.273	320.697	7234.43	7.15076	4.71882	3.29717	0.698727	0.659905	0.538907	0.840856	466.031	1.04194
353	101.471	125.269	6579.03	4.76934	3.67933	1.37822	0.374583	0.771455	0.711026	0.74617	101.305	0.998369
354	639.533	442.192	7558.32	10.1703	5.01318	3.19458	0.637236	0.492924	0.685891	0.781011	682.26	1.06681
355	154.877	178.867	6536.73	5.75011	4.80148	1.39457	0.290447	0.835024	0.75747	0.695752	161.28	1.04135
356	690.269	483.272	7353.43	9.88769	6.34785	3.05487	0.481244	0.641996	0.691043	0.751384	803.16	1.16355
357	180.244	204.121	6609.79	7.5791	3.71135	1.61532	0.435238	0.489682	0.786872	0.68546	190.325	1.05593
358	117.493	123.114	6974.91	4.23182	2.71611	2.38296	0.877344	0.64183	0.436894	0.852215	114.731	0.976497
359	220.299	187.675	6829.03	5.36345	3.66449	2.65482	0.724472	0.683234	0.505016	0.877972	218.565	0.992132
360	226.974	204.024	7367.88	6.70021	3.09931	2.66817	0.86089	0.46257	0.601778	0.816721	232.09	1.02254
361	348.472	279.246	7023.36	6.57984	4.70319	2.94369	0.625893	0.714788	0.552619	0.804045	381.582	1.09502
362	416.564	330.164	6745.2	10.2981	3.98288	2.53752	0.637108	0.386759	0.753593	0.770915	435.966	1.04657
363	54.7408	70.7274	6700.24	3.73842	1.92485	1.66217	0.863532	0.514883	0.555382	0.821318	50.1014	0.915248
364	819.777	560.26	7648.05	14.7642	4.90674	3.33364	0.6794	0.33234	0.774208	0.730815	1011.61	1.234
365	1518.06	802.009	7982.67	15.5076	5.67535	4.53507	0.79908	0.365972	0.707559	0.777442	1671.9	1.10134
366	21.3623	31.8105	6557.56	2.57291	1.25301	1.11121	0.886836	0.487	0.568111	0.856514	15.0059	0.70245
367	616.836	421.01	7726.6	7.48448	6.98206	2.99398	0.428811	0.932872	0.599975	0.798228	655.366	1.06246
368	287.056	250.549	7318.97	7.66469	3.16677	2.91141	0.919363	0.413164	0.620152	0.781911	296.009	1.03119
369	114.822	130.728	6990.91	9.17289	2.35501	1.75058	0.74334	0.256736	0.809158	0.773947	158.405	1.37957
370	245.666	208.675	7468.07	5.51572	4.00683	2.67166	0.666777	0.726438	0.515628	0.851751	247.328	1.00676
371	251.007	210.675	7149.48	5.62177	3.91963	2.77843	0.708851	0.697224	0.505772	0.859872	256.452	1.02169
372	383.186	284.354	7895.9	5.60109	4.71053	3.53811	0.751107	0.841002	0.368317	0.851432	391.023	1.02045
373	287.056	234.415	7198.26	5.0506	4.78566	2.82693	0.590708	0.947542	0.44028	0.84813	286.212	0.997061
374	104.141	123.837	6757.36	5.84036	2.70433	1.62551	0.601075	0.463042	0.721677	0.765349	107.542	1.03265
375	32.0434	50.33	6752.5	3.26122	1.56168	1.2525	0.802018	0.478863	0.615943	0.75016	26.72	0.833869
376	690.269	493.478	7719.4	10.7449	5.56308	3.16968	0.569771	0.517744	0.705004	0.732359	793.635	1.14975
377	267.028	235.322	7132.24	7.09885	3.79096	2.52361	0.665693	0.534024	0.644504	0.79415	284.478	1.06535
378	1718.33	849.109	8622.76	11.7052	8.11173	4.45958	0.54977	0.692999	0.61901	0.799778	1773.69	1.03222
379	578.117	425.149	7375.04	7.97605	6.92912	2.69655	0.389162	0.868741	0.661919	0.754574	624.256	1.07981
380	93.46	105.933	7182.2	3.86539	2.70986	2.10543	0.77695	0.701058	0.455313	0.827068	92.3781	0.988424
381	108.147	120.537	6869.91	4.40334	2.57117	2.03913	0.793074	0.583912	0.536914	0.799943	96.7041	0.894195
382	1371.19	704.3	8656.13	11.2004	5.93022	5.32103	0.897274	0.529466	0.524924	0.82761	1480.43	1.07967
383	304.412	254.136	6978.06	6.33759	4.77284	2.52237	0.528485	0.753099	0.601998	0.809545	319.594	1.04987
384	383.186	297.752	7543.52	7.06114	4.33401	2.97392	0.686182	0.613784	0.578833	0.811316	381.227	0.994888
385	309.753	258.774	7303.94	7.01722	3.67499	3.07251	0.83606	0.523711	0.562146	0.801599	331.898	1.07149
386	263.023	257.69	6817.36	8.2146	4.46935	2.07326	0.463884	0.544074	0.747613	0.709529	318.84	1.21221
387	1222.99	718.773	7735.68	12.1541	8.47378	3.39467	0.400609	0.697194	0.720698	0.74661	1464.5	1.19747
388	129.509	138.775	6704.21	5.03375	2.80058	2.09052	0.746459	0.556361	0.5847	0.812071	123.447	0.953196
389	435.256	349.391	7313.11	11.2382	3.99431	2.88138	0.721371	0.355424	0.743608	0.74883	541.783	1.24474
390	124.168	131.772	6786.62	4.69812	3.09917	1.9578	0.631717	0.659662	0.583281	0.829518	119.406	0.961645
391	339.126	299.758	7209.64	9.34842	3.7766	2.36345	0.625814	0.403983	0.747182	0.735312	349.522	1.03066
392	459.289	373.786	7026.29	8.88779	6.25545	2.15929	0.345186	0.703825	0.75705	0.730512	502.866	1.09488
393	323.104	291.729	7041.77	8.65938	4.55503	2.51525	0.55219	0.526023	0.709535		415.573	1.28619
394	138.855	149.27	6692.59	5.04892	3.67913	1.83989	0.500089	0.728697	0.635587	0.794682	143.161	1.03101
395	53.4057	73.6647	6471.43	4.35493	1.89282	1.47073	0.777003	0.434639	0.662284	0.789166	50.7824	0.95088
396	1795.77	849.453	9349.53	12.7083	7.23614	5.67844	0.784732	0.569403	0.553171	0.825173	2187.32	1.21804
397	295.066	241.335	7350.59	6.42259	4.09958	2.64836	0.646007	0.638306	0.58765	0.837688	292.089	0.989909
398	583.457	452.491	7276.51	10.4073	6.39211	2.61443	0.409008	0.614197	0.748788	0.709031	728.528	1.24864
399	393.867	283.346	7440.35	5.98521	4.58587	3.63543	0.792745	0.766201	0.392597	0.874982	417.97	1.0612
400	276.374	226.427	7366.25	5.99654	3.70808	2.95332	0.796455	0.61837	0.507496	0.852637	275.074	0.995294
401	193.596	172.468	6939.23	4.65754	3.65285	2.69496	0.737769	0.784287	0.421377	0.871214	192.057	0.992053
402	202.942	188.027	7105.51	5.21328	4.00833	2.32664	0.580452	0.768868	0.553709	0.823274	203.654	1.00351
403	240.326	211.558	7095.67	6.12231	3.60495	2.57905	0.715419	0.588822	0.578746	0.828142	238.431	0.992116
404	188.255	190.1	6570.7	6.06627	4.20999	1.83675	0.436283	0.693999	0.69722	0.766151	196.49	1.04374
405	24.0326	38.6138	6497.89	2.54187	1.85859	1.13358	0.609913	0.731189	0.554038	0.874821	22.4323	0.933414
406	93.46	107.296	6829.01	4.11702	3.07844	1.64816	0.535387	0.747735	0.599673	0.830717	87.4986	0.936214
407	177.574	178.21	6680.93	5.44521	4.65474	1.7314	0.371964	0.854831	0.682033	0.784276	183.821	1.03518
408	375.175	287.965	7202.78	6.53126	4.09349	3.68059	0.899134	0.626753	0.436465	0.832004	412.19	1.09866
409	229.645	214.647	7009.06	6.01032	4.00985	2.2588	0.563313	0.667161	0.62418	0.78527	228.029	0.992967
410	25.3677	38.6229	6320.58	4.75949	2.32262	0.713803	0.307326	0.487999	0.850025	0.601211	33.0527	1.30294
411	16.0217	17.9676	6422.67	1.53563	1.26699	0.828472	0.653889	0.825063	0.4605	0.870527	6.75192	0.421423
412	341.796	267.947	7309.78	5.78359	4.82581	3.06126	0.634352	0.834398	0.470698	0.83603	357.896	1.0471
413	393.867	292.137	7283.56	7.06338	4.17	3.33654	0.80013	0.590369	0.527628	0.847383	411.656	1.04516
414	102.806	118.546	6903.61	4.82857	2.66557	1.98315	0.743986	0.552041	0.589289	0.800088	106.918	1.04
415	240.326	212.941	7118.56	5.56184	4.37165	2.70972	0.61984	0.786008	0.512801	0.817642	275.979	1.14836
416	90.7897	100.825	6611.88	4.31381	2.31177	2.0036	0.866694	0.535901	0.535538	0.851021	83.6964	0.921871
417	349.807	332.844	6818.08	10.7517	4.29691	2.07829	0.483671	0.39965	0.806701	0.67383	402.187	1.14974
418	57.4111	79.1953	6525.09	4.75806	2.00955	1.31372	0.653736	0.422347	0.723896	0.758976	52.6163	0.916483
419	168.228	166.686	6813.05	4.72612	4.07641	2.02033	0.495615	0.862527	0.572519	0.808303	163.04	0.969159
420	25.3677	39.2737	6479.63	2.38367	1.89692	1.14184	0.601942	0.795798	0.520976	0.834998	21.6266	0.852524
421	161.552	155.529	6938.81	4.80878	3.22213	2.42229	0.751766	0.670051	0.496278	0.838182	157.214	0.973149
422	534.057	392.872	7395.71	8.2397	6.11846	2.70059	0.441384	0.742559	0.672246	0.774768	570.297	1.06786
423	54.7408	71.8544	6621.71	4.21561	1.83766	1.47042	0.800161	0.435918	0.651196	0.81538	47.7152	0.871657
424	447.273	337.639	7342.5	8.91194	3.68318	3.37796	0.91713	0.413287	0.620962	0.796797	464.449	1.0384
425	58.7463	76.5429	6624.61	4.21845	2.01225	1.48136	0.736169	0.477012	0.648838	0.824043	52.6727	0.896613
426	216.293	194.813	7122.41	4.76381	3.60426	3.22218	0.893991	0.756592	0.323614	0.828071	231.744	1.07144
427	288.391	258.962	7151.98	7.53011	4.67057	2.08589	0.446602	0.620253	0.722994	0.767108	307.292	1.06554
428	213.623	201.171	6835.7	7.29855	3.63476	2.08947	0.57486	0.49801	0.713714	0.794902	232.187	1.0869
429	381.851	293.097	7541.6	7.39158	4.63502	2.80095	0.604301	0.627068	0.621062	0.820126	401.96	1.05266
430	54.7408	70.4442	6698.49	3.34377	2.18782	1.7073	0.780367	0.654295	0.48941	0.85739	52.3173	0.955728
431	445.938	345.989	7019.16	7.27899	5.89437	2.75397	0.46722	0.809779	0.621655	0.777816	494.944	1.1099
432	78.7734	113.873	6477.24	8.38733	2.01963	1.13362	0.561297	0.240796	0.864842	0.64948	80.4361	1.02111
433	280.38	264.527	6787.7	10.7162	3.88267	2.01671	0.519414	0.362318	0.811807	0.725284	351.483	1.2536
434	538.062	386.069	7449.29	7.01131	6.8014	3.03733	0.446575	0.970061	0.566795	0.792116	606.706	1.12758
435	347.137	280.984	7621.05	6.46415	5.28747	2.75308	0.52068	0.817967	0.5741	0.803323	394.154	1.13544
436	130.844	144.422	6825.18	6.49399	2.48471	2.07898	0.83671	0.382617	0.67986	0.763336	140.517	1.07392
437	77.4383	91.1146	6634.43	3.65224	2.57556	1.80456	0.700648	0.7052	0.505903	0.851969	71.1035	0.918196
438	90.7897	111.828	6825.29	5.62086	2.48123	1.6877	0.680187	0.441433	0.699743	0.760231	98.5952	1.08597
439	149.536	155.66	6979.12	7.26628	2.68234	2.07682	0.774255	0.369149	0.714184	0.802687	169.556	1.13388
440	140.19	150.358	6927.53	5.7092	3.61753	1.675	0.463024	0.633631	0.706614	0.772631	144.907	1.03365
441	468.635	370.16	7321	8.95767	5.48122	2.36475	0.431427	0.611902	0.736009	0.749637	486.347	1.03779
442	89.4545	111.352	6791.06	5.41918	3.0057	1.36679	0.454734	0.55464	0.747786	0.752126	93.2544	1.04248
443	209.617	192.724	7015.32	5.89586	3.60336	2.34458	0.650666	0.611168	0.602334	0.824018	208.646	0.995365
444	28.038	45.1208	6397.81	4.20432	1.40894	1.17391	0.833185	0.335117	0.720785	0.80863	29.1279	1.03887
445	142.86	149.743	6815.7	6.38862	2.60346	2.04679	0.786181	0.407515	0.679619	0.787962	142.6	0.998179
446	96.1303	123.439	6689.31	6.19443	3.42161	1.14111	0.333501	0.552369	0.815784	0.71813	101.309	1.05387
447	58.7463	72.4796	6867.5	3.4278	2.16145	1.68706	0.780521	0.630566	0.50783	0.864388	52.3578	0.891253
448	22.6974	35.9803	6547.12	2.345	1.44286	1.33703	0.92665	0.615292	0.42984	0.896857	18.9494	0.834872
449	86.7843	99.8426	6712.55	3.68657	2.83769	1.82645	0.64364	0.769739	0.504566	0.857811	80.036	0.92224
450	567.436	414.526	7643.2	9.16711	5.23496	3.16028	0.603688	0.571059	0.655258	0.764474	635.273	1.11955
451	341.796	285.676	7449.55	7.70802	4.18729	2.72412	0.650568	0.543239	0.646586	0.777905	368.291	1.07751
452	137.52	140.318	6869.5	4.81797	3.49712	1.95971	0.560377	0.725849	0.593251	0.83385	138.31	1.00575
453	38.7191	57.1075	6587.38	3.46741	2.44351	1.13813	0.465779	0.704706	0.671763	0.802361	40.3924	1.04322
454	160.217	160.98	7084.03	5.58667	3.23512	2.00136	0.618637	0.579078	0.641761	0.805853	151.516	0.945692
455	308.418	270.708	7162.21	9.12399	3.5262	2.48245	0.704002	0.386475	0.72792	0.765309	334.55	1.08473
456	1762.39	923.248	8542.61	17.8383	7.03726	3.9662	0.5636	0.394502	0.777659	0.747371	2085.55	1.18337
457	634.193	457.925	7853.08	11.1851	5.17441	2.83436	0.547765	0.462617	0.746594	0.750823	687.137	1.08348
458	108.147	132.936	6864.63	6.85977	2.07263	1.86542	0.900027	0.302142	0.728064	0.721334	111.095	1.02727
459	29.3731	49.0922	6378.32	4.8636	1.83912	0.889371	0.483585	0.378139	0.817137	0.664525	33.3226	1.13446
460	782.393	582.118	7166.66	17.0412	4.57475	2.85967	0.625099	0.268452	0.832191	0.673871	933.84	1.19357
461	94.7951	111.115	6812.49	4.13928	3.07974	1.68361	0.546675	0.744026	0.59326	0.807038	89.9021	0.948383
462	400.543	313.546	7282.27	6.93651	5.01216	3.00711	0.599963	0.722577	0.566481	0.79454	437.93	1.09334
463	21.3623	36.3933	6349.56	2.82152	1.25377	1.0881	0.867863	0.444359	0.614358	0.818408	16.1235	0.754763
464	54.7408	75.7764	6565.44	4.36775	1.97233	1.39056	0.705035	0.451567	0.68163	0.780536	50.1782	0.91665
465	104.141	120.659	6796.78	6.48702	2.06595	1.89609	0.91778	0.318474	0.707711	0.777373	106.442	1.02209
466	251.007	219.613	7075.23	5.97555	4.04392	2.39264	0.591663	0.676743	0.599596	0.830163	242.184	0.96485
467	30.7083	44.2967	6688.52	2.07488	1.93824	1.64827	0.850394	0.934146	0.205607	0.903176	27.7663	0.904197
468	319.099	267.946	7016.36	6.25232	5.13212	2.60807	0.508186	0.820835	0.582863	0.792126	350.547	1.09855
469	166.893	167.73	7039.8	5.91236	2.71248	2.54863	0.939594	0.45878	0.568933	0.793164	171.207	1.02585
470	168.228	163.324	7085.06	5.96317	2.86008	2.34665	0.820483	0.479625	0.606476	0.823285	167.646	0.996539
471	124.168	122.674	6886.87	3.42683	3.38094	2.47154	0.731023	0.986607	0.278767	0.897706	119.946	0.965997
472	535.392	397.977	7634.58	8.36172	5.35595	3.41941	0.638432	0.640532	0.591064	0.764737	641.463	1.19812
473	807.761	514.515	7601.6	11.7139	5.42677	3.32222	0.612191	0.463276	0.716387	0.786803	884.627	1.09516
474	150.871	146.107	8071.23	3.99424	3.60811	2.39539	0.663891	0.90333	0.400288	0.871634	144.603	0.958457
475	437.927	336.763	7882.23	7.7627	4.25245	3.19338	0.750951	0.547806	0.588624	0.787247	441.562	1.0083
476	108.147	115.932	7248.75	4.43017	2.62939	2.17881	0.828638	0.593519	0.508187	0.821513	106.312	0.983041
477	492.668	394.484	6827.32	8.54821	6.86261	2.40862	0.350977	0.802813	0.718231	0.726049	591.863	1.20134
478	117.493	133.677	7362.76	4.06327	3.19544	2.3131	0.723875	0.786421	0.430729	0.765165	125.803	1.07073
479	714.301	494.001	7565.84	11.5405	5.37641	3.07464	0.571876	0.465872	0.733579	0.750453	799.098	1.11871
480	1144.22	675.391	7783.48	12.1777	6.91596	3.59223	0.519412	0.56792	0.705016	0.762038	1267.28	1.10755
481	316.429	255.285	7381.7	6.88137	3.64303	3.18456	0.874153	0.529404	0.53722	0.827146	334.408	1.05682
482	65.422	86.1244	6819.53	4.61185	2.66605	1.34427	0.504218	0.578087	0.708518	0.781748	69.2341	1.05827
483	144.195	149.02	7080.76	4.74091	3.89926	1.86278	0.477728	0.82247	0.607083	0.822744	144.243	1.00033
484	64.0868	83.027	6723.52	4.34702	2.18531	1.49037	0.681998	0.502714	0.65715	0.799652	59.3044	0.925376
485	38.7191	56.1814	6509.66	3.94103	1.79471	1.19206	0.664209	0.455391	0.697525	0.798707	35.3176	0.912149
486	206.947	219.612	6648.56	8.96268	3.91027	1.55642	0.398035	0.436284	0.826344	0.695804	228.487	1.10409
487	73.4328	98.2734	6130.13	6.61436	1.63931	1.48871	0.908132	0.247841	0.774928	0.721644	67.6156	0.920781
488	212.288	200.558	7303.31	6.51627	3.80689	2.31692	0.608611	0.584213	0.644442	0.793461	240.751	1.13408
489	767.707	502.282	7131.79	10.9544	5.38902	3.58139	0.664571	0.49195	0.673064	0.779339	885.601	1.15357
490	53.4057	66.3895	6599.5	2.98366	2.06235	1.8278	0.88627	0.691215	0.387397	0.903826	47.1119	0.88215
491	129.509	154.16	6642.11	6.63682	2.73811	2.08757	0.76241	0.412564	0.685457	0.710793	158.906	1.22699
492	198.936	176.778	7330.11	4.62983	3.89623	2.57797	0.661659	0.841548	0.443182	0.870335	194.795	0.979181
493	951.957	577.066	7663.75	12.1357	4.74095	4.34953	0.917439	0.390662	0.641592	0.786991	1048.24	1.10114
494	520.706	404.75	7109.03	9.69802	6.50183	2.31851	0.356594	0.670429	0.760929	0.738099	612.375	1.17605
495	765.037	509.39	7313.39	11.0483	5.57832	3.31235	0.593789	0.504903	0.700194	0.763921	855.113	1.11774
496	1200.29	699.461	8515.91	9.51732	7.24083	5.12027	0.707139	0.760805	0.462005	0.758637	1478.03	1.23139
497	611.495	407.837	8042.91	7.1135	4.82688	4.52603	0.937672	0.678552	0.363741	0.823212	650.962	1.06454
498	990.676	618.118	8338.18	10.3078	5.96751	4.39073	0.735772	0.578933	0.574037	0.752501	1131.31	1.14196
499	598.144	435.438	7209.5	9.08392	6.46332	2.66583	0.412456	0.711511	0.706533	0.754942	655.617	1.09609
500	241.661	219.16	6946.02	6.52735	3.77874	2.4442	0.646828	0.578909	0.625545	0.796164	252.527	1.04497
501	315.094	242.996	7592.32	5.07463	4.33692	3.50072	0.80719	0.854628	0.310152	0.875216	322.724	1.02422
502	134.849	138.25	6740.33	4.69055	3.39237	1.94765	0.574126	0.723235	0.584772	0.836778	129.815	0.96267
503	687.598	425.921	7900.98	8.1638	5.84791	3.69537	0.631913	0.716322	0.547347	0.851964	738.993	1.07474
504	336.456	258.949	7387.17	5.64979	4.61864	3.10024	0.671244	0.81749	0.451265	0.85698	338.868	1.00717
505	128.174	131.193	7273.31	4.48492	3.28251	2.11179	0.643345	0.731899	0.529136	0.852854	130.227	1.01602
506	112.152	126.707	6618.73	4.85405	3.11134	1.77445	0.570318	0.640978	0.634439	0.787406	112.254	1.00091
507	21.3623	35.0296	6399.25	2.01044	1.59077	1.27665	0.802537	0.791257	0.364987	0.848035	17.1025	0.800593
508	313.758	257.455	7310.42	6.2942	4.09687	3.01336	0.735527	0.650895	0.521249	0.816699	325.485	1.03738
509	674.247	430.724	7547.14	7.09057	6.75575	3.74639	0.554548	0.95278	0.471638	0.832276	751.719	1.1149
510	255.012	244.855	7341.3	10.4848	3.28232	2.40097	0.731487	0.313056	0.771003	0.730218	346.111	1.35723
511	675.582	465.212	7935.08	8.7316	6.48971	3.10978	0.479186	0.743245	0.643848	0.770612	738.137	1.09259
512	233.65	200.55	7122.37	5.76557	3.20562	2.78452	0.868637	0.555993	0.517044	0.863498	215.573	0.922631
513	92.1248	103.734	6782.49	4.02068	2.70542	1.97907	0.731521	0.672875	0.507778	0.841463	90.1745	0.97883
514	267.028	240.268	6800.81	6.30023	5.05721	2.25024	0.444956	0.802703	0.642833	0.777056	300.32	1.12467
515	129.509	146.271	6952.99	4.41679	4.10921	1.83869	0.447455	0.930362	0.583705	0.748272	139.786	1.07935
516	361.824	343.403	6901.55	10.2996	4.49965	1.92017	0.426738	0.436875	0.813568	0.667199	372.759	1.03022
517	233.65	220.928	7020.41	5.9638	4.24055	2.38314	0.561988	0.711049	0.600399	0.770248	252.455	1.08048
518	20.0271	31.8735	6427.13	2.22303	1.55063	1.0365	0.668438	0.697527	0.533746	0.787304	14.9661	0.747293
519	41.3894	57.3376	6783.35	2.55744	1.90098	1.60797	0.845863	0.743312	0.37126	0.839807	32.7454	0.791153
520	477.981	371.793	7790.58	9.42806	4.05184	3.3141	0.817924	0.429764	0.648486	0.752547	530.308	1.10948
521	405.883	358.256	6945.21	9.97704	5.14409	2.09426	0.40712	0.515593	0.790092	0.695518	450.225	1.10925
522	73.4328	90.5753	6670.71	4.0096	2.28342	1.84123	0.806348	0.569489	0.540794	0.799643	70.6131	0.961601
523	66.7571	82.1531	6790.92	4.12597	2.24396	1.71109	0.762532	0.543864	0.585286	0.839812	66.3596	0.994045
524	245.666	217.104	7388.64	5.56196	4.4516	2.43375	0.546715	0.800365	0.562429	0.813961	252.412	1.02746
525	124.168	137.357	7441.23	6.3472	2.3493	2.1843	0.929767	0.370131	0.655864	0.783271	136.433	1.09878
526	62.7517	89.3051	6523.09	9.10474	1.72095	1.36184	0.791334	0.189017	0.850425	0.66374	89.3821	1.42438
527	41.3894	56.0106	6748.26	2.73141	2.09394	1.50529	0.718881	0.766615	0.448895	0.886314	36.0629	0.871308
528	198.936	184.655	6911.74	6.31957	3.41956	2.44135	0.713937	0.541107	0.613684	0.822742	220.993	1.11087
529	317.764	265.008	7300.62	8.71777	4.07359	2.61878	0.642867	0.467275	0.699605	0.795386	389.556	1.22593
530	192.261	176.288	6901.26	5.33951	3.60468	2.38757	0.662353	0.675097	0.552848	0.84876	192.493	1.00121
531	114.822	121.173	6699.69	4.08521	2.62592	2.41109	0.918189	0.642787	0.4098	0.850811	108.342	0.943565
532	33.3786	42.6242	6412.76	3.05089	1.52673	1.14018	0.74681	0.500422	0.62628	0.785212	22.246	0.666474
533	102.806	124.596	6531.53	6.09889	2.50557	1.71998	0.686461	0.410825	0.717985	0.744377	110.096	1.07091
534	21.3623	33.8935	6407.06	2.68083	1.67439	0.896358	0.535335	0.624579	0.665641	0.834476	16.8537	0.788946
535	570.106	449.297	7367.45	11.7687	5.91003	2.51845	0.426131	0.502183	0.786004	0.704211	733.735	1.28701
536	280.38	241.27	7616.22	7.7075	3.5092	2.69651	0.768412	0.455297	0.650144	0.798841	305.501	1.0896
537	506.019	419.2	7507.94	12.5977	4.72517	2.49793	0.528643	0.375083	0.801715	0.691073	622.841	1.23086
538	479.316	384.707	8023.31	7.65275	5.25854	3.32044	0.631437	0.687144	0.566112	0.732203	559.714	1.16773
539	20.0271	26.5988	6493.27	2.25603	1.33359	1.01029	0.757573	0.591122	0.552182		12.7321	0.635743
540	317.764	250.231	7879.32	6.41978	3.88198	3.21432	0.82801	0.604691	0.49931	0.851653	335.546	1.05596
541	323.104	268.319	7304.71	6.65457	4.69502	2.58993	0.551634	0.705533	0.610804	0.802617	338.949	1.04904
542	50.7354	68.3555	7494.13	3.49788	2.70491	1.25196	0.462849	0.773298	0.64208	0.844434	49.6178	0.977971
543	109.482	122.01	6764.05	4.9705	3.05323	1.71447	0.561528	0.61427	0.65507	0.817041	108.988	0.995489
544	1204.3	671.463	8149.81	12.2977	6.14714	4.18989	0.6816	0.499861	0.659295	0.79569	1326.75	1.10168
545	257.683	230.071	6934.94	5.63831	4.92296	2.31236	0.469709	0.873127	0.589885	0.791588	268.855	1.04336
546	149.536	157.323	6814.68	5.94926	3.0997	2.00035	0.645336	0.521024	0.663765	0.78212	154.518	1.03331
547	427.246	351.09	6969.6	12.3864	4.07996	2.42511	0.594395	0.32939	0.804212	0.739042	513.36	1.20156
548	40.0543	55.4751	6472.57	2.51513	2.11833	1.55381	0.733508	0.842232	0.382216	0.874708	34.6769	0.865747
549	289.726	240.585	6894.16	7.54148	3.63677	2.77989	0.764384	0.482236	0.631387	0.829009	319.366	1.10231
550	347.137	295.142	7284.97	8.78201	3.90164	2.47871	0.635298	0.444277	0.717752	0.755837	355.758	1.02483
551	495.338	338.052	7688.03	7.15241	4.37086	3.79765	0.868856	0.611103	0.469039	0.856258	497.304	1.00397
552	699.615	487.624	7545.37	10.7998	5.67436	2.95923	0.521508	0.525415	0.725992	0.750169	759.623	1.08577
553	198.936	213.474	6821.62	9.50797	4.71547	1.69644	0.35976	0.495949	0.821577	0.698447	318.596	1.6015
554	57.4111	74.5587	6614.72	3.08267	2.76187	1.4592	0.528337	0.895936	0.526644	0.827422	52.0396	0.906438
555	1030.73	601.605	7845.51	9.64241	7.9697	3.42124	0.429282	0.826525	0.645188	0.797555	1101.29	1.06845
556	74.768	89.5003	6925.61	3.6257	2.91773	1.5396	0.527671	0.804735	0.575365	0.786253	68.2233	0.912467
557	185.585	176.895	7338.24	5.28955	3.04767	2.75915	0.905332	0.576167	0.478377	0.822502	186.316	1.00394
558	662.231	464.86	7237.88	9.51383	6.47356	2.62334	0.405239	0.680436	0.72426	0.762159	676.771	1.02196
559	86.7843	112.296	7143.4	4.79399	2.49117	1.67891	0.673944	0.519644	0.649789	0.728321	83.9878	0.967777
560	18.692	30.9291	6502.64	2.03768	1.4283	1.15832	0.810976	0.700945	0.43155	0.881461	14.1213	0.755471
561	202.942	193.381	6944.25	5.72948	4.05055	2.11665	0.522559	0.706967	0.630568	0.795569	205.763	1.0139
562	49.4003	64.535	6896.41	3.3574	1.99861	1.5813	0.7912	0.595286	0.52901	0.842588	44.4462	0.899716
563	137.52	140.339	6708.85	4.72989	3.6955	1.81765	0.491854	0.781308	0.61571	0.820814	133.083	0.967738
564	25.3677	41.9528	6596.84	2.8859	1.68862	0.994112	0.588712	0.585128	0.655528	0.801131	20.2926	0.799939
565	150.871	166.196	6718.78	8.44262	3.5891	1.69597	0.472533	0.425117	0.799118	0.745121	215.263	1.4268
566	273.704	229.772	6985.55	6.38935	4.14883	2.47952	0.597643	0.649335	0.61193	0.832934	275.32	1.0059
567	311.088	273.808	7176.49	7.53239	5.05179	2.24604	0.444602	0.670676	0.701816	0.755673	358	1.1508
568	54.7408	76.4009	6538.29	5.16034	1.83349	1.4522	0.792043	0.355304	0.718584	0.76907	57.5538	1.05139
569	137.52	143.382	7081.67	5.08115	2.62642	2.36438	0.900228	0.516896	0.534676	0.806003	132.17	0.961099
570	253.677	248.459	7171.73	7.42313	4.63257	2.20352	0.475659	0.624072	0.703155	0.712235	317.406	1.25122
571	1101.49	705.626	7527.22	13.3302	6.29853	3.51331	0.557798	0.472502	0.736439	0.705556	1235.61	1.12176
572	411.224	311.219	7153.35	6.87751	5.29944	2.85171	0.538115	0.770547	0.585357	0.817616	435.366	1.05871
573	440.597	374.884	7013.15	11.7809	4.77771	2.26342	0.473746	0.405548	0.807873	0.699289	533.644	1.21118
574	92.1248	110.972	6785.04	5.42622	2.51766	1.66495	0.661308	0.46398	0.693166	0.775562	95.2761	1.03421
575	84.114	112.903	6740.83	9.20575	1.78358	1.69428	0.949933	0.193746	0.815954	0.683819	116.526	1.38534
576	242.996	251.813	6751.76	9.55834	3.88032	1.94381	0.50094	0.405962	0.796638	0.683479	301.989	1.24278
577	72.0977	94.0876	6526.54	4.00068	2.97603	1.43088	0.480803	0.743882	0.642339	0.789179	71.3615	0.98979
578	20.0271	34.1402	6525.13	2.95591	1.1626	1.08583	0.933969	0.393313	0.632658	0.814942	15.6305	0.780464
579	26.7028	42.2857	6447.35	3.23536	1.56701	1.04592	0.667463	0.48434	0.676721	0.750006	22.2118	0.831814
580	249.672	244.814	6681.42	6.22459	4.76705	2.08432	0.437234	0.765841	0.665148	0.726595	259.067	1.03763
581	420.57	417.912	6721.26	21.3466	6.61678	1.86488	0.281841	0.309969	0.912638	0.589282	1103.35	2.62347
582	85.4491	112.352	6554.66	8.50843	2.0551	1.44909	0.705119	0.241537	0.829688	0.681411	106.136	1.2421
583	226.974	221.659	6712.63	6.98119	4.0189	2.15644	0.536576	0.575675	0.691107	0.752743	253.432	1.11657
584	61.4166	80.7056	6622.28	4.87797	1.94684	1.41401	0.726312	0.399109	0.710123	0.790121	56.2486	0.915854
585	77.4383	98.4472	6612.91	5.38388	2.30031	1.49357	0.649292	0.427259	0.722584	0.774712	77.4811	1.00055
586	166.893	163.309	6795.68	5.18547	3.45174	2.23268	0.646827	0.665655	0.569437	0.826571	167.394	1.003
587	40.0543	56.8597	6432.63	3.36372	1.92568	1.3703	0.711592	0.572484	0.592625	0.809073	37.1797	0.928233
588	46.73	64.913	6714.23	3.781	1.89877	1.37962	0.726588	0.502186	0.635117	0.84021	41.4884	0.887832
589	320.434	280.016	6849.39	8.1492	4.78113	2.17987	0.455933	0.586699	0.732505	0.761683	355.766	1.11026
590	108.147	134.641	6723.42	5.99409	2.86234	1.55858	0.544513	0.477526	0.739981	0.716499	112.011	1.03574
591	580.787	444.655	7040.51	11.469	4.55666	2.67861	0.587845	0.397302	0.766448	0.722126	586.371	1.00961
592	247.001	239.706	6872.72	7.47184	4.96806	2.10183	0.423068	0.664905	0.7187	0.73465	326.814	1.32312
593	29.3731	43.2945	6561.5	2.57342	1.8897	1.23166	0.651777	0.734315	0.521391	0.870714	25.089	0.854149
594	209.617	200.944	6827.61	6.83314	3.30955	2.25521	0.681424	0.484338	0.66996	0.78293	213.631	1.01915
595	38.7191	45.6457	6500.17	5.93552	1.55254	0.766601	0.493773	0.261567	0.870845	0.646793	29.591	0.764246
596	184.25	189.641	6804.99	5.9268	4.55273	1.78642	0.392385	0.768161	0.698585	0.758515	201.914	1.09587
597	118.828	141.484	6605.01	6.36644	2.9996	1.57651	0.525572	0.471159	0.752372	0.737253	126.109	1.06128
598	86.7843	113.438	6580.78	7.16471	2.14989	1.48931	0.692739	0.300066	0.792133	0.714979	96.0922	1.10725
599	68.0923	84.255	6486.39	3.38532	2.7354	1.63582	0.598018	0.808017	0.516791	0.828214	63.4519	0.931852
600	817.107	530.049	7592.11	9.36013	7.19553	3.08118	0.428208	0.768743	0.670819	0.768783	869.262	1.06383
601	524.711	403.772	7103.9	8.04603	6.95558	2.58599	0.371786	0.864474	0.678601	0.745636	606.221	1.15534
602	388.526	294.243	7230.86	7.05403	5.00313	2.75507	0.550669	0.709258	0.609433	0.833821	407.287	1.04829
603	74.768	97.2552	6593.64	7.06423	2.15206	1.19327	0.554477	0.304642	0.831083	0.694228	75.9881	1.01632
604	18.692	29.011	6504.64	2.5766	1.27069	0.964517	0.759049	0.493167	0.625662	0.793424	13.2277	0.707668
605	62.7517	78.4898	6679.09	3.69377	2.26799	1.56128	0.688396	0.614005	0.577321	0.836285	54.7873	0.873081
606	144.195	150.832	6799.83	5.0868	3.54992	1.87984	0.529545	0.697869	0.630447	0.799937	142.191	0.9861
607	190.925	188.884	6744.45	5.40979	4.6071	1.95145	0.423574	0.851622	0.639275	0.778436	203.73	1.06706
608	333.786	254.807	7586.29	5.99595	4.65598	2.80296	0.602013	0.776521	0.532525	0.865509	327.774	0.98199
609	315.094	284.315	6863.32	9.35317	4.2163	2.15538	0.511202	0.450789	0.769556	0.737142	356.044	1.12996
610	518.035	395.387	7028.61	8.60505	6.26581	2.49354	0.39796	0.728156	0.710223	0.752938	563.166	1.08712
611	1170.92	652.212	8160.12	9.68974	6.55972	5.03691	0.767854	0.676976	0.480181	0.803011	1341.07	1.14531
612	598.144	427.589	8000.21	8.50196	5.47032	3.30467	0.60411	0.643419	0.611304	0.769688	643.798	1.07633
613	38.7191	54.072	6519.24	3.17359	1.89231	1.4278	0.754529	0.596268	0.550099	0.855007	35.917	0.927629
614	523.376	401.227	7000.64	9.45869	5.9508	2.37962	0.399883	0.629136	0.74842	0.746108	561.052	1.07199
615	150.871	154.28	6875.79	5.65707	3.20983	1.94522	0.60602	0.567401	0.656144	0.805672	147.955	0.980672
616	259.018	235.499	7022.76	7.18273	4.56424	2.24702	0.49231	0.635446	0.687164	0.775534	308.569	1.19131
617	352.478	276.746	7179.81	6.42836	4.20803	3.32621	0.790445	0.654604	0.482572	0.82338	376.892	1.06927
618	134.849	133.042	6870.05	3.78243	3.42594	2.33922	0.682795	0.905751	0.381558	0.87377	126.973	0.94159
619	60.0814	77.6395	6628.8	3.15962	2.88184	1.40861	0.488789	0.912083	0.554184	0.810406	53.7261	0.894221
620	136.185	144.633	6768.69	4.90908	2.64298	2.38578	0.902682	0.538387	0.514008	0.805726	129.662	0.952106
621	150.871	146.044	6968.85	4.88624	3.20833	2.41032	0.751269	0.656605	0.506713	0.85722	158.277	1.04909
622	220.299	202.874	6865.44	5.91473	4.82433	2.10809	0.436971	0.815646	0.643586	0.805138	251.97	1.14377
623	312.423	256.608	7030.01	6.57323	4.24294	2.64523	0.623443	0.645489	0.597575	0.815824	309.029	0.989135
624	100.136	109.719	7082.45	3.91775	2.83167	1.99367	0.70406	0.72278	0.49112	0.86043	92.6446	0.925191
625	33.3786	43.162	6333.52	2.95091	1.43163	1.36524	0.953623	0.485149	0.537351	0.808464	24.1593	0.723796
626	261.688	218.619	7017.94	5.32136	4.11984	2.83449	0.688011	0.774208	0.467337	0.855891	260.295	0.994677
627	216.293	201.399	6883.21	5.33822	4.86049	2.02366	0.416349	0.910508	0.620911	0.800702	219.94	1.01686
628	60.0814	76.7358	6588.78	3.01182	2.7595	1.55669	0.564118	0.916226	0.48314	0.826422	54.1937	0.902005
629	276.374	249.572	6904.7	7.74665	3.56754	2.42334	0.679274	0.460528	0.687175	0.770931	280.534	1.01505
630	248.337	227.064	6719.83	7.32009	3.5032	2.31719	0.66145	0.478573	0.683448	0.77894	248.903	1.00228
631	407.218	304.885	7023.36	7.03837	4.61933	3.27184	0.708293	0.656307	0.535142	0.830479	445.587	1.09422
632	96.1303	106.881	6705.65	3.93622	2.97371	1.88628	0.634319	0.755475	0.520788	0.848564	92.4853	0.962083
633	275.039	243.164	6987.58	5.88337	5.21332	2.30607	0.442342	0.88611	0.608036	0.786888	296.28	1.07723
634	178.909	168.554	7040.5	5.16238	3.48477	2.3468	0.673444	0.675031	0.545404	0.840523	176.843	0.988453
635	16.0217	25.4317	6409.92	2.13962	1.76412	0.695764	0.394397	0.824502	0.674819	0.776594	11.0006	0.686604
636	32.0434	46.704	6642.42	2.34321	1.88402	1.52381	0.808809	0.804034	0.34969	0.893952	28.1783	0.879379
637	21.3623	36.2773	6438.19	8.94778	1.50988	0.748498	0.495734	0.168743	0.916348	0.695346	42.3581	1.98285
638	21.3623	37.6359	6529.56	3.37789	1.11326	1.06438	0.956086	0.329573	0.684899	0.745031	16.7659	0.784837
639	17.3569	27.7533	6450.15	1.86081	1.42579	1.203	0.84374	0.766222	0.353508	0.909195	13.3694	0.770268
640	232.315	210.707	7273.47	6.91759	3.22665	2.59693	0.804839	0.466441	0.62459	0.806269	242.804	1.04515
641	38.7191	55.6156	6690.28	3.31088	1.87174	1.37312	0.733609	0.565329	0.585269	0.833414	35.6441	0.92058
642	213.623	201.141	7085.86	8.0024	3.6425	2.15313	0.591115	0.455176	0.730939	0.791333	262.893	1.23064
643	304.412	270.368	6979.39	8.36765	4.21433	2.11406	0.501635	0.503646	0.747354	0.759357	312.275	1.02583
644	77.4383	15.9991	6633.1	1.39194	1.16176	0.787261	0.677644	0.834634	0.434415	0.902123	5.33267	0.0688635
645	291.061	299.716	6725.43	7.85526	6.93339	1.69676	0.244723	0.882643	0.783997	0.650047	387.092	1.32994
646	160.217	156.8	7122.6	5.29318	2.74643	2.49447	0.90826	0.518862	0.528739	0.830278	151.898	0.948077
647	668.906	480.428	7187.06	10.3528	6.48059	2.53525	0.391207	0.625974	0.755115	0.740114	712.495	1.06516
648	42.7246	63.0814	6462.44	4.20704	1.80535	1.26854	0.702654	0.429127	0.698472	0.777521	40.3581	0.944612
649	70.7626	99.2811	6489.89	6.86435	2.85547	1.13702	0.398189	0.415986	0.834359	0.671204	93.354	1.31926
650	74.768	97.3628	6587.88	4.5156	2.65007	1.45667	0.549673	0.58687	0.677414	0.761582	73.0168	0.976579
651	173.569	158.775	7153.05	4.85802	3.30553	2.49228	0.753973	0.680427	0.486976	0.871778	167.643	0.965859
652	355.148	284.633	6963.64	6.04187	4.91836	3.06368	0.622907	0.814045	0.492925	0.808218	381.35	1.07378
653	58.7463	83.4122	6569.43	6.64662	2.35402	1.08485	0.46085	0.354168	0.836781	0.685553	71.1002	1.21029
654	70.7626	88.3034	6690.38	7.12218	2.15054	1.57701	0.73331	0.30195	0.778577	0.788253	101.178	1.42982
655	170.898	173.089	6997.94	5.76384	3.01656	2.34052	0.775891	0.52336	0.59393	0.790429	170.461	0.997442
656	162.887	172.41	6965.3	8.15198	2.56051	2.00511	0.783089	0.314097	0.754034	0.749893	175.314	1.07629
657	206.947	237.06	6754.56	14.6218	3.69261	1.96789	0.532927	0.252541	0.865414	0.625821	445.067	2.15063
658	618.171	398.228	8196.47	7.99614	4.80784	3.9275	0.816896	0.60127	0.508825	0.848495	632.463	1.02312
659	910.567	556.15	7774.39	8.9629	8.12883	3.44097	0.423304	0.906942	0.616087	0.792894	1050.14	1.15328
660	117.493	121.448	7045.73	3.99163	2.99003	2.33984	0.782547	0.749073	0.413815	0.876724	116.977	0.995611
661	150.871	143.489	7009.2	4.54405	3.27309	2.32957	0.711734	0.720304	0.487336	0.874972	145.133	0.961967
662	101.471	124.424	6596.72	5.21367	3.1877	1.58434	0.497018	0.611411	0.696118	0.73434	110.296	1.08697
663	48.0651	73.6522	6506.56	3.69714	2.76144	1.14116	0.413246	0.746914	0.691341	0.705894	48.8018	1.01533
664	488.662	404.157	6886.64	14.3107	4.45981	2.32572	0.521485	0.311641	0.837484	0.700068	621.762	1.27238
665	78.7734	99.48	6651.03	4.30907	2.69802	1.49492	0.554079	0.626125	0.653077	0.778057	72.8004	0.924175
666	160.217	165.552	6877.46	6.45123	3.26107	1.86743	0.572643	0.505496	0.710531	0.782409	164.564	1.02713
667	341.796	328.665	6865.04	43.097	8.59755	2.21654	0.25781	0.199493	0.948569	0.669325	3440.22	10.0651
668	209.617	196.714	6947.9	5.87349	4.5892	1.93896	0.422505	0.781341	0.669879	0.806316	218.922	1.04439
669	2297.78	1003.16	9074.44	11.8007	8.55934	6.6727	0.779582	0.725322	0.434552	0.825597	2823.18	1.22866
670	96.1303	118.919	6611	4.72607	3.40891	1.40209	0.411301	0.7213	0.703328	0.741096	94.6196	0.984285
671	30.7083	48.6801	6485.78	4.63602	1.28551	1.15628	0.899467	0.277288	0.750589	0.772954	28.865	0.939973
672	108.147	124.346	6600.49	4.96304	2.94148	1.77121	0.602149	0.592678	0.64312	0.79232	108.311	1.00152
673	209.617	255.981	6565.59	7.75166	6.346	1.36693	0.215401	0.818663	0.823659	0.573979	281.664	1.34371
674	176.239	195.719	6522.12	9.97002	3.22636	1.59176	0.493362	0.323606	0.840345	0.697477	214.475	1.21696
675	21.3623	32.6395	6558	2.53369	1.48997	1.08549	0.728535	0.588063	0.571576	0.863593	17.1651	0.803524
676	36.0488	54.5642	6428.96	3.36979	1.52075	1.33519	0.877978	0.45129	0.603777	0.790283	28.6611	0.795063

## Sheet: WC2
#	vol	ar	int	Elong	Emed	Eshort	flat	elo	anis	sphe	ElliVolume	EV_SV	RejecHyper				Failed sphericities
1	18.692	32.2178	6578.07	2.58342	1.57256	0.839331	0.533737	0.608711	0.675108	0.787592	14.2831	0.764129	6				11
2	1591.49	827.026	8725.53	12.3173	7.34735	4.57513	0.622691	0.596508	0.628559	0.779562	1734.35	1.08976
3	429.916	307.406	7745.29	7.29668	4.08284	3.6114	0.88453	0.559548	0.505063	0.854285	450.663	1.04826
4	22.6974	36.1858	6629.06	2.21336	1.49585	1.28507	0.859088	0.675827	0.419405	0.886407	17.8219	0.785197
5	373.84	305.313	7099.93	11.5973	3.2142	2.9928	0.931119	0.277151	0.74194	0.777192	467.299	1.25
6	417.9	287.022	8516.47	5.33316	4.4844	4.199	0.936359	0.840852	0.212661	0.902821	420.652	1.00659
7	618.171	389.145	8121.93	7.54896	4.72385	4.1805	0.884978	0.625762	0.446215	0.870202	624.453	1.01016
8	1719.66	967.363	8425.84	21.3956	6.61142	3.85928	0.583729	0.309008	0.819623	0.69865	2286.73	1.32975
9	287.056	244.653	7832.05	6.09496	4.45123	2.75264	0.6184	0.730313	0.548374	0.81195	312.815	1.08974
10	22.6974	37.6049	6396.76	2.75838	1.31962	1.16405	0.882109	0.478406	0.577994	0.831019	17.7486	0.781966
11	680.923	431.818	8424	7.34168	5.84629	4.07018	0.696198	0.796314	0.445607	0.835527	731.775	1.07468
12	291.061	232.345	7367.18	5.29311	3.96114	3.25958	0.822887	0.748359	0.384185	0.862988	286.274	0.983552
13	101.471	126.792	6544.37	11.0064	1.9594	1.57698	0.804828	0.178024	0.856721	0.70621	142.456	1.40391
14	60.0814	74.7008	6498.49	3.46515	2.10692	1.86282	0.88414	0.608033	0.462414	0.859797	56.9678	0.948178
15	417.9	283.434	7827.48	5.74368	4.67363	3.70127	0.791948	0.8137	0.355592	0.910808	416.183	0.995893
16	327.11	244.885	7333.56	5.62352	4.51333	2.99669	0.663966	0.80258	0.467114	0.886926	318.593	0.973962
17	46.73	66.6402	6527.77	4.66163	1.86344	1.45355	0.780032	0.399741	0.688189	0.75401	52.8897	1.13181
18	120.163	133.286	6691.13	4.56407	3.73912	1.67995	0.44929	0.81925	0.631919	0.784072	120.09	0.999393
19	21.3623	35.4018	6275.25	2.33487	1.47501	1.1336	0.768532	0.631734	0.514492	0.831382	16.3533	0.765522
20	16.0217	27.6623	6444.5	2.37412	1.26342	1.01967	0.807068	0.532164	0.570507	0.876943	12.8115	0.799632
21	138.855	156.901	6694.5	7.29881	2.98151	1.58499	0.531608	0.408492	0.782843	0.733962	144.479	1.0405
22	81.4437	98.522	6680.54	4.2746	2.74154	1.58456	0.577983	0.641356	0.629307	0.801804	77.7837	0.955061
23	503.349	402.627	6994.66	13.3565	4.9129	2.3384	0.475973	0.367827	0.824924	0.721848	642.746	1.27694
24	62.7517	92.7038	6526.49	5.95095	3.20357	1.00455	0.313572	0.538329	0.831195	0.679841	80.2197	1.27837
25	347.137	269.034	7211.72	7.54676	3.696	2.8578	0.773213	0.489747	0.621321	0.83669	333.897	0.96186
26	16.0217	27.0579	6508.08	2.09875	1.1612	1.14259	0.983974	0.553281	0.455585	0.82626	11.6639	0.728008
27	65.422	92.0641	6528.98	4.10939	2.84895	1.24402	0.436657	0.693279	0.697275	0.723029	61.0067	0.93251
28	683.593	460.48	7652.87	10.0864	5.74699	2.98759	0.519854	0.569779	0.703799	0.785271	725.411	1.06117
29	321.769	261.46	6990.22	5.81223	5.41958	2.51147	0.463407	0.932444	0.567899	0.817504	331.38	1.02987
30	224.304	196.984	7597.76	4.95971	3.54066	2.9543	0.834394	0.713884	0.404339	0.84699	217.312	0.968828
31	110.817	120.303	6853.95	5.12753	2.4973	1.9265	0.771434	0.487037	0.624283	0.833325	103.332	0.93246
32	64.0868	79.4164	6649.88	3.53522	2.72536	1.45826	0.535071	0.770917	0.587505	0.839316	58.8524	0.918322
33	145.531	153.319	6822.4	5.55519	3.10511	1.99733	0.64324	0.558957	0.640457	0.792947	144.316	0.991655
34	1260.37	680.439	8384.94	10.2943	6.23445	4.93402	0.791413	0.605624	0.520701	0.809854	1326.43	1.05241
35	136.185	141.803	7665.42	4.13175	2.94959	2.42683	0.822768	0.713884	0.412639	0.830612	123.886	0.909694
36	456.619	387.774	6985.27	11.0449	4.75224	2.21375	0.465832	0.430266	0.799569	0.703059	486.718	1.06592
37	1600.84	810.493	8904.46	12.8115	6.75585	5.03953	0.74595	0.527329	0.606639	0.799094	1827.08	1.14133
38	523.376	356.739	7425.41	7.39344	5.05181	3.40948	0.674903	0.683283	0.538851	0.845224	533.421	1.01919
39	433.921	371.183	6976.69	15.4074	4.13537	2.17205	0.525237	0.268402	0.859025	0.703808	579.698	1.33595
40	599.479	376.07	7759.1	6.88554	4.78598	4.49363	0.938916	0.695076	0.347382	0.8841	620.289	1.03471
41	16.0217	25.954	6445.67	74.3224	5.09792	2.79128	0.547533	0.068592	0.962444	0.785199	4430.01	276.5
42	25.3677	36.7055	6494.11	2.4534	1.79347	0.962056	0.53642	0.731016	0.607868	0.827128	17.7318	0.698989
43	360.488	261.008	7794.8	5.06092	4.36809	3.8393	0.878942	0.863103	0.241383	0.897489	355.519	0.986214
44	1359.18	771.357	8454.58	12.3094	7.28102	4.47709	0.614899	0.5915	0.636287	0.749421	1680.79	1.23663
45	397.872	322.482	7197.88	13.4055	3.52596	2.38569	0.676608	0.263024	0.822036	0.765596	472.349	1.18719
46	26.7028	38.3828	6455.5	2.99166	1.66836	0.967303	0.579795	0.55767	0.676666	0.784327	20.2233	0.757345
47	69.4274	107.214	5770.27	8.34651	2.41217	1.14345	0.474032	0.289003	0.863003	0.554974	96.431	1.38895
48	24.0326	38.1779	6486.22	2.66066	1.69439	1.00181	0.591247	0.636832	0.623475	0.802499	18.918	0.787181
49	17.3569	29.6076	6499.62	2.62338	1.49143	0.802378	0.537994	0.568513	0.694144	0.797264	13.1501	0.757634
50	41.3894	56.9149	6580.87	3.46561	1.83979	1.22851	0.667748	0.530869	0.645513	0.782092	32.8107	0.792733
51	17.3569	32.8078	5959.31	3.67972	1.10369	0.853897	0.773678	0.299937	0.767945	0.747004	14.5263	0.836919
52	538.062	352.02	7833.21	7.13686	4.94514	3.75053	0.758427	0.692902	0.474485	0.873857	554.455	1.03047
53	42.7246	56.2461	5946.53	4.02427	1.56212	1.10168	0.705243	0.388175	0.726242	0.76812	29.0098	0.678996
54	1313.78	671.963	8372.04	9.5983	6.96772	5.01066	0.719124	0.725933	0.477964	0.843855	1403.68	1.06843
55	476.646	320.979	7669.5	6.71124	4.94846	3.45106	0.6974	0.737339	0.48578	0.883671	480.079	1.0072
56	632.858	445.125	7792.42	16.167	4.65246	3.16526	0.68034	0.287776	0.804214	0.765016	997.262	1.57581
57	877.189	486.69	8557.38	7.79009	6.23394	4.45677	0.714921	0.800239	0.427892	0.88387	906.596	1.03352
58	172.233	161.403	7054.51	5.24057	2.92789	2.6466	0.903928	0.558696	0.494979	0.848244	170.102	0.987626
59	90.7897	104.13	7106.62	4.45828	2.25757	1.92507	0.85272	0.506376	0.568203	0.822757	81.1604	0.893938
60	547.408	357.018	7736.01	7.50703	4.59385	3.79311	0.825694	0.611939	0.494726	0.86917	547.935	1.00096
61	602.149	388.343	8253.9	6.12496	5.82694	4.30238	0.73836	0.951343	0.297566	0.856913	643.192	1.06816
62	263.023	247.889	7323.74	8.97048	3.13522	2.51881	0.803391	0.349505	0.719211	0.742479	296.735	1.12817
63	317.764	259.953	8236.78	5.81762	4.56128	3.08993	0.677425	0.784047	0.468868	0.813474	343.454	1.08085
64	70.7626	87.7203	6882.94	3.51036	2.53729	1.79513	0.707501	0.722799	0.488619	0.817782	66.9742	0.946464
65	659.56	439.905	7863.3	8.88642	5.36387	3.36844	0.627988	0.603602	0.620945	0.802875	672.547	1.01969
66	114.822	130.599	6811.3	5.80429	2.71524	1.77873	0.65509	0.467799	0.693549	0.772888	117.424	1.02266
67	242.996	228.051	7448.03	7.33911	3.47109	2.54127	0.732127	0.472957	0.653735	0.770852	271.175	1.11596
68	449.943	331.445	7543.46	6.62907	5.76933	2.97168	0.515082	0.870308	0.55172	0.817109	476.069	1.05806
69	136.185	150.95	6825.13	5.27073	3.6893	1.66334	0.450856	0.69996	0.684418	0.764239	135.483	0.994848
70	568.771	401.018	7486.06	9.44371	4.84029	3.21787	0.664809	0.512541	0.659258	0.793639	616.129	1.08326
71	534.057	363.267	7642.86	8.68458	4.60048	3.24786	0.705983	0.52973	0.62602	0.838198	543.548	1.01777
72	218.963	196.756	7134.43	6.04726	3.40569	2.52324	0.740888	0.563179	0.582748	0.828713	217.676	0.99412
73	201.607	232.006	6683.82	12.1886	3.43596	1.49434	0.434913	0.281899	0.877398	0.640068	262.144	1.30027
74	114.822	117.633	7191.44	3.57718	2.82954	2.63506	0.931269	0.790996	0.26337	0.884838	111.721	0.972993
75	984	681.685	7779.82	18.715	4.83498	3.12709	0.646765	0.258347	0.83291	0.675837	1185.26	1.20454
76	771.712	492.676	7877.07	9.42844	6.10798	3.33637	0.546231	0.647825	0.646138	0.797269	804.822	1.0429
77	213.623	212.684	7145.2	9.68014	2.7053	2.12761	0.786459	0.279469	0.780209	0.734541	233.388	1.09252
78	90.7897	100.971	6819.97	3.86926	2.93711	1.81942	0.619461	0.759087	0.529775	0.875307	86.6104	0.953967
79	277.71	220.57	8188.11	4.80211	4.41734	3.14415	0.711775	0.919874	0.345256	0.879735	279.374	1.00599
80	1407.24	758.264	8553.32	10.1257	8.98965	3.92093	0.43616	0.887806	0.612774	0.780847	1495.02	1.06237
81	60.0814	72.1945	6779.87	2.91494	2.29172	1.93821	0.845743	0.786199	0.335077	0.895445	54.2352	0.902695
82	21.3623	34.2715	6678.69	2.74119	1.3706	1.21253	0.884671	0.500001	0.557664	0.84095	19.0823	0.893271
83	225.639	196.737	7534.92	5.23419	3.78349	2.70336	0.714515	0.722842	0.483519	0.850279	224.251	0.99385
84	515.365	432.676	6886.49	18.2084	3.5986	2.60905	0.725017	0.197634	0.856712	0.678415	716.104	1.38951
85	359.153	278.579	7829.19	6.62303	4.39313	3.13246	0.713036	0.663311	0.527035	0.829919	381.772	1.06298
86	419.235	303.775	7905.82	6.9458	4.64639	3.21284	0.691471	0.66895	0.537441	0.8527	434.327	1.036
87	542.068	378.333	7906.21	9.11117	4.06762	3.46137	0.850957	0.446443	0.620096	0.814372	537.342	0.991281
88	600.814	404.245	8008.12	8.33005	5.09574	3.65472	0.717211	0.611729	0.561261	0.821015	649.826	1.08158
89	651.55	443.738	7426.48	9.39872	4.82201	3.68529	0.764263	0.51305	0.607895	0.786629	699.612	1.07377
90	317.764	245.212	7277.18	6.56511	3.82153	3.08464	0.807175	0.582096	0.530146	0.872388	324.169	1.02016
91	287.056	226.293	7753.51	5.34282	4.19232	3.09957	0.739346	0.784664	0.419862	0.876698	290.813	1.01309
92	498.008	387.108	7257.81	9.90095	6.16778	2.61082	0.4233	0.622948	0.736306	0.748158	667.837	1.34102
93	417.9	286.425	7532.12	5.46117	4.83595	3.7811	0.781873	0.885516	0.307639	0.90127	418.288	1.00093
94	714.301	454.492	8182.47	7.28637	5.46707	4.69515	0.858806	0.750314	0.355625	0.821179	783.436	1.09679
95	213.623	188.733	7243.55	5.17458	3.59476	2.74985	0.76496	0.694696	0.468585	0.847685	214.26	1.00298
96	204.277	194.099	6846.22	6.72046	3.31005	2.29438	0.693156	0.492534	0.658597	0.800306	213.79	1.04657
97	45.3948	60.8964	6624.79	3.04898	2.00378	1.64472	0.820808	0.657196	0.460568	0.867553	42.0903	0.927205
98	261.688	210.56	7159.14	5.50484	3.69604	2.99754	0.811015	0.671417	0.455471	0.887492	255.467	0.976228
99	210.953	183.351	7397.95	4.90709	3.48866	2.92162	0.837462	0.710942	0.404613	0.87457	209.505	0.993137
100	340.461	264.441	7518.35	5.98536	4.1754	3.26252	0.781368	0.697602	0.454916	0.849518	341.531	1.00314
101	400.543	309.262	7629.18	6.89659	5.32527	2.78047	0.522128	0.77216	0.596834	0.80601	427.743	1.06791
102	236.32	197.215	7830.14	5.15661	3.57731	3.04323	0.850703	0.693734	0.409839	0.8755	235.149	0.995045
103	204.277	197.168	6820.6	6.70928	3.58368	2.16829	0.605046	0.534138	0.676822	0.788257	218.38	1.06904
104	535.392	372.926	8040.97	7.19488	5.46629	3.54063	0.647722	0.759747	0.507895	0.818802	583.291	1.08947
105	603.484	424.958	8401.94	8.48553	5.5785	3.49684	0.626842	0.657414	0.587905	0.782264	693.364	1.14894
106	194.931	179.628	7102.24	6.44907	2.95375	2.44774	0.82869	0.458011	0.620451	0.831385	195.31	1.00194
107	168.228	163.481	6973.5	5.75731	2.88677	2.32208	0.804386	0.50141	0.596673	0.828645	161.658	0.960948
108	33.3786	48.5387	5833.52	3.2547	1.75735	1.33013	0.756893	0.539943	0.591321	0.831966	31.8678	0.954738
109	16.0217	30.5035	5776.25	2.75095	1.2019	0.969856	0.806937	0.436904	0.647446	0.765335	13.4322	0.838372
110	21.3623	25.9265	5791.62	2.56688	1.48457	0.608899	0.410153	0.578354	0.762786	0.786965	9.71941	0.45498
111	117.493	125.113	8224.2	3.95636	2.89975	2.29789	0.792445	0.732933	0.41919	0.843447	110.427	0.939861
112	919.913	606.175	8293.96	12.549	6.27336	3.68621	0.587598	0.499911	0.706254	0.728041	1215.56	1.32139
113	807.761	529.768	7441.66	9.92508	6.62737	3.0631	0.462189	0.66774	0.691378	0.766013	843.965	1.04482
114	259.018	217.408	7424.46	4.93649	4.50969	2.8351	0.628669	0.913542	0.425684	0.848971	264.376	1.02069
115	502.014	370.427	7241.3	10.1861	4.63402	2.68591	0.579608	0.454936	0.736316	0.781415	531.064	1.05787
116	34.7137	51.0342	6410.15	4.65917	1.40185	1.26967	0.90571	0.30088	0.72749	0.783867	34.7368	1.00067
117	94.7951	122.19	6672.75	7.5121	2.8754	1.27206	0.442393	0.382769	0.830666	0.709827	115.095	1.21414
118	200.271	192.409	6827.67	7.20593	3.51083	2.14203	0.610121	0.487215	0.70274	0.785879	226.994	1.13343
119	259.018	240.327	7523.29	6.76126	4.99048	2.20392	0.441625	0.738098	0.674037	0.757116	311.497	1.20261
120	444.602	338.236	7435.88	7.66265	5.61671	2.7505	0.4897	0.732999	0.641051	0.794062	495.864	1.1153
121	124.168	127.165	7463.06	4.3939	2.67309	2.49551	0.933569	0.608363	0.432051	0.859333	122.775	0.988782
122	146.866	141.587	7499.15	4.12313	3.12097	2.61934	0.83927	0.756943	0.364721	0.87472	141.188	0.96134
123	29.3731	15.458	6414.59	1.48687	1.14599	0.651669	0.568651	0.770739	0.561719	0.797907	4.65127	0.158351
124	126.839	128.826	7251.83	3.62873	3.12788	2.63389	0.84207	0.861975	0.274156	0.868553	125.225	0.98728
125	623.512	395.616	8019.94	7.60893	5.12291	3.97376	0.775685	0.673276	0.47775	0.858396	648.83	1.04061
126	395.202	281.418	7136.98	6.05848	4.21481	3.7516	0.8901	0.695688	0.380768	0.886144	401.279	1.01538
127	332.45	259.754	7907.02	6.0721	4.55421	2.91743	0.640601	0.750022	0.519535	0.843052	337.941	1.01652
128	575.446	397.258	7550.45	9.44823	5.13227	2.94281	0.573394	0.543199	0.688533	0.806153	597.739	1.03874
129	37.384	53.2232	6782.64	3.31086	1.63692	1.4262	0.871271	0.494409	0.569236	0.851245	32.3771	0.866069
130	819.777	489.712	7775.11	8.2416	6.91843	3.57624	0.516914	0.839452	0.566075	0.838252	854.149	1.04193
131	622.176	403.124	7694.3	8.66389	4.51753	3.71903	0.823245	0.52142	0.570743	0.841186	609.723	0.979984
132	343.132	281.94	6853.04	6.66617	5.4611	2.29449	0.420151	0.819226	0.655801	0.792665	349.89	1.0197
133	275.039	260.019	7094.08	10.3382	3.66163	2.05516	0.561269	0.354185	0.801207	0.729446	325.877	1.18484
134	309.753	249.778	7009.23	5.98388	4.7591	2.57855	0.541815	0.79532	0.569083	0.834607	307.589	0.993015
135	336.456	252.366	7562.79	6.38365	4.08556	3.08402	0.754859	0.640003	0.516888	0.882187	336.919	1.00138
136	220.299	189.03	7079.78	5.34908	3.63785	2.67167	0.734409	0.680089	0.500537	0.878116	217.769	0.988517
137	289.726	247.426	7010.57	7.7219	4.13409	2.27311	0.549845	0.535372	0.705628	0.797547	303.957	1.04912
138	483.322	350.043	7293.8	8.24827	5.40434	2.78001	0.514404	0.655209	0.662958	0.811854	519.089	1.074
139	452.613	335.262	7825.67	6.5857	5.0391	3.39294	0.673322	0.765158	0.484802	0.812074	471.649	1.04206
140	333.786	242.614	7232.32	5.25098	4.59933	3.28867	0.715032	0.875899	0.373704	0.91325	332.693	0.996728
141	416.564	309.81	8234.95	6.43075	4.7136	3.54546	0.752176	0.732979	0.448671	0.830533	450.168	1.08067
142	822.448	523.786	7966.31	8.98185	7.31749	3.19797	0.437031	0.814697	0.643952	0.785607	880.422	1.07049
143	626.182	451.217	7398.81	9.29061	6.44415	2.81812	0.437314	0.693619	0.69667	0.753675	706.736	1.12864
144	787.734	520.204	7899.18	11.5965	5.45344	3.36725	0.617455	0.470267	0.709631	0.764086	891.99	1.13235
145	140.19	142.894	6874.73	5.46515	2.80118	2.11562	0.75526	0.512554	0.612889	0.813043	135.666	0.967727
146	134.849	134.151	7139.47	4.46576	3.19234	2.24009	0.701706	0.714849	0.498386	0.859272	133.77	0.991996
147	267.028	224.454	7364.73	6.94659	3.7009	2.61881	0.707615	0.532765	0.623007	0.842956	282.015	1.05612
148	303.077	241.559	7561.26	6.57991	3.45907	3.22071	0.93109	0.525702	0.510525	0.851428	307.057	1.01313
149	692.939	453.333	7548.82	9.8548	5.16321	3.29134	0.63746	0.523929	0.666016	0.806714	701.502	1.01236
150	982.665	549.382	8339.84	9.17938	5.93859	4.5088	0.759237	0.646949	0.508813	0.848499	1029.55	1.04771
151	883.864	550.107	7952.14	9.1278	7.58076	3.31048	0.436695	0.830514	0.637319	0.782732	959.53	1.08561
152	76.1031	94.0133	6846.72	4.76981	2.32518	1.64472	0.707352	0.487479	0.655181	0.790305	76.4081	1.00401
153	24.0326	38.4166	6490.72	2.58887	1.46914	1.17827	0.802011	0.567482	0.544873	0.845468	18.7718	0.781097
154	598.144	427.855	7649.42	12.4719	3.89032	3.08491	0.792971	0.311925	0.752652	0.766317	626.975	1.0482
155	855.826	572.555	7570.68	13.1896	7.52615	3.03239	0.402914	0.570612	0.770092	0.733632	1260.89	1.47331
156	130.844	138.532	6818.24	6.30613	2.92019	1.70206	0.582859	0.463071	0.730095	0.749626	131.291	1.00342
157	194.931	197.1	6738.13	7.04991	3.95764	1.90711	0.481881	0.561375	0.729484	0.751809	222.887	1.14342
158	58.7463	88.8924	6471.98	14.4199	2.20475	1.0817	0.490624	0.152896	0.924985	0.642912	144.052	2.45211
159	136.185	135.361	7125.08	4.03765	3.15483	2.4729	0.783847	0.781352	0.387539	0.855733	131.947	0.968883
160	24.0326	34.8765	6495.5	2.08464	1.73513	1.28735	0.741932	0.832341	0.382459	0.892433	19.5052	0.811614
161	518.035	379.032	7963.21	7.31717	4.93323	3.7208	0.754232	0.674199	0.491498	0.788383	562.598	1.08602
162	170.898	151.168	7156.04	4.25617	3.55374	2.65148	0.74611	0.834962	0.377026	0.916455	167.989	0.982978
163	1239.01	620.314	8676.19	8.08512	7.18596	5.2999	0.737535	0.888789	0.344487	0.879013	1289.82	1.041
164	489.997	367.502	8485.11	7.59588	5.56712	3.01309	0.54123	0.732913	0.603326	0.778436	533.715	1.08922
165	228.309	202.152	7353.78	6.05391	3.45312	2.87732	0.833252	0.570395	0.524718	0.835869	251.955	1.10357
166	299.072	223.283	7358.47	4.66016	4.43905	3.36864	0.758865	0.952553	0.277141	0.915919	291.901	0.976021
167	38.7191	57.4555	6676.86	2.83904	2.46158	1.1259	0.457388	0.867046	0.603423	0.772181	32.959	0.851233
168	443.267	310.112	7521.6	6.01035	4.7486	3.75628	0.791029	0.79007	0.375032	0.865897	449.068	1.01309
169	666.236	435.165	8191.87	7.36822	5.8723	3.61158	0.615019	0.796977	0.509844	0.815965	654.571	0.98249
170	264.358	219.07	7208.48	6.33425	3.8912	2.60061	0.668331	0.614311	0.589437	0.85414	268.499	1.01566
171	397.872	299.58	8036.37	6.82393	4.53451	3.2774	0.722769	0.664501	0.519719	0.82918	424.798	1.06767
172	36.0488	52.3649	6629.07	4.95562	1.65678	1.35919	0.820379	0.334324	0.725728		46.7445	1.2967
173	56.076	72.5725	6615	3.76011	2.26804	1.46413	0.645546	0.603185	0.610616	0.827724	52.3021	0.9327
174	495.338	330.363	7938.8	7.0075	5.01678	3.47707	0.693088	0.715916	0.503807	0.876579	512.025	1.03369
175	86.7843	102.241	6912.88	3.4416	2.53643	2.11959	0.83566	0.73699	0.384127	0.833974	77.5039	0.893064
176	327.11	267.289	7372.49	7.17394	4.21077	2.82894	0.671834	0.586953	0.605665	0.804179	357.958	1.0943
177	279.045	239.027	7351.05	6.63428	3.48078	3.0563	0.878052	0.524666	0.539316	0.802699	295.635	1.05945
178	101.471	110.828	6729.99	3.88554	2.94861	2.03622	0.69057	0.758868	0.475949	0.858874	97.7197	0.963033
179	412.559	321.829	7092.12	7.42374	5.38929	2.76017	0.512159	0.725953	0.628197	0.785978	462.572	1.12123
180	141.525	160.811	6593.93	11.4305	2.26488	1.60378	0.70811	0.198144	0.859693	0.71234	173.917	1.22888
181	128.174	143.082	6843.26	6.29495	3.23989	1.53722	0.474466	0.514681	0.755801	0.765387	131.325	1.02458
182	116.157	128.844	6991.76	5.08416	2.80279	1.92165	0.685621	0.55128	0.622031	0.792135	114.703	0.987478
183	273.704	224.4	6910.38	5.51096	4.45615	2.69007	0.603675	0.808598	0.51187	0.854534	276.719	1.01101
184	173.569	182.784	6830.95	9.03534	3.27259	1.70654	0.521464	0.362198	0.811127	0.751968	211.368	1.21778
185	42.7246	61.1161	6760.09	4.2958	1.89668	1.24471	0.656258	0.44152	0.710249	0.820601	42.4812	0.994305
186	261.688	231.99	7057.87	6.42836	4.37449	2.27258	0.519507	0.680499	0.646476	0.797206	267.692	1.02294
187	93.46	107.725	6787.37	4.6958	2.62425	1.81475	0.691533	0.558851	0.613537	0.818159	93.6742	1.00229
188	280.38	273.24	6808.46	6.4304	6.06906	1.82378	0.300504	0.943807	0.716382	0.6955	298.14	1.06334
189	60.0814	82.0694	6652.22	4.46478	2.28896	1.3018	0.568727	0.51267	0.70843	0.766339	55.7276	0.927534
190	817.107	544.575	7922.13	11.3473	6.79602	2.9823	0.43883	0.598909	0.73718	0.750818	963.358	1.17899
191	663.566	481.12	7677.88	11.6207	6.52446	2.65424	0.406814	0.561452	0.771594	0.732087	842.958	1.27035
192	136.185	138.098	7675.01	5.28991	2.75576	2.11907	0.768959	0.520946	0.599414	0.840502	129.397	0.950157
193	84.114	95.0569	7281.68	3.51777	2.7859	1.87924	0.674554	0.791953	0.465785	0.869273	77.1444	0.917142
194	546.073	388.69	7779.38	9.65932	4.57678	3.0227	0.660441	0.473821	0.687069	0.793853	559.745	1.02504
195	253.677	210.158	7400.32	5.56303	4.02996	2.70241	0.67058	0.724418	0.51422	0.867091	253.777	1.00039
196	90.7897	111.307	6995	5.30966	2.40113	1.65674	0.689984	0.452219	0.687976	0.766719	88.4762	0.974518
197	112.152	131.205	6904.24	5.02461	3.3296	1.64931	0.495347	0.662659	0.671754	0.764367	115.581	1.03057
198	126.839	129.569	7103.4	5.13821	2.58244	2.08374	0.806888	0.502595	0.594462	0.852221	115.818	0.913112
199	24.0326	42.5132	6453.06	2.73829	1.78762	0.879732	0.492125	0.652822	0.67873	0.766362	18.0382	0.750575
200	48.0651	74.3706	6237.06	8.2684	1.91544	0.944583	0.493143	0.231657	0.88576	0.669281	62.664	1.30373
201	335.121	292.906	7057.11	9.19417	4.77762	2.10348	0.440278	0.519636	0.771215	0.745846	387.036	1.15492
202	825.118	558.353	7413.05	13.388	5.9909	2.96415	0.494776	0.447482	0.778597	0.734537	995.856	1.20693
203	511.36	354.729	7941.49	9.38688	4.11131	3.34592	0.813834	0.437984	0.643553	0.834347	540.886	1.05774
204	108.147	114.666	6740.81	4.24468	3.20463	1.84046	0.574313	0.754977	0.566407	0.866676	104.867	0.969673
205	18.692	33.0677	6536.14	3.76836	1.38145	0.904536	0.654771	0.366593	0.759966	0.815844	19.7244	1.05523
206	348.472	265.253	8411.2	5.1563	4.25071	3.87126	0.910732	0.824373	0.249217	0.857527	355.419	1.01994
207	917.243	548.978	8113.69	9.5499	5.91939	4.21059	0.711321	0.619839	0.559096	0.807855	997.027	1.08698
208	164.223	160.245	7113.65	6.11584	2.61207	2.39898	0.918423	0.427099	0.607742	0.833171	160.53	0.977515
209	355.148	274.958	7452.83	7.55182	3.96356	2.77064	0.699026	0.524849	0.633117	0.833135	347.381	0.97813
210	291.061	235.449	7248.5	5.83933	4.38157	2.72433	0.62177	0.750355	0.533451	0.850561	291.972	1.00313
211	1114.84	658.343	8533.32	11.3264	7.15308	3.53688	0.494456	0.63154	0.687731	0.76655	1200.31	1.07666
212	618.171	435.883	7850.35	10.261	4.34907	3.56487	0.819685	0.423847	0.652579	0.770564	666.372	1.07797
213	696.944	476.409	7636.76	9.43814	6.68302	2.90144	0.434151	0.708087	0.692584	0.768307	766.587	1.09993
214	477.981	345.991	8487.06	6.47744	4.79964	3.67325	0.765318	0.740977	0.432917	0.814299	478.355	1.00078
215	544.738	388.218	7605.64	9.23979	4.82371	2.88212	0.597489	0.522058	0.688076	0.792893	538.076	0.98777
216	543.403	397.895	7454.08	10.8554	4.51243	2.86159	0.634157	0.415684	0.736391	0.771105	587.156	1.08052
217	18.692	31.4372	6151.5	2.16875	1.44854	1.15216	0.795396	0.667914	0.468743	0.877135	15.1615	0.811123
218	52.0706	75.9949	6225.79	12.9029	1.52354	1.20024	0.787802	0.118077	0.906979	0.687026	98.8324	1.89805
219	176.239	163.231	7221.46	5.05034	3.38097	2.38251	0.704682	0.669454	0.528247	0.854236	170.406	0.966904
220	536.727	370.128	7910.62	8.26403	4.95806	3.37417	0.680542	0.599956	0.591704	0.828449	579.107	1.07896
221	319.099	266.555	7288.74	8.32566	4.09581	2.51122	0.613118	0.491951	0.698376	0.795891	358.7	1.1241
222	376.51	308.319	7489.9	9.41824	3.51967	2.91247	0.827482	0.373708	0.690763	0.769829	404.41	1.0741
223	148.201	140.549	7015.53	4.40677	3.21661	2.38531	0.741562	0.729925	0.458715	0.87909	141.629	0.955657
224	138.855	139.281	7077.12	4.48143	2.9407	2.4379	0.82902	0.656197	0.456	0.846385	134.577	0.969195
225	280.38	225.251	7761.33	5.13382	4.19131	3.2002	0.763533	0.816412	0.376643	0.869017	288.441	1.02875
226	704.955	445.716	7941.27	8.20706	5.86743	3.62464	0.617756	0.714925	0.558351	0.829526	731.12	1.03712
227	221.634	189.78	7317.93	5.70353	3.19977	2.90028	0.906404	0.561016	0.491493	0.869989	221.713	1.00036
228	886.535	525.323	8220.63	8.6586	6.72093	3.8881	0.578507	0.776215	0.550955	0.82419	947.771	1.06907
229	634.193	402.76	8024.09	7.30787	5.72711	3.7355	0.652248	0.783691	0.488839	0.856913	654.883	1.03262
230	1077.46	608.103	8631.08	10.4975	6.54269	4.21944	0.644908	0.623259	0.598055	0.813633	1213.91	1.12664
231	21.3623	34.4173	6590.19	2.65907	1.32131	1.22815	0.929495	0.496906	0.538128	0.885301	18.0748	0.846109
232	790.404	470.582	8075.69	7.66548	6.37309	4.07439	0.639312	0.831401	0.468475	0.851506	833.76	1.05485
233	180.244	171.127	7636.83	4.9072	3.91807	2.40742	0.614441	0.798434	0.50941	0.836729	193.887	1.07569
234	145.531	142.208	7419.13	4.96054	2.9453	2.36894	0.804314	0.593745	0.522442	0.859726	144.978	0.996202
235	992.011	528.834	8266.08	7.45015	6.89628	4.78372	0.693667	0.925656	0.357903	0.884314	1029.52	1.03781
236	34.7137	48.4843	6629.73	2.98845	1.66955	1.39677	0.836612	0.558668	0.532612	0.867273	29.1916	0.840923
237	883.864	618.264	7755.94	14.115	8.29699	2.80637	0.33824	0.587815	0.801178	0.693688	1376.69	1.55758
238	612.83	459.186	7658.2	11.2545	4.25358	3.3476	0.787009	0.377944	0.702555	0.724701	671.28	1.09538
239	216.293	192.081	7410.75	4.77325	3.61277	3.02263	0.836652	0.756877	0.366757	0.847175	218.337	1.00945
240	25.3677	43.551	6397.95	4.13087	2.7969	0.777163	0.277866	0.677073	0.811865	0.720577	37.6114	1.48265
241	712.966	436.964	7871.77	6.76137	5.83976	4.67162	0.799969	0.863694	0.309072	0.855183	772.657	1.08372
242	463.294	322.72	7495.46	6.83672	4.73357	3.40683	0.719716	0.692374	0.501687	0.858101	461.823	0.996823
243	385.856	329.89	7749.76	9.52824	3.60423	2.86787	0.795697	0.378268	0.699014	0.73087	412.547	1.06917
244	901.221	549.404	7713.17	9.98581	6.72413	3.39508	0.504911	0.673369	0.660009	0.794924	954.901	1.05956
245	94.7951	107.329	6904.23	5.47061	2.22984	1.78552	0.800738	0.407603	0.673617	0.825198	91.2349	0.962443
246	492.668	322.762	7751.43	6.96785	4.34954	3.8933	0.895106	0.62423	0.441248	0.899003	494.252	1.00322
247	496.673	358.21	8785.76	7.81222	5.46476	3.22661	0.59044	0.699515	0.586979	0.80803	577.007	1.16174
248	777.053	488.888	8363.06	9.16473	4.96888	4.42561	0.890666	0.542174	0.517105	0.808457	844.189	1.0864
249	447.273	350.164	8177.67	8.33193	4.5223	3.49345	0.772494	0.542767	0.580716	0.764191	551.376	1.23275
250	592.803	399.631	7586.47	10.088	4.1221	3.46315	0.840142	0.408613	0.656707	0.82009	603.234	1.0176
251	271.034	247.3	7052.5	9.52125	2.98865	2.39778	0.802296	0.313892	0.748166	0.761966	285.802	1.05449
252	323.104	259.304	7953.22	6.05419	4.4547	2.88643	0.647951	0.735805	0.523235	0.834262	326.079	1.00921
253	225.639	202.033	7001.04	6.2973	4.16058	2.20093	0.528997	0.660692	0.650496	0.806544	241.548	1.07051
254	257.683	218.645	7325.25	5.50727	3.9894	2.93788	0.736421	0.724388	0.466546	0.833827	270.375	1.04926
255	109.482	117.794	7013.88	4.54368	2.85363	2.02374	0.709181	0.628043	0.554603	0.852172	109.913	1.00394
256	126.839	126.006	7002.46	4.74202	2.66251	2.38752	0.896717	0.561472	0.496518	0.878468	126.267	0.995495
257	33.3786	54.3035	6441.52	24.1508	1.74944	1.34633	0.769576	0.0724383	0.944253	0.72629	238.27	7.13842
258	192.261	198.842	6852.26	8.21626	3.26167	2.14193	0.656696	0.396978	0.739306	0.732292	240.441	1.2506
259	120.163	125.485	6793.16	5.01946	2.82005	2.0453	0.72527	0.561824	0.592526	0.854717	121.272	1.00923
260	194.931	188.031	7051.75	6.28009	3.33388	2.18533	0.655492	0.530865	0.652022	0.792284	191.655	0.983196
261	511.36	337.928	7913.83	7.41675	4.56475	3.55333	0.778428	0.615465	0.520905	0.876805	503.912	0.985436
262	1984.02	919.646	9022.78	14.4991	6.38065	5.5345	0.867388	0.440071	0.618288	0.81511	2144.73	1.081
263	857.161	470.004	7839.02	7.47461	5.48563	4.95548	0.903357	0.733901	0.337025	0.902996	851.116	0.992947
264	247.001	217.596	7100.18	7.43804	3.29785	2.4622	0.746606	0.443377	0.668972	0.818166	252.989	1.02424
265	225.639	188.834	7054.79	4.91316	3.81866	2.84567	0.745202	0.77723	0.420807	0.891428	223.637	0.991128
266	323.104	243.694	7627.83	5.9507	3.85538	3.3217	0.861576	0.647886	0.441797	0.885889	319.215	0.987963
267	396.537	293.213	7703.75	7.6124	4.14132	3.11935	0.753226	0.544022	0.590228	0.84489	411.92	1.03879
268	352.478	289.106	7719.05	9.35633	3.8014	2.6467	0.696243	0.406292	0.717122	0.790066	394.314	1.11869
269	88.1194	109.567	6729.27	5.07521	2.64327	1.70056	0.643354	0.520819	0.664929	0.761198	95.5597	1.08443
270	158.882	168.998	7459.32	6.10613	3.32456	2.01929	0.607385	0.544464	0.669301	0.767003	171.707	1.08072
271	148.201	177.733	6755.41	9.40051	2.32222	1.73987	0.749225	0.247032	0.814918	0.673392	159.096	1.07352
272	357.818	261.717	7687.16	6.37537	4.16837	3.1716	0.760872	0.653824	0.502524	0.883921	353.052	0.98668
273	317.764	262.349	7283.08	6.56578	5.29637	2.45132	0.46283	0.806663	0.626652	0.806888	357.069	1.12369
274	256.347	213.701	7283.11	5.9016	4.00125	2.71284	0.677999	0.677994	0.540321	0.856954	268.336	1.04677
275	945.281	586.55	7590.87	10.6479	8.13196	3.04962	0.375016	0.763717	0.713594	0.768808	1106.09	1.17012
276	94.7951	106.353	6942.8	3.81454	3.08537	1.90278	0.616711	0.808845	0.501176	0.8406	93.805	0.989556
277	1484.68	840.47	8020.3	15.042	7.51233	3.38265	0.45028	0.499425	0.775119	0.731158	1601.13	1.07843
278	132.179	136.387	7017.8	4.13947	3.28641	2.29081	0.697055	0.793919	0.446595	0.847252	130.54	0.987599
279	60.0814	87.1109	6629.73	6.91992	2.79512	0.956195	0.342094	0.403924	0.86182	0.703089	77.4706	1.28943
280	607.49	382.023	7552.76	6.71843	5.34062	4.06898	0.761893	0.794921	0.394355	0.874254	611.552	1.00669
281	38.7191	60.4878	6436.31	7.27159	1.42221	1.10641	0.77795	0.195585	0.847845	0.754049	47.929	1.23786
282	17.3569	30.8996	6408.08	2.27934	1.69274	0.938986	0.554714	0.742644	0.588045	0.830971	15.1757	0.874332
283	41.3894	58.6573	6554.97	3.0048	1.9541	1.36541	0.698739	0.650326	0.545591	0.799002	33.5826	0.811383
284	519.37	326.935	7684.21	6.07721	4.84695	4.12091	0.850206	0.797562	0.321908	0.917592	508.458	0.978989
285	251.007	206.923	7285.08	5.61701	3.40877	3.10227	0.910085	0.606866	0.4477	0.866013	248.812	0.991258
286	775.718	547.888	7313.18	12.245	6.60914	2.76645	0.41858	0.539743	0.774074	0.716333	937.809	1.20896
287	1074.79	617.184	8419.97	12.762	5.19554	4.37805	0.842655	0.40711	0.656947	0.798772	1215.96	1.13134
288	102.806	114.341	6548.87	4.66089	2.90119	1.80767	0.62308	0.622454	0.612162	0.828393	102.389	0.995943
289	18.692	31.4679	6435.14	2.4789	1.19833	1.15403	0.963026	0.483413	0.53446	0.832248	14.3596	0.768222
290	220.299	184.729	7321.22	5.00907	3.29462	3.09637	0.939826	0.65773	0.381848	0.890451	214.044	0.971608
291	197.601	175.882	6994.86	4.82261	3.52857	2.77497	0.786429	0.731672	0.424592	0.864135	197.8	1.00101
292	393.867	294.629	7457.59	6.29134	4.41152	3.70615	0.840108	0.701205	0.410912	0.837287	430.867	1.09394
293	600.814	484.432	8334.33	9.47001	5.043	3.51459	0.696925	0.532523	0.628872	0.679103	703.077	1.17021
294	220.299	193.678	7561.24	5.48153	3.24001	2.86728	0.88496	0.591077	0.47692	0.845138	213.308	0.968266
295	340.461	278.634	8221.96	5.34672	4.52223	3.37777	0.746925	0.845796	0.368254	0.79478	342.104	1.00483
296	232.315	202.019	7449.39	5.78263	3.73356	2.62945	0.704276	0.64565	0.545284	0.847185	237.795	1.02359
297	275.039	252.023	8308.23	7.09074	4.39842	2.60238	0.591662	0.620305	0.63299	0.750723	339.975	1.2361
298	325.775	289.051	7794.43	6.72784	4.74921	3.11361	0.655606	0.705903	0.537206	0.735461	416.725	1.27918
299	787.734	501.34	7793.49	9.57009	6.08979	3.39936	0.558206	0.636336	0.644794	0.793545	829.858	1.05347
300	909.232	584.391	7633.58	10.8509	7.17297	3.17231	0.442259	0.661048	0.707646	0.752026	1034.26	1.13751
301	252.342	222.548	7705.56	5.12579	4.51476	2.83389	0.627694	0.880794	0.447131	0.807395	274.705	1.08862
302	125.503	125.741	7728.28	3.99351	2.95484	2.47032	0.836023	0.739911	0.381417	0.869337	122.104	0.972916
303	76.1031	84.7261	7103.51	2.72027	2.65582	2.28937	0.862021	0.976306	0.158404	0.904278	69.2812	0.910359
304	407.218	325.22	7979.56	11.0965	3.81694	3.29197	0.862464	0.343977	0.703332	0.77036	584.045	1.43423
305	459.289	336.716	7687.01	6.09829	4.69306	4.1913	0.893084	0.769571	0.312709	0.816216	502.46	1.09399
306	277.71	227.039	7299.57	5.90388	3.92905	2.81638	0.716811	0.665502	0.522961	0.855463	273.656	0.985403
307	618.171	404.139	7896.42	8.87931	4.40165	3.84055	0.872525	0.49572	0.567472	0.836377	628.748	1.01711
308	563.43	386.916	8058.56	7.68055	5.26704	3.63256	0.689678	0.685764	0.527044	0.820255	615.545	1.0925
309	676.917	426.009	8067.22	8.20894	5.72795	3.59194	0.62709	0.69777	0.562436	0.843145	707.464	1.04513
310	56.076	81.9041	6619.81	7.13891	1.96109	1.20419	0.61404	0.274704	0.831321	0.695288	70.6173	1.25931
311	769.042	491.75	7888.82	8.66642	6.43354	3.57694	0.555984	0.742352	0.587264	0.795798	835.391	1.08627
312	193.596	190.798	7490.43	5.26757	3.70023	2.53243	0.684399	0.702456	0.51924	0.777647	206.76	1.068
313	317.764	269.034	7591.2	7.21017	4.00538	2.90796	0.726012	0.555518	0.596687	0.787686	351.776	1.10703
314	165.558	163.94	7176.37	4.65743	3.823	2.19287	0.573598	0.82084	0.529168	0.819686	163.55	0.987876
315	399.208	309.849	7607.59	7.62271	4.4199	2.94492	0.666287	0.579833	0.613664	0.803132	415.609	1.04108
316	630.187	402.136	7548.82	8.50553	4.42214	4.08558	0.923894	0.519913	0.519656	0.853455	643.689	1.02142
317	89.4545	106.635	7166.16	4.04036	3.01883	1.82523	0.604615	0.747168	0.548251	0.803376	93.2533	1.04247
318	656.89	461.983	7607.36	11.8835	4.95592	3.16992	0.639622	0.417041	0.733251	0.757278	782	1.19046
319	875.853	489.605	7641.63	7.62691	6.38766	4.43775	0.694739	0.837516	0.418145	0.878086	905.612	1.03398
320	242.996	205.207	7404.16	5.06687	3.83274	2.91682	0.761027	0.756431	0.424335	0.859343	237.273	0.976447
321	851.821	537.211	7875.94	11.4019	6.411	3.36009	0.524113	0.562273	0.705305	0.78093	1028.83	1.2078
322	356.483	262.883	7681.46	5.16954	4.25391	3.98717	0.937295	0.822879	0.22872	0.882734	367.277	1.03028
323	871.848	535.528	7981.12	11.4885	5.34402	3.58464	0.670775	0.465165	0.687979	0.797369	921.857	1.05736
324	16.0217	27.1438	6229.5	3.21327	1.11212	0.853697	0.767632	0.346102	0.734321	0.779647	12.7788	0.797594
325	420.57	309.976	7297.73	7.48509	4.37025	3.03813	0.695184	0.583861	0.59411	0.832878	416.291	0.989827
326	425.91	292.59	7279.6	5.48951	5.15448	3.65834	0.709741	0.938968	0.333576	0.894257	433.602	1.01806
327	46.73	74.2228	6984.37	6.7955	2.70255	0.867795	0.321102	0.397697	0.872299	0.661135	66.7576	1.42858
328	445.938	307.372	7743.64	6.37192	4.49915	3.86847	0.859823	0.706091	0.392887	0.877622	464.547	1.04173
329	335.121	249.487	7607.26	5.57669	4.3557	3.35486	0.770221	0.781056	0.398414	0.886937	341.348	1.01858
330	206.947	185.705	7197.89	5.77498	3.02195	2.73008	0.903418	0.523282	0.527257	0.846241	199.573	0.964368
331	627.517	413.224	7677.31	9.97753	4.92683	3.30795	0.671416	0.493793	0.66846	0.826118	681.143	1.08546
332	189.59	176.205	7205.68	5.57923	3.40618	2.27745	0.668623	0.61051	0.591799	0.840482	181.292	0.956232
333	260.353	224.032	7365.81	5.2196	4.15727	2.88957	0.695065	0.796474	0.446399	0.828843	262.644	1.0088
334	1016.04	601.195	7860.57	11.9315	5.01611	4.35688	0.868578	0.420408	0.634843	0.789182	1092.26	1.07502
335	719.642	489.39	7643.25	10.5199	6.65502	2.86941	0.431165	0.632614	0.727239	0.765176	841.477	1.1693
336	157.547	147.308	7116.4	3.8796	3.49206	2.63211	0.75374	0.900107	0.321553	0.882458	149.369	0.948095
337	546.073	375.131	7652.78	8.47331	4.36347	3.67541	0.842314	0.514966	0.566237	0.825244	569.219	1.04239
338	180.244	155.528	7149.33	4.28173	3.30365	2.93735	0.889122	0.771569	0.313981	0.922101	174.044	0.9656
339	361.824	259.594	7447.34	5.35987	4.59716	3.46358	0.753418	0.857699	0.353794	0.903195	357.485	0.988009
340	132.179	131.662	6858.02	5.12651	2.60543	2.29654	0.881445	0.508226	0.552027	0.872755	128.488	0.972076
341	902.556	657.428	6972.75	11.6408	9.07781	2.39774	0.264132	0.779827	0.794023	0.662518	1061.34	1.17593
342	255.012	254.758	6951.84	8.95529	3.21239	2.10643	0.65572	0.358714	0.764784	0.702205	253.83	0.995363
343	1464.65	825.492	8363.07	15.2817	8.53341	3.55887	0.417051	0.558407	0.767115	0.736974	1944	1.32728
344	93.46	109.976	6605.96	4.29544	3.00526	1.61646	0.537878	0.699639	0.62368	0.81311	87.4065	0.93523
345	269.699	235.187	7007.89	6.83202	3.41712	2.81195	0.822901	0.500162	0.588416	0.804225	274.982	1.01959
346	251.007	205.24	7380.66	5.52751	3.61317	3.01576	0.83466	0.653669	0.454408	0.88266	252.292	1.00512
347	506.019	345.274	7708.52	7.65602	4.94871	3.46234	0.699645	0.646381	0.547763	0.851296	549.482	1.08589
348	297.737	239.042	7521.17	5.52231	4.11265	3.14597	0.764949	0.744734	0.430317	0.84999	299.286	1.0052
349	301.742	251.189	7355.5	7.65656	3.96252	2.47737	0.625201	0.517533	0.676438	0.816776	314.836	1.0434
350	773.048	492.62	8290.96	9.67366	5.28435	4.07358	0.770877	0.546261	0.5789	0.799063	872.262	1.12834
351	217.628	204.785	7024.91	8.05008	3.13039	2.05465	0.656358	0.388864	0.744766	0.785255	216.883	0.996576
352	20.0271	33.1216	6869.07	2.27412	1.49178	1.24465	0.83434	0.655982	0.452688	0.883988	17.687	0.883152
353	698.28	478.232	8136.45	10.1052	5.24398	3.73498	0.712242	0.518938	0.63039	0.766661	829.056	1.18728
354	184.25	171.482	7595.87	5.06746	3.1331	2.69385	0.859801	0.618279	0.468403	0.837447	179.154	0.972344
355	862.502	563.784	7866.12	11.6358	5.56041	3.77886	0.6796	0.477872	0.675238	0.745512	1024.12	1.18739
356	349.807	274.425	7385.38	7.82397	4.18216	2.57144	0.61486	0.534531	0.671338	0.824832	352.446	1.00754
357	383.186	280.307	7429.83	6.01836	4.91265	3.19126	0.649599	0.816278	0.469746	0.867243	395.225	1.03142
358	881.194	551.949	8082.06	10.3396	5.72227	3.80589	0.665101	0.553431	0.631912	0.780463	943.231	1.0704
359	177.574	158.827	7467.15	4.11471	3.73525	2.7173	0.727474	0.90778	0.339613	0.891958	174.938	0.985157
360	436.592	309.415	8197.2	5.80525	4.97966	3.70505	0.744036	0.857786	0.361776	0.856207	448.645	1.02761
361	413.894	287.83	7415.98	5.64019	4.88232	3.7171	0.761339	0.86563	0.340962	0.892731	428.758	1.03591
362	113.487	125.519	7606.13	4.63289	2.88243	1.9309	0.669887	0.622167	0.583218	0.820942	108.009	0.95173
363	504.684	323.282	7970.78	6.17004	4.56916	4.26162	0.932692	0.74054	0.309304	0.913545	503.255	0.997169
364	775.718	489.938	7861.04	8.79572	6.14326	3.79662	0.618014	0.698438	0.568356	0.803952	859.324	1.10778
365	104.141	115.64	7265.26	4.94397	2.3515	2.14955	0.914118	0.47563	0.565218	0.817247	104.678	1.00516
366	94.7951	113.323	6639.34	6.18851	1.95553	1.79046	0.91559	0.315993	0.71068	0.780637	90.7617	0.957452
367	42.7246	56.0534	6843.62	2.69287	2.04992	1.65994	0.80976	0.76124	0.383579	0.914862	38.3827	0.898376
368	384.521	305.358	7402.08	8.04375	4.6943	2.85447	0.608073	0.583595	0.645132	0.788973	451.486	1.17415
369	728.988	491.737	7523.6	10.7529	5.54031	3.14262	0.567229	0.51524	0.707741	0.765201	784.222	1.07577
370	61.4166	76.0183	6652.04	3.40613	2.34975	1.72731	0.735103	0.68986	0.492882	0.869698	57.9085	0.942881
371	41.3894	67.6612	6174.52	8.30596	1.41306	1.04644	0.740551	0.170126	0.874013	0.629041	51.4461	1.24298
372	437.927	317.141	7391.36	7.06022	5.24081	2.93487	0.560003	0.742301	0.584309	0.839045	454.877	1.0387
373	753.02	509.838	7723.9	9.4768	7.2895	2.82364	0.387358	0.769194	0.702047	0.755191	817.067	1.08505
374	389.862	299.348	7911.07	6.7409	5.3683	2.76289	0.514668	0.796378	0.59013	0.824133	418.801	1.07423
375	559.425	375.986	7514.11	7.53584	5.77799	3.12117	0.540182	0.766735	0.585823	0.838656	569.265	1.01759
376	542.068	346.801	7919.73	6.79042	4.90208	3.92213	0.800095	0.72191	0.422403	0.892491	546.873	1.00887
377	666.236	475.645	8356.5	10.9545	5.13237	3.29326	0.641664	0.468519	0.699369	0.74465	775.574	1.16411
378	443.267	335.797	7765.96	8.35411	4.36226	3.32101	0.761307	0.522169	0.60247	0.796103	506.957	1.14368
379	184.25	172.437	7850.96	4.42278	3.43557	2.90766	0.846338	0.77679	0.342573	0.847581	185.066	1.00443
380	464.63	314.62	7948.3	5.85839	4.93384	3.81997	0.774239	0.842183	0.347949	0.884083	462.501	0.995418
381	140.19	145.605	8127.91	5.39454	3.26013	1.86707	0.572699	0.604339	0.653896	0.816721	137.543	0.981119
382	560.76	405.398	7558.04	10.4178	5.24102	2.89113	0.551635	0.503085	0.72248	0.771823	661.221	1.17915
383	485.992	368.703	8371.64	9.02631	3.95063	3.5061	0.887479	0.43768	0.611569	0.774834	523.709	1.07761
384	149.536	150.045	7329.42	5.09074	3.25013	2.12915	0.655097	0.638439	0.581761	0.831818	147.562	0.986803
385	734.328	483.02	8434.32	8.47136	6.77078	3.25585	0.480868	0.799255	0.615664	0.785365	782.25	1.06526
386	109.482	121.781	8368.54	5.25475	3.00904	1.60504	0.533407	0.572633	0.694554	0.813555	106.305	0.970988
387	978.659	570.486	9825.28	10.7737	5.19053	4.34781	0.837643	0.481779	0.596442	0.811091	1018.44	1.04064
388	915.908	547.601	8033.62	10.7783	5.52982	3.88759	0.703024	0.513053	0.639311	0.805773	970.574	1.05969
389	751.685	471.946	8921.74	9.35908	5.38429	4.33606	0.805317	0.575301	0.5367	0.817648	915.262	1.21761
390	797.08	544.077	9558.1	10.6179	5.51194	3.90505	0.708471	0.519117	0.632221	0.736628	957.325	1.20104
391	165.558	159.906	8188.16	4.56295	3.14185	2.77194	0.882265	0.688555	0.392512	0.837306	166.457	1.00543
392	504.684	362.851	7785.75	9.28441	3.88762	3.5622	0.916294	0.418726	0.616324	0.807318	538.574	1.06715
393	902.556	528.47	8461.86	9.32676	5.38596	4.6163	0.8571	0.577473	0.505047	0.831648	971.352	1.07622
394	341.796	277.491	8572.78	6.97441	4.03071	3.08617	0.765665	0.577928	0.557501	0.803937	363.41	1.06324
395	347.137	276.043	8514.83	5.36048	4.55066	3.20071	0.70335	0.848927	0.402907	0.817275	327.049	0.942131
396	281.715	229.265	7858.17	6.31641	3.7689	2.89048	0.766929	0.596683	0.542386	0.858011	288.233	1.02314
397	472.64	340.011	8662.95	5.95226	5.11484	3.95672	0.773576	0.859311	0.335258	0.825579	504.588	1.06759
398	432.586	318.909	9073.36	7.00913	4.34895	3.86247	0.888139	0.620469	0.448937	0.826699	493.177	1.14007
399	369.834	321.619	8816.65	7.89323	4.36062	3.13391	0.718686	0.55245	0.602962	0.729439	451.834	1.22172
400	539.398	371.272	9129.75	6.71412	4.84504	4.43598	0.915573	0.721619	0.339306	0.822295	604.457	1.12061
401	248.337	216.58	8059.79	4.83713	3.87154	3.2909	0.850021	0.800381	0.319659	0.824264	258.151	1.03952
402	309.753	235.635	7189.89	5.50316	4.22911	3.16273	0.747849	0.768487	0.425288	0.894865	308.327	0.995398
403	447.273	294.185	7786.73	5.46213	4.9795	3.84603	0.772372	0.91164	0.295875	0.920499	438.176	0.979662
404	413.894	310.125	8240.59	6.4197	4.5449	3.5187	0.77421	0.707961	0.45189	0.825126	430.041	1.03901
405	495.338	354.189	7750.5	7.54644	4.94369	3.3351	0.674619	0.655102	0.558056	0.817068	521.184	1.05218
406	985.335	582.189	8182.58	9.97598	7.12281	3.59595	0.504851	0.713996	0.639539	0.797495	1070.31	1.08624
407	562.095	375.816	7737.4	6.80268	6.05462	3.37278	0.55706	0.890035	0.504198	0.844109	581.894	1.03522
408	809.096	515.678	8377.7	11.1998	4.67659	4.01416	0.858351	0.417559	0.641588	0.785577	880.693	1.08849
409	184.25	166.189	7156.18	5.28478	3.04363	2.69904	0.886785	0.575924	0.48928	0.872815	181.851	0.986983
410	822.448	460.944	8287.5	7.82437	5.21571	4.64984	0.891507	0.666598	0.405723	0.894593	794.857	0.966453
411	437.927	359.372	7940.39	9.42233	4.90968	2.7324	0.556534	0.521068	0.710008	0.730121	529.474	1.20905
412	648.879	433.919	8748.56	7.44476	5.9635	3.85373	0.646219	0.801034	0.482357	0.804539	716.673	1.10448
413	323.104	264.666	7988.6	6.45679	4.28424	2.82865	0.660246	0.663524	0.561911	0.812706	327.762	1.01441
414	969.313	589.571	7983.57	9.55397	7.95227	3.25501	0.409319	0.832352	0.659303	0.778143	1035.9	1.06869
415	375.175	289.789	8259.45	7.20704	4.19905	3.27827	0.780717	0.582632	0.54513	0.820081	415.567	1.10766
416	276.374	223.166	7485.31	5.92404	3.81972	3.0288	0.792939	0.644782	0.488727	0.868903	287.084	1.03875
417	145.531	148.783	7439.35	4.94885	2.88578	2.31503	0.802218	0.583121	0.532209	0.822302	138.488	0.95161
418	455.284	335.729	7656.49	7.14085	5.80088	2.78638	0.480337	0.812352	0.609798	0.811062	483.474	1.06192
419	153.541	151.936	6962.88	4.73718	3.67542	2.1957	0.597402	0.775867	0.536496	0.833629	160.136	1.04295
420	162.887	162.423	7179.68	4.73663	3.42539	2.38442	0.696103	0.72317	0.496599	0.815577	162.051	0.994865
421	654.22	475.256	7821.68	10.6804	5.50511	2.99575	0.544177	0.515441	0.719509	0.737975	737.813	1.12778
422	165.558	155.75	7564.98	4.45894	3.30517	2.70982	0.819872	0.741246	0.392273	0.862687	167.284	1.01043
423	208.282	198.762	7741.55	4.83626	3.9788	2.92609	0.73542	0.822701	0.394969	0.78858	235.852	1.13236
424	716.972	463.439	7455.58	10.6539	5.1589	3.19754	0.619809	0.484228	0.699871	0.80634	736.154	1.02675
425	607.49	424.688	8249.13	10.262	4.87057	3.19819	0.656636	0.474619	0.688348	0.782556	669.585	1.10222
426	926.589	537.787	7891.73	9.67023	5.6195	4.45522	0.792813	0.581113	0.539285	0.829376	1014.13	1.09447
427	881.194	521.733	7987.98	8.47627	6.60039	3.90647	0.591854	0.778691	0.539129	0.827389	915.479	1.03891
428	217.628	230.219	6800.82	9.3752	4.52945	1.60043	0.353338	0.483132	0.829291	0.692754	284.676	1.30808
429	324.44	281.949	7283.52	8.76321	4.30711	2.28379	0.530237	0.4915	0.739389	0.759811	361.072	1.11291
430	26.7028	40.2325	6350.4	2.42429	1.83639	1.14448	0.62322	0.757496	0.527913	0.832422	21.3425	0.79926
431	602.149	365.006	8853.25	6.45924	5.02365	4.39389	0.874641	0.777747	0.319751	0.914051	597.226	0.991824
432	185.585	194.86	6802.06	8.59423	3.48541	1.79769	0.515775	0.405553	0.790826	0.73383	225.562	1.21541
433	1532.74	766.417	9214.51	9.98608	9.16773	4.51843	0.492863	0.91805	0.547527	0.82158	1732.74	1.13048
434	524.711	328.378	7503.16	6.24755	4.56402	4.35406	0.953996	0.730529	0.303078	0.923643	520.044	0.991106
435	1411.25	752.808	8272.6	11.0507	8.08797	3.95168	0.488588	0.731897	0.642404	0.789471	1479.45	1.04833
436	236.32	198.051	8298.63	4.44436	4.08329	3.18896	0.780979	0.918758	0.28247	0.874179	242.414	1.02579
437	795.745	509.241	8176.72	10.6609	5.06711	3.91646	0.772918	0.475296	0.632635	0.788303	886.212	1.11369
438	467.3	343.934	8472.45	8.75125	4.81796	2.89664	0.601216	0.550546	0.669003	0.808468	511.583	1.09476
439	734.328	521.301	7750.03	11.8794	5.27101	3.06323	0.581147	0.443712	0.742138	0.721972	803.444	1.09412
440	16.0217	29.1551	6435.67	2.52855	1.42907	0.756623	0.529453	0.565172	0.700768	0.745896	11.4523	0.714799
441	409.889	323.819	7502.27	8.83831	4.5431	2.57079	0.565867	0.514024	0.709131	0.783465	432.392	1.0549
442	967.978	549.177	7911.2	10.4869	5.57285	4.31221	0.77379	0.531412	0.588799	0.838636	1055.63	1.09055
443	277.71	216.83	7694.95	4.95565	4.20025	3.11179	0.740859	0.847567	0.372072	0.896531	271.316	0.976976
444	320.434	249.065	7300.15	6.91206	3.93047	2.87697	0.731967	0.56864	0.583775	0.863611	327.399	1.02173
445	743.674	434.318	8928.92	6.55639	5.80691	4.90553	0.844775	0.885687	0.251793	0.884797	782.321	1.05197
446	570.106	361.775	8199.47	6.26462	5.02771	4.45878	0.88684	0.802556	0.288261	0.887025	588.26	1.03184
447	381.851	269.541	7905.26	5.38451	4.39051	3.93006	0.895126	0.815396	0.270117	0.901124	389.178	1.01919
448	283.05	254.424	7851.71	6.36205	4.7514	2.44573	0.514739	0.746834	0.615575	0.768786	309.682	1.09409
449	271.034	241.081	7444.87	7.49603	3.63085	2.44109	0.67232	0.484369	0.674349	0.78356	278.3	1.02681
450	427.246	304.158	7579.78	5.88793	5.03157	3.53404	0.702374	0.854556	0.399782	0.860233	438.557	1.02648
451	777.053	499.172	8471.84	8.73102	6.35447	3.66026	0.576013	0.727804	0.580776	0.789128	850.637	1.0947
452	329.78	263.038	8242.44	6.6273	4.19529	3.21955	0.767421	0.633031	0.514199	0.827413	374.958	1.13699
453	543.403	368.377	8233.26	7.92007	4.69262	3.91784	0.834895	0.592497	0.505327	0.839667	609.931	1.12243
454	699.615	483.145	8768.75	7.68398	5.17568	4.60392	0.889528	0.673568	0.400842	0.760229	766.954	1.09625
455	113.487	118.33	7701.51	3.93371	2.79997	2.33134	0.832632	0.711788	0.407342	0.868749	107.56	0.947772
456	78.7734	90.2372	7549.39	3.19648	2.85179	2.00486	0.703017	0.892166	0.372792	0.868131	76.5532	0.971816
457	719.642	451.675	8721.41	8.11243	6.10196	3.76011	0.616213	0.752174	0.5365	0.830675	779.666	1.08341
458	630.187	422.55	8959.28	7.07745	5.36286	4.31174	0.804	0.757739	0.390778	0.811499	685.512	1.08779
459	420.57	308.705	7569.2	6.73414	4.38923	3.83883	0.874603	0.651788	0.429945	0.83938	475.289	1.13011
460	463.294	328.45	7585.64	8.47979	4.37942	3.11374	0.710995	0.516453	0.632805	0.840243	484.365	1.04548
461	623.512	461.193	8442.68	10.1613	4.96026	3.33718	0.672783	0.488151	0.67158	0.732805	704.568	1.13
462	971.984	622.644	9013.91	12.814	5.80822	4.53799	0.781306	0.453271	0.645857	0.735972	1414.75	1.45553
463	775.718	470.581	9530.8	8.05443	6.42487	3.86055	0.600876	0.797682	0.520692	0.840189	836.829	1.07878
464	288.391	241.559	9083.03	4.71195	4.58295	3.2739	0.714366	0.972623	0.305192	0.818937	296.142	1.02688
465	22.6974	37.1812	6610.24	3.07434	1.2993	1.05316	0.810557	0.422629	0.657435	0.803732	17.6216	0.77637
466	1028.06	607.776	9723.24	9.81997	5.33908	5.01496	0.939293	0.543696	0.48931	0.786878	1101.37	1.07131
467	287.056	228.611	7973.12	5.62505	3.94165	3.32857	0.844461	0.700732	0.40826	0.869644	309.136	1.07692
468	559.425	379.417	8256.19	7.25964	5.22208	3.78265	0.724358	0.71933	0.478947	0.826193	600.681	1.07375
469	791.739	541.923	7525.22	13.4498	6.74354	2.69129	0.399092	0.501388	0.7999	0.734545	1022.47	1.29143
470	134.849	134.542	6983.09	5.51725	2.54426	2.19263	0.861793	0.461146	0.602587	0.862609	128.925	0.956068
471	134.849	137.605	7582.71	4.03688	3.88356	2.06248	0.53108	0.962018	0.489091	0.845505	135.442	1.0044
472	348.472	283.798	8202.41	6.50428	5.12279	2.62478	0.512373	0.787603	0.596454	0.798493	366.343	1.05128
473	49.4003	68.3645	6541.08	5.39725	1.78259	1.2207	0.684787	0.330278	0.77383	0.735501	49.195	0.995844
474	130.844	143.467	6898.28	5.36612	3.70496	1.79057	0.48329	0.690436	0.666319	0.767555	149.116	1.13965
475	17.3569	30.2981	6412.77	2.275	1.40426	1.0241	0.729283	0.617256	0.549846	0.788567	13.7043	0.789563
476	504.684	339.327	8147.23	6.62168	5.11397	3.74558	0.732421	0.772307	0.434346	0.868715	531.293	1.05272
477	240.326	209.269	7306.44	6.53076	3.2535	2.70611	0.831753	0.498181	0.585636	0.832215	240.852	1.00219
478	520.706	345.235	8435.62	5.99316	5.37708	3.88342	0.722217	0.897203	0.352025	0.871439	524.21	1.00673
479	433.921	295.539	7526.01	6.47858	4.78653	3.33099	0.69591	0.738823	0.485846	0.896224	432.676	0.99713
480	460.624	351.264	7284.71	8.70359	4.99236	2.7769	0.556231	0.573597	0.680948	0.783773	505.422	1.09725
481	180.244	159.889	7509.83	4.3895	3.24921	2.93481	0.903237	0.740224	0.331403	0.893789	175.332	0.972749
482	148.201	147.006	7167.31	4.62444	3.23435	2.3154	0.715877	0.699404	0.499313	0.840035	145.064	0.978834
483	48.0651	64.1188	6684.69	3.15115	2.61314	1.29706	0.496362	0.829264	0.588385	0.849599	44.7384	0.930787
484	204.277	178.814	7561.12	5.24032	3.16423	2.9622	0.936151	0.603825	0.434729	0.875521	205.745	1.00719
485	332.45	271.823	7152.53	7.96594	3.86784	2.72524	0.704589	0.485547	0.657889	0.805226	351.721	1.05796
486	21.3623	34.6388	6642.38	2.96755	1.24906	1.22893	0.983886	0.420904	0.585878	0.888995	19.0807	0.893197
487	168.228	155.181	7411.71	4.44757	3.61174	2.40865	0.666894	0.812069	0.458436	0.876074	162.069	0.963392
488	206.947	186.737	7542.94	6.01776	3.69925	2.3981	0.648267	0.614721	0.601497	0.844322	223.617	1.08055
489	128.174	145.376	7275.71	8.3163	2.67199	1.9478	0.72897	0.321295	0.765785	0.759861	181.3	1.41449
490	357.818	269.451	7625.2	6.42271	4.59213	2.94422	0.641145	0.714983	0.541592	0.857384	363.74	1.01655
491	925.254	559.445	8053.78	10.002	6.92146	3.18523	0.460196	0.692004	0.681542	0.796373	923.668	0.998286
492	255.012	221.299	7338.87	6.49837	3.86112	2.48941	0.644738	0.594167	0.616918	0.821435	261.64	1.02599
493	554.084	398.017	7528.66	9.44841	5.39131	2.84311	0.52735	0.570605	0.699091	0.785122	606.644	1.09486
494	188.255	179.628	7559.04	4.84004	3.2276	3.01105	0.932908	0.666855	0.377886	0.822012	197.031	1.04662
495	229.645	211.131	7629.15	6.09058	4.07915	2.55906	0.627352	0.669746	0.579834	0.795172	266.316	1.15969
496	372.505	284.822	7261.7	7.97877	4.02389	2.78657	0.692506	0.504324	0.650752	0.833657	374.748	1.00602
497	551.414	398.977	7682.69	8.62943	5.22572	3.08005	0.589401	0.60557	0.643076	0.780648	581.801	1.05511
498	623.512	382.594	8008.82	7.03206	5.52101	3.81826	0.691587	0.785119	0.457022	0.890783	620.948	0.995888
499	349.807	278.022	7870.54	6.25839	4.78024	3.08718	0.645821	0.763812	0.506714	0.817379	386.867	1.10594
500	487.327	353.851	7206.51	9.40128	4.6896	2.77882	0.59255	0.498826	0.704421	0.807073	513.183	1.05306
501	345.802	271.732	6844.36	6.70744	4.44939	2.91682	0.655554	0.663352	0.565137	0.829997	364.632	1.05445
502	341.796	280.764	7985.49	6.67665	4.87313	2.7929	0.573123	0.729876	0.581691	0.792222	380.637	1.11364
503	26.7028	40.9657	6613.9	2.7346	1.72618	1.12445	0.65141	0.631234	0.588808	0.860717	22.2335	0.832626
504	144.195	156.112	6464.13	6.11117	2.64873	2.32422	0.877486	0.433425	0.619676	0.775571	157.59	1.09289
505	575.446	382.883	7658.14	8.86778	4.89835	3.20465	0.65423	0.552376	0.638619	0.841569	583.087	1.01328
506	44.0597	60.497	6662.67	3.5669	1.8104	1.49274	0.824537	0.507555	0.581502	0.810133	40.3773	0.916422
507	281.715	230.837	7177.23	5.5556	4.825	2.52062	0.52241	0.868492	0.546291	0.846029	283.025	1.00465
508	24.0326	38.8726	6584.78	3.27006	1.37417	1.15377	0.839607	0.420229	0.647173	0.825175	21.7172	0.903657
509	375.175	277.156	8007.75	5.99782	4.89087	3.09151	0.632098	0.815441	0.484561	0.867464	379.873	1.01252
510	216.293	185.602	7251.41	5.55278	3.24519	2.77955	0.856515	0.584425	0.499431	0.876918	209.804	0.969998
511	287.056	233.322	7164.59	6.03918	4.38472	2.55086	0.58176	0.726046	0.577615	0.849172	282.94	0.985662
512	305.748	287.986	6985.72	16.3702	3.82747	2.02082	0.527978	0.233807	0.876555	0.710209	530.372	1.73467
513	319.099	267.316	7119.8	6.99162	5.15184	2.27889	0.442344	0.73686	0.674055	0.791294	343.836	1.07752
514	197.601	181.875	7152.22	5.37539	3.86477	2.29472	0.593752	0.718974	0.573107	0.844254	199.688	1.01056
515	279.045	213.707	7474.41	5.22867	3.71604	3.36615	0.905843	0.710704	0.356213	0.91268	273.964	0.981791
516	427.246	286.712	8027.67	5.34297	4.66658	3.98428	0.85379	0.873405	0.254296	0.919307	416.121	0.973963
517	161.552	150.371	7300.91	4.48317	3.41542	2.39746	0.701954	0.76183	0.46523	0.874178	153.769	0.951824
518	546.073	365.103	7634.35	7.785	4.67963	3.71185	0.793194	0.601109	0.523204	0.852554	566.435	1.03729
519	130.844	130.628	6957.34	4.76723	2.86577	2.22477	0.776326	0.60114	0.533319	0.868517	127.316	0.973036
520	112.152	117.869	6941.24	4.31065	2.61671	2.20143	0.841295	0.607034	0.489305	0.855471	104.014	0.927438
521	435.256	315.575	8470.04	6.59915	4.37981	3.80357	0.868434	0.663693	0.423627	0.840593	460.494	1.05798
522	315.094	250	7248.31	6.75497	3.82973	2.98798	0.780206	0.566951	0.557662	0.845977	323.786	1.02759
523	351.142	278.897	7192.51	8.51062	3.3249	3.23765	0.973759	0.390677	0.619575	0.815736	383.76	1.09289
524	464.63	363.45	7351.16	9.67768	4.96987	2.84404	0.572256	0.513539	0.706124	0.760907	572.98	1.2332
525	240.326	202.984	7285.43	4.95877	4.32083	2.6318	0.609096	0.871351	0.469264	0.856802	236.202	0.982841
526	69.4274	88.2466	6903.04	3.40614	2.62539	1.79464	0.68357	0.770781	0.473117	0.808926	67.2235	0.968257
527	873.183	520.031	8185.51	9.90661	5.15315	4.17879	0.810919	0.520173	0.578182	0.822017	893.586	1.02337
528	658.225	431.613	7581.08	8.84394	5.87545	3.12442	0.531776	0.664347	0.646716	0.817563	680.057	1.03317
529	393.867	315.316	7394.85	9.03772	3.47473	3.06525	0.882154	0.38447	0.660838	0.778724	403.214	1.02373
530	703.62	437.124	7857.77	7.60936	6.19492	3.65991	0.590792	0.814118	0.519025	0.847543	722.675	1.02708
531	1482.01	790.963	8195.38	15.4104	6.58091	3.9694	0.603168	0.427043	0.742422	0.776552	1686.22	1.13779
532	747.68	470.526	7970.15	9.33899	5.04307	3.98905	0.790998	0.540002	0.57286	0.817318	786.961	1.05254
533	695.609	400.837	8471.54	6.40166	5.54957	4.71856	0.850258	0.866895	0.262916	0.919035	702.183	1.00945
534	323.104	265.833	7213.92	7.97076	3.82605	2.57958	0.674215	0.480011	0.67637	0.809865	329.525	1.01987
535	484.657	364.594	7550.59	8.11802	5.71773	2.97859	0.520939	0.704326	0.633089	0.778724	579.127	1.19492
536	933.265	581.972	8018.31	10.9216	7.69746	3.35857	0.436321	0.704795	0.692483	0.769587	1182.7	1.26727
537	182.915	173.152	7307.84	5.62166	3.10162	2.61721	0.843819	0.551727	0.534442	0.829468	191.152	1.04504
538	285.72	246.908	7256.16	7.51464	3.34317	2.72639	0.815511	0.444887	0.63719	0.795358	286.908	1.00416
539	88.1194	98.3638	6763.79	3.6956	2.61927	2.13403	0.814742	0.708752	0.42255	0.869775	86.5275	0.981934
540	572.776	400.096	7290.82	9.80538	6.12346	2.90386	0.474219	0.6245	0.70385	0.798072	730.341	1.27509
541	46.73	61.1678	7256.31	3.09616	1.95467	1.67994	0.859451	0.631321	0.457411	0.889999	42.5873	0.911349
542	1064.11	599.775	8682.85	10.4897	6.72225	3.93978	0.586081	0.640844	0.624413	0.817609	1163.69	1.09358
543	694.274	466.041	7510.38	11.6782	4.35455	3.7273	0.855956	0.372877	0.680834	0.78327	793.97	1.1436
544	548.744	370.24	7941.67	7.96373	5.00539	3.44877	0.689011	0.628523	0.566941	0.83911	575.846	1.04939
545	404.548	300.181	7702.91	6.37938	5.09784	3.38812	0.664619	0.799113	0.468894	0.841621	461.543	1.14089
546	451.278	323.185	8068.84	7.60722	4.73811	3.2212	0.679849	0.622844	0.57656	0.839212	486.337	1.07769
547	842.475	537.089	7863.96	10.5529	5.92383	3.71114	0.626476	0.561345	0.648331	0.776679	971.787	1.15349
548	312.423	272.497	8314.75	8.2015	3.51843	2.82289	0.802316	0.428998	0.655808	0.763503	341.212	1.09215
549	459.289	385.957	7207.7	18.9271	3.21632	2.36727	0.736018	0.169932	0.874927	0.703732	603.642	1.3143
550	566.1	379.602	8147.42	8.39992	5.03294	3.37621	0.670823	0.599166	0.598066	0.835173	597.881	1.05614
551	890.54	513.01	8210.09	8.9217	5.87536	4.09493	0.696967	0.658547	0.541014	0.849248	899.119	1.00963
552	297.737	239.555	7239.91	6.40823	3.98314	3.03538	0.762058	0.621566	0.526331	0.846589	324.538	1.09002
553	41.3894	56.7938	6707.71	2.85229	2.15242	1.41735	0.658489	0.754628	0.503086	0.866617	36.449	0.880636
554	795.745	527.307	8627.01	9.25591	5.85095	4.20052	0.717921	0.632131	0.54618	0.761392	952.876	1.19746
555	106.811	114.607	7166.18	3.29706	2.93762	2.54037	0.864771	0.890981	0.229505	0.881425	103.064	0.96492
556	321.769	261.26	7501.93	5.76981	4.97908	2.78881	0.560105	0.862954	0.516655	0.819361	335.597	1.04297
557	180.244	173.586	7013.65	5.60317	3.42122	2.1991	0.642783	0.610587	0.607526	0.816388	176.583	0.979686
558	692.939	427.831	7654.49	7.7549	5.73852	3.79766	0.661784	0.739987	0.510289	0.854346	707.915	1.02161
559	295.066	224.123	7609.21	5.73573	3.6594	3.22937	0.882487	0.638002	0.436972	0.903244	283.926	0.962245
560	94.7951	110.581	6837.85	5.34834	2.41666	1.75292	0.725348	0.451853	0.67225	0.798477	94.9043	1.00115
561	403.213	301.076	8857.35	6.36447	4.84641	3.18147	0.656458	0.76148	0.500121	0.838785	411.054	1.01945
562	1288.41	734.467	8127.73	10.8987	9.68263	3.25192	0.335851	0.888422	0.701622	0.758974	1437.46	1.11568
563	475.311	330.533	8128.24	6.42708	4.73077	3.92795	0.830299	0.736069	0.388843	0.852357	500.265	1.0525
564	518.035	356.349	8066.22	6.8611	4.9838	4.01711	0.806035	0.726384	0.414509	0.839317	575.383	1.1107
565	181.579	178.842	7141.46	5.36882	3.06931	2.68897	0.876083	0.571692	0.49915	0.802567	185.607	1.02218
566	208.282	188.241	7331.87	5.68986	3.12261	2.7114	0.868314	0.548802	0.523468	0.844855	201.791	0.968834
567	491.332	318.083	7904.72	5.62666	4.85497	4.35053	0.896099	0.86285	0.2268	0.910147	497.816	1.0132
568	1138.88	635.578	8509.85	12.363	6.13098	3.71481	0.605909	0.495915	0.699521	0.808816	1179.44	1.03562
569	730.323	467.528	8449.42	9.17166	4.99313	3.85588	0.772237	0.544409	0.579587	0.811559	739.662	1.01279
570	383.186	290.871	8752.07	6.79437	4.69117	3.26888	0.696815	0.690449	0.518885	0.833462	436.433	1.13896
571	383.186	270.422	7477.87	5.39035	4.67344	3.66062	0.783281	0.867002	0.320894	0.901729	386.275	1.00806
572	536.727	378.554	8444.77	9.59817	3.93011	3.64835	0.928305	0.409465	0.619891	0.806809	576.472	1.07405
573	452.613	335.391	7906.76	7.89044	4.02588	3.52962	0.876734	0.510222	0.552671	0.809638	469.655	1.03765
574	213.623	182.122	7788.48	5.02003	3.92806	2.7504	0.700194	0.782476	0.452115	0.886853	227.179	1.06346
575	333.786	237.447	7382.58	4.72013	4.20807	3.97729	0.945159	0.891515	0.157376	0.933299	330.912	0.99139
576	507.354	363.775	7662.03	7.97192	5.04592	3.13731	0.62175	0.632962	0.606455	0.80984	528.626	1.04193
577	311.088	256.144	8018.41	5.85811	4.44887	2.85004	0.640621	0.759438	0.513488	0.817755	311.134	1.00015
578	499.343	351.628	7892.33	8.67961	4.37847	3.43876	0.785379	0.504454	0.603812	0.829945	547.41	1.09626
579	592.803	403.429	8458.46	8.20332	5.03077	3.4892	0.693572	0.61326	0.57466	0.815525	603.167	1.01748
580	245.666	196.066	7319.97	4.77702	3.83946	3.11039	0.81011	0.803736	0.348885	0.910086	238.963	0.972715
581	320.434	278.427	7749.22	7.97631	3.39915	3.08873	0.908675	0.426156	0.612763	0.762333	350.785	1.09472
582	228.309	205	7277.95	5.28861	4.66189	2.25601	0.483927	0.881496	0.573421	0.819076	232.988	1.02049
583	911.902	563.752	7696.8	9.54758	7.69483	3.29651	0.428406	0.805945	0.654729	0.780174	1014.46	1.11247
584	611.495	403.804	7841.07	9.02286	4.96568	3.24133	0.652747	0.550344	0.640764	0.831333	608.325	0.994815
585	395.202	293.145	7603.05	8.26711	3.58615	3.27525	0.913305	0.433785	0.603822	0.845189	406.738	1.02919
586	130.844	138.483	6869.84	4.20513	3.92691	1.82585	0.464959	0.933837	0.565804	0.821519	126.295	0.965231
587	331.115	257.984	7159.13	6.67278	4.10464	2.91891	0.711126	0.615131	0.562564	0.847942	334.881	1.01137
588	259.018	231.266	7080.87	6.30809	4.67059	2.15691	0.461807	0.740413	0.658072	0.797006	266.189	1.02769
589	599.479	382.886	8057.91	7.73201	4.90604	3.78936	0.772386	0.63451	0.509913	0.863081	602.113	1.00439
590	253.677	225.285	7644.97	5.74092	4.00707	2.76225	0.689343	0.697984	0.51885	0.804849	266.17	1.04925
591	618.171	406.785	7628.39	8.67716	4.25955	4.17557	0.980285	0.490892	0.518786	0.829949	646.467	1.04577
592	352.478	283.224	7253.02	8.16464	3.95352	2.57077	0.65025	0.484224	0.685133	0.806326	347.595	0.986147
593	399.208	287.926	8288.73	5.79138	4.87662	3.48158	0.713932	0.842049	0.398834	0.869416	411.875	1.03173
594	931.929	559.134	8525.76	9.81255	5.52927	3.6896	0.667286	0.563489	0.623991	0.799443	838.529	0.899778
595	333.786	283.921	7554.6	6.29226	5.60399	2.60922	0.4656	0.890617	0.585329	0.772312	385.392	1.15461
596	671.577	434.554	8109.12	8.18204	4.78605	4.44215	0.928146	0.584945	0.457085	0.824296	728.653	1.08499
597	558.09	361.293	8553.47	5.69673	5.43019	4.47906	0.824845	0.953211	0.213748	0.874547	580.385	1.03995
598	284.385	239.218	7603.94	6.9095	4.02615	2.65648	0.659807	0.582698	0.615532	0.819798	309.551	1.08849
599	479.316	340.155	7845.07	8.37361	4.00262	3.62366	0.905322	0.478004	0.567252	0.831983	508.738	1.06138
600	149.536	171.265	6758.07	10.5806	2.56572	1.63199	0.636076	0.242493	0.845756	0.704317	185.578	1.24103
601	269.699	220.349	7835.85	5.38718	3.8661	3.03562	0.785189	0.717647	0.436511	0.864702	264.832	0.981953
602	264.358	221.753	7518.17	5.50858	3.66297	3.18654	0.869933	0.664956	0.421533	0.844717	269.327	1.0188
603	546.073	405.343	8113.14	8.76436	5.05737	3.25356	0.64333	0.577038	0.628774	0.762005	604.078	1.10622
604	1002.69	547.27	8549.08	8.39118	6.50488	4.39704	0.675959	0.775205	0.475993	0.86153	1005.34	1.00264
605	700.95	446.854	7570.83	10.4606	4.73397	3.63248	0.767323	0.452551	0.652747	0.824734	753.487	1.07495
606	727.653	467.348	7829.31	8.50515	6.25074	3.42795	0.548407	0.734935	0.596956	0.807338	763.372	1.04909
607	608.825	409.308	8081.01	9.41317	4.41909	3.77163	0.853484	0.469458	0.599325	0.814595	657.183	1.07943
608	711.631	463.259	7456.65	7.79054	7.28425	3.14582	0.431866	0.935012	0.5962	0.80285	747.781	1.0508
609	830.459	512.676	8010.55	9.86143	5.4183	4.18289	0.771994	0.549443	0.575833	0.80612	936.2	1.12733
610	520.706	344.357	7821.17	7.45715	4.29529	3.93137	0.915274	0.575996	0.472806	0.872946	527.47	1.01299
611	802.421	502.313	8138.58	9.28371	5.94529	3.74483	0.629883	0.6404	0.596623	0.803998	865.795	1.07898
612	381.851	301.48	8272.86	7.35318	4.3636	3.47356	0.796033	0.59343	0.527611		466.857	1.22262
613	823.783	536.274	7701.19	12.0091	6.31113	3.09488	0.490384	0.525527	0.74229	0.767583	982.543	1.19272
614	655.555	424.933	8442.08	8.7313	5.19638	3.55491	0.684112	0.595144	0.592854	0.82596	675.612	1.0306
615	125.503	128.622	7718.67	3.8948	3.01366	2.67514	0.887669	0.773765	0.313153	0.864441	131.527	1.04799
616	481.986	362.877	7559.35	7.8143	5.31197	3.0737	0.578636	0.679776	0.606658	0.78135	534.436	1.10882
617	570.106	364.612	7570.74	6.2609	5.78894	3.8288	0.6614	0.924617	0.388458	0.878891	581.282	1.0196
618	1237.68	652.31	8401.1	10.5839	6.30777	4.61843	0.732181	0.595978	0.563636	0.833416	1291.53	1.04351
619	240.326	205.707	7680.95	4.65689	4.06056	3.02219	0.74428	0.871948	0.351027	0.854147	239.382	0.996075
620	814.437	513.227	7876.63	10.433	6.93405	3.07802	0.443899	0.664628	0.704972	0.797146	932.728	1.14524
621	265.693	235.973	7001.12	5.91278	5.0209	2.1333	0.424885	0.849161	0.639205	0.791241	265.286	0.998468
622	114.822	123.57	6983.76	4.30318	3.0997	1.90085	0.613237	0.720328	0.558269	0.832264	106.205	0.924951
623	120.163	134.436	6837.77	6.22534	2.98689	1.61843	0.541845	0.479796	0.740025	0.783918	126.057	1.04905
624	1249.69	711.934	8078.66	18.6527	4.83912	4.27963	0.884381	0.259433	0.770562	0.76651	1618.09	1.29479
625	696.944	486.37	7525.61	15.7783	4.15311	3.26183	0.785396	0.263216	0.793271	0.748527	895.332	1.28465
626	757.026	434.036	8499.85	7.17134	5.60939	4.51481	0.804866	0.782195	0.370438	0.897244	760.754	1.00492
627	368.499	298.53	7286.91	11.4845	4.05231	2.63899	0.65123	0.352851	0.770213	0.786631	514.447	1.39606
628	850.486	544.545	8547.55	10.497	5.32103	4.27693	0.803777	0.50691	0.592557	0.770828	1000.65	1.17656
629	295.066	246.979	7635.48	6.38761	4.18411	2.69972	0.645232	0.655036	0.57735	0.815031	302.238	1.02431
630	45.3948	63.0519	6618.09	3.32409	2.38475	1.43042	0.599822	0.717414	0.569679	0.827394	47.4972	1.04631
631	90.7897	100.61	6806.06	3.71246	2.53964	2.163	0.851694	0.684086	0.417368	0.877882	85.424	0.9409
632	257.683	246.226	7921.28	8.27388	3.71521	2.14195	0.576535	0.449029	0.741119	0.731966	275.797	1.0703
633	267.028	212.795	7694.99	4.87151	4.02655	3.24021	0.804711	0.826552	0.334865	0.892939	266.231	0.997014
634	133.514	136.003	6821.76	4.58039	3.44837	2.01552	0.584484	0.752854	0.559968	0.844786	133.349	0.998764
635	138.855	134.02	7482.19	4.03255	3.12114	2.57555	0.825197	0.773986	0.361309	0.894383	135.785	0.977891
636	480.651	401.285	7681.27	12.4873	3.82499	2.66794	0.697503	0.306311	0.786347	0.69642	533.782	1.11054
637	853.156	529.667	7924.87	9.56005	5.41841	4.19831	0.774823	0.566777	0.560848	0.795351	910.953	1.06774
638	506.019	344.875	7830.39	6.64738	5.67051	3.38499	0.596946	0.853044	0.490779	0.854038	534.465	1.05621
639	190.925	174.868	7171.7	5.04617	3.84986	2.39738	0.622718	0.762928	0.524911	0.847118	195.089	1.02181
640	164.223	160.778	7130.83	5.13616	3.62413	2.06814	0.570658	0.705611	0.597337	0.818656	161.254	0.981925
641	695.609	457.031	8252.93	6.99721	5.35318	4.89362	0.914153	0.765045	0.300632	0.803065	767.813	1.1038
642	264.358	216.197	8113.42	6.42231	3.49649	2.98072	0.852488	0.544429	0.535881	0.868266	280.371	1.06057
643	383.186	274.711	7857.67	5.90678	4.92956	3.19376	0.647879	0.83456	0.459306	0.882162	389.538	1.01658
644	724.982	488.016	7937.71	7.80346	5.31044	4.80874	0.905525	0.680524	0.383769	0.771156	834.712	1.15136
645	349.807	292.079	7627.87	7.47301	4.99335	2.66438	0.533584	0.668185	0.643467	0.770177	416.459	1.19054
646	404.548	290.199	8085.93	5.84644	4.88796	3.47222	0.710362	0.836059	0.406096	0.870786	415.638	1.02741
647	90.7897	100.599	7200.65	4.43268	2.7273	1.77692	0.65153	0.615272	0.599132	0.863957	89.9822	0.991106
648	797.08	450.633	8416.83	7.53744	5.34067	4.68791	0.877775	0.708552	0.37805	0.895507	790.473	0.991711
649	210.953	178.9	7276.16	4.35187	3.69192	3.15427	0.854372	0.848353	0.275192	0.894026	212.284	1.00631
650	578.117	399.638	8529.34	7.55278	5.43287	3.68845	0.678914	0.719321	0.511643	0.808369	633.97	1.09661
651	1259.04	756.86	8947.01	13.6824	6.38718	4.58997	0.718623	0.466816	0.664535	0.725359	1680.24	1.33454
652	38.7191	55.6922	6641.03	3.2391	1.87318	1.45722	0.77794	0.578303	0.550115	0.848579	37.0355	0.956517
653	50.7354	66.0922	6703.34	3.25823	2.07937	1.62442	0.781208	0.638189	0.501441	0.873733	46.1	0.908635
654	638.198	454.905	7682.47	10.1018	5.00595	3.52007	0.703177	0.49555	0.65154	0.753379	745.635	1.16834
655	857.161	535.659	9136.36	7.89647	5.82019	5.11561	0.878942	0.737062	0.352165	0.789413	984.817	1.14893
656	315.094	276.503	7143.75	9.5201	3.56415	2.34265	0.657283	0.374381	0.753925	0.757913	332.961	1.05671
657	251.007	217.616	7121.98	6.83458	3.60448	2.61286	0.724892	0.527388	0.617701	0.823086	269.624	1.07417
658	833.129	525.736	8443.33	8.38836	5.25235	4.83049	0.919682	0.626148	0.424143	0.786067	891.478	1.07004
659	61.4166	79.2092	6713.93	4.20329	2.23714	1.42854	0.638558	0.532236	0.660136	0.80094	56.2685	0.916178
660	1068.11	642.529	7800.36	11.4554	8.3456	3.3231	0.398187	0.728527	0.70991	0.764382	1330.77	1.2459
661	324.44	268.44	8256.37	7.47622	3.46499	3.18608	0.919506	0.463469	0.573838	0.795667	345.725	1.06561
662	1630.21	817.737	10546.2	8.89094	8.2035	6.03083	0.735154	0.922681	0.321687	0.800493	1842.52	1.13024
663	489.997	362.564	8384.94	7.78901	4.34919	3.60602	0.829126	0.558375	0.537037	0.789742	511.691	1.04427
664	216.293	181.112	7623.88	4.49204	3.63663	3.0571	0.840642	0.809571	0.319441	0.901504	209.19	0.967162
665	727.653	478.018	8703.01	8.02415	6.02446	4.16008	0.690532	0.750792	0.481554	0.789574	842.379	1.15767
666	1124.19	682.19	9510.01	11.0936	6.02632	4.99549	0.828946	0.543224	0.549696	0.743908	1398.91	1.24438
667	539.398	362.844	8579.95	5.76591	5.305	4.39994	0.829395	0.920064	0.236903	0.847004	563.754	1.04515
668	955.962	610.386	8339.18	14.2676	5.80734	3.46552	0.596749	0.40703	0.757105	0.742854	1202.78	1.25819
669	765.037	492.106	8363.07	9.30681	5.21813	4.20884	0.80658	0.560678	0.547768	0.794265	856.184	1.11914
670	656.89	417.4	7674.29	9.55745	4.35738	3.90615	0.896445	0.455915	0.591297	0.842733	681.405	1.03732
671	810.431	508.196	7918.45	9.94618	6.36402	3.23525	0.508366	0.639845	0.674725	0.798646	857.796	1.05844
672	114.822	122.79	6585.6	5.58323	2.74963	1.876	0.682274	0.492479	0.663994	0.835198	120.637	1.05064
673	202.942	179.303	7081.76	5.19399	3.40325	2.64007	0.775748	0.655229	0.491708	0.866948	195.478	0.963224
674	84.114	117.014	6555.41	109.85	2.47458	1.43412	0.579543	0.0225268	0.986945	0.674011	1632.97	19.4137
675	48.0651	67.014	6660.39	3.08795	2.08061	1.47801	0.710375	0.673783	0.521361	0.813866	39.7764	0.827553
676	104.141	111.669	6862.59	3.98262	2.97338	2.00014	0.672682	0.746588	0.497784	0.862521	99.2125	0.952674
677	188.255	174.74	7096.96	5.50082	3.65209	2.26231	0.619455	0.663919	0.588733	0.83872	190.375	1.01126
678	33.3786	49.4318	6523.68	2.73539	1.80435	1.44663	0.801744	0.659633	0.471143	0.873597	29.9079	0.896022
679	1643.56	833.949	8282.71	10.8013	8.59479	4.43592	0.516118	0.795719	0.589315	0.791029	1724.98	1.04954
680	230.98	202.231	7493.28	5.72483	4.40514	2.31481	0.525479	0.769481	0.595654	0.836967	244.527	1.05865
681	295.066	260.289	6779.49	6.41728	5.19318	2.12927	0.410013	0.809249	0.668197	0.775634	297.238	1.00736
682	510.024	367.241	8324.03	8.35731	4.38997	3.52646	0.803299	0.525285	0.578039	0.805298	541.946	1.06259
683	909.232	564.764	9560.72	8.37113	7.46442	3.9816	0.533411	0.891686	0.524365	0.778882	1042.14	1.14618
684	823.783	526.794	7659.25	10.0091	6.69953	2.95373	0.440886	0.669343	0.704896	0.782721	829.659	1.00713
685	82.7788	94.1399	8354.05	3.09438	2.78992	2.20418	0.79005	0.901609	0.287684	0.85946	79.708	0.962903
686	200.271	182.509	9397.67	5.17168	3.55468	2.68079	0.754159	0.687335	0.48164	0.838967	206.435	1.03078
687	801.085	534.858	9079.62	9.15258	6.54419	4.05769	0.620045	0.715011	0.556662	0.751251	1018.05	1.27083
688	453.948	358.935	7490.06	12.0112	3.48804	3.02837	0.868215	0.290399	0.747871	0.754842	531.455	1.17074
689	523.376	371.452	8166.27	9.07425	4.33675	3.41573	0.787623	0.477918	0.62358	0.808018	563.05	1.07581
690	150.871	150.797	7462.88	5.35397	3.15902	2.1134	0.669005	0.590033	0.605265	0.823249	149.726	0.992413
691	531.387	345.045	7664.85	7.47282	4.46227	3.88451	0.870525	0.597133	0.480181	0.886124	542.582	1.02107
692	106.811	123.478	9070.88	4.9756	3.00489	1.69363	0.563626	0.603924	0.659613	0.77359	106.067	0.993032
693	663.566	466.918	9273.03	9.71022	5.5176	3.57778	0.648431	0.568226	0.631545	0.756002	802.937	1.21003
694	1029.39	637.184	7702.8	12.0484	6.98796	3.11483	0.445742	0.579989	0.741474	0.750634	1098.51	1.06714
695	1229.67	754.175	8962.41	12.7202	6.88421	5.69311	0.826981	0.541203	0.552435	0.713847	2088.27	1.69824
696	256.347	229.917	7467.78	5.18375	4.97086	2.34659	0.472069	0.958932	0.547318	0.79131	253.28	0.988034
697	1953.31	1005.45	9481.63	10.8638	8.17116	7.09057	0.867755	0.752146	0.347321	0.735127	2636.55	1.34978
698	201.607	175.603	6975.28	4.29457	3.35507	3.23569	0.964417	0.781235	0.246564	0.882913	195.289	0.968663
699	404.548	310.271	7067.5	8.31133	4.6261	2.66339	0.575732	0.556602	0.679547	0.810601	428.953	1.06033
700	348.472	286.414	9257.19	6.48107	4.56864	3.3704	0.737726	0.704921	0.479962	0.792811	418.027	1.1996
701	176.239	172.792	6943.03	5.69905	3.56726	2.01085	0.563695	0.62594	0.64716	0.80865	171.24	0.971636
702	441.932	314.818	7587.66	6.38423	5.54413	3.18189	0.57392	0.86841	0.501602	0.85359	471.753	1.06748
703	447.273	306.102	7252.19	6.28752	4.89757	3.52371	0.719482	0.778935	0.43957	0.88549	454.515	1.01619
704	308.418	245.392	8262.11	5.91392	4.92945	2.57463	0.522296	0.833533	0.564649	0.849391	314.397	1.01939
705	355.148	307.567	7172.1	9.53121	4.38509	2.16991	0.494839	0.460078	0.772336	0.742197	379.89	1.06967
706	343.132	291.05	7117.22	8.2061	4.82186	2.28815	0.474536	0.587595	0.721165	0.765148	379.249	1.10526
707	41.3894	58.6914	6586.68	2.82704	1.88239	1.49576	0.79461	0.665851	0.470908	0.843286	33.3421	0.80557
708	110.817	130.527	6735.63	5.92061	2.49441	1.7632	0.706859	0.42131	0.702193	0.76147	109.075	0.984281
709	489.997	351.781	7330.68	7.47312	5.78772	2.74637	0.474517	0.774472	0.6325	0.820848	497.574	1.01546
710	1839.83	880.659	8587.51	13.1555	7.39681	5.00017	0.675991	0.562259	0.619918	0.807964	2038.1	1.10777
711	166.893	167.549	7121.54	6.97814	2.5641	2.19986	0.857949	0.367447	0.68475	0.797052	164.876	0.987918
712	666.236	449.306	7886.58	12.4023	4.32736	3.90466	0.902319	0.348917	0.685166	0.788891	877.802	1.31755
713	349.807	262.387	7156.41	5.50859	4.93141	3.19614	0.648119	0.895222	0.41979	0.868288	363.685	1.03967
714	393.867	317.542	7686.39	8.16187	4.31908	3.23986	0.750127	0.529178	0.603049	0.778767	478.406	1.21464
715	1113.51	596.018	8378.56	9.75036	5.63089	5.26398	0.93484	0.577506	0.460124	0.84996	1210.6	1.08719
716	124.168	128.137	7036.99	4.21588	3.19093	2.16629	0.67889	0.756885	0.486158	0.857772	122.071	0.983108
717	156.212	161.659	6939.33	6.09365	3.49068	1.83295	0.525097	0.572839	0.699204	0.797295	163.315	1.04547
718	343.132	256.479	7254.43	5.84488	4.34896	3.15662	0.725834	0.744064	0.459933	0.881795	336.103	0.979516
719	112.152	125.071	6820.17	5.17527	2.94642	1.81077	0.614564	0.569326	0.650112	0.799271	115.659	1.03127
720	57.4111	79.0098	6973.07	5.51327	2.06177	1.22982	0.596487	0.373964	0.776935	0.762891	58.5569	1.01996
721	427.246	291.999	7196.55	6.43248	4.56115	3.69381	0.809843	0.709081	0.425756	0.900985	453.958	1.06252
722	1129.53	605.229	8044.46	10.8699	5.40004	4.86619	0.901139	0.496788	0.552325	0.843441	1196.47	1.05926
723	316.429	261.402	7074.33	7.24081	3.88934	3.17401	0.816079	0.537142	0.56165	0.809846	374.42	1.18327
724	112.152	127.308	6688.71	5.34121	2.68506	1.89571	0.706019	0.502707	0.645079	0.790922	113.882	1.01542
725	835.799	566.754	7299.54	10.7343	7.76557	2.63783	0.339683	0.723435	0.754261	0.732359	921.05	1.102
726	602.149	414.198	8103.92	7.60457	6.12791	3.57626	0.583601	0.80582	0.529722	0.798069	698.079	1.15931
727	364.494	282.022	7476.39	6.39317	4.81296	2.85129	0.59242	0.752829	0.554009	0.829001	367.502	1.00825
728	423.24	314.699	8099.05	6.41593	4.62559	3.66198	0.791678	0.720954	0.429237	0.82794	455.23	1.07558
729	300.407	227.414	8021.5	4.7712	4.0418	3.75171	0.928226	0.847126	0.213676	0.906735	303.054	1.00881
730	170.898	154.414	7824.98	4.01311	3.36148	2.93383	0.872778	0.837624	0.26894	0.896215	165.781	0.970056
731	347.137	325.815	7770.18	8.24385	5.51647	2.27136	0.411743	0.669161	0.724478	0.685914	432.679	1.24642
732	444.602	326.047	7688.93	7.45097	4.53735	3.43381	0.756788	0.608961	0.539146	0.821293	486.272	1.09372
733	160.217	159.152	6873.73	5.2755	3.3195	2.17668	0.655726	0.62923	0.587398	0.822127	159.669	0.996578
734	1112.17	624.367	8088.22	10.0587	6.35388	4.62079	0.727239	0.631683	0.540615	0.810363	1237.04	1.11227
735	790.404	456.129	8240.75	7.01981	6.47232	4.22916	0.653422	0.922008	0.397539	0.879367	804.876	1.01831
736	392.532	298.745	7545.41	6.87366	4.54901	3.15757	0.694122	0.661803	0.540628	0.82503	413.568	1.05359
737	20.0271	30.7345	6467.13	2.01276	1.49994	1.11451	0.743035	0.745215	0.446279	0.874922	14.0941	0.703752
738	108.147	138.411	6656.36	6.89173	3.10811	1.42831	0.459544	0.450992	0.79275	0.697411	128.156	1.18502
739	400.543	279.36	7682.22	5.79286	4.94054	3.3259	0.673185	0.852868	0.425862	0.898198	398.718	0.995444
740	18.692	30.6607	6540.57	2.01005	1.45403	1.25548	0.863453	0.723379	0.375397	0.905842	15.3702	0.822288
741	209.617	201.692	7234.57	4.95981	4.44711	2.36068	0.530834	0.89663	0.524039	0.785197	218.106	1.0405
742	61.4166	79.8457	6808.89	3.36256	2.67357	1.54791	0.578965	0.7951	0.539665	0.818152	58.2903	0.949097
743	104.141	116.484	6838.88	5.60155	2.5057	1.77908	0.710014	0.447322	0.682395	0.818003	104.598	1.00438
744	108.147	119.49	6993.09	4.67729	2.5883	2.03282	0.785388	0.553377	0.565384	0.826982	103.086	0.953203
745	385.856	307.215	7323.64	8.37699	4.52848	2.86403	0.632449	0.540586	0.658107	0.788294	455.1	1.17945
746	495.338	360.849	7525.39	8.40376	5.06288	2.86695	0.566267	0.602454	0.65885	0.801748	510.952	1.03152
747	168.228	164.824	7363.56	5.06961	2.94534	2.70141	0.917182	0.58098	0.467136	0.817449	168.963	1.00437
748	316.429	271.965	7554.58	8.1148	3.85277	2.59753	0.674198	0.474783	0.679902	0.77387	340.174	1.07504
749	101.471	111.13	6862.01	4.0364	2.86919	1.96623	0.685291	0.710829	0.512875	0.8545	95.384	0.940014
750	97.4654	106.532	6911.16	4.00947	2.87238	1.92352	0.66966	0.7164	0.520256	0.864189	92.7927	0.952058
751	112.152	120.028	7030.85	4.77654	2.71556	1.99477	0.73457	0.56852	0.582382	0.845424	108.381	0.966376
752	973.319	601.802	7509.37	9.98789	8.39786	3.0857	0.367439	0.840804	0.691055	0.765611	1084.14	1.11386
753	514.03	403.449	7340.55	8.57132	6.17656	2.52655	0.409054	0.720608	0.705232	0.736647	560.287	1.08999
754	327.11	262.22	7422.62	6.18911	4.93661	2.71321	0.549609	0.797629	0.561616	0.827197	347.239	1.06154
755	292.396	229.959	7170.68	5.97926	4.05553	2.92543	0.721344	0.678266	0.510737	0.870808	297.149	1.01626
756	1033.4	583.877	8418.28	9.44656	5.93587	4.84995	0.817057	0.628363	0.486591	0.823815	1139.16	1.10234
757	144.195	138.089	7354.88	3.59422	3.54347	2.61219	0.737185	0.985879	0.273225	0.883394	139.356	0.966441
758	1036.07	589.385	7868.13	10.5692	5.62327	4.60162	0.818318	0.532041	0.564621	0.817108	1145.6	1.10571
759	364.494	302.975	7179.63	7.31322	5.18556	2.65028	0.511089	0.709067	0.637603	0.769874	421.003	1.15504
760	307.083	246.898	8351.93	5.74053	4.19631	3.18127	0.75811	0.730997	0.445824	0.838221	321.003	1.04533
761	53.4057	77.8085	6474.35	4.77364	2.15491	1.32596	0.615322	0.451419	0.722232	0.744469	57.1347	1.06982
762	663.566	406.264	8246.38	6.81439	5.42974	4.56717	0.84114	0.796804	0.329776	0.872453	707.851	1.06674
763	33.3786	48.0781	6980.04	3.08174	1.86487	1.32587	0.710971	0.605136	0.569766	0.856853	31.9179	0.95624
764	361.824	278.489	7668.64	5.34503	5.01207	3.40914	0.680185	0.937707	0.362186	0.836593	382.561	1.05731
765	34.7137	50.9517	6478	2.88517	1.95589	1.29177	0.660451	0.677911	0.552273	0.844093	30.5343	0.879603
766	851.821	474.06	8551.58	7.23727	5.62497	5.16916	0.918968	0.777223	0.285757	0.891326	881.462	1.0348
767	387.191	290.361	8333.65	5.87382	5.03212	3.11338	0.618701	0.856704	0.469956	0.842882	385.472	0.995559
768	1126.86	639.977	8565.7	8.59313	6.35983	5.58222	0.877731	0.740105	0.350386	0.796853	1277.89	1.13402
769	731.658	455.027	8074.17	7.06969	5.60425	4.74026	0.845833	0.792715	0.329495	0.834434	786.698	1.07523
770	185.585	180.254	7167.71	6.06338	3.24648	2.36885	0.729667	0.535425	0.609318	0.800644	195.323	1.05247
771	205.612	177.042	7322.96	4.22562	3.84503	2.95305	0.768018	0.909934	0.301155	0.888693	200.979	0.977466
772	180.244	164.684	7348.84	4.36168	3.51267	2.75371	0.783935	0.805349	0.368658	0.865104	176.725	0.980476
773	1082.8	614.286	8145.32	12.3701	5.54711	4.06431	0.73269	0.448429	0.67144	0.807731	1168.19	1.07886
774	696.944	426.435	7722.03	7.75689	5.14042	4.32475	0.841323	0.66269	0.442463	0.863333	722.33	1.03642
775	190.925	174.203	7139.62	4.61241	3.37908	2.8093	0.83138	0.732606	0.390926	0.847069	183.406	0.960617
776	153.541	162.791	7061.18	9.17855	2.64324	1.96358	0.742866	0.28798	0.786069	0.769425	199.548	1.29964
777	506.019	326.033	7939.97	5.22112	4.94718	4.73509	0.95713	0.947533	0.0930876	0.903539	512.316	1.01244
778	316.429	240.933	7387.21	5.02726	4.78503	3.11521	0.651034	0.951816	0.380336	0.882731	313.901	0.99201
779	234.985	214.592	7375.02	6.87305	2.96692	2.74327	0.92462	0.431674	0.600865	0.796219	234.322	0.997177
780	293.731	226.896	7812.94	6.08942	3.83557	2.99844	0.781745	0.629875	0.507598	0.889839	293.353	0.998712
781	327.11	249.26	7521.69	4.798	4.23498	3.9689	0.937171	0.882655	0.172802	0.874164	337.808	1.03271
782	336.456	244.154	7523.87	5.20696	4.33197	3.46266	0.799325	0.831958	0.334995	0.909613	327.166	0.972388
783	328.445	237.301	7688.3	4.89507	4.33064	3.64592	0.841891	0.884694	0.255184	0.921767	323.748	0.985698
784	305.748	244.545	7211.62	6.41084	3.55635	3.13301	0.880964	0.55474	0.511295	0.849695	299.206	0.978604
785	328.445	242.664	7589.78	4.85589	4.49976	3.59757	0.799502	0.92666	0.259133	0.903706	329.272	1.00252
786	692.939	487.934	7292.19	9.49761	6.89992	2.64669	0.383583	0.72649	0.721331	0.746139	726.523	1.04847
787	403.213	287.973	8124.49	5.90664	4.599	3.60715	0.784334	0.778615	0.389306	0.874465	410.447	1.01794
788	558.09	384.972	7557.59	5.85668	5.33712	4.38203	0.821047	0.911287	0.25179	0.818613	573.75	1.02806
789	781.058	521.302	7712.76	9.78165	7.63844	2.85585	0.373878	0.780895	0.70804	0.759099	893.801	1.14435
790	586.128	419.139	7615.2	10.2967	4.24731	3.29671	0.776189	0.41249	0.679829	0.776042	603.926	1.03037
791	516.7	352.538	8378.8	8.05598	4.42687	3.70337	0.836567	0.549513	0.540296	0.84813	553.223	1.07069
792	588.798	378.078	7689.72	8.39674	4.22081	4.0827	0.967278	0.502673	0.513776	0.867597	606.097	1.02938
793	527.381	399.26	7525.25	8.46556	6.49103	2.9977	0.461822	0.766757	0.645895	0.753758	689.996	1.30834
794	249.672	214.118	7416.27	6.03374	3.68088	2.76431	0.750991	0.61005	0.541858	0.837488	257.167	1.03002
795	546.073	430.511	7405.36	9.22939	5.69478	2.6968	0.473557	0.617026	0.707803	0.715985	593.728	1.08727
796	97.4654	109.914	7406.19	4.15638	2.86335	2.10499	0.735149	0.688904	0.493553	0.834248	104.937	1.07666
797	216.293	199.263	7647.19	5.17848	4.04604	2.6378	0.651946	0.781317	0.490623	0.808227	231.506	1.07033
798	371.17	318.619	7531.57	7.82666	5.00045	2.90019	0.579985	0.6389	0.629448		475.446	1.28094
799	611.495	430.036	7815.35	9.68449	4.64612	3.64986	0.785572	0.479749	0.623123	0.777299	687.91	1.12496
800	349.807	287.654	7217.07	7.34178	4.74995	2.43141	0.511881	0.646975	0.668826	0.787708	355.171	1.01533
801	22.6974	35.791	6154.41	3.13891	1.29697	1.05125	0.810549	0.41319	0.665089	0.737331	17.9268	0.789818
802	827.788	505.721	7878.38	9.71089	5.82991	3.81101	0.653699	0.600348	0.607553	0.815632	903.752	1.09177
803	324.44	252.857	7588.24	6.6956	4.39864	2.69361	0.612372	0.656945	0.597705	0.853375	332.3	1.02423
804	643.539	400.607	8264.51	7.561	5.2838	4.0374	0.764109	0.698823	0.466023	0.870525	675.639	1.04988
805	114.822	123.128	6936.86	4.1299	3.47422	1.84793	0.5319	0.841235	0.552547	0.851557	111.064	0.967265
806	579.452	391.443	8113.64	6.71194	5.90086	3.31802	0.562293	0.87916	0.505654	0.823261	550.466	0.949978
807	297.737	250.567	7571.33	7.10075	3.62783	3.05355	0.841702	0.510907	0.569968	0.8112	329.492	1.10666
808	687.598	476.203	7711.44	12.1484	4.41923	3.77031	0.853161	0.36377	0.689645	0.759002	847.875	1.2331
809	747.68	434.512	7932.99	6.64708	6.04424	4.55483	0.753583	0.909307	0.314761	0.890173	766.537	1.02522
810	349.807	259.439	7432.1	5.84931	3.84592	3.65557	0.950506	0.6575	0.375043	0.879174	344.468	0.984737
811	461.959	345.716	7572.08	8.95864	4.2819	3.05277	0.712949	0.477963	0.659237	0.795541	490.525	1.06184
812	272.369	245.79	7028.81	8.74784	3.58585	2.32632	0.64875	0.409912	0.734069	0.766495	305.668	1.12226
813	304.412	239.989	7598.54	5.41081	3.80127	3.48292	0.916252	0.702532	0.356304	0.857889	300.071	0.985737
814	377.845	268.514	7883.83	5.4975	4.31748	3.82514	0.885965	0.785353	0.304204	0.899207	380.304	1.00651
815	351.142	274.504	7606.62	6.16753	4.35046	3.13937	0.721617	0.705382	0.490984	0.830404	352.84	1.00483
816	73.4328	96.5311	6805.24	5.42124	2.30852	1.39896	0.606	0.425828	0.741948	0.744234	73.3375	0.998702
817	675.582	410.097	8167.25	7.034	5.31274	4.45119	0.837834	0.755295	0.367189	0.879743	696.764	1.03135
818	291.061	244.08	7681.8	7.51092	4.23207	2.46588	0.582667	0.563456	0.671693	0.820064	328.327	1.12804
819	551.414	389.948	7830.49	10.2129	4.57569	3.03268	0.66278	0.448031	0.703054	0.798812	593.636	1.07657
820	205.612	170.553	7111.66	4.08676	3.57577	3.26218	0.912301	0.874963	0.20177	0.929363	199.685	0.971174
821	775.718	456.443	8028.25	9.30936	4.6351	4.28487	0.92444	0.497897	0.539724	0.866726	774.472	0.998394
822	216.293	190.817	7298.94	4.98669	3.6351	2.887	0.794202	0.728961	0.421058	0.849555	219.212	1.0135
823	1424.6	753.412	8145.45	12.1263	6.63011	4.29477	0.647767	0.546754	0.645831	0.794596	1446.36	1.01528
824	276.374	252.354	7198.51	8.50594	4.01808	2.34551	0.583739	0.472384	0.724251	0.748251	335.789	1.21498
825	335.121	277.037	7241.35	8.69827	3.62696	2.52397	0.695892	0.416975	0.70983	0.793845	333.541	0.995285
826	387.191	299.911	7180.6	7.21365	4.89255	2.67911	0.54759	0.678235	0.628605	0.814319	396.069	1.02293
827	1138.88	647.732	8156.04	10.9424	6.93175	3.72886	0.537939	0.633476	0.659229	0.792477	1184.73	1.04027
828	444.602	314.021	7651.47	7.06872	4.32363	3.51311	0.812536	0.611657	0.503006	0.856566	449.748	1.01157
829	229.645	218.792	7751.55	6.87001	3.0004	2.85103	0.950217	0.436739	0.585003	0.764898	246.166	1.07194
830	385.856	281.869	7374.25	7.21802	4.02968	3.17235	0.787247	0.55828	0.560495	0.864139	386.508	1.00169
831	136.185	134.452	7744.39	3.75015	3.31504	2.65283	0.800239	0.883977	0.292607	0.866129	138.145	1.0144
832	299.072	239.482	7473.71	5.96847	4.18579	2.86176	0.683686	0.701316	0.52052	0.851967	299.477	1.00135
833	208.282	179.745	7057.37	4.22822	3.82348	3.12176	0.816472	0.904276	0.261684	0.884201	211.399	1.01497
834	105.476	112.975	6978.91	3.75203	3.19598	1.98501	0.621095	0.8518	0.470951	0.860189	99.7056	0.94529
835	651.55	392.792	7693.13	7.14802	4.85272	4.5882	0.945491	0.678889	0.358116	0.894014	666.657	1.02319
836	503.349	357.291	8130.28	6.64207	4.59152	4.22294	0.919726	0.691278	0.364214	0.821833	539.464	1.07175
837	594.138	465.827	7215.4	14.3513	5.17313	2.49905	0.483083	0.360465	0.825865	0.697239	777.153	1.30803
838	276.374	214.127	7214.09	4.62014	4.23119	3.28774	0.777026	0.915814	0.288389	0.905363	269.218	0.974105
839	384.521	270.044	7431.13	5.54785	4.78452	3.45723	0.722586	0.86241	0.376835	0.90216	384.397	0.999678
840	437.927	327.716	7302.69	8.78506	4.12564	2.83691	0.687629	0.46962	0.677076	0.810023	430.695	0.983487
841	132.179	158	6678.46	6.71945	3.55934	1.3968	0.392432	0.529708	0.792126	0.706801	139.935	1.05868
842	17.3569	30.9684	6506.85	2.05689	1.47716	1.03479	0.700523	0.718154	0.496917	0.85617	13.1698	0.758766
843	606.155	387.89	8026.29	7.44842	4.83059	4.1015	0.849069	0.648538	0.449346	0.863008	618.153	1.01979
844	409.889	291.963	7702.5	6.14786	4.55421	3.66993	0.805833	0.74078	0.403055	0.873621	430.412	1.05007
845	1061.44	588.762	8903.46	8.35759	6.61498	5.09236	0.769822	0.791494	0.390691	0.832391	1179.28	1.11102
846	240.326	223.691	6825.04	7.83477	3.35039	2.33043	0.695569	0.427632	0.702552	0.776031	256.24	1.06622
847	782.393	463.213	8753.37	7.67457	5.71789	4.45383	0.778929	0.745044	0.419664	0.859458	818.677	1.04637
848	416.564	322.686	7140.46	6.95731	6.11332	2.56344	0.419321	0.87869	0.631547	0.799011	456.699	1.09635
849	371.17	327.631	7267.94	9.51078	5.6632	2.31431	0.408657	0.595451	0.756665	0.71312	522.141	1.40675
850	571.441	390.295	7636.48	8.57688	4.73452	3.6429	0.769434	0.552009	0.575265	0.823242	619.643	1.08435
851	33.3786	50.4259	6575.92	3.06691	1.9234	1.14218	0.593836	0.627145	0.627579	0.791844	28.2225	0.845527
852	222.969	204.865	7835.8	7.30166	3.31226	2.41894	0.7303	0.453631	0.668713	0.8091	245.054	1.09905
853	164.223	170.157	7809.09	6.34022	3.05292	2.18338	0.715179	0.481517	0.65563	0.777501	177.027	1.07797
854	723.647	475.276	8288.85	9.68893	5.20398	3.65253	0.701873	0.537105	0.62302	0.791883	771.424	1.06602
855	559.425	379.652	7625.01	7.9003	5.59431	2.98995	0.534462	0.708114	0.62154	0.830522	553.531	0.989465
856	583.457	407.79	7662.98	11.4361	5.32866	2.91307	0.546679	0.465952	0.745273	0.794407	743.589	1.27445
857	403.213	318.664	8571.37	7.15647	4.29643	3.72101	0.86607	0.600356	0.480049	0.784606	479.244	1.18856
858	643.539	434.995	8674.96	7.66646	4.88168	4.49038	0.919843	0.636759	0.414282	0.798457	703.941	1.09386
859	333.786	264.229	8562.94	5.1213	4.8297	3.50879	0.726502	0.943061	0.314864	0.830604	363.534	1.08912
860	348.472	256.921	7330.04	5.70477	4.85776	2.97908	0.613261	0.851527	0.477792	0.888191	345.816	0.992377
861	397.872	283.375	8180.46	5.62035	4.59703	3.62178	0.787852	0.817925	0.355596	0.880312	391.968	0.985161
862	347.137	301.5	7759.74	8.28214	4.7746	2.64431	0.553828	0.576493	0.680722	0.742373	438.006	1.26177
863	384.521	288.938	8810.14	6.70585	3.98338	3.53624	0.887748	0.594016	0.472664	0.841989	395.672	1.029
864	130.844	145.353	7978.58	4.36464	3.30344	2.06573	0.625326	0.756864	0.526713	0.773801	124.76	0.953506
865	550.079	378.699	8781.4	8.63445	4.63038	3.42359	0.739377	0.536267	0.603496	0.823444	573.352	1.04231
866	289.726	266.1	9106.99	6.00388	5.28259	2.39666	0.45369	0.879863	0.600815	0.741159	318.401	1.09897
867	351.142	255.391	7513.16	5.33757	4.42891	3.56591	0.805142	0.829762	0.331924	0.896982	353.101	1.00558
868	806.426	567.43	9378.02	10.2441	5.57574	4.23002	0.758648	0.544288	0.587077	0.711455	1012.06	1.255
869	1180.27	690.378	8745.39	10.3128	7.32076	4.06946	0.555879	0.709868	0.605399	0.761411	1286.94	1.09038
870	124.168	124.994	7951.6	3.80721	3.33437	2.24242	0.672517	0.875805	0.411007	0.887486	119.241	0.960317
871	993.346	586.491	9654.69	8.56842	6.27366	5.38813	0.858849	0.732184	0.371165	0.795296	1213.24	1.22137
872	750.35	464.869	8445.03	7.88771	5.55551	4.32993	0.779395	0.704324	0.451053	0.829829	794.775	1.05921
873	1925.28	930.957	8904.68	11.5762	8.33442	5.33691	0.640345	0.719961	0.538976	0.788669	2156.85	1.12028
874	607.49	389.667	7519.02	7.42186	4.67266	4.36761	0.934716	0.629582	0.41152	0.858449	634.469	1.04441
875	337.791	254.408	7458.47	5.23884	4.48563	3.53928	0.789028	0.856225	0.324414	0.877459	348.387	1.03137
876	327.11	271.147	7461.6	7.95015	3.42449	3.0649	0.894997	0.430745	0.614485	0.79429	349.523	1.06852
877	1028.06	636.609	9624.37	7.76064	7.25267	5.03013	0.693555	0.934546	0.351841	0.747297	1185.94	1.15357
878	417.9	288.391	7596.97	5.80523	4.54687	3.80784	0.837463	0.783238	0.344067	0.898357	421.016	1.00746
879	140.19	166.116	6724.15	11.9976	1.86854	1.80451	0.965731	0.155743	0.849594	0.687228	169.451	1.20872
880	552.749	424.532	7389.96	11.8653	4.17361	2.79648	0.670039	0.351749	0.764314	0.727405	580.084	1.04945
881	755.691	436.276	8220.66	6.93215	6.4514	4.06493	0.630086	0.930649	0.413612	0.891762	761.49	1.00767
882	133.514	150.315	8729.26	6.91661	2.29164	1.97916	0.863642	0.331325	0.713854	0.752071	131.404	0.984198
883	571.441	376.837	8005.58	7.96483	4.54636	3.98414	0.876334	0.570805	0.499784	0.849072	604.315	1.05753
884	494.003	347.42	8169.3	7.18424	4.92695	3.4537	0.700981	0.6858	0.519267	0.832462	512.073	1.03658
885	1070.78	564.78	8481.86	7.74161	7.2366	4.75991	0.657755	0.934767	0.385152	0.875626	1117	1.04316
886	26.7028	41.2931	6539.65	2.33287	1.847	1.23349	0.667831	0.791729	0.471259	0.852391	22.263	0.83373
887	30.7083	46.58	6502.83	2.5891	2.11271	1.18878	0.562683	0.815999	0.540851	0.838843	27.2383	0.887
888	587.463	382.935	7588.94	8.384	5.373	3.39828	0.632475	0.640863	0.594671	0.853781	641.234	1.09153
889	184.25	159.984	7287.3	4.47788	3.23826	2.95949	0.913912	0.723169	0.339087	0.906175	179.758	0.975623
890	169.563	159.255	6913.12	4.51698	3.44629	2.57532	0.747273	0.762964	0.429858	0.865858	167.927	0.99035
891	65.422	82.8605	6821.37	3.53105	2.19207	1.90586	0.869433	0.620799	0.460257	0.834914	61.793	0.94453
892	393.867	294.371	7253.33	6.71977	5.09766	3.06654	0.601557	0.758608	0.543654	0.837958	440.01	1.11715
893	182.915	179.548	6862.5	5.53106	3.92373	2.06217	0.525562	0.7094	0.627166	0.789938	187.465	1.02488
894	34.7137	50.9539	6551.69	2.46496	2.26671	1.29117	0.569623	0.919573	0.47619	0.841697	30.2187	0.870513
895	359.153	323.992	7031.56	10.1352	4.53052	1.99966	0.441375	0.447009	0.802702	0.708328	384.613	1.07089
896	432.586	358.746	7308.36	11.4438	4.42575	2.30282	0.520323	0.38674	0.79877	0.727532	488.545	1.12936
897	36.0488	53.7019	6589.26	2.99805	1.85076	1.39709	0.754875	0.617322	0.533999	0.788832	32.4717	0.900768
898	22.6974	38.6456	6481.41	2.90544	1.50074	1.07511	0.716386	0.516526	0.629968	0.805061	19.6361	0.865125
899	369.834	291.543	7503.19	7.28631	4.15318	2.98568	0.71889	0.569997	0.590235	0.808771	378.459	1.02332
900	49.4003	67.4335	6765.41	3.58138	2.0012	1.48582	0.742464	0.558778	0.585128	0.81242	44.6061	0.902953
901	316.429	263.361	7171.7	7.69032	3.89553	2.58434	0.663411	0.50655	0.663949	0.805283	324.302	1.02488
902	152.206	169.362	6693.11	8.40496	3.25054	1.39994	0.430678	0.386741	0.833439	0.723556	160.209	1.05258
903	300.407	241.344	7428.66	5.89185	4.60775	2.58664	0.561367	0.782054	0.560981	0.845573	294.147	0.979161
904	648.879	400.012	7997.9	6.90718	5.62912	4.18647	0.743715	0.814967	0.393897	0.876781	681.833	1.05079
905	481.986	335.898	7955.64	7.96514	4.13033	3.6142	0.875039	0.518551	0.546247	0.847074	498.057	1.03334
906	1058.77	574.555	8105.94	8.2164	7.04816	4.52408	0.641882	0.857816	0.449384	0.852079	1097.43	1.03651
907	708.961	484.858	7779.78	11.6064	5.07942	3.5179	0.692579	0.437641	0.696899	0.760357	868.728	1.22535
908	496.673	353.727	7888.49	6.55119	4.86186	3.92085	0.80645	0.742134	0.401507	0.822963	523.108	1.05322
909	259.018	211.18	7302.77	5.86127	3.42968	3.09352	0.901987	0.585142	0.472209	0.876777	260.488	1.00567
910	915.908	521.493	7820.19	9.74003	5.61923	4.05848	0.722249	0.576921	0.583319	0.85185	930.442	1.01587
911	293.731	224.535	7402.73	4.76808	4.21215	3.44177	0.817105	0.883405	0.278166	0.9042	289.546	0.98575
912	311.088	244.812	7601.52	6.11492	3.67221	3.33396	0.907888	0.600534	0.454783	0.860252	313.593	1.00805
913	280.38	220.349	7490.28	5.87293	3.71245	3.06691	0.826114	0.63213	0.477789	0.88441	280.095	0.998984
914	746.345	462.268	8223.37	9.94349	4.94865	3.68427	0.7445	0.497678	0.629479	0.833453	759.392	1.01748
915	242.996	198.185	7122.54	4.95097	3.73244	3.13533	0.840021	0.75388	0.366725	0.893432	242.691	0.998746
916	80.1085	99.6624	6619.83	4.97316	2.4657	1.48281	0.601376	0.495801	0.701837	0.787253	76.1635	0.950754
917	18.692	31.81	6586.79	2.33794	1.29891	1.21149	0.932698	0.555579	0.481813	0.871778	15.4106	0.82445
918	36.0488	52.722	6641.56	3.03538	1.66201	1.57359	0.9468	0.547545	0.481584	0.837108	33.2527	0.922434
919	137.52	151.973	6683.65	6.6872	2.83461	1.77262	0.625349	0.423886	0.734923	0.773876	140.748	1.02348
920	197.601	182.71	7821.57	5.58211	3.31439	2.75098	0.830013	0.593751	0.507179	0.831405	213.196	1.07892
921	80.1085	93.5314	7019.88	3.83284	2.65033	1.87084	0.705891	0.691479	0.511891	0.844639	79.606	0.993727
922	101.471	126.537	6407.83	8.22862	2.52905	1.50118	0.593575	0.307348	0.817566	0.70248	130.86	1.28963
923	309.753	247.504	7102.02	6.2642	4.35806	2.68221	0.61546	0.695708	0.571819	0.844062	306.719	0.990205
924	453.948	297.414	7307.18	5.72523	4.6873	4.04882	0.863785	0.818711	0.29281	0.922077	455.127	1.0026
925	259.018	251.091	6656.81	10.9837	3.51991	1.95079	0.554217	0.320466	0.822392		315.923	1.2197
926	546.073	424.731	6979.8	9.22555	6.73342	2.47611	0.367734	0.729866	0.731603	0.725095	644.297	1.17987
927	172.233	162.333	7694.56	4.52385	3.1308	2.92058	0.932855	0.692065	0.354404	0.848395	173.269	1.00601
928	333.786	267.998	7279.78	6.76558	4.02572	3.0307	0.752836	0.595029	0.552041	0.824601	345.765	1.03589
929	291.061	229.129	7795.64	5.24321	4.1632	3.21286	0.771728	0.794018	0.387234	0.875283	293.768	1.0093
930	276.374	229.762	7053.11	5.99674	4.27112	2.66966	0.62505	0.71224	0.554814	0.840488	286.419	1.03634
931	1320.46	659.69	8695.94	9.97085	7.17668	4.48946	0.625562	0.719766	0.549742	0.862699	1345.67	1.01909
932	307.083	243.451	7126.39	6.75916	3.485	3.06358	0.879075	0.515597	0.546751	0.853112	302.283	0.984368
933	610.16	444.147	7559.67	9.25817	6.37421	3.05241	0.478869	0.688495	0.670301	0.751288	754.541	1.23663
934	82.7788	99.1021	6679.19	4.93939	2.43336	1.54491	0.634889	0.492645	0.687225	0.809539	77.7809	0.939623
935	218.963	195.247	7019.11	5.98562	3.61956	2.37234	0.655421	0.60471	0.60366	0.835534	215.293	0.98324
936	249.672	210.724	7238.3	5.73003	3.89343	2.6421	0.678605	0.679478	0.538903	0.855563	246.904	0.988913
937	1033.4	605.077	7860.13	11.7388	5.9117	4.24882	0.718714	0.503603	0.638054	0.791223	1235.08	1.19516
938	128.174	130.024	7497.19	3.80541	3.07863	2.38352	0.774214	0.809013	0.37365	0.85709	116.968	0.912572
939	616.836	402.623	7777.5	7.68594	5.99971	3.2421	0.540376	0.780608	0.578178	0.840616	626.241	1.01525
940	160.217	157.71	7390.97	5.54045	2.98384	2.25363	0.755278	0.538555	0.593241	0.829405	156.06	0.974055
941	84.114	92.5609	6882	3.37193	2.66875	2.05917	0.771585	0.791461	0.389321	0.889344	77.6188	0.922781
942	451.278	316.87	7430.73	7.72034	4.20873	3.34167	0.793986	0.545148	0.56716	0.858546	454.82	1.00785
943	273.704	223.435	7575.47	4.83544	4.59404	3.01154	0.655533	0.950076	0.377194	0.8625	280.226	1.02383
944	142.86	136.773	7335.53	3.94825	3.56295	2.34971	0.659484	0.902412	0.404874	0.887398	138.458	0.969183
945	181.579	167.39	6941.03	5.4441	3.22663	2.41214	0.747572	0.592683	0.556927	0.858002	177.486	0.977459
946	592.803	383.803	7716.73	8.35018	4.40571	3.93836	0.893922	0.527618	0.52835	0.857505	606.897	1.02377
947	690.269	418.327	7735.65	7.09026	5.73881	4.25779	0.74193	0.809393	0.399487	0.874498	725.699	1.05133
948	38.7191	54.0534	6458.17	2.66936	1.93501	1.50869	0.779683	0.724897	0.43481	0.846091	32.6421	0.843049
949	429.916	349.66	7128.44	8.88949	5.6456	2.35545	0.41722	0.635087	0.735029	0.746032	495.165	1.15177
950	230.98	228.966	6877.94	6.52923	4.96029	1.8434	0.371631	0.759705	0.71767	0.733883	250.079	1.08269
951	407.218	303.516	7639.07	6.90841	5.02211	3.00981	0.599312	0.726957	0.564326	0.833637	437.413	1.07415
952	352.478	274.994	7094.45	6.61146	4.82097	2.6811	0.556133	0.729184	0.594477	0.829331	357.96	1.01555
953	170.898	192.677	6940.46	7.6527	3.91785	1.70623	0.435502	0.511956	0.777042	0.698131	214.283	1.25386
954	389.862	305.681	7488.57	8.05599	4.36616	2.75346	0.630636	0.541977	0.65821	0.796167	405.682	1.04058
955	550.079	381.773	8689.14	7.13886	5.69836	3.43346	0.602535	0.798217	0.519046	0.816174	585.059	1.06359
956	96.1303	111.06	6786.36	4.02598	2.91279	1.8108	0.621672	0.723499	0.550221	0.798177	88.9489	0.925295
957	1093.48	642.938	8553.11	10.9062	7.60692	3.5169	0.462329	0.697487	0.677531	0.775446	1222.17	1.11768
958	218.963	206.543	7308.9	6.51377	4.07161	2.0592	0.505746	0.625076	0.68387	0.789452	228.763	1.04475
959	1373.86	742.98	7729.26	15.1371	6.35462	4.17326	0.656728	0.419804	0.724303	0.784084	1681.5	1.22392
960	989.341	558.219	8630.16	8.50888	7.46499	4.09401	0.548427	0.877318	0.518855	0.836071	1089.28	1.10101
961	803.756	480.63	8792.58	9.81235	4.77874	4.35927	0.912221	0.487013	0.555737	0.843064	856.226	1.06528
962	473.976	354.47	7164.86	10.503	3.99523	2.98991	0.74837	0.380391	0.715327	0.792425	525.535	1.10878
963	1025.39	706.684	7927.71	17.4888	5.39963	2.95837	0.547883	0.308748	0.830842	0.668813	1170.21	1.14124
964	576.782	359.747	7479.51	6.80017	4.93105	4.10349	0.832175	0.725136	0.39656	0.897562	576.37	0.999286
965	903.891	550.947	7279.47	11.0639	5.35352	4.20951	0.786307	0.483874	0.619527	0.793462	1044.4	1.15545
966	655.555	420.336	8125.22	7.98008	5.71912	3.56642	0.623596	0.716675	0.553085	0.8398	681.802	1.04004
967	567.436	421.781	7754.63	9.51304	5.89057	2.79128	0.473856	0.61921	0.706583	0.750851	655.194	1.15466
968	321.769	268.278	7275.53	6.7432	4.84181	2.36259	0.487957	0.718029	0.649633	0.789585	323.111	1.00417
969	349.807	274.717	8041.46	7.42361	4.0567	2.91794	0.719289	0.546459	0.606938	0.82718	368.089	1.05226
970	61.4166	84.0047	6806.02	5.14041	1.71122	1.62351	0.948745	0.332895	0.684168	0.757926	59.8199	0.974002
971	508.689	342.755	8047.77	7.24195	4.59557	3.63683	0.791376	0.634576	0.497812	0.862347	506.998	0.996676
972	508.689	363.493	8283.35	8.52952	4.56448	3.27384	0.717244	0.535139	0.616175	0.811	533.903	1.04957
973	719.642	472.381	7828.97	11.1066	5.27153	3.05156	0.578877	0.47463	0.725248	0.792578	748.392	1.03995
974	70.7626	88.3411	6650.79	4.78532	2.14309	1.57479	0.734823	0.447846	0.670912	0.828261	67.6491	0.956001
975	214.958	188.061	7683.83	5.75551	3.33658	2.62204	0.785848	0.579719	0.544429	0.860208	210.918	0.981207
976	206.947	196.894	6942.69	6.41922	3.36059	2.23914	0.666295	0.52352	0.651181	0.791773	202.333	0.977706
977	479.316	351.592	7688.63	9.23694	3.97337	3.20487	0.806588	0.430161	0.653037	0.803478	492.704	1.02793
978	421.905	328.008	7393.43	10.5978	4.21539	2.56603	0.608728	0.397761	0.757872	0.785261	480.18	1.13812
979	49.4003	70.8891	6896.08	3.46784	2.35547	1.38725	0.588948	0.679233	0.599967	0.784692	47.4658	0.960841
980	94.7951	104.688	6970.82	3.95906	2.74677	1.99069	0.724739	0.693792	0.497182	0.854148	90.6789	0.956577
981	18.692	33.7741	6814.5	2.27254	1.54928	1.17163	0.756239	0.681742	0.48444	0.818583	17.2791	0.92441
982	443.267	332.398	7406.23	6.16867	4.91625	3.69136	0.750849	0.79697	0.401596	0.80926	468.921	1.05787
983	1052.09	621.848	7916.73	11.6453	5.54391	3.96827	0.715788	0.476066	0.659238	0.778519	1073.14	1.02
984	68.0923	83.2874	6866.59	3.04241	2.56061	2.00164	0.781706	0.841638	0.342086	0.852667	65.3185	0.959265
985	312.423	242.489	7564.23	6.10277	4.11708	2.9554	0.717838	0.674625	0.515728	0.86775	311.044	0.995585
986	74.768	89.158	6826.09	3.6858	2.54658	1.83969	0.722418	0.690914	0.500871	0.852099	72.3307	0.967402
987	419.235	318.733	7338.59	8.01578	4.46619	3.05124	0.683186	0.557175	0.619346	0.811473	457.559	1.09142
988	483.322	345.826	7572.27	8.73733	4.1202	3.32326	0.806579	0.471562	0.619648	0.821697	501.129	1.03684
989	202.942	205.526	6441.28	6.37774	4.58702	2.04201	0.445172	0.719223	0.679822	0.740364	250.233	1.23303
990	273.704	215.166	7407.64	4.84384	4.13066	3.22358	0.780402	0.852764	0.334501	0.899764	270.169	0.987084
991	299.072	246.135	7564.42	5.53425	4.67912	2.91826	0.623677	0.845484	0.472691	0.831441	316.546	1.05843
992	515.365	407.958	7429.34	12.4816	4.38986	2.58605	0.589095	0.351708	0.792811		593.533	1.15168
993	218.963	186.521	7242.38	5.67036	3.12301	2.87639	0.921031	0.55076	0.492733	0.874637	213.363	0.974423
994	550.079	395.322	7613.88	10.2033	4.52618	3.27548	0.723673	0.443599	0.678979	0.786463	633.631	1.15189
995	688.934	439.886	7902.54	8.50951	4.97273	4.15253	0.83506	0.584373	0.512013	0.826668	736.04	1.06838
996	98.8005	110.771	6768.36	4.47076	2.32848	2.08077	0.893616	0.520825	0.534582	0.835219	90.7334	0.91835
997	508.689	359.928	7568.97	9.35927	3.99506	3.25116	0.813794	0.426856	0.652627	0.817972	509.204	1.00101
998	287.056	220.097	7141.62	5.06101	4.07853	3.29194	0.807139	0.805873	0.349548	0.909186	284.631	0.991553
999	214.958	190.035	7018.22	5.2901	3.92545	2.41106	0.614213	0.742036	0.544232	0.845136	209.725	0.975655
1000	344.467	245.413	7301.52	5.10355	4.44059	3.51826	0.792297	0.870098	0.310624	0.919752	333.987	0.969577
1001	34.7137	49.514	6537.88	3.11623	1.77553	1.38649	0.780885	0.56977	0.555075	0.869174	32.1338	0.92568
1002	16.0217	27.5813	6520.08	1.85291	1.57319	1.12872	0.717471	0.849036	0.390841	0.898935	13.782	0.860207
1003	431.251	313.671	7438.28	7.7474	4.46088	2.97114	0.666043	0.575791	0.616499	0.842179	430.118	0.997372
1004	392.532	287.789	7103.02	7.99592	4.01343	3.22992	0.804778	0.501935	0.596054	0.857646	434.175	1.10609
1005	82.7788	91.6647	6978.11	3.24963	2.53599	2.21019	0.87153	0.780393	0.319864	0.893264	76.2957	0.921681
1006	220.299	196.221	6792.32	5.56277	4.05069	2.34162	0.57808	0.728177	0.579055	0.840927	221.017	1.00326
1007	70.7626	85.5701	6803.17	3.24155	2.7009	1.74871	0.647456	0.83321	0.460533	0.832607	64.131	0.906284
1008	128.174	131.711	6642.82	3.85792	3.55526	2.16576	0.609172	0.921548	0.438618	0.846901	124.43	0.97079
1009	238.991	204.533	7134.82	5.01692	3.99795	2.85645	0.714478	0.796894	0.430637	0.856142	239.989	1.00418
1010	33.3786	60.8283	6492.8	6.05989	2.81002	0.678689	0.241525	0.463707	0.888003	0.638466	48.4098	1.45033
1011	292.396	256.451	7311.5	7.23752	4.17505	2.54802	0.610298	0.576862	0.647942	0.786184	322.511	1.10299
1012	265.693	230.812	7266.75	5.47051	4.41538	2.65133	0.600477	0.807123	0.515341	0.806601	268.256	1.00964
1013	96.1303	105.393	7019.03	3.81283	2.66771	2.11141	0.791469	0.699668	0.446234	0.875178	89.9597	0.935811
1014	29.3731	45.1765	6781.73	2.35622	1.83485	1.33799	0.729208	0.778725	0.432148	0.844239	24.2302	0.824909
1015	52.0706	69.7237	6725.72	3.29789	2.44054	1.35137	0.55372	0.74003	0.59023	0.808419	45.5601	0.874969
1016	32.0434	46.5073	6763.62	2.51473	1.9487	1.36442	0.700171	0.774912	0.457429	0.878682	28.0074	0.874046
1017	507.354	348.381	7396.81	7.49606	4.2495	3.88702	0.9147	0.566898	0.481458	0.845764	518.653	1.02227
1018	90.7897	123.995	6619.03	21.5696	1.95825	1.11179	0.567748	0.0907877	0.948455	0.66936	196.708	2.16663
1019	663.566	468.044	7266.98	9.59895	6.19517	2.79925	0.451844	0.645401	0.70838	0.754875	697.279	1.05081
1020	236.32	218.606	6961.36	7.322	3.92059	2.04705	0.522128	0.535454	0.720425	0.782836	246.149	1.04159
1021	444.602	311.015	7528.8	6.46963	4.38597	3.7138	0.846745	0.677931	0.425965	0.86671	441.419	0.992841
1022	221.634	188.961	7153.58	4.81364	4.12822	2.66843	0.646387	0.85761	0.445652	0.877753	222.116	1.00218
1023	1631.54	818.627	8091.83	9.93898	7.13291	6.72111	0.942267	0.71767	0.323763	0.802768	1995.9	1.22332
1024	202.942	185.427	7238.28	4.93289	3.7873	2.6467	0.698835	0.767765	0.463459	0.832931	207.12	1.02059
1025	234.985	214.144	6847.94	7.6375	3.45479	2.26739	0.656303	0.452346	0.703124	0.800605	250.604	1.06647
1026	212.288	187.879	6909.1	5.2755	3.44041	2.67232	0.776746	0.652149	0.493447	0.845725	203.166	0.957032
1027	110.817	131.148	6671.75	9.31437	2.34897	1.70618	0.726356	0.252187	0.816822	0.751394	156.367	1.41104

## Sheet: WC3
#	vol	ar	int	Elong	Emed	Eshort	flat	elo	anis	sphe	ElliVolume	EV_SV	RejecHyper				Failed sphericities
1	668.906	404.553	7603.91	7.04398	5.91474	3.9485	0.66757	0.839687	0.43945	0.883591	689.089	1.03017	7				9
2	441.932	305.831	7433.73	6.4533	4.35561	3.8565	0.885412	0.674943	0.402398	0.880592	454.059	1.02744
3	506.019	376.441	7161.14	9.20883	5.04452	2.62063	0.5195	0.547792	0.715422	0.778134	509.939	1.00775
4	140.19	139.072	6827.52	4.95755	2.99435	2.22067	0.741619	0.603999	0.552063	0.85872	138.084	0.984976
5	40.0543	58.6977	6873.63	5.4907	1.57755	1.21458	0.769916	0.287314	0.778793	0.735079	44.0684	1.10022
6	16.0217	28.88	6447.25	2.31419	1.45409	0.849765	0.584395	0.628339	0.632802	0.779634	11.9778	0.747601
7	761.031	466.864	7245.6	9.10697	6.17708	3.4692	0.561625	0.67828	0.619061	0.836871	817.476	1.07417
8	360.488	288.19	7358.11	5.86329	4.21292	3.72289	0.883684	0.718525	0.365051	0.80412	385.206	1.06857
9	17.3569	28.4146	6523.85	2.13884	1.44105	1.06133	0.7365	0.673752	0.503782	0.892481	13.7024	0.789453
10	73.4328	102.95	6558.73	119.753	4.01199	2.12565	0.529823	0.0335024	0.98225	0.695873	4277.84	58.2552
11	85.4491	100.549	6886.44	5.29591	2.63861	1.55616	0.589767	0.498235	0.706157	0.816317	91.0876	1.06599
12	85.4491	96.1342	6829.77	4.2471	2.43463	1.86753	0.767068	0.573245	0.560282	0.858851	80.8873	0.946614
13	204.277	197.662	6858.54	7.4257	3.25739	2.00721	0.616201	0.438664	0.729695	0.77654	203.371	0.995564
14	536.727	370.963	7448.95	7.88108	4.86358	3.37863	0.69468	0.617121	0.571298	0.826308	542.465	1.01069
15	284.385	224.722	7271.38	5.47045	3.90478	3.11641	0.7981	0.713796	0.430319	0.877496	278.845	0.980518
16	432.586	331.895	7145.34	10.3801	3.64159	3.45414	0.948526	0.350823	0.667235	0.794552	546.917	1.2643
17	126.839	147.973	6583.87	65.1717	4.90987	2.20313	0.448714	0.0753374	0.966195	0.715962	2952.96	23.2812
18	192.261	204.076	6793.69	8.49807	3.54494	1.84846	0.521436	0.417146	0.782485	0.720472	233.253	1.21322
19	56.076	84.4844	6480.62	11.2682	1.37045	1.18001	0.861043	0.12162	0.89528	0.686025	76.3298	1.36119
20	201.607	187.006	6943.13	6.56192	2.88562	2.60196	0.901699	0.439752	0.603476	0.822824	206.376	1.02366
21	126.839	125.348	7037.36	4.14688	3.06877	2.29459	0.747725	0.740018	0.44667	0.887191	122.315	0.964338
22	140.19	140.099	6806.16	4.31885	3.10816	2.4321	0.782489	0.719674	0.436863	0.839297	136.754	0.975494
23	222.969	202.75	6834.6	6.78407	3.13576	2.50065	0.797461	0.462224	0.631394	0.81302	222.83	0.999377
24	421.905	378.536	7066.41	20.2613	3.11826	2.38359	0.764398	0.153902	0.882358	0.668597	630.812	1.49515
25	41.3894	60.8195	6600.71	27.0342	1.48983	1.19306	0.800803	0.0551089	0.955869	0.745915	201.28	4.86307
26	45.3948	44.8606	6530.09	3.82441	1.88789	1.08839	0.576509	0.493643	0.715411	0.797977	32.9164	0.725114
27	495.338	406.949	6734.43	13.6609	3.14121	2.70885	0.86236	0.229941	0.801708	0.701873	486.913	0.982991
28	419.235	295.148	7395.24	6.2885	4.81403	3.27712	0.680744	0.765529	0.478871	0.879585	415.564	0.991244
29	222.969	206.066	6765.83	6.84894	3.14517	2.526	0.803137	0.459219	0.631184	0.802162	227.923	1.02222
30	188.255	165.397	6936.51	4.26814	3.71151	2.74895	0.740656	0.869584	0.355937	0.886363	182.408	0.968943
31	562.095	433.775	6805.53	13.298	3.5136	2.86157	0.814426	0.264221	0.784812	0.721033	560.054	0.996369
32	280.38	246.959	6822.04	7.84826	3.36478	2.59234	0.770435	0.428729	0.669692	0.782397	286.755	1.02274
33	202.942	181.261	6945.22	5.9871	2.84442	2.79696	0.983316	0.475091	0.532836	0.857187	199.519	0.983136
34	487.327	329.154	7570.02	7.60765	4.07768	4.00232	0.98152	0.535998	0.473908	0.86972	520.073	1.0672
35	405.883	332.172	6802.66	11.9976	3.19163	2.78513	0.872634	0.266023	0.767859	0.751449	446.725	1.10063
36	372.505	314.305	6749.34	10.5913	2.98281	2.9227	0.979848	0.28163	0.724046	0.746584	386.764	1.03828
37	582.122	455.531	6842.75	19.3476	3.37533	2.77613	0.822475	0.174457	0.856513	0.704022	759.401	1.30454
38	17.3569	28.3449	6492.23	1.98534	1.38709	1.10693	0.798028	0.698663	0.442447	0.881284	12.7687	0.73566
39	273.704	231.998	6875.59	6.80276	3.30998	2.92546	0.883831	0.486564	0.56996	0.824676	275.926	1.00812
40	281.715	233.585	6938.44	6.02672	3.40966	3.17693	0.931742	0.565758	0.47286	0.839899	273.456	0.970684
41	153.541	144.843	6888.59	4.29827	3.29965	2.502	0.758261	0.767669	0.417906	0.889829	148.641	0.968084
42	186.92	178.148	6831.1	6.82924	2.67531	2.38451	0.891302	0.391743	0.650838	0.819551	182.488	0.976289
43	934.6	532.089	7412.66	10.3963	4.82699	4.49236	0.930674	0.464298	0.56789	0.844018	944.321	1.0104
44	16.0217	14.6086	6484.42	1.8737	1.09141	0.579419	0.530889	0.582489	0.690763	0.816077	4.9633	0.309786
45	25.3677	38.4583	6460.37	3.29233	1.56377	0.912946	0.583809	0.474976	0.722705	0.769333	19.6884	0.776121
46	21.3623	31.3063	6487.38	2.90188	1.3303	1.03843	0.780599	0.458426	0.642153		16.7917	0.786044
47	74.768	101.462	6278.34	11.7027	1.98195	1.43121	0.722123	0.169358	0.877703	0.714047	139.051	1.85976
48	184.25	197.338	6688.09	13.0732	2.3763	1.83658	0.772877	0.181768	0.859516	0.721754	238.992	1.29711
49	238.991	228.45	7070.35	11.079	3.13074	2.19703	0.701761	0.282583	0.801694	0.754926	319.209	1.33565
50	328.445	271.784	6975.54	9.5818	3.33494	2.72538	0.817222	0.348049	0.715566	0.795944	364.797	1.11068
51	113.487	118.202	6786.61	4.75522	2.44954	2.20729	0.901104	0.515126	0.535818	0.867426	107.697	0.948978
52	727.653	473.899	7548.31	10.4367	5.42813	3.40213	0.626759	0.520099	0.674024	0.796147	807.337	1.10951
53	66.7571	81.9547	6937.82	3.69594	2.14678	1.90816	0.888846	0.580849	0.483715	0.866943	63.4186	0.949991
54	110.817	111.383	6648.53	3.59059	2.91157	2.36973	0.813901	0.810889	0.340016	0.91067	103.772	0.93643
55	30.7083	45.227	6606.7	2.12723	1.95987	1.39633	0.712459	0.921325	0.343594	0.883923	24.3846	0.794074
56	623.512	451.409	7071.9	12.2792	5.44342	2.74592	0.504448	0.443305	0.776375	0.748826	768.808	1.23303
57	18.692	31.3066	6620.29	2.00353	1.63868	1.09805	0.670083	0.817896	0.451941	0.874799	15.1009	0.807879
58	21.3623	34.4684	6655.75	2.03578	1.53919	1.34923	0.876587	0.75607	0.337239	0.900723	17.7092	0.828993
59	360.488	307.337	6989.26	8.87979	5.37219	2.31527	0.430974	0.604991	0.739265	0.74596	462.642	1.28338
60	161.552	156.884	7406.3	4.48206	3.46097	2.49401	0.72061	0.772182	0.443558	0.834267	162.055	1.00311
61	208.282	198.772	7475.47	7.08208	3.20759	2.3224	0.724033	0.452916	0.672074	0.790375	220.986	1.06099
62	70.7626	84.188	6738.09	3.63881	2.31373	1.83265	0.792075	0.635848	0.49636	0.870179	64.6308	0.913348
63	193.596	178.805	6918.82	6.62111	2.71314	2.51376	0.926513	0.409771	0.620342	0.836929	189.154	0.977056
64	277.71	251.103	6885.39	9.16821	2.95518	2.61564	0.885104	0.322329	0.714705	0.769746	296.849	1.06892
65	280.38	230.102	6932.27	7.1468	3.41339	2.84444	0.833317	0.477611	0.601999	0.851386	290.658	1.03666
66	300.407	256.184	6970.34	5.95671	5.72132	2.15272	0.376262	0.960484	0.638606	0.796992	307.311	1.02298
67	534.057	381.064	7426.47	9.93629	4.59224	2.95372	0.643199	0.462168	0.702734	0.79823	564.556	1.05711
68	383.186	334.977	6969.21	9.66892	5.00492	2.02914	0.40543	0.51763	0.790137	0.716708	411.317	1.07341
69	287.056	227.737	7125.05	5.4742	4.60608	2.63936	0.573016	0.841417	0.517854	0.873863	278.766	0.971121
70	20.0271	32.3078	6276.13	2.05147	1.5928	1.16589	0.731976	0.776417	0.431681	0.890595	15.9578	0.796807
71	16.0217	27.9791	6506.58	2.21096	1.16602	1.12483	0.964681	0.52738	0.491246	0.85383	12.1468	0.758148
72	154.877	172.19	6923.35	10.6729	2.27402	1.89014	0.831188	0.213064	0.822904	0.730986	192.159	1.24072
73	28.038	40.8237	6547.71	3.33159	1.33216	1.16708	0.876078	0.399858	0.649693	0.821187	21.6969	0.773839
74	118.828	121.766	6919.44	3.666	3.37085	2.27037	0.67353	0.919491	0.380695	0.878121	117.521	0.989007
75	70.7626	90.3447	6738.34	4.47881	2.24536	1.61841	0.72078	0.50133	0.638652	0.792677	68.1749	0.963432
76	457.954	342.378	7158.15	7.46828	6.11147	2.61725	0.428252	0.818324	0.649552	0.802293	500.379	1.09264
77	36.0488	53.7999	6576	4.70591	1.42251	1.25961	0.885484	0.302281	0.732335	0.781995	35.32	0.979783
78	531.387	358.185	7195.84	7.06703	5.48414	3.34529	0.609994	0.776017	0.526634	0.850386	543.086	1.02202
79	269.699	212.965	7165.17	5.06074	3.94113	3.19702	0.811192	0.778766	0.368271	0.894602	267.097	0.990352
80	32.0434	50.7079	6453.67	5.87681	1.67672	1.02117	0.60903	0.285311	0.826237	0.77232	42.1493	1.31538
81	29.3731	48.2036	6805.23	3.67284	2.50514	0.612214	0.244383	0.682071	0.833313	0.650458	23.5953	0.803295
82	33.3786	55.9264	6653	3.79039	1.95182	0.903826	0.463069	0.514938	0.761548	0.67058	28.0089	0.83913
83	50.7354	73.0802	6508.66	6.8495	1.98264	1.19497	0.602714	0.289458	0.825539	0.740879	67.9749	1.33979
84	42.7246	60.2942	6453.19	3.37673	2.18534	1.12647	0.515464	0.647178	0.666403	0.784502	34.8195	0.814975
85	74.768	108.512	6480.02	9.14226	1.73503	1.37199	0.79076	0.189781	0.849929	0.641988	91.159	1.21923
86	174.904	188.437	6725.4	10.2329	2.81412	1.77204	0.629698	0.275008	0.826828	0.72743	213.749	1.22209
87	64.0868	84.1474	6503.06	3.26718	2.9147	1.44122	0.494465	0.892113	0.558881	0.791363	57.489	0.897048
88	52.0706	67.5079	6517.23	3.21431	2.13228	1.60661	0.75347	0.66337	0.500171	0.866729	46.1243	0.885805
89	36.0488	54.5662	6512.81	5.0125	1.41528	1.23608	0.873377	0.282351	0.753401	0.749341	36.7309	1.01892
90	34.7137	54.178	6551	3.04416	2.252	1.05995	0.47067	0.739775	0.65181	0.779748	30.4375	0.876815
91	268.364	230.233	6999.47	8.31277	3.0863	2.62671	0.851085	0.371273	0.684015	0.816674	282.283	1.05187
92	161.552	156.18	6960.21	5.90677	2.85996	2.19905	0.768909	0.484183	0.627708	0.844184	155.608	0.963206
93	190.925	166.778	7184.03	4.35329	3.41756	2.94849	0.862748	0.785051	0.322698	0.896127	183.748	0.962407
94	494.003	354.726	8146.14	7.25039	4.82525	3.39101	0.702764	0.665516	0.5323	0.812549	496.935	1.00593
95	660.896	482.348	7270.91	13.5383	4.29651	3.41644	0.795166	0.317359	0.747647	0.722774	832.423	1.25954
96	316.429	246.066	7765.79	5.64623	4.10942	3.44129	0.837416	0.727816	0.390515	0.864005	334.464	1.057
97	65.422	88.3446	6714.47	6.62239	2.16143	1.27098	0.58803	0.326382	0.808078	0.733935	76.2051	1.16482
98	889.205	501.483	8119.77	8.76794	5.32733	4.48027	0.840998	0.607592	0.489016	0.866325	876.597	0.985821
99	440.597	317.093	7288.64	7.02292	4.67381	3.29146	0.704234	0.665508	0.531326	0.844307	452.549	1.02713
100	102.806	113.174	6796.19	4.74935	2.4743	2.04707	0.827333	0.520976	0.56898	0.843959	100.764	0.980142
101	307.083	245.339	7497.96	5.97419	3.99533	3.14438	0.787015	0.668764	0.473673	0.843254	314.38	1.02376
102	180.244	161.582	7407.35	3.78666	3.68118	3.18047	0.863981	0.972143	0.160087	0.889942	185.705	1.0303
103	109.482	117.578	6743.26	4.19824	2.76871	2.18832	0.790375	0.659495	0.478752	0.848337	106.548	0.973203
104	52.0706	74.3186	6723.87	4.87131	1.87453	1.29975	0.693371	0.38481	0.733184	0.746415	49.7148	0.954759
105	149.536	158.721	6843.22	6.98282	2.56395	2.02799	0.790962	0.36718	0.709574	0.781714	152.088	1.01707
106	129.509	132.633	6963.14	4.21779	3.47019	2.09107	0.60258	0.822752	0.504226	0.854995	128.202	0.989912
107	197.601	191.814	6891.2	6.54554	3.8965	2.00174	0.513726	0.595292	0.694183	0.786487	213.853	1.08225
108	329.78	283.116	7081.2	7.60169	4.74016	2.24051	0.472666	0.623566	0.705261	0.767982	338.173	1.02545
109	98.8005	114.813	6756.85	6.45254	2.41149	1.65919	0.688038	0.373727	0.742862	0.787114	108.144	1.09457
110	81.4437	93.2672	6683.43	3.92537	2.47009	1.79027	0.724777	0.629264	0.543924	0.86947	72.7112	0.892779
111	45.3948	61.34	6668.94	3.13236	1.8519	1.60163	0.864861	0.591214	0.488682	0.853161	38.9172	0.857303
112	196.266	184.506	6885.46	5.51386	4.46068	1.93199	0.433117	0.808993	0.649611	0.8178	199.045	1.01416
113	292.396	246.235	7048.43	7.1871	3.90186	2.49689	0.639921	0.542898	0.652588	0.814754	293.301	1.00309
114	793.075	437.674	8270.1	6.97081	5.94246	4.62847	0.778881	0.852478	0.336022	0.91945	803.112	1.01266
115	52.0706	67.4706	6614.69	3.72025	1.91559	1.58904	0.829533	0.514909	0.572866	0.857111	47.435	0.910975
116	275.039	234.425	7223.07	7.09936	3.68642	2.68105	0.727275	0.519261	0.622354	0.816245	293.912	1.06862
117	413.894	316.884	7200.17	8.44148	4.69259	2.66733	0.568414	0.555896	0.684021	0.808467	442.584	1.06932
118	50.7354	67.7456	6665.74	3.85062	1.99061	1.46422	0.735562	0.516959	0.619745	0.834797	47.0123	0.926617
119	213.623	192.582	7224.11	4.9592	3.67754	2.82758	0.76888	0.741558	0.429831	0.834235	216.009	1.01117
120	371.17	286.504	7403.65	6.66052	4.1733	3.24671	0.777972	0.626573	0.512543	0.825744	378.025	1.01847
121	495.338	365.116	7168.51	8.28809	5.35904	2.77702	0.518193	0.646596	0.664939	0.78978	516.665	1.04306
122	165.558	164.452	7142.77	6.99455	2.75906	2.31282	0.838265	0.394459	0.669339	0.808225	186.961	1.12928
123	245.666	196.915	7096.86	4.99056	3.56795	3.26666	0.915557	0.71494	0.345432	0.910719	243.647	0.991782
124	20.0271	33.0537	6558.13	2.67639	1.22794	1.13069	0.920805	0.458804	0.577531	0.809171	15.5653	0.777213
125	42.7246	57.6255	6688.03	3.25056	1.88033	1.4716	0.782629	0.578464	0.547278	0.868556	37.6764	0.881844
126	38.7191	53.7071	6668.69	2.93483	1.73276	1.58132	0.912604	0.590411	0.461188	0.845809	33.6845	0.86997
127	181.579	194.212	6874.04	10.8735	2.79035	1.79599	0.643644	0.256619	0.834829	0.714559	228.256	1.25706
128	46.73	64.5628	6089.23	3.40258	2.21563	1.34627	0.607622	0.651162	0.604339	0.829756	42.5134	0.909766
129	78.7734	96.6937	5982.85	4.13641	2.66191	1.66491	0.625456	0.643531	0.5975	0.816047	76.7884	0.974801
130	563.43	393.273	7180.92	8.39579	5.43276	3.04524	0.560533	0.647082	0.637289	0.804391	581.825	1.03265
131	28.038	37.6157	6517.05	2.81813	1.65728	0.991085	0.598019	0.588078	0.648318	0.800653	19.3891	0.691528
132	663.566	435.754	7711.84	9.86587	4.81511	3.35131	0.695999	0.488057	0.660313	0.816175	666.875	1.00499
133	276.374	250.024	7162.03	8.8661	3.2455	2.54966	0.785598	0.366057	0.712427	0.763588	307.315	1.11195
134	178.909	155.432	6982.46	3.81716	3.34069	3.10113	0.928288	0.875178	0.187583	0.916772	165.648	0.925876
135	33.3786	53.8757	6028.04	7.60866	2.38746	0.77912	0.326338	0.313782	0.897601	0.641138	59.284	1.77611
136	44.0597	61.1154	5749	3.61114	1.70699	1.26011	0.738205	0.472702	0.651049	0.784493	32.5367	0.738468
137	252.342	270.958	6060.4	14.4135	3.74286	1.64179	0.438645	0.259678	0.886094	0.645983	371.004	1.47024
138	90.7897	98.1419	6798.47	4.2285	2.27605	2.02805	0.891037	0.538265	0.520386	0.879107	81.7589	0.90053
139	64.0868	85.0415	5725.4	4.89212	3.15682	1.02969	0.32618	0.645287	0.789521	0.722706	66.6105	1.03938
140	177.574	167.225	6976.14	5.65117	2.91658	2.5419	0.871536	0.516102	0.550199	0.842402	175.493	0.988279
141	57.4111	63.5778	6554.02	3.25827	2.60834	1.1714	0.449099	0.80053	0.640483	0.756884	41.701	0.726357
142	598.144	551.89	5921.65	10.4864	9.49349	2.13095	0.224464	0.905317	0.796789	0.583909	888.611	1.48561
143	34.7137	53.0951	5722	3.58221	2.13894	0.938268	0.438661	0.597099	0.738076	0.715483	30.1137	0.867488
144	499.343	331.59	7781.9	7.40773	4.24311	3.79441	0.894251	0.572795	0.487777	0.881436	499.578	1.00047
145	141.525	144.885	7163.92	4.84199	3.23765	2.06619	0.638176	0.668662	0.573276	0.817831	135.679	0.958693
146	198.936	199.048	7047.36	6.74228	3.87914	2.02276	0.521446	0.575346	0.699988	0.756135	221.603	1.11394
147	142.86	141.142	6981.19	4.80465	3.12837	2.1461	0.686012	0.651114	0.553328	0.855291	135.12	0.945816
148	89.4545	124.961	5730.91	6.06313	2.5431	1.59846	0.628545	0.419437	0.736365	0.645102	103.24	1.15411
149	197.601	209.878	5873.74	9.47946	2.99561	1.92931	0.644045	0.316011	0.796475	0.701494	229.488	1.16137
150	60.0814	80.8514	5822.56	4.70814	2.64619	1.27307	0.481094	0.562046	0.729603	0.738721	66.4372	1.10579
151	300.407	330.638	6033.65	11.9808	3.56672	2.25778	0.633011	0.297704	0.81155	0.589248	404.132	1.34528
152	461.959	317.489	7179.61	5.69673	5.26977	3.71881	0.705687	0.925052	0.347203	0.868001	467.638	1.01229
153	299.072	297.668	5885.24	10.8707	3.82324	2.08067	0.544216	0.3517	0.8086	0.665255	362.228	1.21117
154	612.83	640.789	5888.26	24.1857	6.22137	1.70221	0.273606	0.257234	0.929619	0.504269	1072.87	1.75067
155	22.6974	36.4347	5974.18	2.1453	1.61834	1.23004	0.760063	0.754366	0.426635	0.837649	17.8881	0.788111
156	166.893	151.886	7018.24	4.82281	3.25661	2.40209	0.737603	0.675253	0.501932	0.892412	158.031	0.946904
157	575.446	373.691	7910.95	8.65904	4.29825	3.69719	0.860162	0.496389	0.573025	0.861728	576.398	1.00165
158	417.9	303.998	7722.76	5.79311	4.5949	4.02426	0.87581	0.793166	0.305337	0.850168	448.706	1.07372
159	150.871	148.75	6772.18	5.07588	3.48366	2.05254	0.589191	0.686317	0.595628	0.844759	152.03	1.00768
160	452.613	304.214	7653.01	5.3428	5.11582	3.98913	0.779763	0.957518	0.253363	0.897101	456.721	1.00908
161	213.623	193.859	7287.09	6.05434	3.85866	2.20298	0.570918	0.637338	0.636132	0.829708	215.577	1.00915
162	30.7083	45.9397	5950.43	2.8173	2.3301	1.12095	0.481072	0.82707	0.60212	0.80508	30.8235	1.00375
163	174.904	210.75	5803.98	12.1409	3.65122	1.58916	0.43524	0.300737	0.869107	0.627613	295.083	1.68712
164	96.1303	111.224	6951.03	5.10156	2.60943	1.6204	0.620979	0.511497	0.682371	0.813544	90.3566	0.939939
165	36.0488	56.0201	5993.59	4.01925	1.55998	1.35972	0.871628	0.388127	0.661698	0.789083	35.7111	0.990631
166	715.636	633.199	5962.05	15.5762	11.2303	2.10159	0.187136	0.720989	0.865077	0.572997	1539.88	2.15177
167	313.758	282.611	6047.81	8.09543	5.39504	2.16153	0.400652	0.66643	0.732994	0.742632	395.444	1.26034
168	221.634	182.694	7510.2	4.24727	3.90642	3.00375	0.768927	0.919747	0.292781	0.905037	208.757	0.941901
169	309.753	238.685	7419.81	5.7772	3.89784	3.26518	0.837688	0.674694	0.434817	0.879891	307.99	0.99431
170	698.28	427.645	8104.04	7.65925	5.20705	4.27617	0.821226	0.679838	0.441699	0.860702	714.367	1.02304
171	184.25	181.631	7482.99	5.09643	4.14433	2.1751	0.524838	0.813182	0.573211	0.788881	192.436	1.04443
172	40.0543	55.0796	6556.5	2.82016	1.82586	1.68391	0.922256	0.647431	0.402903	0.903265	36.3203	0.906777
173	311.088	276.798	7538.64	7.79433	3.42262	3.28867	0.960865	0.439116	0.578069	0.750482	367.49	1.18131
174	40.0543	57.9026	6247.5	2.95616	1.71026	1.64053	0.959228	0.57854	0.445048	0.841834	34.7425	0.867385
175	514.03	367.939	7771.11	7.17348	5.14852	3.38423	0.65732	0.717715	0.528231	0.80678	523.553	1.01853
176	798.415	500.213	8137.42	9.46258	5.032	4.37845	0.870122	0.531779	0.537287	0.805084	873.292	1.09378
177	129.509	131.932	8237.87	4.79772	2.58902	2.43342	0.939899	0.539635	0.492798	0.856407	126.612	0.977633
178	260.353	225.569	7119.43	6.58109	3.74387	2.61604	0.698755	0.568882	0.602491	0.8166	269.993	1.03703
179	233.65	258.868	6450.45	15.0107	3.60166	1.41469	0.392788	0.23994	0.905754	0.638972	320.371	1.37116
180	320.434	249.484	7843.12	5.72421	4.36899	3.24505	0.742747	0.763247	0.433101	0.857467	339.944	1.06088
181	447.273	307.383	7899.97	5.64109	4.76226	3.85726	0.809965	0.844208	0.316221	0.878631	434.054	0.970445
182	57.4111	72.6719	6735.44	3.03531	2.58306	1.50983	0.584513	0.851003	0.502578	0.866475	49.5855	0.863692
183	66.7571	82.9488	6611.5	3.43144	2.61664	1.62316	0.620322	0.76255	0.526973	0.835327	61.0478	0.914476
184	453.948	314.162	7574.07	6.75183	4.31017	3.76811	0.874237	0.63837	0.441913	0.872193	459.334	1.01186
185	735.664	451.693	8386.75	8.30935	5.34494	4.14188	0.774916	0.643244	0.50154		770.542	1.04741
186	232.315	220.18	7411	7.33758	3.6403	2.17017	0.596152	0.496117	0.704238	0.772258	242.814	1.04519
187	170.898	165.93	7651.8	5.15005	3.40915	2.45496	0.72011	0.661964	0.523313	0.82635	180.548	1.05646
188	727.653	441.902	8152.95	7.77027	5.94148	3.98659	0.670976	0.764643	0.486943	0.855048	770.939	1.05949
189	144.195	145.146	6781.06	4.91663	3.0539	2.26745	0.742476	0.621137	0.53882	0.843786	142.609	0.989001
190	49.4003	66.7454	6639.84	3.42708	2.10783	1.52531	0.723638	0.615051	0.554925	0.841624	46.1535	0.934277
191	206.947	193.16	6792.48	5.83428	3.92669	2.21052	0.562947	0.673037	0.621116	0.807787	212.127	1.02503
192	230.98	218.38	6809.58	7.82188	2.9833	2.27362	0.762115	0.381404	0.709326	0.759887	222.236	0.962144
193	96.1303	102.422	6900.08	3.93147	2.60166	2.12611	0.817212	0.661752	0.459208	0.892495	91.0919	0.947588
194	184.25	205.109	6644.17	9.25373	5.36949	1.41334	0.263217	0.580252	0.847268	0.683432	294.161	1.59654
195	385.856	297.223	7137.67	9.23962	3.32751	3.10114	0.931971	0.360135	0.664365	0.817745	399.377	1.03504
196	279.045	226.313	7096.46	6.59234	3.67743	2.72876	0.742031	0.557833	0.58607	0.857426	277.101	0.993034
197	273.704	212.312	7160.83	5.14818	3.92784	3.23854	0.824509	0.762956	0.370936	0.906662	274.312	1.00222
198	718.307	439.991	7869.99	7.08542	5.58222	4.57592	0.819731	0.787846	0.354178	0.855301	758.123	1.05543
199	506.019	338.015	7619.2	7.57447	4.12489	3.82372	0.926988	0.544579	0.495182	0.873362	500.426	0.988947
200	289.726	257.069	7088.4	11.4534	3.43794	2.39177	0.695699	0.300169	0.791173	0.774887	394.494	1.36161
201	459.289	345.502	8662.03	7.26632	4.94454	3.40398	0.688433	0.680474	0.531539	0.79651	512.29	1.1154
202	962.638	606.787	7897.54	14.0848	4.78496	3.54626	0.741128	0.339725	0.74822	0.750014	1001.12	1.03998
203	70.7626	95.0478	6550.11	5.95236	3.05766	1.12978	0.369491	0.513689	0.810196	0.740015	86.1313	1.21719
204	578.117	366.343	8115.58	6.79172	5.23367	4.02887	0.769799	0.770596	0.406796	0.883747	599.872	1.03763
205	785.064	490.548	8872.85	8.29262	6.44234	3.88219	0.602605	0.776877	0.53185	0.808943	868.763	1.10661
206	344.467	260.45	7744.63	5.61186	4.23842	3.41317	0.805294	0.755262	0.391792	0.867336	340.062	0.987212
207	758.361	452.32	7816.99	9.296	4.57328	4.34786	0.950709	0.491962	0.532288	0.860265	774.261	1.02097
208	202.942	192.893	6981.61	6.18801	3.90695	2.17233	0.556016	0.631375	0.648946	0.795988	219.99	1.08401
209	110.817	118.546	6685.34	4.54391	2.74574	2.04484	0.744733	0.604268	0.549982	0.844912	106.865	0.964343
210	499.343	327.309	7622.88	6.35707	5.30117	3.51	0.662117	0.833902	0.447859	0.893504	495.478	0.992259
211	60.0814	81.1177	6539.33	4.70597	1.89111	1.60899	0.850818	0.401853	0.658096	0.771531	59.9801	0.998314
212	216.293	196.373	6934.66	6.36499	3.83832	2.18258	0.56863	0.603037	0.657095	0.826332	223.357	1.03266
213	44.0597	67.2425	6500.09	26.6818	1.9642	1.531	0.779455	0.0736155	0.94262	0.694936	336.097	7.62822
214	467.3	308.734	7581.7	6.48718	4.26906	4.08063	0.95586	0.658077	0.37097	0.908291	473.373	1.013
215	558.09	349.678	7450.26	6.13537	5.0223	4.52238	0.900461	0.818581	0.2629	0.905022	583.713	1.04591
216	256.347	221.511	7111.92	6.73405	3.68747	2.51397	0.681759	0.547586	0.626678	0.832093	261.489	1.02006
217	555.419	357.744	7657.76	6.53645	5.78421	3.56789	0.616833	0.884916	0.454154	0.880286	565.049	1.01734
218	284.385	226.953	7318.41	6.29282	3.55942	3.17807	0.892862	0.565632	0.494969	0.866198	298.178	1.0485
219	45.3948	60.7386	6768.74	2.55463	2.13711	1.7241	0.806747	0.836563	0.325105	0.878474	39.4281	0.868558
220	304.412	242.205	7180.54	6.39615	4.5066	2.62972	0.583526	0.70458	0.588859	0.857382	317.516	1.04305
221	181.579	167.082	7254.38	5.34526	3.18358	2.50821	0.787859	0.59559	0.530759	0.854789	178.788	0.984625
222	563.43	374.52	8352.35	7.34443	5.06329	3.6928	0.729328	0.689405	0.497197	0.848497	575.221	1.02093
223	105.476	110.421	7001.04	4.15048	2.46829	2.21827	0.898708	0.5947	0.465539	0.88246	95.1913	0.90249
224	16.0217	27.7693	6400.33	2.51079	1.26037	0.876094	0.695111	0.50198	0.651068	0.812102	11.613	0.724831
225	488.662	327.398	8113.34	6.79963	4.92778	3.46276	0.702702	0.724713	0.490743	0.879507	486.013	0.994579
226	77.4383	89.8327	6813.67	4.44655	2.22822	1.72804	0.775524	0.501112	0.611376	0.858932	71.717	0.926119
227	158.882	153.915	7104.37	5.72471	2.83506	2.24562	0.79209	0.495231	0.607732	0.837399	152.665	0.960872
228	391.197	272.919	7442.91	6.05966	4.0104	3.81614	0.95156	0.661819	0.370239	0.903771	388.462	0.993008
229	212.288	200.67	7049.65	7.61693	3.40824	2.0168	0.591743	0.447456	0.735221	0.794359	219.312	1.03309
230	73.4328	102.438	6571.31	9.47856	1.66344	1.3674	0.82203	0.175495	0.855738	0.678498	90.3098	1.22983
231	188.255	198.338	6748.86	6.28863	4.39238	1.66925	0.380033	0.698463	0.734561	0.737001	193.137	1.02593
232	16.0217	29.4708	6096.42	17.5743	1.68031	0.83619	0.497639	0.0956118	0.95242	0.60452	103.434	6.45585
233	176.239	153.288	7097.69	3.81091	3.66497	2.91069	0.79419	0.961704	0.236224	0.921993	170.288	0.966234
234	251.007	213.188	7123.65	5.5273	3.59719	2.97648	0.827446	0.650804	0.461495	0.846836	247.895	0.987603
235	49.4003	63.3014	6683.92	2.98457	2.44096	1.47955	0.606135	0.817861	0.504266	0.887922	45.1505	0.913973
236	245.666	243.76	6715.95	10.251	4.77363	1.6992	0.355954	0.465676	0.834241	0.718428	348.295	1.41776
237	162.887	179.873	6728.11	8.24446	2.92423	1.80268	0.616464	0.35469	0.781346	0.724204	182.046	1.11762
238	129.509	132.475	6971.05	5.26842	2.94798	2.09567	0.710884	0.559557	0.60222	0.851609	136.338	1.05273
239	244.331	206.693	7499.1	5.60545	3.39932	3.05225	0.8979	0.606432	0.455485	0.856483	243.619	0.997087
240	369.834	304.848	7093.18	7.72604	5.15179	2.47977	0.481341	0.666809	0.679038	0.770808	413.443	1.11791
241	716.972	444.388	7748.98	8.51817	5.06807	3.99225	0.787725	0.594972	0.531326	0.842062	721.931	1.00692
242	839.805	501.344	8294.98	7.50771	6.94019	4.05787	0.584692	0.924408	0.459506	0.834668	885.658	1.0546
243	419.235	306.549	8251.39	6.9754	3.796	3.75822	0.990048	0.544198	0.461218	0.83967	416.836	0.994279
244	45.3948	62.9941	6667.38	3.14804	2.01608	1.46767	0.727983	0.640421	0.533784	0.829776	39.0179	0.859523
245	85.4491	103.558	6769.12	5.11181	3.01307	1.46322	0.485624	0.589434	0.713757	0.797069	94.4024	1.10478
246	281.715	230.941	7241.29	7.23205	3.36241	2.72666	0.810924	0.464932	0.622976	0.844631	277.736	0.985874
247	546.073	350.02	7950.39	6.85968	4.7764	3.99003	0.835363	0.696301	0.418335	0.886601	547.608	1.00281
248	210.953	186.64	7005.93	4.45978	3.80014	2.93083	0.771243	0.852091	0.342831	0.855832	208.062	0.986296
249	180.244	173.038	7150.79	4.62354	3.4171	2.67538	0.782941	0.739065	0.421356	0.827556	177.054	0.982303
250	81.4437	103.59	6807.92	6.26351	2.06769	1.45021	0.701367	0.330118	0.768466	0.750058	78.6727	0.965977
251	265.693	216.087	6967.34	5.90188	3.59651	2.97785	0.827983	0.609384	0.49544	0.869467	264.767	0.996514
252	133.514	134.224	6646.02	4.7146	2.90209	2.33942	0.806115	0.615553	0.503794	0.868778	134.076	1.00421
253	1194.95	625.097	8548.26	9.35255	7.79906	4.46104	0.571997	0.833897	0.523014	0.849478	1363	1.14064
254	109.482	117.608	6881.9	3.43963	3.11445	2.34729	0.753678	0.90546	0.317575	0.845757	105.329	0.962073
255	261.688	209.161	7273.54	4.94417	4.03757	3.10116	0.768074	0.816633	0.372765	0.892704	259.314	0.99093
256	126.839	123.112	7047.28	3.79304	3.10716	2.47832	0.797616	0.819176	0.346612	0.909154	122.348	0.964598
257	313.758	257.145	7338.6	6.83062	3.86462	2.90756	0.752352	0.565779	0.574335	0.820466	321.502	1.02468
258	226.974	203.81	7200.57	6.92837	3.11652	2.73967	0.87908	0.449821	0.604571	0.822211	247.793	1.09172
259	492.668	336.722	7510.34	6.31576	5.57016	3.5074	0.629677	0.881946	0.444658	0.857824	516.854	1.04909
260	1034.74	562.306	8168.55	10.3281	5.42635	4.49508	0.828379	0.525399	0.564771	0.854297	1055.24	1.01982
261	98.8005	109.914	6952.96	4.47064	2.60859	1.98689	0.761669	0.583494	0.55557	0.846293	97.0595	0.982378
262	763.702	486.825	7591.18	10.4719	5.00169	3.69056	0.737863	0.477632	0.647573	0.804531	809.695	1.06022
263	372.505	286.196	7088.82	8.55834	3.773	2.97149	0.787566	0.440856	0.652796	0.828412	401.919	1.07896
264	204.277	184.854	7209.93	5.35286	3.28192	2.88672	0.879584	0.613114	0.460714	0.8393	212.425	1.03989
265	798.415	517.316	7595.36	11.7757	6.53156	3.09084	0.473216	0.554665	0.737524	0.776033	995.79	1.24721
266	336.456	248.569	7838.72	5.83691	3.94907	3.43613	0.870112	0.676569	0.411309	0.891481	331.77	0.986071
267	731.658	488.83	8115.39	9.91755	5.51341	3.38437	0.613844	0.555925	0.658749	0.772153	775.161	1.05946
268	861.167	510.38	8157.31	8.27526	6.33586	4.22666	0.667101	0.765639	0.489241	0.831695	928.268	1.07792
269	16.0217	29.0215	6389	3.73768	0.952807	0.711049	0.746268	0.254919	0.809762	0.685206	10.6071	0.662044
270	906.562	591.156	8251.94	11.9116	6.01993	3.86533	0.642088	0.505382	0.6755	0.741778	1161.02	1.28068
271	891.875	558.189	7744.92	9.76569	7.26013	3.36655	0.463703	0.743432	0.655268	0.777905	999.818	1.12103
272	180.244	178.865	6912.84	5.13152	4.29427	1.91914	0.446907	0.836842	0.62601	0.792206	177.146	0.982808
273	1275.06	654.998	8768.9	8.43263	7.84747	4.71747	0.601146	0.930607	0.44057	0.848597	1307.65	1.02556
274	315.094	247.999	7514.21	5.6382	4.95291	2.77807	0.560898	0.878455	0.507277	0.858127	324.963	1.03132
275	495.338	350.847	7856.56	9.26697	4.1336	3.10061	0.7501	0.446057	0.665412	0.822572	497.51	1.00439
276	560.76	386.663	8065.22	8.16682	4.76752	3.65074	0.765753	0.583766	0.55298	0.815363	595.408	1.06179
277	42.7246	56.7532	6547.97	2.51284	2.0852	1.72852	0.828948	0.829818	0.312124	0.888761	37.9383	0.887973
278	132.179	132.24	7110.91	4.32525	2.96761	2.36958	0.798481	0.686113	0.452152	0.852982	127.403	0.963865
279	504.684	369.035	7655.34	8.82753	4.84587	2.91158	0.600837	0.548949	0.670171	0.79185	521.708	1.03373
280	618.171	404.883	7806.88	7.01243	6.61765	3.36064	0.50783	0.943702	0.52076	0.836478	653.256	1.05676
281	57.4111	72.9065	6751.53	3.09527	2.29466	1.79625	0.782795	0.741344	0.419679	0.836545	53.4406	0.930841
282	84.114	100.044	7187.24	3.65144	2.73716	1.98641	0.725717	0.749612	0.455994	0.838525	83.1615	0.988676
283	472.64	331.984	7609.56	6.90583	4.68958	3.57781	0.762927	0.679076	0.481915	0.847323	485.35	1.02689
284	522.041	360.406	7929.27	8.07575	4.24776	3.75307	0.88354	0.52599	0.535267	0.835352	539.284	1.03303
285	514.03	352.312	8476.06	6.36089	4.91124	4.19304	0.853764	0.7721	0.340809	0.842298	548.689	1.06743
286	412.559	300.695	7919.49	6.42458	4.62413	3.54817	0.767315	0.719756	0.44772	0.849241	441.538	1.07024
287	268.364	218.99	8044.28	4.83264	3.98446	3.47418	0.87193	0.82449	0.281102	0.865087	280.217	1.04417
288	514.03	373.161	7436.4	7.80246	5.09199	3.30399	0.648861	0.652613	0.576545	0.79576	549.853	1.06969
289	408.554	300.225	7591.5	7.3703	4.25267	3.16299	0.743766	0.577001	0.570846	0.845685	415.273	1.01645
290	659.56	408.033	7946.15	7.65379	5.33846	3.93936	0.737921	0.697492	0.485306	0.865432	674.227	1.02224
291	479.316	379.715	7317.65	11.4834	4.20677	2.57464	0.612024	0.366333	0.775795	0.73689	520.987	1.08694
292	741.004	440.371	8127.15	8.79467	4.76929	4.36056	0.9143	0.542293	0.504182	0.869504	766.132	1.03391
293	401.878	285.846	7655.33	6.32866	4.36571	3.48643	0.798595	0.689832	0.449104	0.876851	403.493	1.00402
294	197.601	216.663	6602.78	7.24501	4.39878	1.54352	0.350897	0.607146	0.786955	0.688732	206.049	1.04275
295	643.539	420.059	8139.33	8.55705	5.65567	3.46149	0.612039	0.660937	0.595481	0.827917	701.713	1.0904
296	224.304	190.954	7728.61	4.95837	3.446	3.20251	0.929343	0.694986	0.354119	0.876485	229.21	1.02187
297	64.0868	82.5171	6962.19	3.29101	2.41806	1.83934	0.760667	0.734746	0.441103	0.815394	61.3119	0.956701
298	272.369	223.065	7250.35	4.98891	4.58248	2.87206	0.626748	0.918535	0.42431	0.853286	275.036	1.00979
299	498.008	343.507	7598.31	8.15305	3.94806	3.77305	0.955672	0.484243	0.537222	0.849562	508.726	1.02152
300	112.152	142.131	6576.89	6.25975	3.44921	1.34692	0.390501	0.551014	0.784828	0.687787	121.817	1.08618
301	327.11	245.391	7752.25	5.12671	4.29213	3.50912	0.817571	0.837209	0.315522	0.890144	323.444	0.988794
302	217.628	191.619	7216.56	5.86622	3.81186	2.37357	0.622681	0.649798	0.595383	0.848046	222.324	1.02158
303	1057.43	585.422	8267.68	9.46961	6.0714	4.52471	0.74525	0.641146	0.522186	0.835142	1089.68	1.0305
304	546.073	387.065	7567.97	10.5382	4.1498	3.02508	0.72897	0.393785	0.712943	0.79708	554.142	1.01478
305	252.342	204.945	7296.4	4.95935	3.56416	3.374	0.946647	0.718674	0.319669	0.884774	249.813	0.989978
306	423.24	330.74	7730.86	9.19649	4.01253	2.95969	0.737613	0.436311	0.678171	0.781981	457.483	1.08091
307	25.3677	41.7533	6489.63	3.59357	1.50028	0.962206	0.641349	0.417492	0.732242	0.776527	21.7298	0.856594
308	265.693	221.764	7332.68	5.95031	3.88022	2.78629	0.718074	0.652104	0.531741	0.84597	269.47	1.01421
309	105.476	110.564	6973.34	4.04902	2.79109	2.0728	0.742649	0.689325	0.488074	0.883279	98.1231	0.930286
310	200.271	187.303	7683.74	5.94502	2.95491	2.72864	0.923424	0.49704	0.541021	0.817329	200.785	1.00257
311	161.552	144.849	7301.45	4.12001	3.32733	2.70686	0.813525	0.807601	0.342996	0.918234	155.435	0.962135
312	381.851	275.867	8223.03	6.27915	4.05368	3.64305	0.898702	0.645578	0.419817	0.879146	388.422	1.01721
313	445.938	305.222	8567.13	5.72067	4.67565	3.97773	0.850732	0.817326	0.304675	0.883031	445.669	0.999399
314	1496.69	772.924	8339.88	12.0684	7.94619	3.9978	0.503109	0.658429	0.668738	0.800711	1605.9	1.07297
315	494.003	355.405	8231.28	6.20375	5.37513	3.86775	0.719563	0.866432	0.376548	0.812486	540.244	1.09361
316	496.673	333.445	7481.1	7.64499	4.17402	3.70266	0.887074	0.545981	0.515675	0.872757	494.919	0.996469
317	304.412	250.604	7867.69	5.24948	4.08029	3.1289	0.766834	0.777275	0.403959	0.823416	280.729	0.922201
318	106.811	114.483	6926.91	4.93821	2.6055	2.03856	0.782405	0.52762	0.587187	0.850311	109.868	1.02862
319	365.829	287.904	7788.03	7.15971	3.76803	3.13379	0.831679	0.526283	0.562302	0.812409	354.135	0.968035
320	34.7137	54.7798	6393.85	4.06234	1.53392	1.25785	0.820027	0.377594	0.690362	0.726264	32.8319	0.945791
321	133.514	143.7	7679.26	3.84931	3.67646	2.27245	0.618107	0.955097	0.409648	0.805345	134.708	1.00894
322	587.463	430.883	7316.61	13.9563	4.05358	3.0481	0.751954	0.290449	0.781596	0.748776	722.314	1.22955
323	222.969	191.803	7870.09	4.45305	3.80593	3.15517	0.829016	0.85468	0.291457	0.867343	223.991	1.00458
324	327.11	264.386	7889.72	6.47916	4.04135	2.87314	0.710935	0.623746	0.556557	0.817149	315.13	0.963377
325	140.19	139.404	6922.01	4.24073	3.91603	2.12988	0.543889	0.923433	0.497755	0.851261	148.16	1.05685
326	110.817	115.79	7320.39	3.95341	3.06146	2.08727	0.68179	0.774385	0.472032	0.863663	105.82	0.954912
327	228.309	209.886	7125.2	6.40469	3.9654	2.26254	0.570569	0.619141	0.646737	0.799994	240.697	1.05426
328	100.136	104.848	7032.85	3.39141	2.94533	2.30366	0.782139	0.868468	0.320737	0.901566	96.3876	0.96257
329	25.3677	38.9294	6594.47	2.21451	1.63312	1.41009	0.863435	0.737464	0.363248	0.894572	21.3615	0.842074
330	74.768	90.3242	6690.93	5.32604	2.12979	1.70116	0.798743	0.399883	0.680596	0.837494	80.8304	1.08108
331	341.796	263.485	7919.13	5.67894	4.4667	3.45643	0.773822	0.786537	0.39136	0.851476	367.257	1.07449
332	140.19	135.227	6868.05	4.14937	3.03331	2.53432	0.835494	0.73103	0.389229	0.895443	133.613	0.953086
333	44.0597	61.6792	6710.36	2.99348	2.13639	1.5126	0.708018	0.713682	0.4947	0.831038	40.52	0.919661
334	225.639	198.062	8265.4	5.22831	3.58662	3.05051	0.850525	0.686	0.416539	0.840534	239.612	1.06193
335	150.871	173.804	6735.89	6.43115	3.80584	1.54259	0.405321	0.591783	0.760138	0.713731	158.153	1.04827
336	25.3677	38.2265	6379.05	3.41986	1.8097	0.765735	0.423128	0.529173	0.776092	0.739133	19.851	0.78253
337	138.855	144.768	6944.46	6.34171	2.57251	2.07385	0.806161	0.405649	0.672982	0.82341	141.72	1.02063
338	212.288	193.743	7038.88	5.97005	3.7657	2.17594	0.577831	0.630765	0.635525	0.824975	204.908	0.965237
339	237.655	207.577	7702.61	5.4413	3.3945	3.1296	0.921964	0.62384	0.424842	0.83434	242.134	1.01884
340	30.7083	48.0507	6620.17	3.60201	1.97834	1.0276	0.519425	0.549233	0.714715	0.806005	30.673	0.998852
341	373.84	284.617	8176.51	6.56895	4.70831	3.1267	0.664082	0.716752	0.524018	0.838961	405.075	1.08355
342	311.088	269.508	7050.51	9.92642	3.33252	2.60323	0.78116	0.335722	0.737747	0.772068	360.717	1.15953
343	24.0326	37.8251	6536.61	2.68695	1.58911	1.02358	0.64412	0.591419	0.619055	0.814615	18.3073	0.761772
344	24.0326	32.7954	6437.72	3.17227	1.35658	0.897002	0.661221	0.427638	0.717237	0.757294	16.1696	0.67282
345	225.639	192.564	7289.04	5.42328	3.6796	2.81949	0.766251	0.678481	0.480113	0.870472	235.68	1.0445
346	50.7354	64.6333	7215.79	2.57775	2.10057	1.94157	0.92431	0.814882	0.246796	0.891206	44.0372	0.867978
347	433.921	334.844	7200.52	7.70752	5.60762	2.67899	0.477741	0.727552	0.652418	0.787942	485.013	1.11774
348	1174.93	606.554	8368.04	8.06734	7.08749	5.26537	0.74291	0.878542	0.347323	0.867006	1261.07	1.07332
349	20.0271	33.0007	6492.07	2.36645	1.56489	1.02704	0.6563	0.661281	0.566001	0.857038	15.9314	0.795491
350	245.666	241.902	6788.52	12.7608	3.52822	1.85437	0.525583	0.276488	0.854682	0.722009	349.72	1.42356
351	261.688	215.957	6943.66	5.30402	4.23566	2.77253	0.654569	0.798575	0.477277	0.863335	260.911	0.997031
352	575.446	392.051	7597.24	8.76231	4.38908	3.80848	0.867718	0.500904	0.565356	0.816682	613.525	1.06617
353	435.256	314.376	7203.88	6.38814	4.69397	3.62337	0.771919	0.734795	0.432797	0.840401	455.11	1.04561
354	333.786	249.771	7427.17	5.40512	4.2529	3.46248	0.814147	0.786827	0.359408	0.88797	333.401	0.998847
355	126.839	124.329	7650.68	4.01675	3.28747	2.24035	0.681483	0.818441	0.442247	0.900852	123.92	0.976992
356	297.737	257.084	7492.06	6.57955	3.80573	2.94831	0.774703	0.578418	0.551898	0.7867	309.24	1.03864
357	193.596	187.142	7240.86	6.71922	3.186	2.61125	0.819601	0.474162	0.611377	0.801123	234.154	1.2095
358	778.388	459.346	8016.36	8.17878	5.56288	4.17762	0.750981	0.68016	0.489212	0.863117	796.17	1.02284
359	158.882	150.227	7260.2	4.18992	3.60036	2.40634	0.668362	0.859291	0.425683	0.874829	152.054	0.957023
360	104.141	125.272	6559.81	6.71159	2.85899	1.35342	0.47339	0.425977	0.798346	0.748016	108.782	1.04457
361	515.365	345.648	7666.15	7.59567	4.36491	3.77112	0.863963	0.574658	0.503517	0.864498	523.723	1.01622
362	114.822	129.028	6647.73	4.1939	3.83578	1.64881	0.429851	0.914608	0.606855	0.794767	111.105	0.967622
363	498.008	333.074	7522.25	5.83768	5.68916	3.62098	0.63647	0.974559	0.379723	0.876721	503.735	1.0115
364	376.51	303.028	7194.72	7.89179	4.51433	2.57281	0.56992	0.572028	0.673989	0.791064	383.941	1.01974
365	33.3786	54.0293	6474.08	33.5811	1.73685	0.777964	0.447916	0.0517212	0.976833	0.651651	190.066	5.69427
366	316.429	264.238	7254.63	7.80333	3.95803	2.54685	0.643464	0.507223	0.67362	0.797155	329.497	1.0413
367	389.862	275.834	7397.41	5.33488	4.97514	3.54049	0.711636	0.932567	0.336351	0.892228	393.625	1.00965
368	459.289	348.578	7059.9	8.03275	6.22624	2.53687	0.407448	0.775106	0.684185	0.784302	531.467	1.15715
369	44.0597	57.7428	6696.91	3.18725	1.82747	1.58907	0.869546	0.573367	0.501431	0.893226	38.7701	0.879945
370	137.52	132.416	7043.95	4.23592	2.89816	2.56627	0.885484	0.684185	0.394165	0.892308	131.966	0.959612
371	129.509	129.471	7047.84	4.41172	2.62516	2.4836	0.946072	0.595043	0.437046	0.87667	120.485	0.930325
372	16.0217	28.4158	6401.92	1.89894	1.63352	0.939968	0.575424	0.860231	0.505002	0.846132	12.2134	0.762304
373	65.422	89.936	6570.78	6.23062	2.6036	1.21083	0.46506	0.417873	0.805664	0.756737	82.277	1.25764
374	359.153	277.568	7316.19	6.38644	4.07241	3.35529	0.823909	0.637664	0.474623	0.838794	365.535	1.01777
375	56.076	85.3676	6441.76	5.67156	2.19471	1.13376	0.516588	0.386968	0.800097	0.655295	59.1142	1.05418
376	244.331	234.376	6654.12	7.24408	4.83604	1.82344	0.377052	0.667585	0.748286	0.747762	267.579	1.09515
377	77.4383	93.2182	6967.31	5.14763	2.16968	1.82933	0.843132	0.421491	0.644627	0.820124	85.5822	1.10517
378	263.023	237.016	7017.38	8.764	3.06187	2.49563	0.815066	0.349369	0.715241	0.786056	280.516	1.06651
379	265.693	223.859	7147.14	6.8342	3.33116	2.81422	0.844817	0.487425	0.588215	0.83721	268.367	1.01006
380	420.57	309.323	7359.72	6.51361	5.21462	3.1599	0.605969	0.800574	0.514877	0.836444	449.579	1.06898
381	82.7788	95.6693	6675.58	4.79201	2.36306	1.70845	0.722979	0.493126	0.643481	0.843882	81.0369	0.978957
382	28.038	47.1118	6537.67	7.6218	1.14583	1.01463	0.885494	0.150336	0.866878	0.673661	37.117	1.32381
383	560.76	405.085	7547.87	9.65984	5.55872	2.80273	0.504204	0.575446	0.709858	0.776796	630.397	1.12418
384	156.212	152.004	7160.05	5.09804	2.89265	2.50591	0.866303	0.567404	0.508457	0.845392	154.794	0.990923
385	16.0217	28.0005	6488.33	4.2335	1.13097	0.961409	0.850077	0.267147	0.772905	0.846407	19.2818	1.20348
386	80.1085	99.3603	6743.85	4.80941	2.65241	1.50376	0.566942	0.551503	0.68733	0.786965	80.3525	1.00305
387	137.52	142.124	6921.5	5.31753	3.12219	1.94834	0.624031	0.58715	0.633601	0.824548	135.495	0.985274
388	33.3786	58.1889	6558.96	8.37729	2.72549	1.10276	0.40461	0.325343	0.868363	0.700134	105.467	3.15974
389	293.731	236.968	7054.83	6.86443	3.55225	2.99911	0.844283	0.517487	0.563095	0.845796	306.329	1.04289
390	198.936	180.144	7736.18	4.15118	4.00766	2.81872	0.703333	0.965427	0.320984	0.85132	196.428	0.98739
391	647.544	404.773	7884.43	7.80098	5.09102	3.77219	0.740949	0.652613	0.516447	0.860969	627.531	0.969094
392	33.3786	54.7126	7283.16	5.06366	2.12786	0.848198	0.398615	0.420223	0.832493	0.712095	38.282	1.1469
393	18.692	23.139	6591.21	2.42691	1.61705	0.583155	0.360629	0.6663	0.759713	0.753747	9.5863	0.512856
394	93.46	117.953	7133.24	4.41853	3.39078	1.5699	0.462991	0.7674	0.644701	0.727864	98.5231	1.05417
395	53.4057	70.0636	6653.82	3.1052	2.56827	1.41336	0.550317	0.827086	0.544841	0.835751	47.2141	0.884064
396	45.3948	59.5367	6700.15	2.54224	2.27052	1.66976	0.735411	0.893116	0.343193	0.897135	40.3725	0.889364
397	110.817	126.713	6867.45	6.91086	2.37418	1.74749	0.73604	0.343544	0.747138	0.784672	120.102	1.08379
398	158.882	172.437	6788.05	13.9093	3.34963	1.59956	0.477534	0.240819	0.885001	0.738581	312.17	1.96479
399	50.7354	68.1229	6686.76	3.26873	2.02258	1.57057	0.776517	0.618766	0.519518	0.849332	43.4939	0.857269
400	145.531	142.724	6834.3	4.45612	3.4593	2.22914	0.644389	0.776303	0.499758	0.862968	143.936	0.989045
401	443.267	332.814	7347.31	8.52332	5.55063	2.99305	0.539227	0.651228	0.64884	0.802562	593.134	1.3381
402	16.0217	27.3218	6044.5	2.19638	1.32301	1.04332	0.788596	0.602359	0.524983	0.848064	12.6993	0.792628
403	138.855	139.12	6867.36	5.28513	2.69912	2.15328	0.797771	0.5107	0.592578	0.842977	128.666	0.926625
404	193.596	218.728	6766.79	10.3909	4.63546	1.58285	0.341465	0.44611	0.847669	0.673685	319.354	1.64959
405	54.7408	70.6412	6940.56	2.79217	2.13429	1.83043	0.857627	0.764383	0.344445	0.852192	45.6916	0.83469
406	439.262	329.984	7241.87	8.19314	4.82695	2.71712	0.562905	0.589145	0.668367	0.810474	450.111	1.0247
407	85.4491	99.7423	6373.36	5.14034	2.17489	1.74968	0.804491	0.423102	0.659619	0.83144	81.9361	0.958887
408	138.855	148.297	6816.33	6.89465	2.43693	1.93703	0.794863	0.353453	0.719053	0.786178	136.327	0.981793
409	305.748	232.619	7425.07	5.12224	4.35275	3.17465	0.729343	0.849774	0.380224	0.894057	296.489	0.969717
410	20.0271	34.8581	6504.07	3.32017	1.13093	1.00639	0.889875	0.340625	0.696886	0.771435	15.8289	0.790374
411	504.684	341.942	7444.87	6.93689	5.32179	3.37651	0.634469	0.767173	0.513253	0.858418	522.13	1.03457
412	331.115	243.369	7436.64	5.37975	4.13076	3.57766	0.866102	0.767835	0.334977	0.902736	333.028	1.00578
413	141.525	137.25	7145.17	4.56779	2.8887	2.54822	0.882135	0.632406	0.442133	0.879699	140.842	0.995175
414	447.273	320.902	8118.04	7.11632	4.34196	3.67371	0.846095	0.610141	0.483762	0.842224	475.483	1.06307
415	1667.59	884.618	8429.56	17.9399	5.98894	4.43343	0.740269	0.333834	0.752873	0.752018	1995.25	1.19649
416	30.7083	49.2941	6594.52	7.59441	1.31628	0.952708	0.723786	0.173323	0.874551	0.741327	39.8925	1.29908
417	198.936	178.55	7224.92	5.96195	3.25637	2.50422	0.769023	0.546192	0.579966	0.856538	203.65	1.02369
418	336.456	273.429	7841.99	5.61374	4.72286	3.19408	0.676302	0.841303	0.431025	0.810802	354.725	1.0543
419	515.365	353.9	7882.9	7.01113	4.78917	4.04448	0.844505	0.683081	0.423135	0.843674	568.851	1.10378
420	315.094	255.383	8371.34	5.51013	4.65454	3.25161	0.698588	0.844725	0.409885	0.827369	349.322	1.10863
421	45.3948	66.3477	6478.68	7.87987	1.51632	1.37405	0.906172	0.192429	0.825626	0.742122	68.7701	1.51493
422	368.499	302.857	7007.96	9.55358	3.64813	2.789	0.764501	0.38186	0.708067	0.778006	407.168	1.10494
423	137.52	180.305	6540	8.86271	3.45747	1.24562	0.36027	0.390114	0.859454	0.617975	159.882	1.16261
424	268.364	212.886	7185.69	5.61021	3.5359	3.13929	0.887833	0.630263	0.440432	0.887897	260.855	0.972021
425	106.811	130.61	6623.69	10.6425	2.24186	1.65721	0.739209	0.210652	0.844284	0.7108	165.622	1.5506
426	116.157	134.141	6572.94	5.30172	3.56598	1.46442	0.410663	0.672608	0.723785	0.758974	115.971	0.998393
427	17.3569	29.3401	6423.85	2.62962	1.1445	1.03148	0.901244	0.435236	0.607746	0.800566	13.0034	0.749182
428	21.3623	35.6752	6508.75	2.74608	1.28241	1.09338	0.852596	0.466998	0.601839	0.816584	16.1288	0.755013
429	18.692	31.7914	6404.64	2.46976	1.34294	1.05838	0.788108	0.543754	0.571463	0.851548	14.7042	0.786656

## Sheet: AllCombined
WOC														WC
#	vol	ar	int	Elong	Emed	Eshort	flat	elo	anis	sphe	ElliVolume	EV_SV		#	vol	ar	int	Elong	Emed	Eshort	flat	elo	anis	sphe	ElliVolume	EV_SV		Bins	WOC	WC
1	919.913	572.292	7343.3	14.1308	5.02361	3.48461	0.693647	0.355507	0.753404	0.771859	1036.16	1.12637		1	18.692	32.2178	6578.07	2.58342	1.57256	0.839331	0.533737	0.608711	0.675108	0.787592	14.2831	0.764129		0.01	0	0
2	234.985	201.419	6936.77	5.83417	3.48961	2.67251	0.765849	0.598133	0.541921	0.853736	227.91	0.969891		2	1591.49	827.026	8725.53	12.3173	7.34735	4.57513	0.622691	0.596508	0.628559	0.779562	1734.35	1.08976		0.02	0	0
3	415.229	298.72	7199.22	7.5158	4.13976	3.31554	0.800902	0.550808	0.558857	0.860859	432.11	1.04065		3	429.916	307.406	7745.29	7.29668	4.08284	3.6114	0.88453	0.559548	0.505063	0.854285	450.663	1.04826		0.03	0	0
4	45.3948	69.3359	6506.71	6.28389	2.35051	0.967725	0.411709	0.374053	0.845999	0.71154	59.8729	1.31894		4	22.6974	36.1858	6629.06	2.21336	1.49585	1.28507	0.859088	0.675827	0.419405	0.886407	17.8219	0.785197		0.04	0	0
5	85.4491	110.711	6580.77	4.97232	2.79834	1.46529	0.523628	0.562784	0.705311	0.716431	85.4028	0.999457		5	373.84	305.313	7099.93	11.5973	3.2142	2.9928	0.931119	0.277151	0.74194	0.777192	467.299	1.25		0.05	0	0
6	110.817	118.466	6689.4	3.93701	3.44854	1.85492	0.537887	0.875928	0.52885	0.857108	105.491	0.951942		6	417.9	287.022	8516.47	5.33316	4.4844	4.199	0.936359	0.840852	0.212661	0.902821	420.652	1.00659		0.06	0	0
7	192.261	193.974	6468.33	8.60262	2.53268	2.15121	0.849381	0.294407	0.749936	0.763964	196.327	1.02115		7	618.171	389.145	8121.93	7.54896	4.72385	4.1805	0.884978	0.625762	0.446215	0.870202	624.453	1.01016		0.07	1	0
8	186.92	217.256	6703.78	7.38125	4.28987	1.74434	0.40662	0.581184	0.763679	0.637129	231.363	1.23777		8	1719.66	967.363	8425.84	21.3956	6.61142	3.85928	0.583729	0.309008	0.819623	0.69865	2286.73	1.32975		0.08	0	0
9	224.304	229.614	6800.11	9.18739	3.07857	2.0176	0.655369	0.335086	0.780395	0.709491	239.036	1.06568		9	287.056	244.653	7832.05	6.09496	4.45123	2.75264	0.6184	0.730313	0.548374	0.81195	312.815	1.08974		0.09	0	0
10	1264.38	753.368	7483.95	14.8334	6.9726	3.37261	0.483695	0.47006	0.772635	0.729367	1461.14	1.15562		10	22.6974	37.6049	6396.76	2.75838	1.31962	1.16405	0.882109	0.478406	0.577994	0.831019	17.7486	0.781966		0.1	1	0
11	17.3569	17.5934	6377.62	1.63808	1.2335	0.861656	0.698547	0.753013	0.473985	0.873175	7.29284	0.420171		11	680.923	431.818	8424	7.34168	5.84629	4.07018	0.696198	0.796314	0.445607	0.835527	731.775	1.07468		0.11	0	0
12	265.693	223.486	6965.95	7.21374	3.31248	2.67965	0.808957	0.45919	0.628535	0.838365	268.213	1.00948		12	291.061	232.345	7367.18	5.29311	3.96114	3.25958	0.822887	0.748359	0.384185	0.862988	286.274	0.983552		0.12	0	0
13	186.92	189.068	6814.71	7.7538	2.92616	2.09483	0.715895	0.377384	0.729832	0.758438	199.09	1.06511		13	101.471	126.792	6544.37	11.0064	1.9594	1.57698	0.804828	0.178024	0.856721	0.70621	142.456	1.40391		0.13	0	0
14	451.278	347.864	6900.33	9.60689	4.34671	2.59693	0.597447	0.452457	0.729681	0.775815	454.247	1.00658		14	60.0814	74.7008	6498.49	3.46515	2.10692	1.86282	0.88414	0.608033	0.462414	0.859797	56.9678	0.948178		0.14	0	0
15	98.8005	108.716	6774.42	4.53959	2.44258	2.08649	0.854217	0.538062	0.540378	0.849646	96.9105	0.98087		15	417.9	283.434	7827.48	5.74368	4.67363	3.70127	0.791948	0.8137	0.355592	0.910808	416.183	0.995893		0.15	0	0
16	105.476	125.987	6714.06	6.74403	2.16763	1.79595	0.828531	0.321414	0.733698	0.7577	109.973	1.04263		16	327.11	244.885	7333.56	5.62352	4.51333	2.99669	0.663966	0.80258	0.467114	0.886926	318.593	0.973962		0.16	0	1
17	519.37	387.508	6953.04	11.221	4.90458	2.59442	0.528979	0.43709	0.768788	0.76537	598.085	1.15156		17	46.73	66.6402	6527.77	4.66163	1.86344	1.45355	0.780032	0.399741	0.688189	0.75401	52.8897	1.13181		0.17	0	0
18	197.601	182.368	7057.5	4.63059	3.67313	2.83534	0.771913	0.793231	0.387694	0.834432	202.007	1.0223		18	120.163	133.286	6691.13	4.56407	3.73912	1.67995	0.44929	0.81925	0.631919	0.784072	120.09	0.999393		0.18	0	0
19	895.881	569.243	7305.74	11.476	6.8529	3.11924	0.455171	0.597152	0.728194	0.762006	1027.55	1.14697		19	21.3623	35.4018	6275.25	2.33487	1.47501	1.1336	0.768532	0.631734	0.514492	0.831382	16.3533	0.765522		0.19	0	0
20	835.799	507.791	7492.67	10.1951	5.26214	3.91656	0.744291	0.516141	0.615841	0.817823	880.136	1.05305		20	16.0217	27.6623	6444.5	2.37412	1.26342	1.01967	0.807068	0.532164	0.570507	0.876943	12.8115	0.799632		0.2	0	0
21	25.3677	39.9054	6295	2.86148	1.76572	0.951154	0.538676	0.617067	0.667601	0.77262	20.1304	0.793545		21	138.855	156.901	6694.5	7.29881	2.98151	1.58499	0.531608	0.408492	0.782843	0.733962	144.479	1.0405		0.21	1	0
22	136.185	145.66	6732.33	4.79144	3.79298	1.84861	0.487375	0.791617	0.614186	0.797029	140.728	1.03336		22	81.4437	98.522	6680.54	4.2746	2.74154	1.58456	0.577983	0.641356	0.629307	0.801804	77.7837	0.955061		0.22	0	0
23	86.7843	104.554	6791.75	4.05868	3.19052	1.52334	0.477457	0.786098	0.624672	0.802979	82.6286	0.952114		23	503.349	402.627	6994.66	13.3565	4.9129	2.3384	0.475973	0.367827	0.824924	0.721848	642.746	1.27694		0.23	0	0
24	879.859	548.796	7653.68	12.2793	5.84196	3.35827	0.574853	0.475758	0.726509	0.781997	1009.1	1.14689		24	62.7517	92.7038	6526.49	5.95095	3.20357	1.00455	0.313572	0.538329	0.831195	0.679841	80.2197	1.27837		0.24	0	0
25	543.403	452.862	6778.47	9.48324	6.8189	2.18936	0.321073	0.719048	0.769133	0.676894	593.031	1.09133		25	347.137	269.034	7211.72	7.54676	3.696	2.8578	0.773213	0.489747	0.621321	0.83669	333.897	0.96186		0.25	0	0
26	528.716	382.963	7116.21	10.8474	3.94011	3.00568	0.762842	0.363232	0.722911	0.787759	538.101	1.01775		26	16.0217	27.0579	6508.08	2.09875	1.1612	1.14259	0.983974	0.553281	0.455585	0.82626	11.6639	0.728008		0.26	0	0
27	20.0271	8.45344	6387.87	1.76531	0.531128	0.500497	0.942329	0.300869	0.716482	0.795816	1.96567	0.0981503		27	65.422	92.0641	6528.98	4.10939	2.84895	1.24402	0.436657	0.693279	0.697275	0.723029	61.0067	0.93251		0.27	0	0
28	152.206	161.666	6703.59	5.46868	3.86214	1.77915	0.460665	0.706229	0.674665	0.773561	157.403	1.03414		28	683.593	460.48	7652.87	10.0864	5.74699	2.98759	0.519854	0.569779	0.703799	0.785271	725.411	1.06117		0.28	0	0
29	562.095	412.079	6937.9	9.70611	4.95565	2.7573	0.556396	0.51057	0.715921	0.76161	555.545	0.988346		29	321.769	261.46	6990.22	5.81223	5.41958	2.51147	0.463407	0.932444	0.567899	0.817504	331.38	1.02987		0.29	0	0
30	78.7734	106.603	6615.08	6.56756	1.97965	1.46341	0.739226	0.301429	0.777176	0.700651	79.6981	1.01174		30	224.304	196.984	7597.76	4.95971	3.54066	2.9543	0.834394	0.713884	0.404339	0.84699	217.312	0.968828		0.3	0	0
31	154.877	147.084	6768.03	4.35626	3.2229	2.57285	0.798301	0.739832	0.409391	0.873438	151.309	0.976964		31	110.817	120.303	6853.95	5.12753	2.4973	1.9265	0.771434	0.487037	0.624283	0.833325	103.332	0.93246		0.31	0	1
32	373.84	338.488	6753.32	14.0179	3.47698	2.1382	0.61496	0.248038	0.847467	0.692436	436.54	1.16772		32	64.0868	79.4164	6649.88	3.53522	2.72536	1.45826	0.535071	0.770917	0.587505	0.839316	58.8524	0.918322		0.32	0	0
33	145.531	149.216	6782.22	4.53277	3.08251	2.28867	0.742467	0.68005	0.495085	0.816478	133.949	0.920419		33	145.531	153.319	6822.4	5.55519	3.10511	1.99733	0.64324	0.558957	0.640457	0.792947	144.316	0.991655		0.33	0	0
34	327.11	268.041	6858.34	6.53715	5.03166	2.38435	0.47387	0.769702	0.635261	0.812432	328.517	1.0043		34	1260.37	680.439	8384.94	10.2943	6.23445	4.93402	0.791413	0.605624	0.520701	0.809854	1326.43	1.05241		0.34	0	0
35	137.52	143.623	6762.22	4.98083	3.0712	2.12838	0.693013	0.616605	0.572685	0.817928	136.379	0.991707		35	136.185	141.803	7665.42	4.13175	2.94959	2.42683	0.822768	0.713884	0.412639	0.830612	123.886	0.909694		0.35	0	0
36	385.856	316.337	7095.7	8.89102	4.11499	2.46216	0.59834	0.462825	0.723073	0.765112	377.334	0.977913		36	456.619	387.774	6985.27	11.0449	4.75224	2.21375	0.465832	0.430266	0.799569	0.703059	486.718	1.06592		0.36	0	0
37	48.0651	64.7799	6600.56	3.16288	2.3498	1.3039	0.554897	0.742931	0.58775	0.82221	40.5926	0.844533		37	1600.84	810.493	8904.46	12.8115	6.75585	5.03953	0.74595	0.527329	0.606639	0.799094	1827.08	1.14133		0.37	0	0
38	30.7083	48.933	6531.13	6.19977	1.42809	1.06039	0.742527	0.230346	0.828962	0.797112	39.3267	1.28065		38	523.376	356.739	7425.41	7.39344	5.05181	3.40948	0.674903	0.683283	0.538851	0.845224	533.421	1.01919		0.38	0	0
39	69.4274	83.2584	6756.96	3.99509	2.39002	1.63215	0.682904	0.59824	0.591459	0.852363	65.2796	0.940258		39	433.921	371.183	6976.69	15.4074	4.13537	2.17205	0.525237	0.268402	0.859025	0.703808	579.698	1.33595		0.39	0	0
40	173.569	200.777	6625.82	10.3893	2.28717	1.93434	0.845733	0.220146	0.813815	0.665363	192.534	1.10927		40	599.479	376.07	7759.1	6.88554	4.78598	4.49363	0.938916	0.695076	0.347382	0.8841	620.289	1.03471		0.4	0	0
41	217.628	199.242	6760.47	6.41435	3.83373	2.09033	0.545246	0.597681	0.674117	0.809119	215.317	0.989379		41	16.0217	25.954	6445.67	74.3224	5.09792	2.79128	0.547533	0.068592	0.962444	0.785199	4430.01	276.5		0.41	0	0
42	345.802	302.277	6827.14	9.89465	4.27078	2.12735	0.498119	0.431625	0.785	0.736685	376.561	1.08895		42	25.3677	36.7055	6494.11	2.4534	1.79347	0.962056	0.53642	0.731016	0.607868	0.827128	17.7318	0.698989		0.42	0	0
43	178.909	183.712	6764.25	5.99637	3.82129	1.89434	0.495732	0.637267	0.684086	0.761576	181.821	1.01628		43	360.488	261.008	7794.8	5.06092	4.36809	3.8393	0.878942	0.863103	0.241383	0.897489	355.519	0.986214		0.43	2	0
44	141.525	153.237	6808.03	4.88932	4.65334	1.60606	0.345141	0.951735	0.671517	0.77775	153.061	1.08151		44	1359.18	771.357	8454.58	12.3094	7.28102	4.47709	0.614899	0.5915	0.636287	0.749421	1680.79	1.23663		0.44	0	0
45	44.0597	61.539	6491.73	3.54641	1.80046	1.52638	0.847771	0.507684	0.5696	0.797735	40.8247	0.926576		45	397.872	322.482	7197.88	13.4055	3.52596	2.38569	0.676608	0.263024	0.822036	0.765596	472.349	1.18719		0.45	0	0
46	82.7788	107.891	6550.45	6.33925	2.94055	1.28869	0.438247	0.463864	0.796713	0.715705	100.624	1.21558		46	26.7028	38.3828	6455.5	2.99166	1.66836	0.967303	0.579795	0.55767	0.676666	0.784327	20.2233	0.757345		0.46	0	1
47	80.1085	98.9463	6625.47	4.87344	2.12205	1.76431	0.831418	0.435432	0.637974	0.798393	76.4286	0.954063		47	69.4274	107.214	5770.27	8.34651	2.41217	1.14345	0.474032	0.289003	0.863003	0.554974	96.431	1.38895		0.47	0	0
48	132.179	148.557	6614.59	7.05821	2.3137	1.9581	0.846306	0.327803	0.722579	0.745631	133.944	1.01336		48	24.0326	38.1779	6486.22	2.66066	1.69439	1.00181	0.591247	0.636832	0.623475	0.802499	18.918	0.787181		0.48	0	0
49	237.655	248.618	6830.88	9.73253	3.1934	1.92494	0.602787	0.328116	0.802216	0.673493	250.602	1.05448		49	17.3569	29.6076	6499.62	2.62338	1.49143	0.802378	0.537994	0.568513	0.694144	0.797264	13.1501	0.757634		0.49	0	0
50	24.0326	38.6186	6569.33	3.41116	1.31237	1.16655	0.888892	0.384727	0.658019	0.851726	21.8751	0.910229		50	41.3894	56.9149	6580.87	3.46561	1.83979	1.22851	0.667748	0.530869	0.645513	0.782092	32.8107	0.792733		0.5	0	0
51	25.3677	44.106	6412.84	9.94781	1.75609	0.934263	0.532014	0.17653	0.906084	0.705108	68.3645	2.69494		51	17.3569	32.8078	5959.31	3.67972	1.10369	0.853897	0.773678	0.299937	0.767945	0.747004	14.5263	0.836919		0.51	0	0
52	16.0217	24.3033	6540.33	1.67576	1.42545	0.951954	0.667825	0.85063	0.431928	0.843475	9.52512	0.594513		52	538.062	352.02	7833.21	7.13686	4.94514	3.75053	0.758427	0.692902	0.474485	0.873857	554.455	1.03047		0.52	0	1
53	142.86	148.017	6895	5.03637	3.21987	2.07781	0.645307	0.639324	0.58744	0.789986	141.14	0.987959		53	42.7246	56.2461	5946.53	4.02427	1.56212	1.10168	0.705243	0.388175	0.726242	0.76812	29.0098	0.678996		0.53	0	0
54	21.3623	35.0643	6615	4.37129	1.61535	0.912954	0.565173	0.369536	0.791148	0.774869	27.0031	1.26406		54	1313.78	671.963	8372.04	9.5983	6.96772	5.01066	0.719124	0.725933	0.477964	0.843855	1403.68	1.06843		0.54	0	0
55	25.3677	41.1778	6574.42	5.03528	1.506	1.0403	0.690771	0.29909	0.793397	0.737162	33.0442	1.30261		55	476.646	320.979	7669.5	6.71124	4.94846	3.45106	0.6974	0.737339	0.48578	0.883671	480.079	1.0072		0.55	0	0
56	28.038	43.5986	6543.57	9.73279	1.29827	1.10776	0.853255	0.133392	0.886183	0.739301	58.6321	2.09117		56	632.858	445.125	7792.42	16.167	4.65246	3.16526	0.68034	0.287776	0.804214	0.765016	997.262	1.57581		0.56	0	0
57	78.7734	94.4306	6846.2	4.88537	2.22885	1.5758	0.707	0.45623	0.677445	0.816001	71.8736	0.912409		57	877.189	486.69	8557.38	7.79009	6.23394	4.45677	0.714921	0.800239	0.427892	0.88387	906.596	1.03352		0.57	0	0
58	32.0434	40.0921	6482.71	3.46231	1.44118	1.07744	0.747607	0.416249	0.688809	0.789503	22.5199	0.702794		58	172.233	161.403	7054.51	5.24057	2.92789	2.6466	0.903928	0.558696	0.494979	0.848244	170.102	0.987626		0.58	0	0
59	94.7951	121.281	6575.08	5.5072	3.81537	1.26128	0.330579	0.692797	0.770976	0.710604	111.012	1.17107		59	90.7897	104.13	7106.62	4.45828	2.25757	1.92507	0.85272	0.506376	0.568203	0.822757	81.1604	0.893938		0.59	0	0
60	40.0543	62.0367	6384.03	7.07264	1.51256	1.08487	0.717246	0.21386	0.84661	0.689096	48.614	1.2137		60	547.408	357.018	7736.01	7.50703	4.59385	3.79311	0.825694	0.611939	0.494726	0.86917	547.935	1.00096		0.6	1	0
61	385.856	327.652	6974.73	11.2834	4.63149	2.20713	0.476549	0.41047	0.804391	0.734094	483.144	1.25213		61	602.149	388.343	8253.9	6.12496	5.82694	4.30238	0.73836	0.951343	0.297566	0.856913	643.192	1.06816		0.61	0	0
62	1280.4	652.499	7925.31	9.63092	7.16261	4.51429	0.630258	0.74371	0.531271	0.853698	1304.42	1.01876		62	263.023	247.889	7323.74	8.97048	3.13522	2.51881	0.803391	0.349505	0.719211	0.742479	296.735	1.12817		0.62	1	0
63	20.0271	28.0666	6471.13	2.02519	1.33341	1.10182	0.826315	0.658412	0.455945	0.817661	12.4631	0.622313		63	317.764	259.953	8236.78	5.81762	4.56128	3.08993	0.677425	0.784047	0.468868	0.813474	343.454	1.08085		0.63	2	0
64	456.619	324.052	7314.58	7.35881	4.58693	3.27705	0.714433	0.623324	0.554676	0.848482	463.342	1.01472		64	70.7626	87.7203	6882.94	3.51036	2.53729	1.79513	0.707501	0.722799	0.488619	0.817782	66.9742	0.946464		0.64	1	0
65	1762.39	910.183	8119.35	17.4415	5.4239	5.10944	0.942023	0.310977	0.707053	0.760129	2024.68	1.14883		65	659.56	439.905	7863.3	8.88642	5.36387	3.36844	0.627988	0.603602	0.620945	0.802875	672.547	1.01969		0.65	0	0
66	539.398	368.703	7399.03	8.56303	4.46512	3.51279	0.786717	0.521441	0.589773	0.834077	562.602	1.04302		66	114.822	130.599	6811.3	5.80429	2.71524	1.77873	0.65509	0.467799	0.693549	0.772888	117.424	1.02266		0.66	1	0
67	1608.85	808.396	8235.02	12.1962	7.67192	4.62209	0.602468	0.629044	0.621021	0.803785	1811.57	1.126		67	242.996	228.051	7448.03	7.33911	3.47109	2.54127	0.732127	0.472957	0.653735	0.770852	271.175	1.11596		0.67	1	1
68	192.261	179.048	6852.81	4.77299	4.31637	2.23482	0.517754	0.904332	0.531778	0.834929	192.859	1.00311		68	449.943	331.445	7543.46	6.62907	5.76933	2.97168	0.515082	0.870308	0.55172	0.817109	476.069	1.05806		0.68	2	2
69	357.818	271.217	7504.25	6.67085	3.95619	3.37693	0.853581	0.593056	0.493779	0.855904	373.31	1.04329		69	136.185	150.95	6825.13	5.27073	3.6893	1.66334	0.450856	0.69996	0.684418	0.764239	135.483	0.994848		0.69	2	0
70	353.813	310.745	6974.59	7.01982	6.03232	2.34595	0.388897	0.859327	0.66581	0.728798	416.119	1.1761		70	568.771	401.018	7486.06	9.44371	4.84029	3.21787	0.664809	0.512541	0.659258	0.793639	616.129	1.08326		0.7	0	2
71	53.4057	71.7946	6567.52	3.08946	2.85971	1.3494	0.471867	0.925635	0.563224	0.808676	49.9384	0.935077		71	534.057	363.267	7642.86	8.68458	4.60048	3.24786	0.705983	0.52973	0.62602	0.838198	543.548	1.01777		0.71	6	1
72	308.418	283.122	6970.47	7.76928	5.62524	2.24433	0.398974	0.724037	0.711128	0.726379	410.863	1.33216		72	218.963	196.756	7134.43	6.04726	3.40569	2.52324	0.740888	0.563179	0.582748	0.828713	217.676	0.99412		0.72	1	1
73	82.7788	98.1426	6832.69	3.81012	2.48864	1.84188	0.740116	0.653165	0.516582	0.830107	73.156	0.883753		73	201.607	232.006	6683.82	12.1886	3.43596	1.49434	0.434913	0.281899	0.877398	0.640068	262.144	1.30027		0.73	4	4
74	664.901	426.107	7445.7	9.78927	4.25173	4.03796	0.949721	0.434326	0.587512	0.83016	703.99	1.05879		74	114.822	117.633	7191.44	3.57718	2.82954	2.63506	0.931269	0.790996	0.26337	0.884838	111.721	0.972993		0.74	5	2
75	17.3569	21.217	6508.15	4.13629	0.860361	0.718047	0.834588	0.208003	0.826403	0.774745	10.7037	0.616684		75	984	681.685	7779.82	18.715	4.83498	3.12709	0.646765	0.258347	0.83291	0.675837	1185.26	1.20454		0.75	5	2
76	210.953	201.431	6786.65	7.74253	3.46189	1.9569	0.56527	0.447126	0.747253	0.780335	219.712	1.04152		76	771.712	492.676	7877.07	9.42844	6.10798	3.33637	0.546231	0.647825	0.646138	0.797269	804.822	1.0429		0.76	7	6
77	64.0868	79.4372	6874.52	2.94592	2.259	2.14297	0.948637	0.766824	0.272563	0.8757	59.737	0.932125		77	213.623	212.684	7145.2	9.68014	2.7053	2.12761	0.786459	0.279469	0.780209	0.734541	233.388	1.09252		0.77	9	5
78	427.246	358.66	6930.05	12.2618	4.17348	2.34227	0.561225	0.340364	0.808979	0.722229	502.087	1.17517		78	90.7897	100.971	6819.97	3.86926	2.93711	1.81942	0.619461	0.759087	0.529775	0.875307	86.6104	0.953967		0.78	7	4
79	86.7843	109.68	6582.2	4.59802	3.44893	1.36569	0.395974	0.750089	0.702984	0.748229	90.7182	1.04533		79	277.71	220.57	8188.11	4.80211	4.41734	3.14415	0.711775	0.919874	0.345256	0.879735	279.374	1.00599		0.79	14	11
80	38.7191	58.8311	6499.86	3.5753	1.7867	1.44211	0.807137	0.499733	0.596647	0.758323	38.5878	0.996607		80	1407.24	758.264	8553.32	10.1257	8.98965	3.92093	0.43616	0.887806	0.612774	0.780847	1495.02	1.06237		0.8	17	9
81	93.46	107.341	6674.43	4.4796	2.61103	1.84766	0.707639	0.582871	0.587538	0.82305	90.5236	0.968582		81	60.0814	72.1945	6779.87	2.91494	2.29172	1.93821	0.845743	0.786199	0.335077	0.895445	54.2352	0.902695		0.81	5	3
82	1586.15	921.643	7594.73	16.9569	8.21662	3.2298	0.393082	0.484558	0.809529	0.695469	1884.97	1.1884		82	21.3623	34.2715	6678.69	2.74119	1.3706	1.21253	0.884671	0.500001	0.557664	0.84095	19.0823	0.893271		0.82	5	4
83	18.692	33.0614	6267.43	2.795	1.23166	0.994037	0.80707	0.440666	0.644352	0.798002	14.3339	0.766846		83	225.639	196.737	7534.92	5.23419	3.78349	2.70336	0.714515	0.722842	0.483519	0.850279	224.251	0.99385		0.83	1	5
84	1926.61	1111.26	8087.74	26.6589	6.28449	3.73359	0.594096	0.235737	0.85995	0.656137	2620.16	1.35998		84	515.365	432.676	6886.49	18.2084	3.5986	2.60905	0.725017	0.197634	0.856712	0.678415	716.104	1.38951		0.84	8	6
85	120.163	138.903	6430.82	6.94563	3.05568	1.56001	0.510528	0.439943	0.775397	0.743469	138.687	1.15416		85	359.153	278.579	7829.19	6.62303	4.39313	3.13246	0.713036	0.663311	0.527035	0.829919	381.772	1.06298		0.85	7	5
86	64.0868	82.0368	6513.25	4.03332	2.20406	1.63824	0.743282	0.546463	0.593824	0.81742	61.0033	0.951884		86	419.235	303.775	7905.82	6.9458	4.64639	3.21284	0.691471	0.66895	0.537441	0.8527	434.327	1.036		0.86	9	5
87	395.202	287.648	7518.82	7.0951	3.96639	3.41801	0.861742	0.559032	0.518258	0.861655	402.917	1.01952		87	542.068	378.333	7906.21	9.11117	4.06762	3.46137	0.850957	0.446443	0.620096	0.814372	537.342	0.991281		0.87	9	9
88	328.445	246.031	7354.57	6.04942	4.16133	3.09914	0.744748	0.687888	0.487697	0.890119	326.795	0.994977		88	600.814	404.245	8008.12	8.33005	5.09574	3.65472	0.717211	0.611729	0.561261	0.821015	649.826	1.08158		0.88	16	7
89	297.737	267.519	7719.54	7.24706	3.76804	3.017	0.80068	0.519941	0.583694	0.755477	345.097	1.15907		89	651.55	443.738	7426.48	9.39872	4.82201	3.68529	0.764263	0.51305	0.607895	0.786629	699.612	1.07377		0.89	13	8
90	272.369	229.338	7236.21	5.28865	3.82074	3.36008	0.879432	0.722441	0.364662	0.831709	284.4	1.04417		90	317.764	245.212	7277.18	6.56511	3.82153	3.08464	0.807175	0.582096	0.530146	0.872388	324.169	1.02016		0.9	16	9
91	468.635	363.761	7837.7	6.68281	5.74542	3.29317	0.573182	0.859732	0.507217	0.762469	529.644	1.13019		91	287.056	226.293	7753.51	5.34282	4.19232	3.09957	0.739346	0.784664	0.419862	0.876698	290.813	1.01309		0.91	13	11
92	355.148	344.173	6724.89	13.6501	5.03312	1.80722	0.359067	0.368725	0.867603	0.648103	520.083	1.46441		92	498.008	387.108	7257.81	9.90095	6.16778	2.61082	0.4233	0.622948	0.736306	0.748158	667.837	1.34102		0.92	22	14
93	619.506	428.127	7784.32	8.2681	5.43465	3.56099	0.655238	0.657303	0.56931	0.78777	670.248	1.08191		93	417.9	286.425	7532.12	5.46117	4.83595	3.7811	0.781873	0.885516	0.307639	0.90127	418.288	1.00093		0.93	30	15
94	209.617	187.48	7163.65	4.79889	4.00932	2.72652	0.680046	0.835469	0.431843	0.844792	219.74	1.04829		94	714.301	454.492	8182.47	7.28637	5.46707	4.69515	0.858806	0.750314	0.355625	0.821179	783.436	1.09679		0.94	29	14
95	1005.36	624.433	8231.73	13.1029	5.72484	3.56241	0.622272	0.436915	0.72812	0.754114	1119.34	1.11337		95	213.623	188.733	7243.55	5.17458	3.59476	2.74985	0.76496	0.694696	0.468585	0.847685	214.26	1.00298		0.95	38	20
96	174.904	158.028	7225.23	4.60293	3.59366	2.43592	0.677837	0.780734	0.47079	0.883471	168.781	0.964991		96	204.277	194.099	6846.22	6.72046	3.31005	2.29438	0.693156	0.492534	0.658597	0.800306	213.79	1.04657		0.96	38	30
97	292.396	244.923	6777.56	7.08104	3.8701	2.6047	0.673033	0.546544	0.632158	0.819449	298.996	1.02257		97	45.3948	60.8964	6624.79	3.04898	2.00378	1.64472	0.820808	0.657196	0.460568	0.867553	42.0903	0.927205		0.97	48	57
98	72.0977	86.2114	6403.48	3.97857	2.62512	1.62146	0.61767	0.659815	0.592452	0.845177	70.9366	0.983896		98	261.688	210.56	7159.14	5.50484	3.69604	2.99754	0.811015	0.671417	0.455471	0.887492	255.467	0.976228		0.98	48	55
99	38.7191	55.4594	6281.55	3.10157	1.77202	1.49895	0.845898	0.571331	0.516712	0.855268	34.5086	0.891253		99	210.953	183.351	7397.95	4.90709	3.48866	2.92162	0.837462	0.710942	0.404613	0.87457	209.505	0.993137		0.99	60	76
100	85.4491	106.794	6408.64	10.5097	2.12807	1.58824	0.746329	0.202486	0.848879	0.755966	148.792	1.74129		100	340.461	264.441	7518.35	5.98536	4.1754	3.26252	0.781368	0.697602	0.454916	0.849518	341.531	1.00314		1	72	89
101	17.3569	29.9013	6541.08	1.80355	1.42047	1.1369	0.800365	0.7876	0.369632	0.84366	12.2003	0.70291		101	400.543	309.262	7629.18	6.89659	5.32527	2.78047	0.522128	0.77216	0.596834	0.80601	427.743	1.06791		1.01	78	100
102	52.0706	72.3755	6621.31	3.61477	2.96196	1.11018	0.374813	0.819406	0.692876	0.783284	49.7901	0.956204		102	236.32	197.215	7830.14	5.15661	3.57731	3.04323	0.850703	0.693734	0.409839	0.8755	235.149	0.995045		1.02	70	83
103	176.239	174.417	6913.86	6.2048	3.46309	2.03888	0.588746	0.558131	0.671403	0.789257	183.515	1.04128		103	204.277	197.168	6820.6	6.70928	3.58368	2.16829	0.605046	0.534138	0.676822	0.788257	218.38	1.06904		1.03	79	77
104	156.212	167.302	6742.17	6.97285	3.23067	1.63473	0.506003	0.463321	0.765558	0.748333	154.254	0.987469		104	535.392	372.926	8040.97	7.19488	5.46629	3.54063	0.647722	0.759747	0.507895	0.818802	583.291	1.08947		1.04	78	68
105	303.077	246.876	7013.16	6.49256	4.26496	2.65145	0.621683	0.6569	0.591617	0.836951	307.541	1.01473		105	603.484	424.958	8401.94	8.48553	5.5785	3.49684	0.626842	0.657414	0.587905	0.782264	693.364	1.14894		1.05	89	71
106	897.216	609.516	7452.83	11.2515	8.6378	2.64161	0.305819	0.767701	0.765222	0.709859	1075.4	1.1986		106	194.931	179.628	7102.24	6.44907	2.95375	2.44774	0.82869	0.458011	0.620451	0.831385	195.31	1.00194		1.06	57	63
107	335.121	265.086	7484.36	6.54209	4.3954	2.92527	0.665529	0.671865	0.552854	0.834569	352.346	1.0514		107	168.228	163.481	6973.5	5.75731	2.88677	2.32208	0.804386	0.50141	0.596673	0.828645	161.658	0.960948		1.07	45	58
108	45.3948	63.6222	6579.94	4.0001	2.02353	1.21461	0.600244	0.505871	0.696354	0.807158	41.1821	0.907198		108	33.3786	48.5387	5833.52	3.2547	1.75735	1.33013	0.756893	0.539943	0.591321	0.831966	31.8678	0.954738		1.08	54	55
109	384.521	325.989	7023	8.748	5.08306	2.11112	0.415325	0.581054	0.758674	0.739863	393.22	1.02262		109	16.0217	30.5035	5776.25	2.75095	1.2019	0.969856	0.806937	0.436904	0.647446	0.765335	13.4322	0.838372		1.09	36	43
110	222.969	209.716	6904.51	5.64335	5.19571	1.92874	0.371217	0.920678	0.658229	0.787193	236.888	1.06243		110	21.3623	25.9265	5791.62	2.56688	1.48457	0.608899	0.410153	0.578354	0.762786	0.786965	9.71941	0.45498		1.1	33	41
111	154.877	161.006	6824.69	5.00683	4.07233	1.81838	0.446521	0.813355	0.63682	0.782551	155.303	1.00275		111	117.493	125.113	8224.2	3.95636	2.89975	2.29789	0.792445	0.732933	0.41919	0.843447	110.427	0.939861		1.11	36	30
112	293.731	255.096	7001.15	8.10496	3.33027	2.80288	0.841638	0.410893	0.654177	0.785576	316.901	1.07888		112	919.913	606.175	8293.96	12.549	6.27336	3.68621	0.587598	0.499911	0.706254	0.728041	1215.56	1.32139		1.12	28	23
113	53.4057	73.9439	6599.62	3.81664	2.60006	1.14262	0.439458	0.681244	0.700622	0.750842	47.4959	0.889341		113	807.761	529.768	7441.66	9.92508	6.62737	3.0631	0.462189	0.66774	0.691378	0.766013	843.965	1.04482		1.13	24	19
114	56.076	75.7574	6730.95	2.94877	2.85755	1.51541	0.530319	0.969065	0.486086	0.798877	53.4875	0.95384		114	259.018	217.408	7424.46	4.93649	4.50969	2.8351	0.628669	0.913542	0.425684	0.848971	264.376	1.02069		1.14	20	16
115	45.3948	66.052	6641.47	5.09452	2.10205	1.05303	0.500952	0.41261	0.793302	0.761089	47.2361	1.04056		115	502.014	370.427	7241.3	10.1861	4.63402	2.68591	0.579608	0.454936	0.736316	0.781415	531.064	1.05787		1.15	26	14
116	841.14	618.009	7182.22	12.429	8.70994	2.40138	0.275706	0.700774	0.806792	0.669672	1088.93	1.29459		116	34.7137	51.0342	6410.15	4.65917	1.40185	1.26967	0.90571	0.30088	0.72749	0.783867	34.7368	1.00067		1.16	30	17
117	18.692	29.2927	6466.64	1.79299	1.63767	1.02518	0.625997	0.913372	0.428232	0.807052	12.6094	0.674586		117	94.7951	122.19	6672.75	7.5121	2.8754	1.27206	0.442393	0.382769	0.830666	0.709827	115.095	1.21414		1.17	15	7
118	17.3569	29.0303	6345.54	2.45264	1.16095	1.07007	0.921719	0.473345	0.563709	0.842501	12.7628	0.735317		118	200.271	192.409	6827.67	7.20593	3.51083	2.14203	0.610121	0.487215	0.70274	0.785879	226.994	1.13343		1.18	15	10
119	205.612	186.915	7094.82	4.884	4.25053	2.48375	0.584338	0.870297	0.491453	0.834664	215.981	1.05043		119	259.018	240.327	7523.29	6.76126	4.99048	2.20392	0.441625	0.738098	0.674037	0.757116	311.497	1.20261		1.19	11	8
120	1164.24	676.314	7472.91	10.9902	7.93258	3.49427	0.440496	0.721786	0.682056	0.771103	1276.04	1.09603		120	444.602	338.236	7435.88	7.66265	5.61671	2.7505	0.4897	0.732999	0.641051	0.794062	495.864	1.1153		1.2	18	8
121	456.619	320.512	7399.76	7.3099	4.76628	3.13092	0.656889	0.652031	0.571688	0.855983	456.931	1.00068		121	124.168	127.165	7463.06	4.3939	2.67309	2.49551	0.933569	0.608363	0.432051	0.859333	122.775	0.988782		1.21	17	10
122	204.277	193.803	6933.01	6.16661	3.8787	2.08416	0.537335	0.628984	0.662025	0.802096	208.811	1.0222		122	146.866	141.587	7499.15	4.12313	3.12097	2.61934	0.83927	0.756943	0.364721	0.87472	141.188	0.96134		1.22	17	12
123	116.157	127.396	6853.14	4.49372	3.14293	1.90079	0.604782	0.699404	0.577013	0.810464	112.451	0.968091		123	29.3731	15.458	6414.59	1.48687	1.14599	0.651669	0.568651	0.770739	0.561719	0.797907	4.65127	0.158351		1.23	10	10
124	355.148	279.83	7726.88	7.48228	4.01628	2.94671	0.733691	0.536773	0.606174	0.823275	370.924	1.04442		124	126.839	128.826	7251.83	3.62873	3.12788	2.63389	0.84207	0.861975	0.274156	0.868553	125.225	0.98728		1.24	13	9
125	50.7354	70.5604	6720.05	3.33282	2.26652	1.39436	0.615199	0.680063	0.581626	0.800327	44.12	0.86961		125	623.512	395.616	8019.94	7.60893	5.12291	3.97376	0.775685	0.673276	0.47775	0.858396	648.83	1.04061		1.25	15	8
126	85.4491	98.9699	6874.05	3.67609	2.96486	1.83293	0.618218	0.806526	0.501391	0.826834	83.6803	0.9793		126	395.202	281.418	7136.98	6.05848	4.21481	3.7516	0.8901	0.695688	0.380768	0.886144	401.279	1.01538		1.26	16	8
127	141.525	150.651	6749.13	5.41379	3.36232	1.89758	0.564365	0.621066	0.649492	0.791938	144.687	1.02234		127	332.45	259.754	7907.02	6.0721	4.55421	2.91743	0.640601	0.750022	0.519535	0.843052	337.941	1.01652		1.27	8	4
128	84.114	91.2481	6801.03	3.31072	2.86341	1.99394	0.696353	0.86489	0.397731	0.914876	79.1785	0.941324		128	575.446	397.258	7550.45	9.44823	5.13227	2.94281	0.573394	0.543199	0.688533	0.806153	597.739	1.03874		1.28	5	7
129	769.042	490.902	8011.18	10.0492	5.66921	3.36377	0.59334	0.564144	0.665271	0.798633	802.732	1.04381		129	37.384	53.2232	6782.64	3.31086	1.63692	1.4262	0.871271	0.494409	0.569236	0.851245	32.3771	0.866069		1.29	7	6
130	125.503	138.103	6780.5	4.67979	3.54075	1.79063	0.505722	0.756604	0.617369	0.798226	124.284	0.990286		130	819.777	489.712	7775.11	8.2416	6.91843	3.57624	0.516914	0.839452	0.566075	0.838252	854.149	1.04193		1.3	7	6
131	614.166	502.028	6874.93	17.4381	5.0001	2.23202	0.446395	0.286734	0.872003	0.663427	815.204	1.32734		131	622.176	403.124	7694.3	8.66389	4.51753	3.71903	0.823245	0.52142	0.570743	0.841186	609.723	0.979984		1.31	10	6
132	208.282	193.022	7271.6	5.76615	3.65674	2.45299	0.670815	0.634174	0.574587	0.814957	216.653	1.04019		132	343.132	281.94	6853.04	6.66617	5.4611	2.29449	0.420151	0.819226	0.655801	0.792665	349.89	1.0197		1.32	6	3
133	929.259	597.097	7738.02	9.72669	8.94702	2.96535	0.331434	0.919843	0.695133	0.747169	1080.96	1.16325		133	275.039	260.019	7094.08	10.3382	3.66163	2.05516	0.561269	0.354185	0.801207	0.729446	325.877	1.18484		1.33	6	4
134	125.503	123.435	7170.97	3.67894	3.04113	2.49141	0.819237	0.826632	0.322792	0.898092	116.759	0.930327		134	309.753	249.778	7009.23	5.98388	4.7591	2.57855	0.541815	0.79532	0.569083	0.834607	307.589	0.993015		1.34	4	5
135	240.326	209.358	7452.68	6.50844	3.17305	2.88774	0.910082	0.487529	0.556309	0.841437	249.805	1.03944		135	336.456	252.366	7562.79	6.38365	4.08556	3.08402	0.754859	0.640003	0.516888	0.882187	336.919	1.00138		1.35	5	3
136	375.175	270.529	7717.32	5.04512	4.49462	4.07633	0.906934	0.890886	0.192025	0.884907	387.189	1.03202		136	220.299	189.03	7079.78	5.34908	3.63785	2.67167	0.734409	0.680089	0.500537	0.878116	217.769	0.988517		1.36	4	0
137	672.912	480.571	7424.54	11.5396	4.53498	3.49066	0.769718	0.392992	0.697507	0.739904	765.179	1.13712		137	289.726	247.426	7010.57	7.7219	4.13409	2.27311	0.549845	0.535372	0.705628	0.797547	303.957	1.04912		1.37	2	2
138	221.634	191.868	7363.43	4.67806	3.81065	3.04154	0.798168	0.814578	0.34983	0.857324	227.115	1.02473		138	483.322	350.043	7293.8	8.24827	5.40434	2.78001	0.514404	0.655209	0.662958	0.811854	519.089	1.074		1.38	3	1
139	214.958	192.523	7239.21	4.92722	4.02324	2.64446	0.657297	0.816534	0.463295	0.836015	219.586	1.02153		139	452.613	335.262	7825.67	6.5857	5.0391	3.39294	0.673322	0.765158	0.484802	0.812074	471.649	1.04206		1.39	5	2
140	344.467	285.191	7010.41	9.22719	3.72153	2.54369	0.683506	0.403321	0.724327	0.785516	365.884	1.06217		140	333.786	242.614	7232.32	5.25098	4.59933	3.28867	0.715032	0.875899	0.373704	0.91325	332.693	0.996728		1.4	2	1
141	74.768	77.3752	6532.79	3.86405	2.35646	1.47239	0.624828	0.609843	0.618953	0.839768	56.1583	0.751101		141	416.564	309.81	8234.95	6.43075	4.7136	3.54546	0.752176	0.732979	0.448671	0.830533	450.168	1.08067		1.41	2	2
142	18.692	29.8264	6431.14	2.07391	1.31013	1.25405	0.957199	0.631719	0.39532	0.909371	14.2728	0.763576		142	822.448	523.786	7966.31	8.98185	7.31749	3.19797	0.437031	0.814697	0.643952	0.785607	880.422	1.07049		1.42	1	3
143	16.0217	27.3319	6377	2.12349	1.26268	1.23118	0.97505	0.594626	0.42021	0.931458	13.8278	0.863069		143	626.182	451.217	7398.81	9.29061	6.44415	2.81812	0.437314	0.693619	0.69667	0.753675	706.736	1.12864		1.43	5	2
144	472.64	373.405	7338.87	9.09171	4.72812	3.00051	0.63461	0.520048	0.669973	0.746161	540.279	1.14311		144	787.734	520.204	7899.18	11.5965	5.45344	3.36725	0.617455	0.470267	0.709631	0.764086	891.99	1.13235		1.44	5	1
145	1106.83	632.65	7304.26	10.1667	7.56212	3.62952	0.479961	0.743813	0.642999	0.795381	1168.86	1.05604		145	140.19	142.894	6874.73	5.46515	2.80118	2.11562	0.75526	0.512554	0.612889	0.813043	135.666	0.967727		1.45	2	0
146	208.282	188.939	7586.96	5.08262	3.90028	2.55079	0.654002	0.767377	0.498134	0.826469	211.811	1.01694		146	134.849	134.151	7139.47	4.46576	3.19234	2.24009	0.701706	0.714849	0.498386	0.859272	133.77	0.991996		1.46	2	2
147	142.86	149.53	6836.98	5.95618	2.61193	2.10317	0.805218	0.438524	0.646893	0.792467	137.054	0.959358		147	267.028	224.454	7364.73	6.94659	3.7009	2.61881	0.707615	0.532765	0.623007	0.842956	282.015	1.05612		1.47	2	0
148	241.661	226.876	6791.98	5.81845	4.99077	1.98521	0.397777	0.857749	0.658807	0.772039	241.475	0.999229		148	303.077	241.559	7561.26	6.57991	3.45907	3.22071	0.93109	0.525702	0.510525	0.851428	307.057	1.01313		1.48	3	2
149	198.936	193.108	6996.3	5.65463	4.15408	2.01332	0.484661	0.734634	0.643952	0.79004	198.098	0.995788		149	692.939	453.333	7548.82	9.8548	5.16321	3.29134	0.63746	0.523929	0.666016	0.806714	701.502	1.01236		1.49	3	2
150	858.497	631.026	7155.05	16.8928	5.57226	2.37585	0.426371	0.329861	0.859357	0.664145	936.784	1.09119		150	982.665	549.382	8339.84	9.17938	5.93859	4.5088	0.759237	0.646949	0.508813	0.848499	1029.55	1.04771		1.5	0	1
151	32.0434	48.1597	6600.21	2.77001	1.63064	1.27393	0.781248	0.588676	0.540099	0.827869	24.1031	0.752201		151	883.864	550.107	7952.14	9.1278	7.58076	3.31048	0.436695	0.830514	0.637319	0.782732	959.53	1.08561		1.51	1	0
152	802.421	526.98	7606.57	13.0301	5.34816	3.60271	0.673635	0.410448	0.723508	0.76404	1051.64	1.31059		152	76.1031	94.0133	6846.72	4.76981	2.32518	1.64472	0.707352	0.487479	0.655181	0.790305	76.4081	1.00401		1.52	1	1
153	117.493	139.08	6782.48	6.09185	3.56057	1.50634	0.423062	0.58448	0.752729	0.729043	136.861	1.16485		153	24.0326	38.4166	6490.72	2.58887	1.46914	1.17827	0.802011	0.567482	0.544873	0.845468	18.7718	0.781097		1.53	0	0
154	530.052	346.705	7436.02	5.94324	5.18581	4.12623	0.795676	0.872557	0.305727	0.878146	532.699	1.00499		154	598.144	427.855	7649.42	12.4719	3.89032	3.08491	0.792971	0.311925	0.752652	0.766317	626.975	1.0482		1.54	1	0
155	132.179	146.68	6721.67	6.08205	3.23992	1.80392	0.55678	0.532702	0.703402	0.756218	148.898	1.12649		155	855.826	572.555	7570.68	13.1896	7.52615	3.03239	0.402914	0.570612	0.770092	0.733632	1260.89	1.47331		1.55	1	0
156	49.4003	71.3408	6595.08	9.85283	1.4343	1.38098	0.962819	0.145573	0.85984	0.756814	81.748	1.65481		156	130.844	138.532	6818.24	6.30613	2.92019	1.70206	0.582859	0.463071	0.730095	0.749626	131.291	1.00342		1.56	2	2
157	16.0217	22.7397	5677.58	2.91473	1.23373	0.724552	0.587284	0.423276	0.751417	0.79923	10.9139	0.681192		157	194.931	197.1	6738.13	7.04991	3.95764	1.90711	0.481881	0.561375	0.729484	0.751809	222.887	1.14342		1.57	1	0
158	233.65	249.694	6772.93	7.97089	5.66434	1.50678	0.266011	0.710629	0.810965	0.677783	284.966	1.21963		158	58.7463	88.8924	6471.98	14.4199	2.20475	1.0817	0.490624	0.152896	0.924985	0.642912	144.052	2.45211		1.58	1	1
159	36.0488	64.3655	5701.7	3.04556	1.51383	1.32286	0.873853	0.497061	0.565642	0.678625	25.5473	0.708686		159	136.185	135.361	7125.08	4.03765	3.15483	2.4729	0.783847	0.781352	0.387539	0.855733	131.947	0.968883		1.59	1	0
160	61.4166	89.1942	6588.2	7.72433	1.83164	1.32032	0.720838	0.237126	0.829071	0.684996	78.2469	1.27404		160	24.0326	34.8765	6495.5	2.08464	1.73513	1.28735	0.741932	0.832341	0.382459	0.892433	19.5052	0.811614		1.6	2	1
161	433.921	345.809	7015.92	10.9976	3.60339	2.75669	0.765026	0.327653	0.749337	0.75899	457.599	1.05457		161	518.035	379.032	7963.21	7.31717	4.93323	3.7208	0.754232	0.674199	0.491498	0.788383	562.598	1.08602		1.61	3	0
162	556.754	465.8	7051.69	13.6939	5.3097	2.20565	0.415399	0.387741	0.838933	0.662812	671.773	1.20659		162	170.898	151.168	7156.04	4.25617	3.55374	2.65148	0.74611	0.834962	0.377026	0.916455	167.989	0.982978		1.62	2	0
163	256.347	222.571	7014.83	5.96724	3.53078	2.89252	0.819229	0.591694	0.515267	0.821631	255.276	0.995819		163	1239.01	620.314	8676.19	8.08512	7.18596	5.2999	0.737535	0.888789	0.344487	0.879013	1289.82	1.041		1.63	0	0
164	28.038	45.1097	6372.86	4.0296	1.58094	1.04129	0.658652	0.392331	0.74159	0.809966	27.7867	0.991038		164	489.997	367.502	8485.11	7.59588	5.56712	3.01309	0.54123	0.732913	0.603326	0.778436	533.715	1.08922		1.64	0	0
165	62.7517	79.2724	6374.68	4.56072	2.18043	1.33744	0.613382	0.47809	0.706748	0.820378	55.7107	0.887796		165	228.309	202.152	7353.78	6.05391	3.45312	2.87732	0.833252	0.570395	0.524718	0.835869	251.955	1.10357		1.65	0	1
166	30.7083	43.8992	6358.13	2.59941	1.71992	1.38707	0.806474	0.66166	0.466388	0.860578	25.9759	0.845894		166	299.072	223.283	7358.47	4.66016	4.43905	3.36864	0.758865	0.952553	0.277141	0.915919	291.901	0.976021		1.66	1	0
167	766.372	549.288	7118.59	13.013	6.45816	2.85886	0.442674	0.496283	0.780308		1006.4	1.3132		167	38.7191	57.4555	6676.86	2.83904	2.46158	1.1259	0.457388	0.867046	0.603423	0.772181	32.959	0.851233		1.67	0	0
168	21.3623	35.5883	5674.12	3.2298	1.31975	0.891449	0.675467	0.408618	0.723992	0.753599	15.9167	0.745084		168	443.267	310.112	7521.6	6.01035	4.7486	3.75628	0.791029	0.79007	0.375032	0.865897	449.068	1.01309		1.68	1	0
169	277.71	238.904	6763.3	6.00811	5.48098	2.25825	0.412016	0.912263	0.624133	0.810104	311.499	1.12167		169	666.236	435.165	8191.87	7.36822	5.8723	3.61158	0.615019	0.796977	0.509844	0.815965	654.571	0.98249		1.69	0	1
170	20.0271	32.7556	6518	2.42561	1.60941	1.04071	0.646636	0.66351	0.57095	0.862517	17.0178	0.849739		170	264.358	219.07	7208.48	6.33425	3.8912	2.60061	0.668331	0.614311	0.589437	0.85414	268.499	1.01566		1.7	1	1
171	360.488	283.648	7091.47	7.06035	4.44403	3.07911	0.692865	0.629434	0.563887	0.819814	404.685	1.1226		171	397.872	299.58	8036.37	6.82393	4.53451	3.2774	0.722769	0.664501	0.519719	0.82918	424.798	1.06767		1.71	0	0
172	221.634	208.046	7234.19	4.90659	3.43986	3.21603	0.934928	0.70107	0.34455	0.788532	227.368	1.02587		172	36.0488	52.3649	6629.07	4.95562	1.65678	1.35919	0.820379	0.334324	0.725728		46.7445	1.2967		1.72	2	0
173	285.72	284.632	6808.17	9.39334	5.13112	1.7082	0.33291	0.546251	0.818148	0.67838	344.874	1.20703		173	56.076	72.5725	6615	3.76011	2.26804	1.46413	0.645546	0.603185	0.610616	0.827724	52.3021	0.9327		1.73	1	0
174	1172.26	705.753	7845.6	18.1183	5.62777	4.58625	0.814931	0.310612	0.746872	0.740189	1958.85	1.67101		174	495.338	330.363	7938.8	7.0075	5.01678	3.47707	0.693088	0.715916	0.503807	0.876579	512.025	1.03369		1.74	0	1
175	356.483	270.423	7581.94	6.20048	3.9687	3.75298	0.945643	0.640064	0.394728	0.852659	386.847	1.08518		175	86.7843	102.241	6912.88	3.4416	2.53643	2.11959	0.83566	0.73699	0.384127	0.833974	77.5039	0.893064		1.75	1	0
176	384.521	297.744	7214.13	6.46285	4.97295	3.52381	0.708594	0.769468	0.454759	0.81107	474.394	1.23373		176	327.11	267.289	7372.49	7.17394	4.21077	2.82894	0.671834	0.586953	0.605665	0.804179	357.958	1.0943		1.76	1	1
177	66.7571	83.7584	6685.42	4.51519	1.88024	1.64695	0.875924	0.416426	0.635242	0.814618	58.5678	0.877326		177	279.045	239.027	7351.05	6.63428	3.48078	3.0563	0.878052	0.524666	0.539316	0.802699	295.635	1.05945		1.77	1	0
178	54.7408	71.8122	6589.15	4.35956	2.55368	1.27812	0.500501	0.585765	0.706824	0.821665	59.6029	1.08882		178	101.471	110.828	6729.99	3.88554	2.94861	2.03622	0.69057	0.758868	0.475949	0.858874	97.7197	0.963033		1.78	1	1
179	360.488	290.169	6902.9	8.63095	3.68836	2.74719	0.744828	0.427341	0.681704	0.799098	366.328	1.0162		179	412.559	321.829	7092.12	7.42374	5.38929	2.76017	0.512159	0.725953	0.628197	0.785978	462.572	1.12123		1.79	0	0
180	174.904	187.563	6631.82	8.51366	2.73746	1.95263	0.713298	0.321537	0.770648	0.730305	190.621	1.08987		180	141.525	160.811	6593.93	11.4305	2.26488	1.60378	0.70811	0.198144	0.859693	0.71234	173.917	1.22888		1.8	0	0
181	70.7626	84.9718	6721.94	3.58375	2.72811	1.73943	0.637595	0.761245	0.514634	0.860769	71.2353	1.00668		181	128.174	143.082	6843.26	6.29495	3.23989	1.53722	0.474466	0.514681	0.755801	0.765387	131.325	1.02458		1.81	0	0
182	116.157	125.857	6779.57	4.38217	3.14801	1.90453	0.604996	0.718367	0.565391	0.820689	110.053	0.947448		182	116.157	128.844	6991.76	5.08416	2.80279	1.92165	0.685621	0.55128	0.622031	0.792135	114.703	0.987478		1.82	0	0
183	53.4057	69.8915	6648.43	3.34069	2.227	1.58734	0.712769	0.666631	0.524847	0.842176	49.4669	0.926248		183	273.704	224.4	6910.38	5.51096	4.45615	2.69007	0.603675	0.808598	0.51187	0.854534	276.719	1.01101		1.83	0	0
184	190.925	180.161	6789.58	5.79604	3.25502	2.41809	0.74288	0.561594	0.582803	0.81853	191.094	1.00088		184	173.569	182.784	6830.95	9.03534	3.27259	1.70654	0.521464	0.362198	0.811127	0.751968	211.368	1.21778		1.84	0	0
185	113.487	121.711	6769.67	4.29623	3.15514	1.9661	0.623141	0.734396	0.542368	0.853493	111.635	0.983678		185	42.7246	61.1161	6760.09	4.2958	1.89668	1.24471	0.656258	0.44152	0.710249	0.820601	42.4812	0.994305		1.85	0	0
186	29.3731	47.2591	6457.59	3.05537	2.14302	1.03708	0.483935	0.701395	0.66057	0.788653	28.4441	0.96837		186	261.688	231.99	7057.87	6.42836	4.37449	2.27258	0.519507	0.680499	0.646476	0.797206	267.692	1.02294		1.86	0	1
187	249.672	225.537	6851.13	7.40413	3.48923	2.35304	0.674374	0.471254	0.682198	0.795087	254.637	1.01989		187	93.46	107.725	6787.37	4.6958	2.62425	1.81475	0.691533	0.558851	0.613537	0.818159	93.6742	1.00229		1.87	1	0
188	331.115	267.527	6914.65	6.96049	4.48573	2.55172	0.568853	0.644457	0.633399	0.818377	333.73	1.0079		188	280.38	273.24	6808.46	6.4304	6.06906	1.82378	0.300504	0.943807	0.716382	0.6955	298.14	1.06334		1.88	0	0
189	485.992	439.063	6972.27	17.7997	4.4134	1.92177	0.435439	0.247948	0.892034	0.637813	632.377	1.30121		189	60.0814	82.0694	6652.22	4.46478	2.28896	1.3018	0.568727	0.51267	0.70843	0.766339	55.7276	0.927534		1.89	0	0
190	500.678	356.479	7333.35	8.40754	5.04058	2.94273	0.583807	0.599532	0.649989	0.817013	522.382	1.04335		190	817.107	544.575	7922.13	11.3473	6.79602	2.9823	0.43883	0.598909	0.73718	0.750818	963.358	1.17899		1.9	0	1
191	399.208	345.988	6830.6	8.85151	5.74911	2.00563	0.348859	0.649507	0.773414	0.717231	427.521	1.07092		191	663.566	481.12	7677.88	11.6207	6.52446	2.65424	0.406814	0.561452	0.771594	0.732087	842.958	1.27035		1.91	0	0
192	275.039	215.712	7715.42	4.64518	4.02432	3.53224	0.877723	0.866344	0.239591	0.895389	276.588	1.00563		192	136.185	138.098	7675.01	5.28991	2.75576	2.11907	0.768959	0.520946	0.599414	0.840502	129.397	0.950157		1.92	0	0
193	120.163	139.733	6768.38	6.25939	3.11403	1.7785	0.571124	0.497497	0.715868	0.723858	145.21	1.20844		193	84.114	95.0569	7281.68	3.51777	2.7859	1.87924	0.674554	0.791953	0.465785	0.869273	77.1444	0.917142		1.93	0	0
194	251.007	223.73	7846.4	6.46132	4.03161	2.55141	0.632851	0.62396	0.605126	0.795555	278.399	1.10913		194	546.073	388.69	7779.38	9.65932	4.57678	3.0227	0.660441	0.473821	0.687069	0.793853	559.745	1.02504		1.94	0	0
195	68.0923	85.1959	6680.1	3.67148	2.65646	1.56963	0.590872	0.723539	0.572481	0.804916	64.1254	0.941743		195	253.677	210.158	7400.32	5.56303	4.02996	2.70241	0.67058	0.724418	0.51422	0.867091	253.777	1.00039		1.95	0	0
196	755.691	459.944	8364.34	8.52561	5.0818	4.26428	0.839127	0.596063	0.499827	0.84468	773.885	1.02408		196	90.7897	111.307	6995	5.30966	2.40113	1.65674	0.689984	0.452219	0.687976	0.766719	88.4762	0.974518		1.96	0	0
197	1097.49	649.251	7706.7	12.1282	6.82009	3.26625	0.478916	0.562335	0.730689	0.77052	1131.68	1.03115		197	112.152	131.205	6904.24	5.02461	3.3296	1.64931	0.495347	0.662659	0.671754	0.764367	115.581	1.03057		1.97	0	1
198	1231	634.309	8403.98	10.7026	5.99359	5.14053	0.857672	0.560015	0.519691	0.854762	1381.25	1.12205		198	126.839	129.569	7103.4	5.13821	2.58244	2.08374	0.806888	0.502595	0.594462	0.852221	115.818	0.913112		1.98	0	0
199	173.569	168.333	6957.62	6.14199	2.85529	2.3986	0.840053	0.464881	0.609475	0.820073	176.2	1.01516		199	24.0326	42.5132	6453.06	2.73829	1.78762	0.879732	0.492125	0.652822	0.67873	0.766362	18.0382	0.750575		1.99	2	0
200	616.836	426.795	7549.73	8.16252	6.32363	3.14482	0.497312	0.774716	0.614724	0.78627	679.948	1.10232		200	48.0651	74.3706	6237.06	8.2684	1.91544	0.944583	0.493143	0.231657	0.88576	0.669281	62.664	1.30373		2	0	0
201	283.05	242.406	7095.81	8.49998	3.27053	2.51649	0.769443	0.384769	0.703942	0.805407	293.035	1.03527		201	335.121	292.906	7057.11	9.19417	4.77762	2.10348	0.440278	0.519636	0.771215	0.745846	387.036	1.15492		2.01	0	0
202	185.585	172.343	6848.73	6.31022	2.87475	2.4896	0.866023	0.455571	0.605466	0.844476	189.175	1.01935		202	825.118	558.353	7413.05	13.388	5.9909	2.96415	0.494776	0.447482	0.778597	0.734537	995.856	1.20693		2.02	0	0
203	25.3677	37.1732	6466.26	2.50402	1.47776	1.16566	0.788802	0.590156	0.534484	0.849648	18.0676	0.71223		203	511.36	354.729	7941.49	9.38688	4.11131	3.34592	0.813834	0.437984	0.643553	0.834347	540.886	1.05774		2.03	1	0
204	98.8005	134.12	6608.8	8.86495	1.79494	1.53338	0.854278	0.202476	0.827029	0.657365	102.203	1.03444		204	108.147	114.666	6740.81	4.24468	3.20463	1.84046	0.574313	0.754977	0.566407	0.866676	104.867	0.969673		2.04	1	0
205	38.7191	55.5815	6559.21	3.24783	1.91596	1.44147	0.752347	0.589921	0.556175	0.812122	37.5728	0.970395		205	18.692	33.0677	6536.14	3.76836	1.38145	0.904536	0.654771	0.366593	0.759966	0.815844	19.7244	1.05523		2.05	0	0
206	178.909	209.734	6639.42	8.49778	4.56163	1.36548	0.299341	0.536803	0.839313	0.649838	221.718	1.23928		206	348.472	265.253	8411.2	5.1563	4.25071	3.87126	0.910732	0.824373	0.249217	0.857527	355.419	1.01994		2.06	0	0
207	160.217	155.847	6913.31	5.34282	2.86351	2.45127	0.856034	0.535955	0.541204	0.836164	157.09	0.980483		207	917.243	548.978	8113.69	9.5499	5.91939	4.21059	0.711321	0.619839	0.559096	0.807855	997.027	1.08698		2.07	0	0
208	33.3786	49.5	6615.56	3.21335	2.05487	1.1109	0.540619	0.639478	0.654286	0.819563	30.7261	0.920534		208	164.223	160.245	7113.65	6.11584	2.61207	2.39898	0.918423	0.427099	0.607742	0.833171	160.53	0.977515		2.08	1	0
209	54.7408	73.2243	6545	3.46616	2.46986	1.41987	0.57488	0.712564	0.590361	0.827189	50.9168	0.930142		209	355.148	274.958	7452.83	7.55182	3.96356	2.77064	0.699026	0.524849	0.633117	0.833135	347.381	0.97813		2.09	0	0
210	128.174	132.006	6868.21	4.63194	2.82747	2.25697	0.798229	0.61043	0.512737	0.856788	123.816	0.966001		210	291.061	235.449	7248.5	5.83933	4.38157	2.72433	0.62177	0.750355	0.533451	0.850561	291.972	1.00313		2.1	1	0
211	249.672	220.322	7014.75	7.7549	3.24764	2.60804	0.803059	0.418785	0.663691	0.805393	275.136	1.10199		211	1114.84	658.343	8533.32	11.3264	7.15308	3.53688	0.494456	0.63154	0.687731	0.76655	1200.31	1.07666		2.11	1	0
212	112.152	133.312	6716.9	8.34146	2.2638	1.6308	0.720382	0.271391	0.804495	0.73838	128.994	1.15017		212	618.171	435.883	7850.35	10.261	4.34907	3.56487	0.819685	0.423847	0.652579	0.770564	666.372	1.07797		2.12	0	0
213	220.299	199.326	6956.41	5.52126	4.08184	2.42302	0.593609	0.739294	0.561148	0.82345	228.738	1.03831		213	696.944	476.409	7636.76	9.43814	6.68302	2.90144	0.434151	0.708087	0.692584	0.768307	766.587	1.09993		2.13	0	0
214	193.596	179.96	7055.37	5.3532	4.0104	2.25277	0.561731	0.74916	0.579174	0.83673	202.584	1.04643		214	477.981	345.991	8487.06	6.47744	4.79964	3.67325	0.765318	0.740977	0.432917	0.814299	478.355	1.00078		2.14	0	0
215	212.288	201.353	6856.19	6.38077	3.68555	2.1433	0.58154	0.577603	0.664101	0.792592	211.128	0.994539		215	544.738	388.218	7605.64	9.23979	4.82371	2.88212	0.597489	0.522058	0.688076	0.792893	538.076	0.98777		2.15	0	0
216	150.871	141.908	6987.87	4.04114	3.67303	2.38062	0.648137	0.908908	0.410903	0.890904	148.015	0.981072		216	543.403	397.895	7454.08	10.8554	4.51243	2.86159	0.634157	0.415684	0.736391	0.771105	587.156	1.08052		2.16	1	1
217	496.673	364.412	7677.85	8.75644	5.12595	2.91813	0.569285	0.585392	0.666745	0.791583	548.649	1.10465		217	18.692	31.4372	6151.5	2.16875	1.44854	1.15216	0.795396	0.667914	0.468743	0.877135	15.1615	0.811123		2.17	0	1
218	22.6974	30.2186	6351.71	2.39148	1.36064	1.03529	0.760884	0.568954	0.567092	0.827204	14.1112	0.621708		218	52.0706	75.9949	6225.79	12.9029	1.52354	1.20024	0.787802	0.118077	0.906979	0.687026	98.8324	1.89805		2.18	0	0
219	217.628	189.487	7206.35	5.69427	3.28219	2.74929	0.837638	0.576403	0.517183	0.860764	215.234	0.988997		219	176.239	163.231	7221.46	5.05034	3.38097	2.38251	0.704682	0.669454	0.528247	0.854236	170.406	0.966904		2.19	0	0
220	261.688	216.688	7426.98	5.38476	4.25519	2.76275	0.649266	0.790228	0.486931	0.855706	265.165	1.01329		220	536.727	370.128	7910.62	8.26403	4.95806	3.37417	0.680542	0.599956	0.591704	0.828449	579.107	1.07896		2.2	0	0
221	595.474	431.639	7282.42	10.3363	5.13823	2.77582	0.540229	0.497107	0.731449	0.759061	617.527	1.03704		221	319.099	266.555	7288.74	8.32566	4.09581	2.51122	0.613118	0.491951	0.698376	0.795891	358.7	1.1241		2.21	0	0
222	125.503	130.876	6843.18	4.84439	2.61519	2.25407	0.861914	0.53984	0.534705	0.844267	119.618	0.953109		222	376.51	308.319	7489.9	9.41824	3.51967	2.91247	0.827482	0.373708	0.690763	0.769829	404.41	1.0741		2.22	0	0
223	455.284	370.688	7099.1	8.52237	5.76714	2.3709	0.411104	0.676706	0.721803	0.730599	488.115	1.07211		223	148.201	140.549	7015.53	4.40677	3.21661	2.38531	0.741562	0.729925	0.458715	0.87909	141.629	0.955657		2.23	0	0
224	196.266	179.185	7002.26	5.2521	3.58899	2.46819	0.68771	0.683344	0.530058	0.842196	194.882	0.99295		224	138.855	139.281	7077.12	4.48143	2.9407	2.4379	0.82902	0.656197	0.456	0.846385	134.577	0.969195		2.24	0	0
225	265.693	266.581	6945.27	9.26007	5.06775	1.68107	0.33172	0.547269	0.81846	0.694724	330.45	1.24373		225	280.38	225.251	7761.33	5.13382	4.19131	3.2002	0.763533	0.816412	0.376643	0.869017	288.441	1.02875		2.25	0	0
226	153.541	158.473	6827.71	5.47006	3.24694	1.99839	0.615469	0.593583	0.634668	0.798515	148.674	0.968297		226	704.955	445.716	7941.27	8.20706	5.86743	3.62464	0.617756	0.714925	0.558351	0.829526	731.12	1.03712		2.26	0	0
227	29.3731	42.5296	6494.55	2.90327	1.5122	1.2676	0.838246	0.520863	0.563388	0.803653	23.3114	0.793629		227	221.634	189.78	7317.93	5.70353	3.19977	2.90028	0.906404	0.561016	0.491493	0.869989	221.713	1.00036		2.27	0	0
228	170.898	168.207	6750.37	6.07032	3.85045	2.05842	0.534593	0.634307	0.660904	0.814199	201.533	1.17926		228	886.535	525.323	8220.63	8.6586	6.72093	3.8881	0.578507	0.776215	0.550955	0.82419	947.771	1.06907		2.28	1	0
229	440.597	330.928	7312.22	6.61263	5.96173	2.64954	0.444425	0.901567	0.599321	0.804563	437.527	0.993032		229	634.193	402.76	8024.09	7.30787	5.72711	3.7355	0.652248	0.783691	0.488839	0.856913	654.883	1.03262		2.29	0	0
230	56.076	73.4692	6620.71	4.12923	2.30975	1.16729	0.505376	0.559365	0.71731	0.756242	46.6337	0.831617		230	1077.46	608.103	8631.08	10.4975	6.54269	4.21944	0.644908	0.623259	0.598055	0.813633	1213.91	1.12664		2.3	0	0
231	60.0814	75.5632	6670.84	3.01149	2.87983	1.56975	0.545086	0.956279	0.478746	0.863591	57.0255	0.949137		231	21.3623	34.4173	6590.19	2.65907	1.32131	1.22815	0.929495	0.496906	0.538128	0.885301	18.0748	0.846109		2.31	0	0
232	42.7246	58.2058	6763.53	3.09806	1.95361	1.50783	0.771819	0.630592	0.513297	0.876348	38.227	0.894731		232	790.404	470.582	8075.69	7.66548	6.37309	4.07439	0.639312	0.831401	0.468475	0.851506	833.76	1.05485		2.32	0	0
233	21.3623	36.0842	6464.38	2.51902	1.73453	0.912198	0.525904	0.688575	0.637876	0.811627	16.6952	0.781527		233	180.244	171.127	7636.83	4.9072	3.91807	2.40742	0.614441	0.798434	0.50941	0.836729	193.887	1.07569		2.33	0	0
234	82.7788	95.23	6807.58	3.96119	2.45213	1.88998	0.770748	0.61904	0.522877	0.859185	76.8979	0.928956		234	145.531	142.208	7419.13	4.96054	2.9453	2.36894	0.804314	0.593745	0.522442	0.859726	144.978	0.996202		2.34	0	0
235	225.639	205.008	7227.28	7.40988	3.0377	2.30459	0.758663	0.409953	0.688984	0.810606	217.29	0.962996		235	992.011	528.834	8266.08	7.45015	6.89628	4.78372	0.693667	0.925656	0.357903	0.884314	1029.52	1.03781		2.35	0	0
236	377.845	298.905	7392.75	8.80619	3.41691	3.03606	0.888541	0.388012	0.655235	0.797264	382.667	1.01276		236	34.7137	48.4843	6629.73	2.98845	1.66955	1.39677	0.836612	0.558668	0.532612	0.867273	29.1916	0.840923		2.36	0	0
237	261.688	229.602	6927.6	5.92446	4.32213	2.42444	0.560936	0.729539	0.590775	0.804241	260.043	0.993714		237	883.864	618.264	7755.94	14.115	8.29699	2.80637	0.33824	0.587815	0.801178	0.693688	1376.69	1.55758		2.37	0	0
238	435.256	387.779	7021.94	10.5957	6.20509	2.05157	0.330627	0.585624	0.806377	0.673808	565.004	1.29809		238	612.83	459.186	7658.2	11.2545	4.25358	3.3476	0.787009	0.377944	0.702555	0.724701	671.28	1.09538		2.38	0	0
239	128.174	131.853	7139.73	3.81277	3.52006	2.22792	0.632923	0.923227	0.415668	0.851769	125.251	0.977194		239	216.293	192.081	7410.75	4.77325	3.61277	3.02263	0.836652	0.756877	0.366757	0.847175	218.337	1.00945		2.39	0	0
240	425.91	369.066	6965.04	10.8071	5.20569	2.109	0.405133	0.481693	0.80485	0.699617	496.993	1.1669		240	25.3677	43.551	6397.95	4.13087	2.7969	0.777163	0.277866	0.677073	0.811865	0.720577	37.6114	1.48265		2.4	0	0
241	161.552	172.055	6918.84	7.96063	2.46756	2.05251	0.831798	0.309971	0.742167	0.749835	168.885	1.04539		241	712.966	436.964	7871.77	6.76137	5.83976	4.67162	0.799969	0.863694	0.309072	0.855183	772.657	1.08372		2.41	0	0
242	253.677	237.618	6875.28	8.11151	3.76898	2.0544	0.54508	0.464646	0.746731	0.760069	263.086	1.03709		242	463.294	322.72	7495.46	6.83672	4.73357	3.40683	0.719716	0.692374	0.501687	0.858101	461.823	0.996823		2.42	0	0
243	814.437	492.162	7738.15	9.47751	6.21832	3.60655	0.579987	0.656113	0.619463	0.831284	890.323	1.09318		243	385.856	329.89	7749.76	9.52824	3.60423	2.86787	0.795697	0.378268	0.699014	0.73087	412.547	1.06917		2.43	0	0
244	69.4274	87.4118	6662.35	4.06404	2.60809	1.46922	0.56333	0.641748	0.638484	0.822839	65.231	0.939557		244	901.221	549.404	7713.17	9.98581	6.72413	3.39508	0.504911	0.673369	0.660009	0.794924	954.901	1.05956		2.44	2	0
245	224.304	248.582	6742.33	10.7617	4.7381	1.69858	0.358494	0.440273	0.842165	0.631898	362.795	1.61742		245	94.7951	107.329	6904.23	5.47061	2.22984	1.78552	0.800738	0.407603	0.673617	0.825198	91.2349	0.962443		2.45	0	0
246	173.569	196.289	6745.08	15.5696	2.20526	1.8797	0.852368	0.141639	0.879272	0.670958	270.343	1.55756		246	492.668	322.762	7751.43	6.96785	4.34954	3.8933	0.895106	0.62423	0.441248	0.899003	494.252	1.00322		2.46	0	1
247	654.22	413.363	7480.05	9.21209	4.55969	3.7277	0.817533	0.494968	0.595348	0.849792	655.877	1.00253		247	496.673	358.21	8785.76	7.81222	5.46476	3.22661	0.59044	0.699515	0.586979	0.80803	577.007	1.16174		2.47	0	0
248	62.7517	86.7732	6644.17	8.67094	2.01903	1.18207	0.585465	0.23285	0.863675	0.738048	86.6841	1.38138		248	777.053	488.888	8363.06	9.16473	4.96888	4.42561	0.890666	0.542174	0.517105	0.808457	844.189	1.0864		2.48	0	0
249	651.55	447.105	7336.22	9.32152	5.47471	3.2282	0.589657	0.58732	0.653683	0.778894	690.077	1.05913		249	447.273	350.164	8177.67	8.33193	4.5223	3.49345	0.772494	0.542767	0.580716	0.764191	551.376	1.23275		2.49	0	0
250	380.516	289.654	7177.29	7.16325	4.01007	3.22959	0.805369	0.559811	0.549145	0.829799	388.596	1.02123		250	592.803	399.631	7586.47	10.088	4.1221	3.46315	0.840142	0.408613	0.656707	0.82009	603.234	1.0176		2.5	1	0
251	166.893	185.108	6631.58	10.1113	3.04589	1.62498	0.533499	0.301236	0.839291	0.703084	209.633	1.25609		251	271.034	247.3	7052.5	9.52125	2.98865	2.39778	0.802296	0.313892	0.748166	0.761966	285.802	1.05449		2.51	0	0
252	149.536	147.024	6935.38	4.79985	3.47557	2.09996	0.604208	0.724098	0.562494	0.850963	146.742	0.981315		252	323.104	259.304	7953.22	6.05419	4.4547	2.88643	0.647951	0.735805	0.523235	0.834262	326.079	1.00921		2.52	0	0
253	459.289	371.882	7150.61	8.50182	7.25905	2.27713	0.313695	0.853823	0.73216	0.734411	588.664	1.28168		253	225.639	202.033	7001.04	6.2973	4.16058	2.20093	0.528997	0.660692	0.650496	0.806544	241.548	1.07051		2.53	0	0
254	325.775	262.089	7353.13	6.79941	4.61208	2.69948	0.585307	0.678305	0.602983	0.831511	354.598	1.08848		254	257.683	218.645	7325.25	5.50727	3.9894	2.93788	0.736421	0.724388	0.466546	0.833827	270.375	1.04926		2.54	0	0
255	210.953	201.066	6870.13	5.47353	4.66329	2.24807	0.482079	0.85197	0.589283	0.791433	240.358	1.13939		255	109.482	117.794	7013.88	4.54368	2.85363	2.02374	0.709181	0.628043	0.554603	0.852172	109.913	1.00394		2.55	0	0
256	284.385	247.274	7304.6	6.47796	5.03116	2.39617	0.476267	0.776657	0.630104	0.795528	327.125	1.15029		256	126.839	126.006	7002.46	4.74202	2.66251	2.38752	0.896717	0.561472	0.496518	0.878468	126.267	0.995495		2.56	0	0
257	465.965	407.236	6808.27	15.1457	4.34928	2.03367	0.467588	0.287164	0.865726	0.674115	561.145	1.20427		257	33.3786	54.3035	6441.52	24.1508	1.74944	1.34633	0.769576	0.0724383	0.944253	0.72629	238.27	7.13842		2.57	0	0
258	452.613	341.38	7310.64	8.86891	4.60511	2.92376	0.634894	0.519242	0.670337	0.797691	500.196	1.10513		258	192.261	198.842	6852.26	8.21626	3.26167	2.14193	0.656696	0.396978	0.739306	0.732292	240.441	1.2506		2.58	0	0
259	94.7951	102.668	6857.99	4.3526	2.38036	2.08883	0.877525	0.546883	0.520096	0.863949	90.653	0.956305		259	120.163	125.485	6793.16	5.01946	2.82005	2.0453	0.72527	0.561824	0.592526	0.854717	121.272	1.00923		2.59	0	0
260	164.223	156.505	6829.93	5.47501	3.13059	2.19114	0.699913	0.571796	0.599792	0.852871	157.315	0.957939		260	194.931	188.031	7051.75	6.28009	3.33388	2.18533	0.655492	0.530865	0.652022	0.792284	191.655	0.983196		2.6	0	0
261	214.958	194.89	7007.96	6.21428	3.4892	2.4481	0.701624	0.56148	0.606052	0.821961	222.348	1.03438		261	511.36	337.928	7913.83	7.41675	4.56475	3.55333	0.778428	0.615465	0.520905	0.876805	503.912	0.985436		2.61	0	0
262	112.152	124.249	7030.31	4.92494	2.72992	1.88288	0.68972	0.554304	0.617685	0.800918	106.038	0.945486		262	1984.02	919.646	9022.78	14.4991	6.38065	5.5345	0.867388	0.440071	0.618288	0.81511	2144.73	1.081		2.62	0	0
263	78.7734	96.0894	6680.83	4.27464	2.463	1.74101	0.706863	0.576191	0.592712	0.80424	76.7809	0.974706		263	857.161	470.004	7839.02	7.47461	5.48563	4.95548	0.903357	0.733901	0.337025	0.902996	851.116	0.992947		2.63	1	0
264	666.236	431.205	7923.46	7.90032	6.17476	3.52209	0.570401	0.781583	0.554184	0.825263	719.703	1.08025		264	247.001	217.596	7100.18	7.43804	3.29785	2.4622	0.746606	0.443377	0.668972	0.818166	252.989	1.02424		2.64	0	0
265	109.482	122.964	6761.05	5.54498	2.62882	1.77346	0.674621	0.474091	0.680168	0.800178	108.286	0.989075		265	225.639	188.834	7054.79	4.91316	3.81866	2.84567	0.745202	0.77723	0.420807	0.891428	223.637	0.991128		2.65	0	0
266	604.82	513.081	6775.09	15.4643	6.86701	2.3366	0.340265	0.444057	0.848903	0.629036	1039.37	1.71848		266	323.104	243.694	7627.83	5.9507	3.85538	3.3217	0.861576	0.647886	0.441797	0.885889	319.215	0.987963		2.66	0	0
267	222.969	205.876	7072.82	5.89594	3.97144	2.18916	0.551227	0.673589	0.6287	0.799389	214.718	0.962994		267	396.537	293.213	7703.75	7.6124	4.14132	3.11935	0.753226	0.544022	0.590228	0.84489	411.92	1.03879		2.67	0	0
268	90.7897	110.609	6595.09	4.36638	3.01598	1.69447	0.561833	0.690727	0.611927	0.770493	93.4701	1.02952		268	352.478	289.106	7719.05	9.35633	3.8014	2.6467	0.696243	0.406292	0.717122	0.790066	394.314	1.11869		2.68	1	0
269	44.0597	60.4633	6430.55	3.17377	1.90997	1.58419	0.829433	0.601799	0.500848	0.856456	40.2253	0.912971		269	88.1194	109.567	6729.27	5.07521	2.64327	1.70056	0.643354	0.520819	0.664929	0.761198	95.5597	1.08443		2.69	0	0
270	129.509	125.817	7201.78	3.57474	3.38642	2.39141	0.706176	0.947319	0.331026	0.906537	121.263	0.936329		270	158.882	168.998	7459.32	6.10613	3.32456	2.01929	0.607385	0.544464	0.669301	0.767003	171.707	1.08072		2.7	1	0
271	332.45	295.86	7074.25	9.3862	4.37238	2.13101	0.487379	0.46583	0.772964	0.732145	366.337	1.10193		271	148.201	177.733	6755.41	9.40051	2.32222	1.73987	0.749225	0.247032	0.814918	0.673392	159.096	1.07352		2.71	0	0
272	81.4437	97.123	6910.25	4.23516	2.46663	1.77793	0.720793	0.582419	0.580197	0.83654	77.7998	0.955258		272	357.818	261.717	7687.16	6.37537	4.16837	3.1716	0.760872	0.653824	0.502524	0.883921	353.052	0.98668		2.72	0	0
273	74.768	92.2785	6527.5	6.12133	2.11858	1.55263	0.732862	0.346098	0.746358	0.81819	84.3426	1.12806		273	317.764	262.349	7283.08	6.56578	5.29637	2.45132	0.46283	0.806663	0.626652	0.806888	357.069	1.12369		2.73	0	0
274	271.034	259.297	6915	12.6508	4.03433	1.86477	0.462225	0.3189	0.852596	0.722205	398.659	1.47088		274	256.347	213.701	7283.11	5.9016	4.00125	2.71284	0.677999	0.677994	0.540321	0.856954	268.336	1.04677		2.74	0	0
275	464.63	361.677	7064.17	10.2533	4.46474	2.51077	0.562355	0.435445	0.755125	0.763116	481.455	1.03621		275	945.281	586.55	7590.87	10.6479	8.13196	3.04962	0.375016	0.763717	0.713594	0.768808	1106.09	1.17012		2.75	0	0
276	1038.74	621.257	7358.03	9.26558	6.49421	4.74888	0.731248	0.700897	0.487471	0.774129	1196.96	1.15232		276	94.7951	106.353	6942.8	3.81454	3.08537	1.90278	0.616711	0.808845	0.501176	0.8406	93.805	0.989556		2.76	0	0
277	504.684	328.575	7711	5.79484	5.31917	3.9272	0.738311	0.917915	0.322293	0.89679	507.058	1.0047		277	1484.68	840.47	8020.3	15.042	7.51233	3.38265	0.45028	0.499425	0.775119	0.731158	1601.13	1.07843		2.77	0	0
278	257.683	214.657	7468.1	5.52352	3.90418	2.83302	0.725638	0.706829	0.487098	0.858277	255.908	0.993115		278	132.179	136.387	7017.8	4.13947	3.28641	2.29081	0.697055	0.793919	0.446595	0.847252	130.54	0.987599		2.78	0	0
279	249.672	226.709	6811.95	6.54781	3.71206	2.55841	0.689217	0.566916	0.609272	0.782117	260.478	1.04328		279	60.0814	87.1109	6629.73	6.91992	2.79512	0.956195	0.342094	0.403924	0.86182	0.703089	77.4706	1.28943		2.79	0	0
280	170.898	157.215	7185.52	4.39642	3.63097	2.53576	0.698371	0.825891	0.423221	0.8803	169.558	0.992159		280	607.49	382.023	7552.76	6.71843	5.34062	4.06898	0.761893	0.794921	0.394355	0.874254	611.552	1.00669		2.8	0	0
281	50.7354	71.3871	6547.03	3.52701	2.64038	1.13232	0.428848	0.748617	0.678957	0.780601	44.1704	0.870603		281	38.7191	60.4878	6436.31	7.27159	1.42221	1.10641	0.77795	0.195585	0.847845	0.754049	47.929	1.23786		2.81	0	0
282	307.083	279.509	7109.12	8.37462	6.0423	2.04648	0.338692	0.721502	0.755633	0.736954	433.774	1.41256		282	17.3569	30.8996	6408.08	2.27934	1.69274	0.938986	0.554714	0.742644	0.588045	0.830971	15.1757	0.874332		2.82	0	0
283	409.889	306.376	7534.1	6.35194	5.49407	2.9966	0.545425	0.864944	0.528238	0.833176	438.045	1.06869		283	41.3894	58.6573	6554.97	3.0048	1.9541	1.36541	0.698739	0.650326	0.545591	0.799002	33.5826	0.811383		2.83	0	0
284	257.683	206.13	7137.2	4.73054	4.00375	3.20826	0.801312	0.846363	0.321799	0.897046	254.528	0.987757		284	519.37	326.935	7684.21	6.07721	4.84695	4.12091	0.850206	0.797562	0.321908	0.917592	508.458	0.978989		2.84	0	0
285	160.217	148.511	6954.68	4.16273	3.4847	2.54654	0.730777	0.837118	0.388253	0.889221	154.733	0.965769		285	251.007	206.923	7285.08	5.61701	3.40877	3.10227	0.910085	0.606866	0.4477	0.866013	248.812	0.991258		2.85	0	0
286	332.45	261.013	7140.63	6.92293	4.06352	3.04464	0.749261	0.586966	0.560209	0.841579	358.771	1.07917		286	775.718	547.888	7313.18	12.245	6.60914	2.76645	0.41858	0.539743	0.774074	0.716333	937.809	1.20896		2.86	0	0
287	510.024	389.223	6959.1	11.6339	5.51118	3.334	0.604952	0.473717	0.713424	0.750803	895.414	1.75563		287	1074.79	617.184	8419.97	12.762	5.19554	4.37805	0.842655	0.40711	0.656947	0.798772	1215.96	1.13134		2.87	0	0
288	68.0923	101.756	6569.08	11.0944	2.01612	1.15497	0.57287	0.181723	0.895896	0.618571	108.214	1.58922		288	102.806	114.341	6548.87	4.66089	2.90119	1.80767	0.62308	0.622454	0.612162	0.828393	102.389	0.995943		2.88	0	0
289	105.476	123.05	6756.58	5.52971	2.43109	1.94178	0.798729	0.439641	0.648846	0.776382	109.343	1.03666		289	18.692	31.4679	6435.14	2.4789	1.19833	1.15403	0.963026	0.483413	0.53446	0.832248	14.3596	0.768222		2.89	0	0
290	341.796	272.318	7290.52	6.87949	4.28495	2.96663	0.692337	0.622859	0.568771	0.819812	366.315	1.07173		290	220.299	184.729	7321.22	5.00907	3.29462	3.09637	0.939826	0.65773	0.381848	0.890451	214.044	0.971608		2.9	0	0
291	114.822	121.178	7110.59	3.32739	3.05567	2.74933	0.899748	0.918339	0.173726	0.854431	117.092	1.01976		291	197.601	175.882	6994.86	4.82261	3.52857	2.77497	0.786429	0.731672	0.424592	0.864135	197.8	1.00101		2.91	0	0
292	208.282	207.638	7212.63	6.37448	3.1993	2.56099	0.800485	0.501892	0.598243	0.754367	218.774	1.05037		292	393.867	294.629	7457.59	6.29134	4.41152	3.70615	0.840108	0.701205	0.410912	0.837287	430.867	1.09394		2.92	0	0
293	126.839	131.844	7021.2	4.78331	2.73556	2.23171	0.815817	0.571897	0.533437	0.843239	122.321	0.964385		293	600.814	484.432	8334.33	9.47001	5.043	3.51459	0.696925	0.532523	0.628872	0.679103	703.077	1.17021		2.93	0	0
294	700.95	561.407	7661.03	14.5439	6.0405	2.7493	0.455145	0.415328	0.810966	0.647103	1011.73	1.44337		294	220.299	193.678	7561.24	5.48153	3.24001	2.86728	0.88496	0.591077	0.47692	0.845138	213.308	0.968266		2.94	0	0
295	57.4111	77.5141	6769.51	4.10334	2.56207	1.26146	0.49236	0.624387	0.692577	0.789341	55.5511	0.967601		295	340.461	278.634	8221.96	5.34672	4.52223	3.37777	0.746925	0.845796	0.368254	0.79478	342.104	1.00483		2.95	0	0
296	1951.98	873.373	9238.84	10.8567	8.13196	5.38104	0.661715	0.749029	0.504356	0.849674	1989.97	1.01946		296	232.315	202.019	7449.39	5.78263	3.73356	2.62945	0.704276	0.64565	0.545284	0.847185	237.795	1.02359		2.96	0	0
297	295.066	239.25	7077.15	6.38199	3.60502	3.10241	0.86058	0.564874	0.513881	0.840064	298.986	1.01328		297	275.039	252.023	8308.23	7.09074	4.39842	2.60238	0.591662	0.620305	0.63299	0.750723	339.975	1.2361		2.97	0	0
298	134.849	150.864	6773.8	5.626	3.44258	1.64172	0.476887	0.611904	0.708191	0.757768	133.19	0.987694		298	325.775	289.051	7794.43	6.72784	4.74921	3.11361	0.655606	0.705903	0.537206	0.735461	416.725	1.27918		2.98	0	0
299	775.718	497.472	7658.37	8.89376	5.96883	3.85498	0.645853	0.671125	0.566552	0.793528	857.207	1.10505		299	787.734	501.34	7793.49	9.57009	6.08979	3.39936	0.558206	0.636336	0.644794	0.793545	829.858	1.05347		2.99	0	0
300	18.692	30.2296	6503.71	2.07977	1.45239	1.19545	0.823097	0.69834	0.425198	0.88477	15.1258	0.809212		300	909.232	584.391	7633.58	10.8509	7.17297	3.17231	0.442259	0.661048	0.707646	0.752026	1034.26	1.13751		3	0	0
301	137.52	141.034	7004.8	4.62672	3.42478	2.07358	0.605463	0.740218	0.551825	0.822997	137.631	1.00081		301	252.342	222.548	7705.56	5.12579	4.51476	2.83389	0.627694	0.880794	0.447131	0.807395	274.705	1.08862		3.01	0	0
302	89.4545	98.8635	6974.28	3.16475	2.67773	2.39545	0.894581	0.846113	0.243083	0.877648	85.0319	0.95056		302	125.503	125.741	7728.28	3.99351	2.95484	2.47032	0.836023	0.739911	0.381417	0.869337	122.104	0.972916		3.02	0	0
303	126.839	134.295	6807.77	5.68479	2.62678	2.03895	0.776217	0.462072	0.641332	0.819128	127.536	1.0055		303	76.1031	84.7261	7103.51	2.72027	2.65582	2.28937	0.862021	0.976306	0.158404	0.904278	69.2812	0.910359		3.03	0	0
304	21.3623	34.0131	6358.62	2.05216	1.49934	1.29317	0.862498	0.730614	0.369847	0.876029	16.6669	0.780204		304	407.218	325.22	7979.56	11.0965	3.81694	3.29197	0.862464	0.343977	0.703332	0.77036	584.045	1.43423		3.04	0	0
305	409.889	325.612	7428.98	8.00033	5.50711	2.53567	0.460436	0.68836	0.683054	0.77928	467.965	1.14169		305	459.289	336.716	7687.01	6.09829	4.69306	4.1913	0.893084	0.769571	0.312709	0.816216	502.46	1.09399		3.05	0	0
306	241.661	223.261	7307.83	6.96533	3.85808	2.25102	0.583457	0.553897	0.676825	0.779861	253.385	1.04852		306	277.71	227.039	7299.57	5.90388	3.92905	2.81638	0.716811	0.665502	0.522961	0.855463	273.656	0.985403		3.06	0	0
307	138.855	148.547	6758.43	5.99693	2.73239	1.95046	0.713829	0.455632	0.674757	0.784217	133.874	0.96413		307	618.171	404.139	7896.42	8.87931	4.40165	3.84055	0.872525	0.49572	0.567472	0.836377	628.748	1.01711		3.07	0	0
308	961.303	612.084	7548.68	12.1747	5.53355	3.60035	0.650641	0.454512	0.704276	0.746169	1016	1.0569		308	563.43	386.916	8058.56	7.68055	5.26704	3.63256	0.689678	0.685764	0.527044	0.820255	615.545	1.0925		3.08	0	0
309	421.905	306.64	7509.52	7.65225	4.10985	3.61187	0.878832	0.537077	0.527999	0.848022	475.812	1.12777		309	676.917	426.009	8067.22	8.20894	5.72795	3.59194	0.62709	0.69777	0.562436	0.843145	707.464	1.04513		3.09	0	0
310	922.583	576.608	7493.16	10.1105	6.80658	3.29371	0.483901	0.673222	0.674227	0.770293	949.453	1.02912		310	56.076	81.9041	6619.81	7.13891	1.96109	1.20419	0.61404	0.274704	0.831321	0.695288	70.6173	1.25931		3.1	0	0
311	400.543	313.847	7300.27	9.04642	3.71539	3.07228	0.826908	0.410702	0.660387	0.790169	432.545	1.0799		311	769.042	491.75	7888.82	8.66642	6.43354	3.57694	0.555984	0.742352	0.587264	0.795798	835.391	1.08627		3.11	0	0
312	82.7788	97.5155	6854.02	4.48394	2.18753	1.99531	0.912131	0.487859	0.555009	0.845123	81.9812	0.990365		312	193.596	190.798	7490.43	5.26757	3.70023	2.53243	0.684399	0.702456	0.51924	0.777647	206.76	1.068		3.12	0	0
313	845.145	620.803	7073.97	12.7441	6.92187	2.48204	0.35858	0.543144	0.80524	0.669502	917.127	1.08517		313	317.764	269.034	7591.2	7.21017	4.00538	2.90796	0.726012	0.555518	0.596687	0.787686	351.776	1.10703		3.13	0	0
314	1092.15	620.717	7960.43	9.28256	7.0426	4.81621	0.683869	0.758692	0.481154	0.803478	1318.85	1.20758		314	165.558	163.94	7176.37	4.65743	3.823	2.19287	0.573598	0.82084	0.529168	0.819686	163.55	0.987876		3.14	0	0
315	588.798	383.614	7784.3	7.80097	4.6873	4.06908	0.868107	0.600861	0.478388	0.855486	623.242	1.0585		315	399.208	309.849	7607.59	7.62271	4.4199	2.94492	0.666287	0.579833	0.613664	0.803132	415.609	1.04108		3.15	0	0
316	363.159	303.911	6887.29	8.71352	4.66846	2.51883	0.539542	0.535772	0.710929	0.761495	429.194	1.18184		316	630.187	402.136	7548.82	8.50553	4.42214	4.08558	0.923894	0.519913	0.519656	0.853455	643.689	1.02142		3.16	0	1
317	105.476	121.164	6734.68	4.93428	2.93143	1.78866	0.610166	0.594094	0.637504	0.791141	108.372	1.02746		317	89.4545	106.635	7166.16	4.04036	3.01883	1.82523	0.604615	0.747168	0.548251	0.803376	93.2533	1.04247		3.17	0	0
318	58.7463	79.5777	6570	4.46142	2.20806	1.3275	0.601208	0.494923	0.702448	0.80048	54.7783	0.932455		318	656.89	461.983	7607.36	11.8835	4.95592	3.16992	0.639622	0.417041	0.733251	0.757278	782	1.19046		3.18	0	0
319	97.4654	111.814	6693.12	4.29782	2.9406	1.73898	0.591371	0.684206	0.59538	0.814125	92.0593	0.944533		319	875.853	489.605	7641.63	7.62691	6.38766	4.43775	0.694739	0.837516	0.418145	0.878086	905.612	1.03398		3.19	0	0
320	291.061	255.947	7315.1	8.42625	3.61847	2.73431	0.755654	0.429428	0.675501	0.77473	349.217	1.19981		320	242.996	205.207	7404.16	5.06687	3.83274	2.91682	0.761027	0.756431	0.424335	0.859343	237.273	0.976447		3.2	0	0
321	26.7028	40.8862	6693.1	2.29795	1.68983	1.36402	0.807196	0.735365	0.406416	0.886304	22.1868	0.830876		321	851.821	537.211	7875.94	11.4019	6.411	3.36009	0.524113	0.562273	0.705305	0.78093	1028.83	1.2078		3.21	0	0
322	196.266	190.781	6890.31	7.7762	3.08996	2.3217	0.751367	0.397361	0.701436	0.795173	233.676	1.19061		322	356.483	262.883	7681.46	5.16954	4.25391	3.98717	0.937295	0.822879	0.22872	0.882734	367.277	1.03028		3.22	0	0
323	699.615	467.696	7539.44	9.3939	5.19595	3.60469	0.693749	0.55312	0.616274	0.784002	737	1.05344		323	871.848	535.528	7981.12	11.4885	5.34402	3.58464	0.670775	0.465165	0.687979	0.797369	921.857	1.05736		3.23	0	0
324	165.558	155.408	6895.38	4.7147	3.33904	2.39405	0.716989	0.708219	0.492215	0.86545	157.87	0.953563		324	16.0217	27.1438	6229.5	3.21327	1.11212	0.853697	0.767632	0.346102	0.734321	0.779647	12.7788	0.797594		3.24	0	0
325	1345.82	701.276	8085.27	9.01156	6.88235	5.30474	0.770775	0.763725	0.411341	0.821599	1378.13	1.024		325	420.57	309.976	7297.73	7.48509	4.37025	3.03813	0.695184	0.583861	0.59411	0.832878	416.291	0.989827		3.25	0	0
326	112.152	124.915	7084.38	5.44532	2.40134	2.00669	0.835653	0.440991	0.631484	0.79778	109.912	0.980027		326	425.91	292.59	7279.6	5.48951	5.15448	3.65834	0.709741	0.938968	0.333576	0.894257	433.602	1.01806		3.26	0	0
327	536.727	389.36	7291.81	8.81587	5.52505	2.80063	0.506897	0.626717	0.68232	0.786341	571.407	1.06461		327	46.73	74.2228	6984.37	6.7955	2.70255	0.867795	0.321102	0.397697	0.872299	0.661135	66.7576	1.42858		3.27	0	0
328	684.928	455.4	7579.75	7.66631	6.85333	3.2324	0.471655	0.893954	0.578362	0.796973	711.38	1.03862		328	445.938	307.372	7743.64	6.37192	4.49915	3.86847	0.859823	0.706091	0.392887	0.877622	464.547	1.04173		3.28	0	0
329	825.118	505.885	8056.1	8.624	5.91372	4.14077	0.700198	0.685728	0.519855	0.810462	884.584	1.07207		329	335.121	249.487	7607.26	5.57669	4.3557	3.35486	0.770221	0.781056	0.398414	0.886937	341.348	1.01858		3.29	0	0
330	242.996	215.292	7710.76	5.2397	4.51099	2.63983	0.585198	0.860927	0.496187	0.813614	261.362	1.07558		330	206.947	185.705	7197.89	5.77498	3.02195	2.73008	0.903418	0.523282	0.527257	0.846241	199.573	0.964368		3.3	0	0
331	1149.56	703.161	7722.81	11.2164	7.92917	3.50461	0.441989	0.706926	0.687547	0.731438	1305.6	1.13574		331	627.517	413.224	7677.31	9.97753	4.92683	3.30795	0.671416	0.493793	0.66846	0.826118	681.143	1.08546		3.31	0	0
332	607.49	404.826	7670.88	8.08513	5.15039	3.65319	0.709304	0.63702	0.548159	0.821726	637.218	1.04894		332	189.59	176.205	7205.68	5.57923	3.40618	2.27745	0.668623	0.61051	0.591799	0.840482	181.292	0.956232		3.32	0	0
333	409.889	311.575	7170.7	6.7842	5.31732	2.75055	0.517281	0.783779	0.594566	0.81443	415.622	1.01399		333	260.353	224.032	7365.81	5.2196	4.15727	2.88957	0.695065	0.796474	0.446399	0.828843	262.644	1.0088		3.33	0	0
334	528.716	364.342	7477.91	8.13752	4.78779	3.30002	0.689258	0.58836	0.594468	0.833754	538.557	1.01861		334	1016.04	601.195	7860.57	11.9315	5.01611	4.35688	0.868578	0.420408	0.634843	0.789182	1092.26	1.07502		3.34	0	0
335	738.334	464.333	7969.45	9.04493	5.37696	3.78459	0.703852	0.594473	0.581579	0.820394	770.992	1.04423		335	719.642	489.39	7643.25	10.5199	6.65502	2.86941	0.431165	0.632614	0.727239	0.765176	841.477	1.1693		3.35	0	0
336	1054.76	637.401	8115.45	13.1696	5.84909	3.91756	0.669773	0.444137	0.702529	0.760081	1264.05	1.19842		336	157.547	147.308	7116.4	3.8796	3.49206	2.63211	0.75374	0.900107	0.321553	0.882458	149.369	0.948095		3.36	0	0
337	165.558	151.559	7222.52	4.3403	3.41646	2.61602	0.765711	0.787149	0.397272	0.88162	162.489	0.981466		337	546.073	375.131	7652.78	8.47331	4.36347	3.67541	0.842314	0.514966	0.566237	0.825244	569.219	1.04239		3.37	0	0
338	122.833	127.384	6843.97	4.85265	3.05442	1.88594	0.617448	0.629433	0.611358	0.850177	117.091	0.953256		338	180.244	155.528	7149.33	4.28173	3.30365	2.93735	0.889122	0.771569	0.313981	0.922101	174.044	0.9656		3.38	0	0
339	77.4383	91.511	6785.86	3.79592	2.7241	1.68535	0.618682	0.717639	0.55601	0.84896	72.9993	0.942678		339	361.824	259.594	7447.34	5.35987	4.59716	3.46358	0.753418	0.857699	0.353794	0.903195	357.485	0.988009		3.39	0	0
340	675.582	462.124	7863.68	9.82791	5.61425	3.44816	0.61418	0.571256	0.649146	0.773682	796.948	1.17965		340	132.179	131.662	6858.02	5.12651	2.60543	2.29654	0.881445	0.508226	0.552027	0.872755	128.488	0.972076		3.4	0	0
341	125.503	134.53	6684.7	4.31069	3.71691	1.79451	0.482796	0.862255	0.583707	0.80691	120.438	0.959639		341	902.556	657.428	6972.75	11.6408	9.07781	2.39774	0.264132	0.779827	0.794023	0.662518	1061.34	1.17593		3.41	0	0
[truncated: 1,314 more rows]

## Sheet: WOC1Fil
#	vol	ar	int	Elong	Emed	Eshort	flat	elo	anis	sphe	ElliVolume	EV_SV					Failed sphericities			vol	ar	int	Elong	Emed	Eshort	flat	elo	anis	sphe	ElliVolume	EV_SV
[truncated: 779 more rows]

[truncated: 5 more sheets: WOC2Fil, WC2Fil, WC3Fil, FileCombinedForR, ParticleTable]
