# Supplementary material for: A tube-source X-ray microtomography approach for quantitative 3D microscopy of optically challenging cell-cultured samples
Source: Commun Biol. 2020 Oct 2;3:548. doi: 10.1038/s42003-020-01273-w (PMC7532209; doi:10.1038/s42003-020-01273-w)
Supplement: Supplementary file 9 — Supplementary Data 2 [file 42003_2020_1273_MOESM9_ESM.zip › SupplementaryData3/DryScaffold1bin_Tabulated3D_uCT.csv]

WOC_#	WOC_vol	WOC_ar	WOC_int	WOC_Elong	WOC_Emed	WOC_Eshort	WOC_flat	WOC_elo	WOC_anis	WOC_sphe	WOC_ElliVolume	WOC_EV_SV		WC_#	WC_vol	WC_ar	WC_int	WC_Elong	WC_Emed	WC_Eshort	WC_flat	WC_elo	WC_anis	WC_sphe	WC_ElliVolume	WC_EV_SV
1	367.1641848	290.6941654	7067.258182	7.313870678	5.013427926	2.377195205	0.474165629	0.685468495	0.6749744	0.807577565	365.1199033	0.994432242		307	2648.9227	1060.327311	10535.36845	10.54962108	8.365512035	7.978479154	0.953734705	0.79296801	0.243718889	0.860822939	2949.430137	1.113445151
2	68.092267	79.0958139	6588.156863	2.884547165	2.610137794	1.952319716	0.747975728	0.904869168	0.323179825	0.90672035	61.5716269	0.90423817		776	1602.170988	722.8146503	10376.2375	9.060790845	6.884106896	6.399497643	0.92960463	0.759768878	0.293715333	0.897874198	1672.045932	1.043612663
3	58.74626957	77.45809759	6519.272727	4.284199807	1.872374896	1.586756707	0.84745673	0.437041917	0.629625886	0.8040506	53.31648118	0.907572201		929	1363.180482	635.848186	10109.50049	8.176903426	6.908506127	5.911845854	0.855734329	0.844880484	0.277006766	0.91628025	1398.893739	1.02619848
4	341.7964775	287.7097742	6806.621094	6.760330325	5.055673156	2.427624744	0.48017834	0.747844101	0.640901461	0.772959727	347.5498228	1.016832664		878	2309.796508	1021.62362	9955.424855	11.59380397	7.963426604	6.677315119	0.838497729	0.686869178	0.424061754	0.814473249	2582.3578	1.118002296
6	336.4559075	262.2740351	6969.619048	7.406088411	3.844498094	2.823183155	0.734343752	0.519099676	0.618802396	0.845102551	336.7101479	1.000755642		978	1575.468138	735.505296	9799.878814	9.225653368	6.974330346	6.295315778	0.902640894	0.755971428	0.317629275	0.872914145	1696.702799	1.076951515
7	328.4450526	310.7362244	6713.227642	7.707228433	6.570852344	1.681151764	0.255849877	0.852557103	0.78187337	0.688380172	356.6280255	1.085807269		1149	1405.905042	671.3975825	9717.511871	9.533823249	6.629697305	5.650365542	0.852281074	0.695387058	0.407334771	0.884677317	1495.980561	1.064069419
8	56.07598459	69.48454524	6720.571429	3.307337498	2.003247314	1.719220999	0.858217049	0.605697881	0.480179752	0.877896294	47.71263485	0.850856836		1699	7921.400394	2371.059163	9584.325299	18.14978219	14.32886371	8.337198398	0.581846444	0.789478549	0.540644713	0.804755199	9082.217854	1.14654195
9	37.38398972	40.93663326	6477.428571	9.91684005	1.217349176	0.876249939	0.719801645	0.122755754	0.911640207	0.63107105	44.3103402	1.18527585		1333	1214.979666	606.7284085	9330.886813	9.039361256	6.307704992	5.279626942	0.837012344	0.697804282	0.415929202	0.888699817	1260.95899	1.037843698
10	495.3378638	356.9036343	7177.242588	8.176482997	4.884682241	2.964618945	0.606921556	0.597406274	0.637421255	0.814114864	495.9756372	1.001287552		1698	1833.150639	817.1840126	9326.12236	9.465360851	7.863160217	6.295956776	0.800690384	0.830730105	0.334842393	0.870923129	1962.838859	1.070746079
11	626.1818279	419.8690147	7205.929638	10.09997571	4.713629686	3.151787194	0.668653968	0.466697131	0.687941111	0.809998143	628.5231603	1.003739062		1186	1476.667594	723.2165943	9192.075045	10.45923526	6.826718136	5.355823454	0.784538536	0.652697637	0.487933551	0.848675161	1601.868147	1.084785874
12	82.77883439	97.70244114	6482.741935	4.993653999	2.409389137	1.743840092	0.723768554	0.482490204	0.650788763	0.822067716	87.88619516	1.061698873		902	1181.601104	606.2157007	8990.239548	9.422866477	5.97627003	5.26276754	0.880610734	0.634230576	0.441489747	0.868573595	1241.412306	1.050618776
13	220.2985109	201.5597385	6809.757576	7.051560153	2.774537379	2.65623889	0.957362806	0.393464328	0.623311887	0.808736495	217.6865193	0.988143399		1390	1349.829058	657.896241	8961.13452	8.646985411	7.17544718	5.665069151	0.78950747	0.829820665	0.344850386	0.878803894	1472.338006	1.090758862
14	360.4884723	294.8090382	6859.766667	8.897621456	3.803279131	2.632364885	0.692130342	0.42744897	0.704149598	0.786274238	373.1357182	1.035083635		718	1341.818203	718.1699163	8909.063682	12.83642225	7.297884871	3.743438472	0.512948414	0.568529511	0.708373689	0.800281162	1468.92733	1.094729023
16	329.7801951	340.1851462	6523.809717	10.19570564	5.268688873	1.672596807	0.317459779	0.516755687	0.835950854	0.630449353	376.3567541	1.141235161		1162	2563.473581	1067.801359	8846.384375	12.86328752	7.623522582	6.374981631	0.836225191	0.592657404	0.504404949	0.83617978	2618.636489	1.021518813
17	325.7747676	285.7713384	6770.622951	10.29910499	3.105314212	2.439722454	0.785660415	0.301513016	0.763113158	0.752717358	326.8391473	1.003267226		628	1301.763928	624.9890903	8844.362051	8.3226539	7.195412305	5.234560706	0.72748586	0.864557435	0.371046691	0.902022275	1313.065436	1.008681688
18	57.41112708	71.17796472	6438.604651	2.957043443	2.196596192	1.837958126	0.836730089	0.742835279	0.378447371	0.883551318	50.00715567	0.871035951		1783	1308.43964	663.519634	8804.438776	8.295584806	7.503697916	5.515041342	0.734976461	0.904541162	0.335183538	0.851192069	1438.002798	1.099021119
19	375.1750397	313.7794894	7156.185053	10.69625467	3.13556234	2.761024683	0.880551679	0.29314582	0.741869956	0.755754854	387.8877574	1.033884764		230	1431.272749	673.0178225	8797.689366	9.843053576	6.577896021	5.486240012	0.834041766	0.668277986	0.442628248	0.893346224	1487.922344	1.039579874
20	62.75169704	87.11078338	6555.021277	4.587795852	2.396412986	1.310622399	0.546910072	0.522345166	0.714324168	0.731357265	60.3575974	0.96184805		1219	798.4152091	453.9771885	8754.265886	6.784176709	6.432719948	4.566496919	0.709885858	0.948194633	0.326890039	0.888804932	834.7637366	1.045525846
21	373.8398972	282.600727	7348.239286	7.12798163	3.913473836	3.206393715	0.819321618	0.549029731	0.550168073	0.842110574	374.6575288	1.002187117		11	2600.857571	1039.299221	8749.560062	13.25397516	7.337934662	6.665627374	0.908379221	0.553640291	0.497084664	0.867816294	2715.498916	1.044078287
22	53.40569961	70.76804871	6154.125	3.405690451	2.024280834	1.743414576	0.861251338	0.594381921	0.488087775	0.837406915	50.34602845	0.942708902		1665	4026.78975	1508.104685	8741.708554	16.61948307	9.2301037	6.837990118	0.740835676	0.555378507	0.588555788	0.80186087	4393.808957	1.091144368
23	902.5563233	565.2318482	7526.155325	11.42434352	6.547167977	3.223865231	0.492406067	0.573089208	0.717807397	0.777741762	1010.067099	1.119118079		1823	1336.477633	665.6401421	8720.723277	9.624353766	6.718364087	5.160597885	0.768133108	0.698058722	0.463797985	0.862635318	1397.73147	1.045832295
25	97.46540178	125.5315212	6381.383562	6.884755685	2.150736157	1.579457183	0.734379797	0.312391064	0.770586313	0.703643882	97.96526918	1.005128665		802	1339.147918	680.1093149	8648.090728	11.29781581	6.5120538	4.678182282	0.71838815	0.57639936	0.58592153	0.844220215	1441.711023	1.076588332
26	858.4966212	522.2392739	7420.992224	9.671254089	6.151435625	3.372987104	0.548325189	0.636053563	0.651235809	0.810417035	840.5480926	0.97909307		1803	2877.232066	1293.390146	8646.825986	17.59477026	7.320121813	6.245940265	0.853256329	0.416039636	0.645011548	0.743432491	3369.677548	1.171152507
28	795.7449241	487.8640037	7641.531879	10.57326416	4.896809004	3.786147432	0.773186667	0.463131246	0.641913095	0.825692112	821.1233047	1.031892608		1397	1361.84534	655.1350146	8636.927451	8.970309966	7.216457608	5.049354494	0.699699876	0.804482525	0.437103677	0.887823702	1369.165622	1.005375267
29	950.621453	547.6555824	7788.728933	8.187508462	6.137734312	4.927545089	0.802828021	0.749646164	0.398163054	0.829260163	1037.239538	1.091117326		1307	1325.796493	677.5308666	8615.369587	11.39769645	6.409137617	4.562069367	0.711807054	0.562318679	0.599737597	0.843471398	1395.941367	1.052907723
30	37.38398972	60.19570124	6455.428571	4.333196104	2.187244364	1.041246957	0.476054242	0.504764685	0.759704631	0.663404122	41.33786141	1.10576377		1650	915.9077483	483.9529537	8585.674927	7.441586124	6.189969074	4.815176172	0.777899875	0.831807759	0.352936848	0.919201688	929.0835745	1.014385539
31	494.0027214	378.6861292	7009.918919	10.04036223	4.710254224	2.579450795	0.547624538	0.469131901	0.743091859	0.762119107	510.9866881	1.03438031		155	1627.538696	711.3607837	8576.278917	8.477626172	7.089713853	6.619656071	0.933698624	0.836285265	0.219161598	0.924272542	1666.583218	1.02398992
32	440.5970218	292.3156127	7784.578788	6.223633773	4.471449356	3.780738208	0.845528576	0.718462801	0.39251917	0.919517077	440.7147244	1.000267144		1800	2133.557699	990.7480307	8570.321652	15.2835665	7.732570556	4.513564863	0.583708203	0.505940191	0.70467856	0.795454583	2234.379301	1.047255156
33	271.0339255	224.6908243	6969.44335	7.185652821	3.274743121	2.854764191	0.8717521	0.455733557	0.602713315	0.846919196	281.3858916	1.038194355		2141	1666.257828	851.6600252	8569.351763	12.58072379	8.472919827	4.428136644	0.522622276	0.67348429	0.648022108	0.780801091	1977.189737	1.186604921
34	619.5061154	434.0515389	7207.502155	11.40365405	3.998594461	3.285738058	0.821723256	0.350641509	0.711869718	0.774581231	627.5855584	1.013041748		1140	846.4803388	453.1048798	8566.608833	7.004187402	6.094104132	4.760265475	0.781126376	0.870065831	0.320368631	0.929417245	851.1133667	1.005473285
35	93.45997431	101.0850603	6866.028571	3.924570033	2.391255685	2.156098561	0.901659565	0.609303864	0.450615343	0.881414352	84.75694957	0.906879658		16	1678.27411	750.2783177	8560.407319	10.46742127	6.543555484	5.941673777	0.908019163	0.62513539	0.432365086	0.893427332	1704.711557	1.015752758
36	345.801905	274.2716519	6809.969112	6.738586643	4.88687671	2.479374127	0.507353525	0.725207966	0.632063182	0.824239895	342.0037543	0.989016398		1925	1012.038008	523.3938934	8538.67942	7.952548168	6.407645231	4.82958345	0.753722042	0.805734853	0.392699881	0.909137958	1030.867981	1.018605994
37	234.9850783	230.6573564	6644.5625	8.416083933	3.3271402	1.966993837	0.591196559	0.395331157	0.76628158	0.737208152	230.7133728	0.981821376		1419	2070.806002	938.0114814	8537.096067	11.0966277	8.085878839	6.036003513	0.746487009	0.728678933	0.456050642	0.82153603	2268.591697	1.095511455
38	224.3039383	201.3631306	6762.160714	5.651362531	4.320930721	2.117785696	0.490122576	0.764582116	0.625261044	0.823956157	216.6212667	0.965748833		1638	1624.868411	802.8029933	8528.151191	14.21637966	6.00951061	5.047503636	0.839919249	0.422717369	0.644951545	0.815293222	1806.314504	1.111668177
40	77.43826443	92.48548347	6642.224138	4.284916657	2.103023529	1.82348767	0.867079063	0.490796834	0.574440341	0.84920483	68.8300288	0.888837441		1034	782.3934992	457.5600563	8514.428328	8.883015377	5.08016051	4.129527477	0.812873426	0.571895949	0.535120981	0.868341386	780.5968918	0.997703703
41	850.4857662	532.0881513	7273.722135	9.792680546	6.442165671	3.234981669	0.502157478	0.657855185	0.669653099	0.792115358	854.8578616	1.005140704		23	1712.987815	853.3382165	8479.232268	13.87133865	6.973652053	4.47967336	0.642371218	0.502738216	0.67705544	0.792947802	1815.154542	1.059642413
42	1028.059717	554.12077	7483.307792	8.616296162	6.036491059	5.204753354	0.862215036	0.700590015	0.395940755	0.864286714	1133.950098	1.103000224		1540	1440.618747	716.6598686	8469.837813	10.22226343	6.811733605	5.147951934	0.75574769	0.666362558	0.496398036	0.84415945	1501.508573	1.04226644
43	1096.151984	683.041074	7199.105968	11.78703196	7.920606979	2.928313191	0.36970818	0.671976373	0.751564838	0.732007068	1145.167616	1.044716091		1753	1911.924046	976.0499529	8468.72905	19.5284723	5.867418295	4.362656601	0.743539387	0.300454547	0.776600211	0.7471509	2093.895288	1.095177025
44	242.9959332	239.7606807	6723.71978	10.11615415	3.603688418	1.72818649	0.479560464	0.35623107	0.829165663	0.722182262	263.9015176	1.086032651		2095	769.0420743	459.7465956	8465.189236	7.561409234	6.399939956	4.095446168	0.639919467	0.846395131	0.458375279	0.854351272	830.17275	1.079489377
45	48.06512965	66.0674346	6700.694444	2.982227039	2.155675313	1.499296693	0.695511371	0.722840778	0.497256019	0.833742307	40.37385734	0.839982283		1712	2602.192713	1136.752857	8456.308363	13.14355995	8.631880489	6.437695976	0.745804577	0.656738397	0.510201498	0.792043256	3059.408728	1.175704133
46	428.5807393	294.4847411	7635.242991	5.810262081	4.428168788	3.780491365	0.853736961	0.762128924	0.349342368	0.89678861	407.4335129	0.950657544		948	1787.755794	937.5330442	8449.815534	17.46559374	6.056628907	4.387577396	0.72442566	0.346774865	0.748787389	0.741599726	1944.140819	1.087475608
47	300.4070603	240.0947522	6967.271111	6.780139272	3.509213566	3.027476637	0.862722254	0.51757249	0.553478695	0.853858954	301.7295354	1.004402277		301	2024.076015	965.4569564	8442.010554	15.28720731	7.458816077	4.527285847	0.606971106	0.487912274	0.703851347	0.786463206	2162.342971	1.068311148
49	287.0556354	223.9885345	6975.902326	5.073376977	4.130014351	3.301410232	0.79937016	0.814056272	0.349267707	0.887177122	289.7589083	1.009417244		36	1411.245612	681.5247934	8436.86755	10.69711736	6.618792439	4.807079771	0.726277462	0.618745426	0.550619142	0.873793296	1425.658346	1.010212775
50	443.2673067	303.4562423	7349.927711	6.550820495	4.528026716	3.564319049	0.78716829	0.691215203	0.455897311	0.887859733	442.863472	0.999088959		1443	1387.213047	680.0385215	8432.989413	11.1565187	6.007801839	5.011571991	0.834177312	0.538501481	0.550794282	0.865154282	1407.041412	1.014293669
51	132.1791065	139.9898901	6713.828283	5.858456572	2.540680402	2.029405531	0.798764587	0.433677432	0.653593825	0.806447447	126.5291823	0.957255543		2001	1045.41657	550.3176432	8418.555556	7.9776997	7.121339413	4.653176875	0.653413158	0.892655738	0.416726995	0.883408027	1107.331209	1.059224849
52	894.5454684	577.7096151	7234.219403	10.04781065	7.92408501	2.776789078	0.350423938	0.788637972	0.723642376	0.752632087	926.0876015	1.035260514		1201	819.777489	449.282066	8406.988599	6.969762459	5.991601913	4.74026696	0.791151854	0.859656545	0.319881131	0.916944312	829.1867196	1.011477786
53	158.8819563	162.225441	6600.260504	7.444490365	2.963836908	1.941766828	0.655153063	0.39812489	0.739167259	0.790937333	179.4630155	1.129536793		1665	4594.225309	1729.248848	8406.82447	16.68012443	9.687509982	7.77753223	0.802841209	0.580781638	0.533724568	0.763940265	5264.315117	1.145854799
54	1001.356868	579.4260967	7558.664	9.867059738	7.136855907	3.400211307	0.476429866	0.723301175	0.655397718	0.812856413	1002.972909	1.001613851		1097	498.0081488	329.3937777	8404.265416	7.048485229	5.011446326	3.4702849	0.692471729	0.710996216	0.507655221	0.885589475	513.4670944	1.031041551
55	28.03799229	43.67569184	5761.666667	4.488455083	1.857322755	0.800005725	0.430730589	0.413800009	0.821763678	0.696005517	27.93611228	0.996366358		2204	897.2157534	503.2836307	8389.727679	8.934693197	5.887190317	4.059481537	0.689544811	0.658913539	0.545649588	0.868619436	894.4311164	0.996896357
57	232.3147933	188.1432163	7106.787356	4.526846078	4.070031697	2.904517513	0.713635109	0.899087715	0.358379441	0.910715498	224.158973	0.964893237		1187	1053.427425	555.3834842	8379.534854	9.144221113	6.208326335	4.71722897	0.759822972	0.678934407	0.484130041	0.87966004	1121.751922	1.064859236
58	73.43283696	95.04130245	6591.781818	5.120533302	1.981615851	1.581363003	0.798016933	0.386994036	0.691172206	0.738438018	67.21324228	0.915302269		1555	1433.943034	684.4206124	8377.147114	9.278670393	7.125994058	5.368085223	0.75331037	0.767997327	0.421459649	0.879367396	1486.754339	1.03682943
59	82.77883439	102.2700236	6574.145161	4.977215827	2.601924544	1.517131998	0.583080705	0.522767072	0.695184607	0.776072767	82.29873293	0.994200191		108	898.5508959	487.0360923	8374.173848	8.015148423	6.011476773	4.480170688	0.745269566	0.750014405	0.44103709	0.899919177	904.2237544	1.006313341
60	703.6200923	456.00923	7254.776091	10.2544735	5.030511161	3.424565182	0.680758888	0.490567474	0.666041832	0.807851555	739.9792303	1.051674388		699	1001.356868	518.3683105	8365.48	8.111052605	6.058810704	4.95616119	0.818008918	0.74698205	0.388962021	0.911363461	1020.231278	1.018848835
61	33.37856225	46.85561873	6512.04	2.450318272	1.827898612	1.517469329	0.830171498	0.745984157	0.380705214	0.896626923	28.46971587	0.852934157		663	1086.805987	573.5309994	8355.823096	10.1156928	5.456025862	4.778688389	0.875855157	0.53936255	0.527596529	0.868338382	1104.763642	1.016523331
62	189.5902336	166.7930346	7014.183099	5.070928317	3.356966862	2.577851699	0.767910976	0.662002429	0.491641069	0.891206689	183.8150489	0.969538596		1713	870.5129036	477.0479307	8344.41411	7.7543502	5.810827833	4.853291599	0.835215177	0.749363607	0.374120142	0.899912506	916.0272931	1.052284566
63	359.1533299	299.2336645	6548.524164	7.453645097	5.366848379	2.343821141	0.436722071	0.72003004	0.685546989	0.772523243	392.7363619	1.093506113		341	1142.881972	595.8766489	8339.90771	9.07871247	7.372711502	4.091466318	0.554947297	0.812087785	0.549334079	0.866018368	1147.147047	1.00373186
64	106.8113992	132.2934537	6478.75	6.708024116	2.388042428	1.577004155	0.660375266	0.355997889	0.764907799	0.711897423	105.8176471	0.990696198		28	2483.365032	1176.529076	8335.43172	19.46824076	7.773707006	4.589437759	0.590379565	0.399301976	0.764260273	0.74093227	2909.396889	1.171554263
66	324.4396251	263.824857	6905.279835	8.546439923	3.22188566	2.912781911	0.904061229	0.376985703	0.659181842	0.82031823	335.9633834	1.035518961		1230	1285.742218	699.4196278	8317.452752	10.5985371	8.269250988	3.619113242	0.437659136	0.780225696	0.658527096	0.799542612	1328.626407	1.033353644
67	121.4979666	139.3379342	6634.461538	7.104118755	2.303051555	1.721325964	0.747410956	0.324185396	0.757700283	0.753079991	117.9683762	0.970949387		1758	2403.256482	1126.187819	8314.063889	13.62157961	11.92624161	3.982897012	0.333960785	0.875540279	0.707603881	0.758278004	2710.308719	1.127765071
68	487.3270089	362.983286	6951.873973	9.521173886	3.829912636	3.210280206	0.838212385	0.402252147	0.662827269	0.786631834	490.355346	1.006214179		496	1879.880626	890.8246984	8310.460938	11.67973821	8.8432083	4.445207585	0.502669103	0.757140968	0.619408628	0.81281363	1923.196321	1.023041726
69	508.6892888	339.6372068	7287.183727	7.515493072	4.42998787	3.645537293	0.822922636	0.589447402	0.51493039	0.870503661	508.4054185	0.999441957		1888	2468.678464	1112.565505	8299.074635	15.97380878	6.702374157	6.114666927	0.912313575	0.419585225	0.617206703	0.78070097	2742.196451	1.110795306
71	1337.812775	769.4913532	7404.481038	14.73784498	6.948417922	3.23405902	0.465438184	0.471467703	0.780560928	0.74391539	1387.255536	1.036957908		866	1168.249679	623.4564805	8296.229714	10.95185871	6.415791412	4.113405631	0.641137681	0.585817584	0.624410272	0.838479426	1210.676788	1.036316816
72	234.9850783	241.2944265	6695.454545	8.84005876	3.990521127	1.740130774	0.436066047	0.451413417	0.803153936	0.69994266	257.131488	1.094246026		1691	1017.378578	559.1855894	8293.883202	9.306758675	6.682083027	3.932225358	0.588472987	0.717981766	0.577487126	0.85064117	1024.323955	1.006826738
73	384.5210372	307.4500376	6772.590278	6.388272364	5.380877119	2.696062305	0.501045135	0.842305527	0.577966913	0.788414129	388.199554	1.009566491		702	982.6648728	539.3925864	8293.308424	9.689366806	5.459767711	4.496865862	0.823636847	0.563480341	0.535896829	0.863743157	996.4788958	1.014057715
74	161.5522413	182.6959603	6472.429752	9.879652981	2.776620184	1.637485733	0.589740629	0.281044303	0.834256756	0.708156981	188.1586987	1.164692592		1464	1176.260534	647.5672669	8289.569807	12.42778399	5.66895396	4.17042736	0.735660827	0.456151633	0.664427112	0.811949655	1230.738528	1.046314565
75	50.73541463	68.69799715	6556	3.963853064	1.839745063	1.486739351	0.808122485	0.464130489	0.624925716	0.799134697	45.41492897	0.895132706		1491	2077.481715	920.5015014	8284.136247	11.89798562	7.488676212	5.84939164	0.781098217	0.629407066	0.508371263	0.840006813	2183.120975	1.050849671
76	329.7801951	247.8304749	7065.554656	6.233551736	4.205399057	2.951506564	0.701837453	0.674639312	0.526512863	0.881725329	324.0970993	0.982767019		1730	1662.2524	813.5128128	8282.956627	14.48236547	6.380965548	4.564405277	0.715315769	0.440602439	0.684830128	0.817486947	1766.846054	1.062922847
77	584.7924107	457.83333	6872.80137	13.4485858	4.702089358	2.424907063	0.515708418	0.349634484	0.819690553	0.705111072	642.3196438	1.098372058		1065	2005.38402	1087.091592	8281.024634	15.96607536	11.17722928	3.147704723	0.281617621	0.700061162	0.802850441	0.69183501	2352.962087	1.173322448
78	152.2062439	161.4089492	6666.929825	7.186413782	2.381456901	2.114161601	0.887759757	0.331383215	0.705811318	0.775681799	151.5590016	0.995747597		1301	1383.20762	747.4277037	8276.666023	14.4096299	5.790910348	4.1634928	0.718970343	0.401877799	0.711061781	0.783680753	1455.27844	1.052104123
80	312.4233427	241.880206	7016.047009	5.763181278	4.378078179	2.879635735	0.657739679	0.759663451	0.500339206	0.869656568	304.3490542	0.974155937		1472	2068.135717	888.3204562	8270.814074	9.649750236	8.468442923	6.242671463	0.737168748	0.877581566	0.353074296	0.870220703	2136.873073	1.033236385
81	356.4830449	329.4328982	6609.104869	9.910777511	4.659633385	2.012591228	0.43192051	0.470158207	0.796929027	0.695334563	389.3172614	1.09210597		871	1259.039368	613.5486631	8259.901379	8.797544942	6.883441824	5.075745828	0.737384866	0.782427583	0.423049742	0.897839797	1287.524838	1.022624765
82	588.7978382	430.0004113	7090.759637	11.07800423	4.926055659	2.63714411	0.535345983	0.444669957	0.761947725	0.758286139	602.8139768	1.023804671		1438	1829.145212	909.0248629	8256.765693	11.81056014	9.755928642	3.932192714	0.403056732	0.826034373	0.667061285	0.78181253	1897.852753	1.03756265
83	448.6078767	365.8717367	6924.684524	8.686219546	5.636852965	2.24471145	0.398220685	0.648942032	0.741577859	0.735567134	460.3802027	1.026241907		430	1391.218475	653.4263007	8252.56142	10.03377332	5.854113113	5.695490735	0.972904115	0.583440838	0.432368008	0.903002267	1401.345277	1.007279088
84	193.5956611	185.5893728	6734.296552	7.115176633	2.725474025	2.437224951	0.894238921	0.383050789	0.657461076	0.80471596	197.9757323	1.022624842		1386	1235.006803	628.6305125	8250.135135	8.019429134	7.02958785	5.577936796	0.793494144	0.876569608	0.304447149	0.865886349	1317.150845	1.066513028
85	939.9403131	683.1950234	6906.25	13.53458662	8.473870165	2.296117234	0.27096441	0.626090061	0.830351876	0.6547894	1103.086245	1.173570523		238	1013.37315	538.0515988	8248.42556	9.432944767	5.524216802	4.605630855	0.833716529	0.585630144	0.511750469	0.885123801	1005.300136	0.992033523
86	180.2442362	192.612393	6567.37037	6.516070882	3.227569354	2.061414688	0.63868951	0.49532447	0.683641457	0.730528024	181.5997969	1.007520689		448	1667.59297	833.5107751	8246.917534	13.74507806	6.506301393	5.105537292	0.784706546	0.473354998	0.628555235	0.799888289	1912.544065	1.146889018
87	364.4938998	283.4946366	6905.47619	6.212000499	4.836506968	2.918657933	0.603464019	0.778574787	0.53015813	0.828403606	367.3119921	1.007731521		104	881.1940435	469.516607	8239.271212	7.09830557	5.754828656	5.25489377	0.913127755	0.81073273	0.259697442	0.922665532	899.1655078	1.020394446
91	329.7801951	264.4719834	6850.323887	7.116962963	4.276222658	2.606550868	0.60954517	0.600849362	0.633755173	0.829820777	332.2843063	1.007593274		1694	935.9348856	543.0871823	8238.372325	9.410121315	6.631352774	3.755742891	0.566361498	0.704704281	0.600882628	0.827669859	981.7068415	1.048905064
92	61.41655455	88.85779059	6897.913043	6.46961248	2.236108765	1.196164139	0.534931108	0.345632566	0.815110388	0.696958659	72.48540657	1.180225871		1491	1194.952529	590.4369154	8235.981006	8.606427526	6.498899466	5.365737734	0.825637904	0.755121617	0.376542971	0.900483682	1257.131722	1.052034865
93	77.43826443	102.8311024	6584.362069	5.880289731	1.986210245	1.577181509	0.79406574	0.337774214	0.731785068	0.753746464	77.16035704	0.996411239		720	1194.952529	660.5166205	8234.293855	11.17638563	7.307315938	4.120346011	0.563865863	0.653817449	0.63133466	0.804021658	1409.553487	1.179589526
94	437.9267368	326.036823	7184.719512	8.373539155	4.789102603	2.748541536	0.573915776	0.571932908	0.671758681	0.816241458	461.6938724	1.054271945		440	1053.427425	566.428904	8233.269962	10.81216828	4.921243809	4.706090515	0.956280708	0.4551579	0.564741281	0.859367244	1048.905984	0.995707877
95	861.1669062	495.0652587	7682.942636	9.337656933	5.375346945	4.42035182	0.822337956	0.575663358	0.526610171	0.856297483	929.3725912	1.07920147		1440	719.6418022	417.4525765	8230.200371	7.616593868	5.232326076	4.369168863	0.83503375	0.686964038	0.426361844	0.900156785	729.361843	1.013506776
96	495.3378638	405.2757214	7016.477089	8.16154077	6.388692854	2.412500069	0.377620293	0.782780241	0.704406296	0.707166695	526.9144484	1.063747569		1217	1080.130275	600.3548416	8230.043263	12.22445829	5.587544022	4.048193908	0.724503269	0.45707907	0.66884472	0.823753209	1158.245168	1.072319882
98	464.6295866	333.9890277	7113.396552	8.58294361	3.748631431	3.381740594	0.902126724	0.43675359	0.605992915	0.83021292	455.7617789	0.980914242		1348	1316.450495	649.6524752	8227.498986	10.07668116	6.798991754	4.650506433	0.683999422	0.674725304	0.538488282	0.875189757	1334.599293	1.01378616
99	548.7435635	344.2664759	7544.3382	6.402265863	4.834150047	4.19911903	0.86863647	0.755068619	0.34411986	0.904217039	544.3780756	0.992044576		1005	984.0000152	541.6018901	8217.610583	8.81836063	7.151947906	3.859571178	0.539653145	0.811029193	0.562325546	0.860696459	1019.623559	1.036202788
100	170.8982387	177.1012917	6734.867188	7.461173345	2.693035821	2.060382196	0.765077902	0.360939988	0.723852791	0.771129025	173.4145998	1.014724324		464	1344.488488	691.5768828	8205.832175	11.09697489	7.077566818	4.305771896	0.60836895	0.637792452	0.611986876	0.83177386	1416.537935	1.053588742
102	367.1641848	322.0939744	6969.003636	12.5973721	2.957323379	2.422381437	0.819112801	0.234757166	0.8077074	0.718880241	378.0157659	1.029555119		488	1057.432852	557.9239345	8203.338384	9.141273789	6.43358617	4.329147449	0.672898028	0.70379537	0.526417483	0.876970537	1066.475361	1.008551378
103	140.1899615	139.6637019	6714.219048	5.09384892	2.649843193	2.373146828	0.895580099	0.520204512	0.534115192	0.859225872	134.177425	0.957111505		1652	1041.411142	557.2085621	8200.842308	8.742646968	6.983094705	4.186116124	0.599464321	0.798739184	0.521184358	0.870092715	1070.510064	1.027941819
104	30.70827727	46.49093162	6495.652174	3.297741022	2.165699698	0.908223155	0.419367078	0.656722188	0.724592335	0.805843986	27.17039561	0.884790617		1366	1210.974239	636.5755287	8195.212789	9.976738117	7.447251176	4.173584333	0.56041944	0.746461528	0.581668449	0.842175729	1298.919919	1.072623907
105	153.5413864	163.2562633	6829.973913	7.375500971	2.670859784	2.024846599	0.758125384	0.362125881	0.725463178	0.766825046	167.0795703	1.088172865		248	1385.877905	704.3823701	8189.163776	12.39734903	6.439848358	4.24275197	0.658827931	0.519453662	0.657769418	0.834164346	1418.863845	1.023801476
106	249.6716457	236.4864607	6794.262032	8.219891976	2.976615474	2.353766211	0.790752528	0.36212343	0.713649983	0.75389654	241.2352556	0.96621006		233	1292.41793	639.0626356	8188.730372	8.882056305	7.055384604	5.124451088	0.726317752	0.794341351	0.423055775	0.878944747	1345.148329	1.040799804
107	136.184534	152.9581999	6583.254902	7.781345181	2.590974346	1.703473718	0.657464525	0.33297255	0.781082361	0.74598695	143.8605912	1.056365117		1696	1081.465417	549.4857158	8187.24321	7.638203379	6.706080898	4.971407905	0.741328353	0.877965742	0.349139103	0.903770532	1066.664924	0.986314409
108	1086.805987	636.5269054	7246.029484	13.56648345	5.508829144	3.635844446	0.660003124	0.406061686	0.731998019	0.780700984	1138.205018	1.047293658		1979	751.685222	437.9288904	8177.952043	7.477277346	5.821488979	4.393326521	0.754674025	0.778557316	0.412443017	0.882022911	801.0500663	1.065672229
110	642.2035378	453.6048115	7127.756757	8.99645435	6.799588625	2.659304455	0.391097845	0.755807606	0.704405274	0.761217548	681.4134315	1.061055244		388	1021.384005	517.9482528	8173.275817	7.905471993	6.140289312	5.024873607	0.818344764	0.776713815	0.364380316	0.922584752	1021.71646	1.000325495
111	363.1587573	289.6990354	7097.386029	7.19300748	4.665394342	2.62688866	0.563058226	0.648601347	0.634799676	0.807199555	369.2573471	1.016793178		1432	1006.697438	520.689299	8158.854111	7.941071638	5.931269031	5.171937135	0.871978173	0.746910405	0.34871043	0.909007462	1020.395615	1.013607045
112	281.7150654	251.9157455	6859.938389	7.322647196	3.920057353	2.238025009	0.570916394	0.535333364	0.694369406	0.76968818	269.1002344	0.955221312		1423	937.2700281	505.3351752	8155.947293	8.318258031	5.447951366	5.106392213	0.937305029	0.654938972	0.386122408	0.89278336	969.3227114	1.034197918
113	610.160118	484.8587542	6963.330416	12.33230256	5.792081478	2.150651133	0.371308854	0.469667481	0.825608306	0.686603924	643.4834924	1.054614147		1247	819.777489	468.4287133	8153.636808	9.223207683	5.309744596	4.15087366	0.781746388	0.575693921	0.549953356	0.87658274	851.4982188	1.038694317
114	452.6133042	371.5448777	6946.864307	10.1787001	4.93245816	2.242319952	0.454604961	0.484586255	0.779704684	0.727836492	471.5653862	1.041872569		1167	1160.238824	636.8991479	8151.881473	12.60753002	5.260986897	4.21135186	0.800487046	0.417289262	0.665965351	0.815528833	1170.057942	1.008463014
117	1094.816842	631.2057836	7505.463415	12.42691683	6.522505103	3.398275773	0.52100776	0.524869136	0.726539107	0.791743928	1153.785423	1.053861595		1209	672.911815	393.7540103	8143.611111	7.009774156	5.339409541	4.313767461	0.807910955	0.761709211	0.384606784	0.912836204	676.3050006	1.005042541
118	145.5305314	167.0504788	6685.972477	7.529102497	3.005481899	1.585372611	0.527493648	0.399181961	0.789434051	0.712916175	150.2717301	1.032578721		1674	2299.115368	1115.524944	8139.060976	18.47845552	7.250115302	4.238179657	0.584567208	0.392355048	0.770642105	0.74101799	2378.365269	1.034469736
119	416.5644569	327.1125932	6913.849359	9.514577275	4.559779101	2.557454224	0.560872395	0.479241376	0.731206742	0.783818327	464.7611094	1.115700348		1092	627.5169704	395.9415694	8135.538298	7.971068578	5.275346188	3.612882585	0.684861705	0.661811668	0.546750533	0.867451368	636.3703952	1.014108662
120	857.1614787	532.7225073	7552.760125	12.52779557	4.30222106	4.084917822	0.949490453	0.343414054	0.673931635	0.791283854	922.2301435	1.075911793		1148	688.9335249	405.2452258	8131.315891	6.986439322	5.723976047	4.17794889	0.72990328	0.819298041	0.401991673	0.901735562	699.8507484	1.015846556
121	277.709638	241.3769482	6783.201923	7.973127751	3.332986647	2.474119424	0.742313032	0.418027498	0.68969274	0.800114364	275.4048376	0.991700683		1277	974.6540178	495.8499353	8129.712329	6.956586749	5.956870481	5.685947975	0.954519322	0.856292129	0.182652617	0.934643926	986.9743216	1.012640695
122	716.9715172	451.9276518	7705.212291	10.53549698	4.602124998	3.65850424	0.794959772	0.436820874	0.652744978	0.827259099	743.0287352	1.036343449		80	988.0054427	553.2270911	8125.582432	11.2042751	5.563844347	3.882707134	0.69784611	0.496582269	0.653461996	0.842971719	1013.869313	1.026177862
123	575.4464133	399.4738328	7289.218097	8.659947407	5.466498862	2.982103643	0.545523509	0.631239268	0.655644139	0.80485431	591.3380966	1.02761627		1476	911.9023208	515.5465449	8125.029283	9.151227301	5.950970034	4.013523063	0.674431738	0.650292014	0.561422427	0.857956437	915.548759	1.003998716
124	706.2903773	481.4111586	7081.523629	9.362300199	6.669496064	2.782967367	0.417268013	0.712377933	0.702747476	0.767988689	727.9009837	1.030597339		1026	794.4097816	445.3895129	8121.406723	8.051360337	4.930271796	4.809928769	0.975590995	0.612352645	0.402594274	0.904294532	799.7741809	1.006752685
125	1073.454562	620.3150229	7541.070896	9.021613908	8.49073087	3.681782583	0.433623753	0.941154316	0.591893133	0.794258873	1181.343131	1.100505949		1321	692.9389524	407.6893591	8120.527938	6.448865914	5.727216379	4.637195263	0.80967698	0.888096676	0.280928565	0.899258939	717.4157905	1.035323224
126	152.2062439	150.5258915	6979.780702	5.238977451	2.990901735	2.225384241	0.744051272	0.57089418	0.575225459	0.837244911	146.0636979	0.959643272		1714	783.7286417	444.2211576	8120.231687	7.70385648	5.716129323	4.270126427	0.747031109	0.741982842	0.445715735	0.898802562	787.6614164	1.005018031
127	152.2062439	162.6170941	6813.219298	7.418743047	2.410998655	2.052050901	0.851120716	0.324987486	0.723396418	0.764583327	153.7460744	1.010116737		1738	1105.497982	594.0489415	8119.980676	10.29158752	6.239176388	4.346568914	0.696657482	0.606240425	0.577658072	0.846000023	1169.08157	1.057515789
128	445.9375917	305.8060159	7783.39521	6.898018674	4.358458937	3.523477503	0.808422783	0.631842148	0.489204412	0.881715382	443.7286154	0.995046445		1532	492.6675789	350.213716	8119.821138	7.716800372	4.991859338	3.090703519	0.61914876	0.64688201	0.599483805	0.82556157	498.7071108	1.012258838
129	217.6282259	208.9354412	6881.834356	7.306367401	3.596754051	2.019771487	0.561553962	0.492276648	0.723560098	0.77516673	222.3325734	1.02161644		1946	1050.75714	582.023449	8118.848793	9.343756821	7.147865259	3.949560126	0.552551004	0.764988366	0.57730491	0.836180475	1104.931165	1.051557133
130	596.8086931	413.3069573	7171.608501	8.134697235	6.445614088	2.774980159	0.430522231	0.792360662	0.65887112	0.797143478	609.4725989	1.021219372		1656	540.7327085	336.5569935	8107.97284	6.69330688	4.436809742	4.303829511	0.970027962	0.662872601	0.356995042	0.917633512	535.3714549	0.990085206
131	447.2727342	332.5757703	7060.098507	8.198928416	5.028017027	2.602844575	0.51766821	0.613252949	0.682538444	0.805593956	449.4596189	1.004889376		934	805.0909216	450.6220087	8106.175788	6.647327399	6.159250761	4.833578791	0.784767333	0.926575508	0.27285381	0.900230162	828.9576943	1.029644817
132	919.9131757	564.7343642	7625.866473	12.33980006	5.646004495	3.256097914	0.576708346	0.457544245	0.736130416	0.785142921	950.2445947	1.032972045		1022	487.3270089	319.8302915	8104.775342	6.34381333	4.924850611	3.813422605	0.774322493	0.776323381	0.398875344	0.901174832	499.0533812	1.024062636
133	707.6255198	447.8284066	7406.613208	9.03394445	5.56292524	3.407248875	0.6124923	0.615780324	0.622839293	0.828487292	717.2542088	1.01360704		701	1522.062439	766.2583122	8103.414912	10.73603572	8.718604968	3.977053491	0.456157092	0.812087925	0.629560334	0.817494539	1559.340612	1.024491882
134	391.1967496	335.1952524	6962.484642	10.85164359	4.094289936	2.224465488	0.543309224	0.377296757	0.795011192	0.728816924	413.9886138	1.058261896		449	1268.385366	665.9289143	8102.870526	10.6729452	7.17965719	4.002194045	0.557435256	0.672696903	0.625015029	0.831155071	1284.620176	1.012799588
136	365.8290423	280.8700955	6879.412409	6.552094148	5.179474408	2.590430591	0.500133872	0.790506713	0.604640817	0.835667341	368.2361237	1.006579798		1150	965.3080204	541.7540171	8098.929461	9.307629	6.593123457	3.793733746	0.575407661	0.708356925	0.592405999	0.848801265	975.1821183	1.010228961
137	297.7367753	262.5758114	6791.192825	9.783922234	3.270578137	2.322228036	0.710035944	0.33428088	0.76264856	0.762091345	311.2655053	1.045438559		1543	1104.162839	581.6390093	8095.694075	8.479507512	6.258471691	5.331930393	0.851954064	0.738070187	0.371198105	0.867659223	1185.255562	1.07344272
138	433.9213093	368.6556533	6789.292308	10.53292629	4.881479699	2.212263095	0.453195185	0.463449526	0.789966906	0.715966167	476.4594184	1.098031851		1383	1229.666233	640.7255944	8093.052117	11.65057994	6.000856281	4.3671005	0.727746224	0.51506932	0.625160248	0.84701169	1278.917604	1.040052633
139	598.1438356	437.4931712	6976.473214	9.110077026	5.668117695	2.7625417	0.487382558	0.622181094	0.696759787	0.754167604	597.5281364	0.99897065		1466	1275.061078	658.7839439	8090.107853	11.35413251	5.786357555	4.911233454	0.848760798	0.509625685	0.567449697	0.842556917	1351.569594	1.060003804
140	176.2388087	171.3383421	6696.143939	4.942625387	4.322599536	1.949808338	0.451073092	0.874555362	0.605511609	0.817484877	174.4950978	0.990105977		1096	1279.066506	681.4582149	8089.10334	11.12124991	7.474587752	3.854245686	0.51564659	0.672099612	0.653434127	0.817393019	1342.050473	1.049242136
141	24.03256482	35.75218526	6255.222222	2.393720962	1.608997329	1.20619083	0.749653718	0.67217414	0.496102157	0.885971668	19.45958068	0.809717183		882	801.0854941	476.7924907	8088.941667	10.47561483	4.719824177	4.012867885	0.850215545	0.450553429	0.616932471	0.847898298	831.0914478	1.037456618
142	269.698783	238.8086868	6868.227723	7.28868658	3.987102384	2.250176673	0.564363905	0.547026181	0.691278168	0.79312304	273.9125247	1.015623881		1744	863.8371911	506.8677372	8088.397218	8.359904632	7.038136213	3.572710456	0.50762167	0.841891926	0.572637415	0.841711659	880.5325628	1.019326989
143	397.8724621	352.6667297	6754.47651	9.13687488	5.641839284	1.898316065	0.336471135	0.617480195	0.792235738	0.700960327	409.897737	1.030223944		2008	923.9186032	508.3163812	8087.82659	8.2727513	6.692879795	4.153412825	0.620571854	0.809027076	0.497940567	0.876891909	963.289225	1.042612652
144	648.8792502	422.2352846	7315.123457	9.429853127	5.229985126	3.223141853	0.616281266	0.554619998	0.658198085	0.82580071	665.8454114	1.02614687		1282	778.3880718	446.9613325	8087.205832	7.180635656	6.34015752	4.125198402	0.650646043	0.882952126	0.425510693	0.889659467	786.6768848	1.01064869
145	643.5386803	505.9946838	6863.139004	10.34635489	6.780890021	2.569689731	0.378960538	0.655389274	0.751633328	0.681213758	755.1676375	1.173461146		2329	1106.833124	596.4052819	8087.012063	10.97930408	5.465875669	4.52534563	0.827926924	0.497834437	0.587829466	0.844588315	1137.561607	1.027762525
146	835.7991988	611.0407172	6968.423323	10.98270101	8.296094534	2.282564839	0.275137274	0.755378347	0.79216726	0.67699905	871.1532978	1.042299752		1652	1216.314809	636.9529871	8086.626784	10.80991726	6.205425322	4.540998884	0.73177883	0.574049289	0.579922882	0.845921395	1275.950798	1.049030061
147	73.43283696	86.40798879	6810.745455	4.024574014	2.287476667	1.720076287	0.751953588	0.568377338	0.572606621	0.860395718	66.3304448	0.903280434		1425	628.8521129	374.0655399	8083.836518	6.306195882	5.799526879	4.021806996	0.693471568	0.919655366	0.362245152	0.915323801	616.1264549	0.979763671
148	296.4016328	237.7491943	7029.972973	6.336127978	3.694533384	2.968923646	0.803599085	0.583090082	0.531429344	0.851589942	291.1194176	0.982178859		1318	1081.465417	624.374022	8082.698765	12.98975817	5.287360884	3.918600544	0.741125985	0.407040748	0.698331524	0.794091598	1127.352218	1.042430206
149	543.4029935	391.5550303	7360.810811	9.29146005	5.074790788	2.767406018	0.545324159	0.54617797	0.702155958	0.789036291	546.5924105	1.00586934		1033	1193.617386	602.6514514	8080.991051	10.40460599	5.772978358	4.701829852	0.814454786	0.55484834	0.548101114	0.880271058	1182.990035	0.991096517
150	453.9484467	335.677549	7028.670588	8.856438775	4.444272334	2.777008214	0.624851045	0.501812573	0.686441889	0.811941433	457.8524705	1.008600148		499	866.5074761	489.0367303	8075.010786	8.529665146	5.240589487	4.629257821	0.883346775	0.614395688	0.45727555	0.872421071	866.7864261	1.000321925
151	379.1804672	271.5230882	7220.193662	6.044490854	4.415837609	3.447219858	0.780649146	0.73055576	0.42969227	0.886517067	385.4165956	1.016446333		939	809.096349	468.0612148	8073.085809	8.088154309	5.891101443	4.248337667	0.721144884	0.728361653	0.47474572	0.871402015	847.917438	1.047980799
152	240.3256482	234.760955	6742.183333	11.63357992	2.455370026	2.090262766	0.851302551	0.211058852	0.820325061	0.727766145	250.1035301	1.040685969		912	890.5400409	492.6870262	8071.149925	8.367261521	5.785043776	4.364340144	0.754417825	0.691390339	0.478402804	0.88338431	884.9061085	0.993673578
153	590.1329807	417.2941466	7078.696833	9.327028467	5.460063234	2.825705059	0.517522406	0.585402227	0.697041231	0.785621135	602.7766397	1.021425102		484	1268.385366	645.6661881	8068.973684	9.773560154	7.147123284	4.469690579	0.625383165	0.731271223	0.542675288	0.858416085	1307.826499	1.031095544
154	644.8738227	468.0906136	7231.463768	10.60624854	5.615097773	2.722136185	0.484788742	0.529414123	0.743345993	0.738118599	679.0747475	1.053035064		16	1102.827697	568.6354815	8067.985472	8.442734334	6.687096306	4.602793704	0.688309768	0.792053385	0.454821919	0.886409665	1088.505985	0.987013645
155	419.2347419	336.0712361	6997.570064	7.124846063	6.128120872	2.280499543	0.372136841	0.860105723	0.679922973	0.763724568	417.0819615	0.994864976		549	981.3297303	564.766735	8065.122449	10.13403997	6.315832449	3.78750362	0.599683993	0.623229479	0.626259258	0.822625814	1015.441431	1.034760692
157	188.2550911	217.6924619	6543.475177	7.902443631	4.091673009	1.482996766	0.36244264	0.517773134	0.812336938	0.65056844	200.8589274	1.066950839		1101	818.4423465	483.9534281	8063.800979	9.320596472	5.680644192	3.790010477	0.667179698	0.609472174	0.593372539	0.847152923	840.5630863	1.027027854
158	40.0542747	55.75727445	6572.733333	3.410562313	2.008955243	1.45023883	0.721887078	0.589039302	0.57478014	0.849843111	41.62213834	1.039143478		422	1429.937607	721.1659763	8063.6676	10.32320967	8.102851445	4.337655752	0.535324605	0.784915904	0.579815204	0.832239562	1519.834562	1.062867747
160	503.3487188	354.4277878	7283.811671	8.778907924	4.169347188	3.341662073	0.801483283	0.474927773	0.619353329	0.826590349	512.341687	1.017866278		1515	610.160118	361.6276823	8062.258206	6.316105016	5.101898364	4.513583719	0.88468711	0.807760218	0.285384947	0.928651868	609.243994	0.998498552
161	77.43826443	96.71591223	6670.948276	5.202725485	1.955482016	1.690717224	0.864603822	0.375857235	0.675032398	0.781718067	72.05171528	0.93044073		1648	663.5658176	428.110754	8058.754527	8.494529258	5.774713153	3.274805078	0.567093982	0.679815559	0.614480688	0.829674316	672.8895712	1.014050985
162	62.75169704	77.20558717	6294.978723	3.926477417	2.092358599	1.661631381	0.794142735	0.532884409	0.576813718	0.864345464	57.18241814	0.911248952		1326	647.5441077	404.359937	8058.439175	6.933224166	6.555049618	3.469907252	0.529348739	0.945454735	0.499524728	0.864444531	660.5682587	1.020113149
164	145.5305314	142.3522396	6868.073394	4.583614154	3.332558265	2.254432066	0.676486917	0.727059075	0.508154048	0.863320282	144.2485862	0.991191229		247	975.9891603	538.0399429	8058.032832	9.259221249	6.262562654	4.089091744	0.652942249	0.676359543	0.558376279	0.861983129	993.2121174	1.017646668
165	272.369068	237.4976145	7169.710784	7.707126309	3.814560324	2.618290236	0.686393716	0.494939381	0.660276719	0.802542053	322.435877	1.183819732		410	650.2143927	379.0856555	8056.055441	6.64567452	5.181810283	4.448241087	0.858433799	0.779726763	0.330656192	0.926766764	641.6489714	0.986826774
166	37.38398972	57.01448228	6493.678571	3.406560022	1.67867944	1.534548001	0.914139987	0.492778471	0.549531495	0.775748485	36.75808722	0.983257472		670	974.6540178	532.9138107	8055.180822	10.07085555	5.046292119	4.616602243	0.914850376	0.501078791	0.54158788	0.86817683	982.7653176	1.008322235
167	202.9416585	187.3017009	6811.967105	5.629143892	3.649247905	2.273397726	0.622977059	0.648277602	0.596137926	0.825629822	195.6184205	0.963914565		1040	2085.49257	1072.013401	8053.190141	17.75033126	8.112615501	3.592506795	0.442829664	0.457040231	0.797609028	0.722144522	2166.973314	1.039070263
168	321.7693401	299.5401436	6922.883817	10.20904855	3.607883296	2.103422445	0.58300734	0.353400543	0.79396489	0.707308639	324.5285154	1.00857501		329	1340.48306	701.2403836	8050.511952	12.64500804	6.416582024	4.081969212	0.636159438	0.507439932	0.677187298	0.819525712	1387.334525	1.03495118
169	57.41112708	79.30155621	6482.488372	5.572379443	1.756396395	1.465193513	0.83420435	0.315196841	0.737061424	0.735863967	60.06850388	1.04628679		1682	743.674367	449.0471062	8049.226212	8.861028331	5.33797531	3.807312073	0.713250222	0.602410365	0.570330674	0.854644226	754.3411006	1.014343285
170	208.2822285	184.6041612	6896.987179	5.590614496	3.377452909	2.62889461	0.778366029	0.604129101	0.529766431	0.859296448	207.9268786	0.998293902		1574	1066.77885	560.4409746	8048.670839	8.233839908	6.289799895	5.093185525	0.809753189	0.763896307	0.381432529	0.878344546	1104.885701	1.035721416
171	375.1750397	312.875032	6843.16726	6.919000743	6.226389326	2.124282957	0.341174129	0.89989719	0.69297836	0.763882256	383.3368981	1.021754801		1904	917.2428907	539.7848767	8047.190684	10.17617795	6.271445628	3.689096206	0.588236975	0.616286946	0.637477231	0.821591365	986.1907947	1.075168644
172	213.6227984	190.8345811	6820.03125	5.7384379	3.622994127	2.488810311	0.68694848	0.631355465	0.566291323	0.845003659	216.7413244	1.014598283		972	941.2754556	534.7547784	8045.656738	10.73568784	5.177365933	4.065328384	0.785211715	0.482257496	0.621325765	0.842663768	946.5051436	1.005555959
174	566.1004158	368.2147019	7266.5	7.290475556	5.410283173	3.459798571	0.639485672	0.742102917	0.525435818	0.867746006	571.63035	1.009768469		1370	710.2958048	443.9278234	8045.387218	9.773680932	5.131117214	3.511177589	0.684291051	0.524993321	0.640751769	0.838543875	737.5840181	1.038418097
175	264.3582131	233.8388736	6953.247475	5.465409979	5.046353871	2.22171111	0.440260665	0.923325769	0.593495983	0.793312504	256.6709058	0.970920868		1688	1202.963384	606.5169086	8043.773585	9.867390476	5.747993115	5.308568292	0.923551609	0.582524136	0.462008896	0.880526767	1261.201771	1.048412435
176	328.4450526	301.6455741	6688.776423	10.1260091	3.658201098	2.131846795	0.58275823	0.361267807	0.789468213	0.707498012	330.7885662	1.007135177		1016	907.8968933	518.4318816	8040.091176	8.440526278	6.148619767	4.515530131	0.734397361	0.728464028	0.465017941	0.850952599	981.6225287	1.081204855
178	82.77883439	98.08704634	6583.354839	4.925333922	2.10232955	1.785919013	0.849495272	0.426840004	0.637401435	0.808453397	77.46166798	0.935766595		975	635.5278253	429.5902968	8039.829832	9.698282125	5.301502869	3.214291772	0.606298224	0.546643498	0.668571018	0.799844722	692.2575809	1.089264
181	921.2483182	591.9228018	7043.217391	12.14149634	6.17348388	3.042839648	0.492888571	0.508461536	0.74938512	0.749042491	955.3669371	1.037035203		1927	834.4640564	475.8894054	8039.5568	7.605088816	5.948486899	4.476646612	0.752568962	0.782171917	0.411361692	0.87341411	848.3053802	1.016587082
182	222.9687959	237.2669042	6668.257485	9.072326721	4.33308429	1.473247961	0.339999839	0.477615547	0.837610791	0.674967668	242.594124	1.088018272		407	971.9837328	575.2573446	8039.175824	12.17393808	5.015165512	3.921165125	0.781861559	0.411959177	0.677904956	0.799543726	1002.813333	1.031718226
183	403.213032	332.539863	6798.701987	9.379847168	4.932906951	2.212114466	0.448440339	0.525904832	0.764163059	0.749290133	428.7408759	1.063311059		434	819.777489	448.737502	8038.649837	6.645080148	6.28349322	4.684191194	0.74547565	0.945585769	0.295088834	0.916746736	819.2653683	0.999375293
184	88.11940435	97.44734037	6540.409091	3.406532215	2.888200059	2.002625705	0.693381921	0.847841699	0.412121894	0.879874854	82.53310203	0.93660531		1600	644.8738227	398.1736406	8037.809524	8.656657373	4.765626392	3.774731661	0.792074609	0.550515769	0.563950437	0.872833325	652.2962983	1.011509966
186	431.2510243	308.6970115	7155.690402	6.888221992	5.149764317	2.869061528	0.557124822	0.747618808	0.583483004	0.856291808	426.307487	0.988536752		2004	564.7652733	344.7812806	8036.770686	6.586983639	4.792311006	4.22387525	0.881385879	0.72754257	0.358754252	0.924197397	558.5104093	0.988924843
188	44.05970218	55.60182747	6515.030303	3.752309753	1.718309897	1.440328461	0.838223922	0.457933915	0.616148837	0.832724832	38.90006486	0.882894412		441	1588.819563	785.5154106	8032.529412	13.3805282	6.276655096	5.218063139	0.831344571	0.469088739	0.610025624	0.822648827	1835.690505	1.1553801
189	248.3365032	215.6942932	6854.83871	6.487899513	3.665198063	2.484276945	0.677801554	0.564928303	0.617090718	0.828389862	247.4515516	0.996436482		138	468.635014	305.6757892	8032.196581	5.836268014	5.007570336	3.80592349	0.760033955	0.858008975	0.347884045	0.918225574	465.9195655	0.994205622
190	252.3419306	254.8308843	6744.238095	7.386188468	5.022227019	1.742778058	0.347012999	0.679948398	0.764049067	0.702037862	270.7992255	1.073143987		1532	1096.151984	563.9898678	8030.980512	7.839181909	7.523948521	4.458888604	0.592626145	0.959787464	0.431204856	0.888935549	1101.619943	1.004988322
191	451.2781617	336.6125635	7029.257396	8.243791938	4.916554691	2.752943105	0.559933384	0.596394806	0.666058638	0.80786199	467.3838935	1.035689145		727	1351.1642	677.1428202	8026.067194	11.2207145	6.305047717	4.6102906	0.731206298	0.561911429	0.589126824	0.853758297	1366.236238	1.011154853
192	461.9593016	339.530482	7223.16185	9.733724537	3.472018472	3.312613594	0.954088701	0.35669989	0.659676665	0.80870005	468.943443	1.015118521		816	905.2266083	515.7458243	8017.750737	9.645040258	5.855821094	3.879737292	0.662543686	0.607132883	0.597747942	0.852824929	917.8733764	1.013970831
193	1032.065145	630.2005589	7269.064683	11.40168815	7.180681515	3.03110401	0.422119266	0.629791082	0.734153051	0.760461595	1039.499468	1.007203347		1057	1307.104498	696.820519	8017.477017	10.41514505	8.348425387	3.713477909	0.444811774	0.801565926	0.643454038	0.808625498	1352.506455	1.034734757
194	405.883317	314.770958	6858.796053	7.672291302	5.090220362	2.601596862	0.511097099	0.663455044	0.660910052	0.800438452	425.588885	1.048549835		523	917.2428907	575.7757754	8013.018923	11.46360838	6.067911548	3.252631603	0.536038071	0.529319508	0.716264592	0.768268942	947.7287809	1.033236442
196	93.45997431	120.5248967	6603.728571	6.77962524	1.808805556	1.724337859	0.953301947	0.266800227	0.745658824	0.701701616	88.57446627	0.9477262		1485	2269.742233	1133.529527	8011.488824	18.8073373	7.039521498	4.907735559	0.697168914	0.374296552	0.739052079	0.723021663	2721.699767	1.199122846
198	92.12483182	107.4848262	6750.246377	4.92218655	2.198397512	1.98318225	0.902103573	0.446630271	0.597093237	0.811814585	89.8908587	0.975750587		1449	603.4844056	390.0801352	8006.780973	8.522095869	4.926262763	3.606232309	0.732042216	0.578057656	0.576837393	0.855388719	634.1708825	1.050848832
199	84.11397688	122.6272686	6491.190476	8.324797176	2.144503704	1.297392501	0.604984966	0.257604319	0.84415326	0.630602	97.01981779	1.153432775		1760	830.4586289	468.1070909	8004.610932	8.96145081	4.738258727	4.711145225	0.99427775	0.528737905	0.474287666	0.885448376	837.9386017	1.009007038
201	265.6933555	242.0854844	6735	9.049067827	3.470167019	2.138909538	0.616370776	0.383483369	0.763632058	0.768527371	281.3424389	1.058899039		1095	855.8263362	463.3378136	8004.032761	6.869115132	5.802038531	5.342782873	0.92084581	0.844655886	0.222202166	0.91521022	891.9438978	1.042201975
202	36.04884723	54.66632195	6633.111111	3.983344431	1.618211339	1.275798424	0.788400374	0.406244393	0.679716769	0.75466336	34.44718769	0.955569743		472	990.6757277	550.2048104	8004.02965	9.25976834	6.263701647	4.085246051	0.652209553	0.676442587	0.558817683	0.848984413	992.5171344	1.001858738
204	528.7164261	358.4716403	7518.356061	8.270243933	4.633652876	3.442160227	0.742861047	0.560280073	0.583789758	0.848651422	552.5371802	1.045053932		1036	746.344652	442.9225436	8003.733453	7.91327066	5.311212456	4.409866671	0.830293781	0.671177909	0.442725156	0.871510639	776.3610933	1.040217936
205	352.4776174	267.0442341	7155.662879	6.556996721	4.772376728	2.681668238	0.561914616	0.727829665	0.591021873	0.855542639	351.5064862	0.997244843		346	901.2211809	496.6419371	8000.914074	8.587913292	5.659211753	4.493227796	0.793967074	0.658974021	0.476796325	0.883823471	914.7251952	1.014984129
206	447.2727342	298.7857455	7591.719403	5.71676363	5.135562411	3.677269352	0.716040242	0.898333873	0.356756796	0.908036376	452.2226377	1.011066857		316	1464.651312	782.035518	7998.212397	11.54187677	8.791920706	3.758147064	0.427454613	0.761740996	0.674390297	0.778286688	1597.432721	1.090657352
207	52.07055712	68.34904433	6740.384615	3.473474911	1.905580223	1.68615829	0.884852955	0.54860918	0.514561546	0.873513666	46.749649	0.897813498		1681	1134.871117	628.4674546	7996.758824	12.22445353	5.148817038	4.424047269	0.859235672	0.421189956	0.638098565	0.815597873	1166.394012	1.02777663
208	532.7218536	399.6163365	7157.699248	8.437524773	6.222656006	2.508354086	0.403100233	0.737497806	0.702714463	0.763343253	551.6559496	1.03554218		1003	2319.142505	1208.103768	7996.62464	14.46695859	12.47550967	3.649029596	0.292495432	0.862345019	0.747768021	0.689408371	2758.681298	1.189526427
209	347.1370474	272.7011547	7028.169231	6.358815735	4.989340629	2.617465775	0.524611561	0.784633623	0.58837213	0.827099289	347.8476039	1.002046905		1369	1245.687943	664.0501348	7996.413719	12.38268282	5.56664632	4.471861816	0.803331406	0.449550909	0.638861636	0.821290992	1291.175754	1.036516217
210	66.75712451	85.64744078	6558.9	4.198000899	2.018338008	1.738333167	0.861269599	0.480785511	0.585914056	0.794410617	61.69614828	0.924188223		1161	500.6784338	334.1544656	7995.368	7.635836629	4.811026515	3.353733259	0.697093073	0.630058859	0.560790333	0.879346535	516.0734366	1.030748284
211	114.8222542	134.7040874	6756.55814	7.393235415	1.953321961	1.84358661	0.943821166	0.264203945	0.750638725	0.749845519	111.5219931	0.971257653		971	1089.476272	614.1600957	7992.658088	11.38716167	6.449401852	3.658721515	0.567296255	0.566374839	0.678697675	0.811087906	1125.519149	1.033082755
212	347.1370474	303.2551923	6916.603846	9.675208927	5.121631783	1.983960173	0.387368764	0.529356195	0.794943945	0.737008424	411.8037175	1.186285706		2259	700.9498073	413.201098	7992.472381	7.680819674	5.102414038	4.258876217	0.834678681	0.664305928	0.445518005	0.895955994	699.1444152	0.997424363
214	140.1899615	147.4231408	6825.638095	5.596789848	2.62181497	2.230519374	0.850753924	0.46844978	0.601464512	0.800275785	137.0994296	0.977954685		2014	1292.41793	746.8061767	7992.38843	18.04934663	5.007312677	3.757150706	0.750332753	0.277423487	0.791840071	0.747542146	1422.372745	1.100551696
215	81.4436919	91.8039037	6739.360656	4.236145193	2.171406239	1.9552574	0.900456748	0.512590136	0.538434754	0.810384657	75.33633104	0.925011247		1605	373.8398972	267.1279099	7990.707143	5.175997034	4.667674838	3.668174468	0.78586761	0.90179241	0.291310555	0.896908763	371.2215725	0.992996133
216	217.6282259	207.6476243	6874.766871	7.334104403	3.513462024	2.055562416	0.585053262	0.479058087	0.719725504	0.775671637	221.8715562	1.01949807		1336	620.8412579	369.0776671	7990.533333	6.77938089	4.967296937	4.382300343	0.882230396	0.732706573	0.35358399	0.922886397	618.1600083	0.995681264
217	719.6418022	458.1869646	7358.779221	8.473406393	6.116122228	3.342129866	0.546445892	0.721802065	0.605574227	0.81914163	725.5145439	1.008160646		1126	965.3080204	548.9438694	7988.307054	9.739609403	6.430119353	3.811471722	0.592752873	0.660203001	0.608662774	0.836270295	999.8661959	1.035800154
218	464.6295866	358.4972064	6892.658046	10.93800129	4.191890059	2.657169278	0.633883342	0.383240955	0.757069943	0.771977801	510.3353896	1.09837041		1796	1065.443707	610.8590442	7986.864662	12.30077831	4.740740873	4.565520191	0.963039388	0.3854017	0.628842983	0.801360747	1115.212648	1.046711938
219	559.4247034	420.2220267	7122.429594	11.20318322	4.442483606	2.742523364	0.61734012	0.39653762	0.755201418	0.748305613	571.7500584	1.022032197		1313	1429.937607	762.9618935	7985.966387	15.08786203	6.443759251	3.894716619	0.604416842	0.427082329	0.741864248	0.78533291	1586.103353	1.109211581
220	327.1099101	279.2378124	6976.877551	9.529719831	3.430103291	2.489153245	0.725678801	0.359937475	0.738801005	0.770453399	340.8219643	1.041918798		1924	867.8426186	486.8576387	7985.126154	8.826947164	5.101185998	4.758429606	0.93280849	0.577910562	0.460920121	0.880620282	897.4989398	1.034172465
221	847.8154813	576.208021	7262.710236	10.28806062	8.14609484	2.756806958	0.33842068	0.791800821	0.732038227	0.727607743	967.7828951	1.141501797		935	595.4735506	384.1438027	7984.82287	9.154669149	4.008739707	3.896088582	0.971898618	0.437890178	0.574415141	0.854625042	598.9187964	1.005785724
222	41.3894172	58.35845289	6588.677419	4.067621462	1.915881998	1.139044228	0.59452734	0.471007938	0.719972903		37.18249118	0.898357447		1133	1068.113992	612.3219275	7984.73875	10.14965224	5.941737309	4.723265459	0.794930037	0.585412896	0.534637705	0.803404107	1193.15145	1.117063777
224	518.0352862	364.8402434	7308.881443	8.593012115	4.519651418	3.227816411	0.714173752	0.525968235	0.624367292	0.819400024	525.10699	1.013651008		1091	587.4626957	356.3929438	7984.515909	6.999755032	4.887645427	4.124079022	0.843776228	0.698259497	0.410825236	0.919533374	591.0144804	1.006045975
225	439.2618793	317.240179	7072.911854	7.413937562	4.928154052	2.815482718	0.571305744	0.664714804	0.620244614	0.838352388	430.8981949	0.980959685		1668	499.3432913	322.568469	7982.328877	6.208454036	5.130498018	3.744471536	0.729845626	0.826372876	0.396875371	0.906130687	499.5996636	1.000513419
226	368.4993273	264.8369673	7118.184783	5.260653092	4.973125513	3.32689149	0.668973964	0.945343748	0.367589645	0.888832352	364.5829287	0.989372033		1418	1226.995948	681.8069531	7982.242655	12.30673995	6.803827032	3.609610025	0.530526424	0.552853726	0.70669649	0.792572691	1266.033453	1.031815512
227	367.1641848	288.9101922	6939.094545	7.307816564	4.795845931	2.511995457	0.523785687	0.656262495	0.656259098	0.814449337	368.7740213	1.004384514		730	1568.792426	853.3416305	7981.685106	16.18304617	7.122414947	3.758131844	0.527648539	0.440115839	0.76777352	0.747127586	1814.463208	1.156598654
228	129.5088215	144.7011971	6717.402062	5.120956994	3.641521068	1.593557327	0.437607609	0.71110167	0.688816499	0.762663795	124.4773277	0.961149412		974	1114.843979	648.2491287	7981.644311	12.74396348	5.817155829	4.083228176	0.701928622	0.45646363	0.679595113	0.778526306	1267.965611	1.137348036
229	220.2985109	219.8113847	6783.927273	7.065501639	4.430993542	1.839280255	0.415094321	0.627130778	0.739681575	0.736018518	241.2018511	1.094886435		1206	620.8412579	379.6448081	7981.167742	7.55149067	5.17749638	3.84297583	0.742245971	0.68562574	0.491097056	0.896410614	629.3739399	1.013743742
230	704.9552348	447.477495	7167.99053	8.402581712	6.299016265	3.2778601	0.52037651	0.749652485	0.609898456	0.826762902	726.715624	1.03086776		1041	647.5441077	375.7303507	7980.793814	6.160464944	5.517713977	4.516246592	0.818499584	0.895665186	0.266898419	0.930797878	643.0413949	0.993046477
231	1212.309381	714.0683394	7484.506608	14.6655983	5.339986304	3.983230409	0.745925211	0.364116499	0.728396324	0.749141172	1306.664122	1.077830579		79	774.3826443	439.5880703	7980.793103	7.957767152	5.181903572	4.472003991	0.863004093	0.651175571	0.438032817	0.902590326	772.451723	0.997506502
232	599.4789781	405.8634255	7399.44098	9.459720899	4.792828622	3.273097838	0.682915684	0.506656451	0.653996363	0.816936937	621.6097527	1.036916682		1828	688.9335249	400.1419153	7979.118217	6.823537084	5.268917666	4.568413019	0.867049612	0.7721681	0.330491948	0.912427914	687.9944552	0.998636923
233	32.04341976	50.77914984	6587.25	4.113532982	1.520118374	1.104512422	0.726596324	0.369540826	0.731492995	0.794292635	28.93021133	0.902844064		560	1084.135702	593.8033627	7977.847291	10.27059504	6.020010445	4.222482444	0.701407827	0.586140377	0.588876552	0.83613233	1093.576861	1.008708466
234	295.0664903	239.6930614	7167.285068	7.038262735	3.335899371	2.955476135	0.885960818	0.473966303	0.580084426	0.84553584	290.6661662	0.985087008		1260	626.1818279	411.0224211	7977.767591	9.204353951	5.1868452	3.221358346	0.621063136	0.563520832	0.650017985	0.830023677	644.2052292	1.028783016
235	600.8141206	400.0983695	7379.057778	8.240133713	5.779698664	3.057417858	0.528992606	0.701408359	0.628960164	0.829196491	609.934027	1.015179248		1842	668.9063876	400.4181507	7976.215569	7.214973948	5.637032229	3.999573254	0.709517543	0.781296269	0.445656591	0.894132914	681.3771256	1.018643473
236	102.8059717	111.0623291	6859.090909	4.456341303	2.661189209	1.916954544	0.720337561	0.597169074	0.569836686	0.852227473	95.2257985	0.926267189		1281	1361.84534	807.9819482	7976.071569	17.82955402	6.342861098	3.401747416	0.536311195	0.355749846	0.809207375	0.715833555	1611.448215	1.183282835
237	124.1682516	127.2334459	6790.086022	4.082317935	2.902158512	2.292015274	0.789762263	0.710909478	0.438550522	0.86418627	113.7454599	0.916059125		688	1170.919964	651.5236835	7971.476625	12.25839967	5.663517298	4.533749763	0.800518392	0.462011147	0.630151579	0.803178762	1318.457586	1.126001458
238	110.8168267	128.1976681	6500.192771	5.985206697	2.367651777	1.997569213	0.843692148	0.395583962	0.666248918	0.757481724	118.5734421	1.069994924		1741	949.2863105	577.7224326	7970.23488	11.00984213	6.455819145	3.210546475	0.497310473	0.586368003	0.708393051	0.785263879	955.8726107	1.00693816
239	479.316154	367.1227835	6926.041783	8.683446832	5.260358199	2.507827602	0.476740843	0.605791491	0.711194454	0.769623426	479.837024	1.001086694		1094	1180.265961	642.5006259	7969.278281	9.520003212	7.896772295	4.046416048	0.51241392	0.829492608	0.574956441	0.819974343	1274.224214	1.079607695
240	77.43826443	92.99114612	6277.896552	4.315762499	2.619121885	1.396408981	0.53315922	0.606873498	0.676439799	0.79800481	66.11720545	0.853805363		1470	506.0190038	331.0798148	7968.300792	7.72778925	4.099654913	3.786521807	0.923619643	0.530508116	0.510012284	0.889411559	502.4948821	0.993035594
241	277.709638	249.9000524	6804.451923	9.344588217	3.228774515	2.392396808	0.740961252	0.345523467	0.743980499	0.768937534	302.3567778	1.088751475		1064	447.2727342	296.6374087	7964.677612	5.721769392	4.668474566	3.990796213	0.854839446	0.815914492	0.302524108	0.913503528	446.5329467	0.998346004
242	479.316154	374.335969	7111.019499	12.36006702	3.7527222	2.727882763	0.726907727	0.303616655	0.779298708	0.752891879	530.0069359	1.105756465		222	762.3663619	442.3934501	7963.914186	7.966234243	5.651949735	4.113715797	0.727840124	0.709488268	0.483605971	0.885773263	775.843734	1.017678341
243	618.1709729	455.5863236	7098.198704	12.31953077	3.675017193	3.407848882	0.92730148	0.298308212	0.723378354	0.732955184	646.2826233	1.045475526		89	640.8683953	397.1494867	7962.695833	8.37049872	4.472228519	4.177795307	0.934164095	0.534284595	0.500890515	0.874753464	655.1052624	1.022214962
244	1038.740857	626.9812992	7214.078406	9.852651263	7.743252635	3.288162883	0.424648793	0.785905482	0.666266186	0.767400546	1050.796148	1.011605677		882	1846.502064	955.9420091	7960.500362	11.873932	11.01344779	3.665435896	0.33281457	0.927531654	0.691303951	0.747727362	2007.853829	1.087382391
245	247.0013607	222.0789558	6899.464865	7.005307112	3.951291917	2.179306126	0.551542678	0.56404264	0.688906412	0.800058673	252.6813243	1.022995677		1106	781.0583567	451.2804919	7955.94359	8.536614862	5.321092859	4.076152744	0.766036762	0.623325867	0.522509471	0.880971316	775.5781853	0.992983659
246	753.0203645	470.2157438	7483.52305	10.11769496	5.270445612	3.353256335	0.636237727	0.52091367	0.668575071	0.822063559	749.0042479	0.994666656		1097	1041.411142	572.7202319	7954.566667	9.517068639	7.059801906	3.808812988	0.539507062	0.741804244	0.599791371	0.845346968	1071.948635	1.029323186
247	245.6662182	199.0271969	6985.73913	5.436793036	3.306012596	3.228385038	0.976519279	0.608081377	0.406196812	0.899741121	243.0643355	0.989408871		868	1550.100431	844.5938161	7952.736434	14.98129599	7.582698683	3.757362384	0.495517828	0.506144374	0.749196439	0.748983225	1787.906798	1.153413522
248	563.4301308	377.3270513	7062.14455	8.139204233	5.065039332	3.435498326	0.678276732	0.62230154	0.577907345	0.841054055	593.2573382	1.052938609		1094	620.8412579	374.9688741	7951.447312	6.972679206	5.093665215	4.212624995	0.82703217	0.730517648	0.395838404	0.909952777	626.7170237	1.0094642
249	132.1791065	137.2182111	7117.868687	5.318268014	2.581932623	2.213809772	0.857423525	0.485483736	0.583734824	0.831762707	127.333898	0.963343613		457	1348.493915	671.1078081	7950.39604	11.38824671	6.052805994	4.862276008	0.803309409	0.531495861	0.573044373	0.859050759	1403.91831	1.04110096
250	77.43826443	93.43893707	6762.172414	4.105807507	2.519659686	1.680321723	0.666884394	0.613681884	0.590745129	0.832567979	72.8151122	0.940298866		1291	539.397566	345.6027751	7949.678218	6.846323102	4.84608539	3.859858885	0.796490069	0.70783767	0.436214326	0.890997806	536.4243581	0.99448791
251	447.2727342	348.3312779	7070.695522	8.499843372	5.282964863	2.451453879	0.464029942	0.621536731	0.711588347	0.773595789	461.1062209	1.030928527		2107	762.3663619	450.7010771	7948.311734	8.487640163	5.649573488	3.885555286	0.687760819	0.665623587	0.542210177	0.867892046	780.4486315	1.023718609
252	105.4762567	113.8579478	6851.291139	4.064171443	2.971988618	2.004074721	0.674321129	0.731265563	0.50689218	0.85284109	101.3962004	0.961317774		617	998.6865826	527.0583838	7944.926471	8.21305476	6.389265154	4.612021816	0.721839164	0.777940162	0.438452324	0.893459007	1013.76103	1.015094272
254	177.5739512	175.0940854	6887.481203	6.769358346	2.984005262	1.966101273	0.658879962	0.440810651	0.709558695	0.800290246	166.3571928	0.936833312		353	842.4749113	498.1385405	7944.917591	10.28126099	5.356375488	3.800388848	0.70950755	0.520984293	0.630357711	0.838584677	876.6657552	1.040583813
256	185.5848061	170.4813334	6734.143885	5.642076851	3.350108124	2.245854852	0.670382796	0.593772154	0.601945363	0.854783654	177.8148859	0.958132778		1919	639.5332528	384.17299	7943.985386	6.910483121	5.58287175	4.045692849	0.724661613	0.807884435	0.414557162	0.903190996	653.8040086	1.02231433
257	233.6499358	209.8717844	6917.365714	7.669346707	2.978137683	2.50769607	0.842034968	0.388316997	0.67302351	0.811127538	239.92011	1.026835763		1146	1128.195404	616.5791773	7943.655621	9.08349987	8.062565674	3.723349169	0.461806988	0.887605635	0.590097515	0.828803609	1142.217617	1.012428887
258	146.8656739	161.0093033	6662.645455	6.811180513	2.737207687	1.944742145	0.710483956	0.401869791	0.714477961	0.748977479	151.8730716	1.034095086		823	874.5183311	504.0542997	7942.30687	9.124761975	5.808779708	4.111044319	0.707729424	0.636595204	0.549462843	0.852842698	912.740285	1.043706293
259	44.05970218	57.66509363	6299.181818	2.789331986	2.044198228	1.664394455	0.81420404	0.732863007	0.403299979	0.879409108	39.75283297	0.902249244		1894	741.004082	417.5916211	7941.74955	6.787115045	5.528751907	4.705673688	0.851127663	0.814595284	0.30667542	0.919138295	739.6439858	0.998164523
260	1045.41657	585.2727576	7778.411239	10.27893495	6.638428475	3.70111628	0.557528984	0.645828435	0.639931929	0.826650417	1057.875933	1.011918085		2098	1132.200832	623.6797631	7940.443396	10.43201683	6.863870568	3.918920026	0.570948998	0.657961992	0.62433726	0.821817522	1175.418101	1.038171028
262	156.2116713	177.8397101	6523.91453	7.647193566	3.169091894	1.639495709	0.517339277	0.414412407	0.785608185	0.705077455	166.4316081	1.065423644		1115	837.1343413	481.6760188	7939.735247	8.955255025	6.124847897	3.733670972	0.609594072	0.68393897	0.583074858	0.864469976	857.823459	1.024714214
263	463.2944441	352.1310297	7064.144092	9.432900374	4.778055126	2.580073286	0.539983993	0.506530859	0.726481444	0.782206516	487.0987949	1.051380609		1099	556.7544184	342.2160699	7936.311751	6.239395111	4.655385795	4.537382308	0.974652265	0.746127744	0.272784905	0.923955456	552.0674579	0.991581638
264	204.276801	187.7171854	6917.006536	5.556708508	3.713255882	2.344570877	0.631405686	0.668247377	0.578064807	0.822361396	202.6396695	0.99198572		963	672.911815	418.9168764	7935.422619	7.589049106	6.208640343	3.400698711	0.547736465	0.818105174	0.551893964	0.859103093	671.1825112	0.997430118
265	232.3147933	225.3734084	6810.310345	7.569635773	3.610469266	2.129866876	0.589914141	0.47696737	0.718630204	0.749024775	243.8258261	1.049549289		1210	500.6784338	321.442229	7935.168	6.082373882	4.886237102	4.064714584	0.831870108	0.80334376	0.33172234	0.912585481	506.0184065	1.010665474
266	301.7422028	283.6550102	6589.681416	7.553872932	4.882193734	2.252142116	0.461297163	0.646316635	0.70185597	0.718076231	347.9117414	1.153009881		800	1010.702865	534.5125833	7935.141347	9.272308768	5.686660131	4.658393792	0.819179217	0.613294949	0.497601524	0.886497819	1028.892415	1.017996932
267	333.7856225	256.6184675	7213.648	6.661837121	3.822848126	3.090227598	0.808357407	0.573842929	0.536129818	0.859810257	329.655352	0.987625978		442	1161.573966	604.6779662	7933.67931	9.030832283	7.095618911	4.271820143	0.602036298	0.785710407	0.526973815	0.863474	1146.620304	0.98712638
268	46.72998716	68.26798179	6639.628571	4.489018074	1.880672639	1.241645203	0.660213361	0.41894967	0.723403831	0.773738433	43.90871065	0.939625995		1723	648.8792502	407.4288131	7932.855967	7.846583265	5.558803362	3.682989661	0.662550808	0.708436166	0.530625046	0.857913924	672.9007435	1.037019975
269	363.1587573	327.7204101	6894.952206	11.39385384	4.135742805	2.005480325	0.484914179	0.362980153	0.823985778	0.703786198	395.8504854	1.090020487		656	874.5183311	474.9441675	7932.572519	7.991933401	5.578460945	4.607236954	0.825897501	0.69801144	0.423514096	0.904552798	860.3901133	0.983844572
270	190.9253761	205.3066727	6600.993007	8.24954135	3.242191994	1.74950937	0.539606961	0.393014818	0.787926468	0.708083018	196.0078275	1.026620094		1641	829.1234864	501.3372892	7931.202899	9.478274819	5.834335762	3.69244949	0.632882583	0.61554828	0.610430214	0.826519947	855.3106664	1.031584173
271	30.70827727	47.73541981	6579.652174	2.614985467	1.984879093	1.174500592	0.591723998	0.7590402	0.550857698	0.821658928	25.53554821	0.831552613		1623	738.3337971	448.7019146	7930.21519	9.06824672	4.913810096	3.946213182	0.803086221	0.541869917	0.564831736	0.853094499	736.5646097	0.997603811
272	453.9484467	404.1832303	6910.811765	9.894707432	6.103062556	1.914627416	0.313715843	0.616800709	0.806499846	0.668636711	484.3102511	1.066883816		1347	718.3066597	416.4877502	7929.503717	7.361069857	5.232414637	4.637922498	0.886382831	0.710822576	0.369939073	0.902676849	748.2645794	1.041706309
273	18.69199486	35.87331795	6808.857143	3.092117499	1.692321583	0.713733467	0.421748132	0.547301836	0.769176473	0.655890415	15.64456717	0.83696616		1255	1197.622814	670.763541	7926.57748	10.07112132	8.496130869	3.542437323	0.416947123	0.843613199	0.648257904	0.794886651	1269.666922	1.060155925
274	612.830403	394.8797629	7287.762527	7.604137014	5.777812616	3.393929592	0.587407349	0.759824896	0.553673272	0.854321096	624.6040908	1.019211984		1343	738.3337971	456.453305	7925.374322	10.18827295	4.717632327	3.716767622	0.787845971	0.463045342	0.635191593	0.836761332	748.3050575	1.013505085
275	77.43826443	102.8463613	6584.965517	6.087452852	2.086581865	1.440207543	0.690223359	0.342767643	0.763413766	0.71735396	76.62751287	0.98953035		104	865.1723336	503.0794676	7922.822531	9.474635788	5.667472302	3.988729696	0.703793417	0.598173104	0.579009707	0.847318933	897.1708335	1.036985117
276	600.8141206	403.8375025	7311.122222	8.886662485	5.154125951	3.146348694	0.610452427	0.579984438	0.645947092	0.819048706	603.655517	1.004729244		291	515.3650012	325.1363303	7921.059585	5.791134735	4.843464559	4.390441098	0.906467064	0.836358465	0.241868598	0.921602514	515.8418339	1.000925233
277	791.7394967	516.6003754	7175.035413	9.486952953	6.953392747	2.996200927	0.430897698	0.732942683	0.684176685	0.776274918	827.9098517	1.045684667		1974	815.7720615	461.1450624	7920.97054	7.316719542	6.195868837	4.24222174	0.68468553	0.846809667	0.420201674	0.888195945	805.5650177	0.987487873
278	128.1736791	132.8970657	6698.635417	4.424156663	3.466866518	1.884657382	0.543619829	0.783622006	0.574007539	0.847314571	121.0845236	0.94469102		1629	773.0475018	431.3092026	7920.66494	6.981865937	5.727793229	4.54224031	0.793017507	0.82038144	0.349423156	0.917820475	760.8824261	0.984263482
279	731.6580846	504.3720363	7350.032847	13.93367637	4.076795716	3.207942938	0.78687851	0.292585791	0.769770529	0.748423884	763.3081738	1.043258032		1294	534.0569961	364.9734599	7916.5075	7.641273236	5.45999373	3.080423112	0.564180705	0.714539784	0.596870441	0.835761286	538.340255	1.008020228
280	724.9823722	442.0771557	7793.611418	9.106151078	4.684466827	4.117286484	0.878923181	0.51442885	0.547856559	0.853751169	735.6897667	1.014769179		658	719.6418022	424.6096826	7914.465677	7.962905309	5.424700005	4.095320897	0.754939608	0.681246328	0.485700164	0.882966553	741.0095823	1.029692244
281	109.4816842	114.6714987	6663.085366	4.357128785	2.533921571	2.258512276	0.891311042	0.581557649	0.481651246	0.875720355	104.4490827	0.95403248		1511	854.4911937	507.8300571	7914.096875	10.89620382	4.741049379	4.06912734	0.858275672	0.435110196	0.626555504	0.831687497	880.5207349	1.030462036
282	25.36770731	39.5838806	6515.315789	2.216148709	1.688512299	1.381883028	0.818402702	0.761912904	0.37644842	0.890562574	21.66022781	0.853850431		2042	648.8792502	426.3214519	7914.057613	8.270485434	6.391710579	2.950737628	0.461650695	0.772833787	0.643220745	0.819861033	653.3822121	1.006939599
283	449.9430192	341.2530242	7243.554896	11.114867	3.588855801	2.943656558	0.820221464	0.322887876	0.735160434	0.791839291	491.8537958	1.093146854		1342	962.6377354	526.5536603	7914.04577	9.741846621	5.184065791	4.81476686	0.928762684	0.532144058	0.505764456	0.872588912	1018.534312	1.058066056
284	604.819548	436.3989103	7140.620309	9.031851717	6.528846565	2.589991558	0.396699713	0.722869105	0.713238034	0.761155321	639.7351581	1.057728971		140	981.3297303	523.6895975	7912.681633	9.745630364	5.19380098	4.663484074	0.897894257	0.532936381	0.521479484	0.888851105	988.7678721	1.007579656
285	145.5305314	159.24741	6774.247706	7.741076171	2.448124554	1.911190519	0.780675361	0.31625119	0.753110488	0.748297553	151.7146231	1.042493431		728	794.4097816	465.0252387	7912.115966	8.564574422	5.686569885	3.960458758	0.696458293	0.663964093	0.537576701	0.867182639	807.9607669	1.017057929
286	303.0773453	262.4010476	6879.052863	6.887788559	5.241077661	2.07312043	0.39555232	0.760923135	0.699015088	0.777935338	313.4826739	1.034332255		1911	642.2035378	419.7837558	7911.939709	7.909452832	5.608810988	3.981721913	0.709904813	0.70912756	0.496586932	0.823768882	739.9063932	1.1521369
287	74.76797945	90.17773822	6657.964286	4.363871314	2.060412989	1.80635685	0.876696497	0.472152555	0.586065509	0.826634693	68.03280447	0.909918992		54	1332.472205	623.541163	7909.470942	7.985210884	6.956824154	5.851824942	0.841163268	0.871213579	0.267167138	0.91906708	1361.687187	1.021925397
288	161.5522413	171.5615185	6585.289256	8.519773342	2.628509795	1.842340547	0.70090686	0.308518747	0.783757094	0.75080998	172.8208594	1.069752162		621	679.5875275	407.054287	7908.318271	8.116973825	4.839727209	4.106796078	0.848559413	0.596247729	0.494048377	0.889731946	675.7822442	0.994400599
289	161.5522413	161.1909038	6649.247934	6.006306047	2.946507778	2.137531278	0.725445659	0.490569038	0.644118821	0.811630714	158.4587177	0.980851249		318	476.645869	306.2146327	7907.658263	5.433159907	4.948107393	4.284796798	0.865946605	0.910723682	0.21136192	0.928798424	482.5145838	1.012312526
290	498.0081488	377.7757541	7289.034853	10.33994087	4.476726924	2.595721901	0.579825829	0.43295479	0.74896163	0.764594571	503.2982607	1.010622541		2227	1020.048862	618.8304341	7904.41623	11.76503247	6.995760674	3.155114896	0.451003836	0.594623151	0.731822678	0.768732443	1087.756938	1.066377287
291	129.5088215	136.6741121	6925.845361	5.95489629	2.435468737	2.147839946	0.881900027	0.40898592	0.639315306	0.823569564	130.4810028	1.00750668		6	1144.217114	591.3240353	7902.44224	8.85278951	6.59190426	4.797797853	0.727831847	0.744613238	0.458046772	0.874151804	1172.793592	1.024974699
292	212.2876559	187.1798543	6872.36478	5.402422042	3.886332808	2.356499117	0.60635546	0.719368605	0.563806919	0.85885549	207.2451559	0.976246852		1188	923.9186032	548.3993107	7901.187861	9.91962332	7.098751159	3.2334241	0.455491963	0.715627089	0.674037613	0.81131406	953.7365223	1.032273318
293	291.0610629	267.4234445	6717.224771	8.42462066	4.331635189	1.99169691	0.459802551	0.514163826	0.763586161	0.743540603	304.448674	1.045995885		1193	522.0407137	343.848727	7900.355499	7.958614641	4.238082716	3.729822825	0.880073154	0.532515131	0.531347729	0.877097233	526.9673609	1.009437285
294	21.36227984	36.51364615	6542.75	2.547477367	1.592647845	1.052164309	0.66063839	0.625186259	0.586977956	0.816992357	17.88143084	0.837056296		2363	1012.038008	570.7116883	7899.654354	10.29776408	6.409042421	3.704908708	0.578075236	0.622372233	0.640222025	0.830310371	1024.241113	1.012057952
295	746.344652	479.7357144	7549.166369	10.49962253	5.671966401	3.05348607	0.538346995	0.540206696	0.709181348	0.803660184	761.713913	1.020592713		136	567.4355583	347.5426945	7899.649412	6.548815758	4.727146864	4.278385801	0.905067248	0.721832319	0.34669321	0.919135034	554.7922953	0.977718592
296	30.70827727	47.00551049	6360.130435	2.95424667	1.852768379	1.143099824	0.616968552	0.627154258	0.613065545	0.813476537	26.20840866	0.853463984		1258	1469.991882	770.0684977	7897.938238	11.5801194	7.919389393	4.295653207	0.542422274	0.683878043	0.629049316	0.795071633	1650.146708	1.12255498
297	292.3962053	237.2240261	6868.018265	5.982262137	4.262397071	2.778668867	0.651902866	0.712505901	0.535515361	0.84553259	296.7869145	1.0150163		660	890.5400409	482.6017456	7897.337331	8.091274385	5.610242729	4.693535256	0.836601103	0.693369482	0.419926326	0.903618329	892.4569465	1.00215252
298	666.2361026	470.1676587	7182.817635	9.796194664	6.526278736	2.625242315	0.402257155	0.666205497	0.732014072	0.754984894	703.0416107	1.055243941		1265	582.1221257	364.7024825	7896.864679	7.634372302	4.613925704	4.080983397	0.884492655	0.604362156	0.465446112	0.889881253	602.1398491	1.034387498
299	487.3270089	346.8056783	7284.991781	8.549924662	4.79390447	2.904977215	0.605973113	0.560695522	0.660233589	0.823827912	498.7501084	1.023440317		2114	850.4857662	503.4483633	7895.841444	9.706684604	6.055428975	3.529067693	0.582794003	0.623841118	0.636429138	0.836763197	868.8892642	1.021638808
300	679.5875275	456.024056	7206.422397	10.6445326	5.407199321	2.909005763	0.537987522	0.507979028	0.726713622	0.789700218	701.3457447	1.032016799		474	909.2320358	543.5898002	7895.502203	11.21687349	5.547793731	3.561322942	0.641934995	0.49459359	0.682503066	0.810088504	928.3080015	1.020980305
302	415.2293144	296.2346723	7313.758842	6.564544275	4.422153385	3.437255307	0.777280887	0.673642099	0.476390872	0.869204567	417.9639112	1.006585751		1463	512.6947162	326.3526845	7894.768229	6.207043851	4.7468743	4.179848792	0.880547604	0.764756044	0.326595898	0.913714306	515.8717259	1.006196689
303	392.5318921	317.972949	7191.095238	10.25840573	3.635428426	2.551141509	0.701744392	0.354385323	0.751312087	0.770232495	398.5278065	1.015274974		1007	1084.135702	599.5913786	7892.773399	9.174123407	7.888585159	3.785535151	0.479875044	0.859873452	0.58736819	0.829904171	1147.571063	1.05851238
304	251.0067882	244.2718483	6811.925532	9.078517418	2.886753577	2.238415738	0.775409358	0.317976322	0.753438184	0.725975257	245.7276366	0.978968092		1678	1244.352801	601.4668641	7892.543991	7.763257899	6.919633281	5.704130403	0.824339986	0.89133111	0.265240125	0.909609237	1283.52741	1.031481915
305	241.6607907	213.9877976	6922.906077	5.476569811	4.436502141	2.405472509	0.542200236	0.810087755	0.560770228	0.826324282	244.815173	1.013052934		1611	491.3324364	315.0818361	7891.904891	6.061860937	4.84937823	3.89327823	0.802840704	0.799981768	0.357742075	0.918706663	479.3978459	0.975709744
306	237.6553632	225.756557	6793.837079	7.469927773	3.933458137	1.984928306	0.504626778	0.526572446	0.734277443	0.761201767	244.3005076	1.027961264		1762	628.8521129	398.4250206	7891.707006	8.842822296	4.524593734	3.919197912	0.866198855	0.511668513	0.55679332	0.862049519	656.8350079	1.044498372
307	323.1044826	262.8883948	6920.140496	7.744601532	3.56310979	2.794411228	0.784261893	0.460076581	0.63917947	0.816159433	323.0034857	0.999687417		1290	1017.378578	596.7685381	7890.009186	11.25220981	6.449526055	3.391762143	0.525893238	0.573178617	0.698569241	0.797573438	1031.049749	1.013437645
309	105.4762567	116.3551792	6705.468354	5.202627489	2.408786946	1.831858751	0.760490152	0.462994314	0.647897384	0.824502706	96.16160715	0.911689608		756	1534.078721	892.0393895	7888.049608	19.51554012	5.766992906	3.501308912	0.607129048	0.295507727	0.820588675	0.702075057	1650.627328	1.075973029
310	101.4708293	126.5329206	6637.210526	6.260268558	2.617735849	1.441020066	0.550483375	0.418150727	0.769814976	0.725235206	98.9184773	0.974846446		1113	1618.192698	830.6702446	7887.622937	12.16691588	9.077950456	4.070583714	0.448403385	0.746117631	0.665438328	0.784949125	1883.274446	1.163813462
312	1423.261895	784.9916884	7563.569418	13.35307562	6.116175689	4.347433974	0.710809204	0.458034977	0.674424522	0.760327052	1487.24619	1.044956094		144	606.1546905	385.6625584	7887.132159	7.841904563	5.234410226	3.646699141	0.696678133	0.667492212	0.534972772	0.868765794	627.0148871	1.034413982
313	84.11397688	92.86084403	6593.47619	3.006050328	2.813879825	2.21024503	0.78547954	0.936072094	0.264734522	0.889222328	78.31245251	0.93102782		1169	475.3107265	314.6098448	7885.289326	6.124521743	4.611562393	4.084872638	0.885789303	0.752966939	0.333029939	0.89990128	483.2672882	1.016739706
314	524.7109986	356.2494485	6897.664122	6.81390991	6.029815021	3.04170004	0.504443342	0.884927318	0.553604306	0.847708397	523.4863591	0.997666069		696	704.9552348	433.4865061	7884.268939	8.541820607	5.814181021	3.42754532	0.589514724	0.68067234	0.598733633	0.852943325	713.0349383	1.0114613
315	485.9918664	400.1448593	6935.64011	11.00453753	5.293772415	2.145088845	0.405209872	0.481053602	0.805072331	0.709806879	523.4448803	1.077065104		1850	472.6404415	310.9726372	7879.30226	5.931395187	5.114462158	3.722452156	0.727828663	0.862269668	0.37241542	0.906219711	473.0146196	1.000791676
316	862.5020486	541.3638986	7783.130031	12.45459696	4.962358377	3.560925934	0.717587418	0.398435886	0.714087421	0.783591416	921.8693024	1.068831435		2122	1052.092282	602.0530524	7879.180203	12.79549122	5.656899155	3.86561873	0.68334588	0.442100976	0.69789212	0.808950894	1172.041599	1.114010262
317	165.5576688	158.3847133	6751.943548	5.135613899	3.441841647	2.20432379	0.640448927	0.670190889	0.570776964	0.844594397	163.2101816	0.985820728		2337	935.9348856	529.5978191	7878.300999	10.51164248	5.073655574	4.26318459	0.840258967	0.482670105	0.594432117	0.849818883	952.388866	1.017580262
318	320.4341976	293.1160998	6828.333333	10.75224311	2.825655925	2.499226721	0.884476662	0.262796878	0.767562294	0.718203118	318.0626095	0.992598829		1315	1216.314809	746.3818562	7878.04281	15.66126264	7.103044655	3.126862632	0.440214413	0.453542273	0.800344155	0.71853567	1457.03079	1.197905986
319	684.9280975	502.4451395	7102.346979	14.07221145	4.806776293	2.587622044	0.538327953	0.341579311	0.816118309	0.719123589	733.1717355	1.070436062		1070	774.3826443	451.4865846	7877.343103	8.627988882	4.969117307	4.358924029	0.877202883	0.575929962	0.494792577	0.874314714	782.8106676	1.010883538
320	1093.481699	574.3327759	8085.86569	9.498293868	5.849521863	4.822592036	0.824442091	0.615849746	0.492267548	0.872756594	1122.367557	1.026416407		145	853.1560512	488.6749445	7877.073552	10.04511957	4.739694671	4.309835875	0.909306648	0.471840543	0.570952257	0.864456661	859.5176859	1.00745659
321	412.5590295	370.5753165	6758.961165	9.01110472	6.534716888	1.864446312	0.285314015	0.725184879	0.793094591	0.684198321	459.8787104	1.114697965		406	722.3120872	423.7412753	7876.221811	7.525916692	5.635027987	4.105867331	0.728632997	0.748749716	0.45443625	0.889740423	729.3718631	1.009773858
322	684.9280975	459.178679	7201.596491	9.193648031	5.967237366	3.086147257	0.517181916	0.649060889	0.664317445	0.790593188	709.196267	1.035431704		2308	584.7924107	364.0355983	7874.723744	7.554766258	4.7179371	3.888583296	0.824212619	0.62449809	0.485280793	0.895667535	580.568133	0.992776449
323	690.2686674	437.494666	7437.255319	8.96403024	5.571890965	3.325962112	0.596918018	0.621583241	0.628965764	0.834286225	695.8439076	1.008076913		1848	674.2469575	410.5570497	7873.843564	8.209864568	4.950987404	4.063935535	0.820833341	0.603053481	0.504993596	0.877024002	691.9317099	1.026228895
324	165.5576688	162.391914	6824.741935	6.43401849	2.900351879	1.976778258	0.681564976	0.450783889	0.692761489	0.797062824	154.5181717	0.933319325		275	619.5061154	391.9767491	7872.118534	8.580450076	4.481413509	3.796841209	0.847241881	0.52228187	0.557500926	0.864379825	611.5558595	0.987166784
325	575.4464133	408.2856078	7140.893271	9.940000308	5.053448756	2.87073736	0.568074893	0.508395231	0.711193433	0.788127521	604.0269758	1.049666766		1072	1283.071933	707.5703618	7869.793965	11.50456217	7.613672531	3.580586028	0.470283692	0.661795939	0.688768162	0.787033306	1313.732703	1.023896376
326	161.5522413	157.2407827	6841.413223	5.487953833	3.11237098	2.224728206	0.714801744	0.567127763	0.594616086	0.838753147	159.1722578	0.985268026		672	1146.887399	607.0979183	7868.150175	11.66836331	5.157971142	4.673307111	0.906035917	0.442047527	0.599489064	0.851772547	1178.153241	1.027261475
327	572.7761283	375.8024602	7634.200466	7.314565061	5.450833619	3.416466407	0.6267787	0.745202698	0.532922822	0.856337714	570.5808573	0.996167314		1327	666.2361026	411.8478393	7866.733467	8.061529832	5.624102857	3.534844972	0.628517127	0.697647094	0.561516853	0.865160147	671.3201782	1.007631042
328	94.7951168	123.7843953	6744.535211	7.01153975	2.709263798	1.384939649	0.511186711	0.38640069	0.802477102	0.702558537	110.2006491	1.162513986		1613	495.3378638	318.7195563	7863.088949	6.59519897	4.431969129	4.109968892	0.927346011	0.671999306	0.376824125	0.911964664	503.2129082	1.015898329
329	373.8398972	293.0993549	7001.585714	7.808899184	4.626911319	2.722374732	0.588378412	0.592517743	0.651375352	0.811597565	412.019249	1.102127547		1825	1353.834485	681.7306709	7862.934911	10.55671489	6.869643142	4.682250085	0.681585635	0.650736826	0.556467127	0.848289769	1422.349044	1.050607781
330	425.9104544	339.9900491	7039.15047	10.16554837	4.226643283	2.392373136	0.566022012	0.415781139	0.764658723	0.765338669	430.570165	1.010940588		1065	783.7286417	466.4604171	7861.255537	8.684398813	6.013312838	3.61080554	0.6004686	0.692427071	0.584219286	0.853540754	789.8529908	1.007814375
331	664.9009601	429.0505511	7379.445783	9.181209807	4.912080132	3.745835367	0.762576193	0.535014474	0.5920107	0.831085283	707.624156	1.064254977		829	656.8901052	384.2272403	7861.221545	6.185557735	5.433352881	4.672770319	0.860015983	0.878393366	0.244567666	0.921281531	657.8241618	1.001421937
332	794.4097816	496.5849925	7428.305882	9.599482999	6.228906463	3.18095188	0.510675814	0.648879368	0.668633	0.80789441	796.7193439	1.002907268		666	857.1614787	483.7754585	7860.317757	8.674414582	5.459727121	4.271975934	0.78245228	0.629405831	0.507519972	0.875274588	847.4781671	0.988703049
333	506.0190038	349.8746651	7018.271768	7.887680059	4.721271308	3.640797958	0.771147795	0.59856273	0.538419671	0.840933713	567.9281984	1.122345592		1151	523.3758561	338.7742588	7858.579082	6.633078815	5.033278757	3.689372221	0.732995806	0.758814858	0.443791892	0.891652079	515.9495333	0.985810727
334	89.45454684	115.1867727	6671.970149	5.74208346	3.00353946	1.35178248	0.450063167	0.523074853	0.764583275	0.713546902	97.65585022	1.091681236		1363	1105.497982	663.3101761	7858.144928	15.3621996	4.721623944	3.784564174	0.80153867	0.307353378	0.753644382	0.756787238	1149.871424	1.040138872
335	245.6662182	237.6536465	6730.673913	10.91687491	2.907312862	2.130664525	0.73286386	0.266313655	0.804828347	0.740960479	283.2655681	1.153050551		721	1062.773422	594.9462105	7856.940955	10.41737467	6.596076958	3.808919847	0.577452306	0.633180352	0.634368546	0.82391924	1096.31269	1.031558248
336	531.3867111	357.3520625	7132.190955	7.234697557	5.003488263	3.47933435	0.695381735	0.691596051	0.519076738	0.853716329	527.5675074	0.99281276		1762	907.8968933	509.8648101	7856.582353	8.116308809	6.082452552	4.762043066	0.782914955	0.749411179	0.413274781	0.865521659	984.7346515	1.084632692
337	259.0176431	230.9358012	7061.149485	7.439946948	3.843294726	2.231592713	0.580645741	0.516575555	0.700052604	0.792207675	267.2865298	1.031924029		1681	1113.508837	611.5467869	7856.442446	10.03303286	6.59674032	4.356313596	0.660373667	0.657502115	0.565802917	0.827847192	1207.728647	1.084615234
338	109.4816842	119.8383616	6631.45122	4.238844421	3.234008154	1.875959132	0.58007248	0.762945707	0.557436191	0.829473706	107.7210479	0.98391844		993	871.8480461	496.6793275	7855.366003	7.854719522	6.930454932	3.850672072	0.555616061	0.882330033	0.509763263	0.863956367	878.0466089	1.007109683
339	353.8127599	266.7882499	7044.916981	6.04295608	5.043063441	2.789723743	0.553180379	0.834535842	0.538351147	0.860942036	356.1177963	1.006514848		1350	1902.578048	1001.720144	7854.896842	13.14567244	11.26947143	3.427117203	0.304106295	0.857276147	0.739296927	0.727492265	2126.688682	1.117793135
340	522.0407137	377.788938	7142.173913	9.304470074	4.836405023	2.802030502	0.579362251	0.51979371	0.698851146	0.796627955	528.1724872	1.011745777		1496	483.3215814	317.4927175	7854.052486	5.88628902	5.428712464	3.604862899	0.66403644	0.922264001	0.387583096	0.901477939	482.5205158	0.998342583
341	166.8928113	159.6477209	6917.576	5.717727498	2.867766388	2.399779233	0.83681127	0.501557024	0.58029143	0.848747477	164.826533	0.987619129		1418	467.2998716	320.6861591	7852.22	7.242916695	4.51575238	3.419131826	0.757156624	0.623471534	0.527934399	0.874001662	468.4336278	1.002426186
342	583.4572682	411.7994357	7137.064073	8.68927148	6.198004677	2.673751028	0.431388998	0.713293938	0.692292842	0.791061077	603.1770927	1.033798233		930	1777.074654	1026.71029	7852.105184	18.92813667	8.20284341	3.117492788	0.380050262	0.433367719	0.835298485	0.673923809	2027.525621	1.140934409
343	124.1682516	126.4938397	6720.268817	4.685482532	2.598915653	2.310492367	0.889021683	0.554674067	0.506882727	0.865226611	117.8527322	0.949137406		1933	1161.573966	723.0893911	7849.944828	18.29763419	5.722802714	3.13909815	0.548524614	0.312761893	0.828442403	0.717013264	1376.883576	1.185360223
344	451.2781617	319.3479734	7027.840237	7.375996822	4.506721612	3.203885776	0.710912732	0.610998313	0.56563352	0.851020439	446.1152673	0.988559397		1548	849.1506237	501.881718	7849.674528	9.804797767	5.3466772	3.973996622	0.743264737	0.545312339	0.594688568	0.839401838	872.6472172	1.027670701
345	385.8561797	313.0638006	6982.207612	9.758622072	3.622557334	2.659357127	0.734110431	0.37121607	0.727486411	0.775423108	393.7939495	1.020571835		1143	531.3867111	336.9342258	7849.268844	6.73406509	4.706658396	4.014865329	0.853018212	0.698932715	0.403797665	0.908279146	533.0274565	1.003087667
346	247.0013607	254.0515958	6705.481081	9.097539105	4.005844959	1.749135939	0.43664594	0.440321818	0.807735266	0.691356676	267.0116682	1.081012945		967	595.4735506	358.1102054	7848.419283	6.267502841	4.908790144	4.553244638	0.927569626	0.78321307	0.273515345	0.921109485	586.7844543	0.98540809
347	104.1411142	120.6808893	6766.358974	5.08285624	2.674218128	1.711253346	0.639907915	0.526125076	0.663328399	0.796388793	97.43333647	0.935589533		1865	1594.160133	915.7990758	7847.671692	17.32672469	7.398131387	3.356020734	0.453630864	0.426978065	0.806309571	0.703465955	1801.987439	1.130367898
348	377.8453247	289.362895	6805.646643	7.979579245	3.675970811	3.126360312	0.850485619	0.460672261	0.608204867	0.828539279	384.1312898	1.016636345		1942	921.2483182	495.5521438	7847.24058	7.692480549	6.702397669	4.25142889	0.634314629	0.871292118	0.447326664	0.898944349	918.1637184	0.996651717
349	409.8887445	309.9207068	6853.964169	7.143352247	5.115122155	2.737688284	0.535214644	0.716067468	0.616750205	0.817467454	419.0160731	1.02226782		1135	930.5943156	488.7775837	7846.987088	7.196077922	6.001211446	5.260752308	0.876615056	0.833955873	0.268941726	0.917714348	951.6368484	1.022611929
350	512.6947162	360.1338681	7053.169271	9.226349782	4.101627505	3.249034753	0.792133062	0.444555821	0.647852636	0.820007896	515.0259337	1.004546989		1162	890.5400409	509.6467991	7846.652174	9.486761572	5.820928733	3.834773559	0.658790673	0.613584382	0.595776332	0.854433805	887.0305987	0.996059198
351	459.2890166	333.2771737	7243.485465	6.638950891	6.176652088	2.708161888	0.438451422	0.930365684	0.592079843	0.826647993	465.1744223	1.012814166		1937	819.777489	472.598911	7845.7557	9.107845991	5.34727354	4.025963507	0.752900235	0.587106276	0.557967547	0.869510451	821.3088878	1.001868066
352	303.0773453	259.197943	6776.132159	7.879992655	3.889208294	2.310214863	0.594006463	0.493554812	0.706825252	0.787203537	296.5705338	0.978530855		2029	769.0420743	438.6585866	7845.008681	6.678664819	6.53027181	4.151372966	0.635712124	0.977781037	0.37841274	0.897491252	758.4051416	0.986168595
353	332.4504801	286.0830624	7103.385542	8.737114433	4.164903811	2.222927847	0.533728496	0.476690999	0.74557643	0.763283693	338.8339943	1.019201399		1933	707.6255198	430.7427688	7844.766038	9.102669471	5.020262731	3.792569876	0.755452469	0.551515437	0.583356301	0.86310559	725.9679031	1.025921031
354	89.45454684	115.5028519	6499.865672	5.877641019	2.993890534	1.356202812	0.452990113	0.509369409	0.769260694	0.72379407	99.96597925	1.117505848		752	571.4409858	370.9036852	7843.983645	7.339643711	5.307007722	3.55464236	0.669801618	0.723060673	0.515692791	0.864730125	579.9749276	1.014934074
355	29.37313478	46.74353067	6503.954545	4.186823021	1.354072355	1.088470998	0.803849952	0.323412847	0.740024598	0.787284725	25.84829764	0.879997924		1782	901.2211809	541.2554425	7842.878519	10.6222613	6.130822122	3.464857735	0.565153851	0.577167324	0.673811664	0.807219408	945.1695307	1.048765332
356	781.0583567	484.6379039	7230.547009	9.952321595	5.619242841	3.327145305	0.592098509	0.564616284	0.66569154	0.819119904	779.4039088	0.997881787		906	492.6675789	319.2047675	7842.235772	5.957209652	5.311066464	3.810667064	0.717495646	0.891535933	0.36032685	0.91197978	505.0265806	1.025085884
357	217.6282259	187.5039664	6921.92638	5.256846949	3.587449122	2.701461156	0.753031211	0.682433626	0.486106181	0.8751805	213.4019679	0.980580377		1268	432.5861668	288.8243559	7841.475309	5.908081421	4.48784525	3.866305925	0.86150607	0.759611273	0.345590277	0.918504066	429.4070489	0.992650902
358	96.13025929	102.5796565	6627.75	3.866008561	2.465230313	2.212395476	0.897439669	0.637668095	0.427731356	0.88006834	88.32256677	0.918780074		762	1065.443707	606.8274832	7841.27193	10.9245757	6.484419062	3.688698867	0.568855719	0.593562555	0.662348546	0.809579435	1094.554684	1.027322867
360	154.8765289	151.1720553	6681.422414	5.513474154	3.054497592	2.221071444	0.727147879	0.554005969	0.597155735	0.84735041	156.6809759	1.011650875		2229	632.8575403	385.9569001	7840.829114	7.744774882	5.087985268	3.919551824	0.770354397	0.656957154	0.493910167	0.893158283	646.963328	1.022289041
361	281.7150654	253.6715014	6910.327014	8.291981319	3.761319575	2.152183896	0.572188524	0.453609268	0.740449982	0.771477054	281.1684171	0.99805957		1197	526.0461411	339.0151534	7839.822335	7.15818076	4.34618488	3.970089773	0.913465461	0.607163332	0.445377267	0.893098106	517.3682751	0.983503603
363	1754.377232	937.535441	7472.077626	14.11690737	9.370041442	3.363926197	0.359008679	0.663746045	0.761709409	0.735543033	1863.872262	1.062412478		223	699.6146648	433.9633072	7839.788168	9.055220161	5.081711416	3.730717108	0.734145803	0.561191371	0.58800371	0.849486541	719.1010787	1.027853067
364	128.1736791	143.6084105	6674.552083	7.097601107	2.792910057	1.594779208	0.57100987	0.393500567	0.775307293	0.752209001	132.4212588	1.033139251		463	1347.158773	691.3621377	7839.696729	11.14285816	7.255371524	4.008638352	0.552506283	0.651123026	0.640250437	0.834279155	1357.50596	1.007680749
365	401.8778895	300.6462303	7049.156146	7.168424382	5.095005962	2.67369103	0.524767007	0.710756742	0.627018311	0.831802005	409.0423109	1.017827359		618	361.8236148	249.4342943	7838.922509	4.841535795	4.246739376	4.117662301	0.969605605	0.877147161	0.149513197	0.941805809	354.632139	0.98012436
366	403.213032	305.5185679	6982.218543	6.916898864	5.411289067	2.646950053	0.489153327	0.782328783	0.617321273	0.824509347	414.9984891	1.029228859		113	974.6540178	516.1492958	7838.284932	8.462411184	5.711084866	4.800748648	0.840601875	0.674876787	0.432697308	0.898094726	971.8747857	0.997148494
367	26.7028498	40.39623891	6522.55	2.350606669	1.927058497	1.2258847	0.636142962	0.819813252	0.47848157	0.88673025	23.26018133	0.871074866		1653	781.0583567	461.2868122	7836.425641	8.901972303	5.343649553	3.967027629	0.742381698	0.600277037	0.554365314	0.863088649	790.4566214	1.01203273
368	403.213032	326.2102171	6945.539735	8.062052867	5.143817638	2.336081305	0.454153213	0.638028269	0.710237412	0.766239055	405.796006	1.006405978		1139	877.188616	487.5831331	7834.907154	8.201885019	5.964738398	4.445973173	0.745376054	0.727239944	0.45793276	0.883533634	911.0884162	1.038645965
369	324.4396251	283.9019649	6974.744856	9.931418254	3.757062915	2.10263964	0.559649835	0.378300744	0.788284051	0.736317056	328.6345328	1.012929702		1685	650.2143927	391.2557341	7833.488706	7.171774079	5.38739864	4.111756284	0.763217382	0.751194695	0.426675152	0.898084479	665.4595878	1.023446413
370	153.5413864	167.5163585	6638.704348	6.359768654	3.483598935	1.881651848	0.540145948	0.547755606	0.704132029	0.753991505	174.6213524	1.137291753		1828	483.3215814	317.0154378	7830.262431	6.635601982	4.691500135	3.672746277	0.78285115	0.707019521	0.446508955	0.904562749	478.9295103	0.990912735
371	795.7449241	499.3829032	7358.518456	10.25035571	5.752228826	3.214019529	0.558743337	0.561173581	0.686448001	0.805782639	793.8020415	0.99755841		1331	607.489833	396.6890472	7830.057143	8.106634127	5.448547202	3.436695097	0.630754396	0.672109672	0.57606387	0.842085947	635.8444764	1.046675091
374	679.5875275	454.0643426	7406.434185	9.290191698	6.093614928	2.896332158	0.475306069	0.655919181	0.688237633	0.79121583	686.8100756	1.010627841		1704	619.5061154	377.6451479	7829.846983	6.293213539	5.477521691	4.305391012	0.786010765	0.870385481	0.315867643	0.895704258	621.6669559	1.003488005
375	468.635014	355.0905295	7053.156695	8.395844523	5.180399904	2.660818757	0.513631922	0.617019514	0.683079082	0.784053764	484.7653579	1.034419844		1645	437.9267368	296.1410274	7829.606707	6.713674764	4.456728128	3.429513807	0.769513802	0.663828423	0.489174867	0.899529733	429.8308725	0.981513199
376	106.8113992	114.5261539	6544.4125	4.275692078	2.618754073	2.168477043	0.828056771	0.612474899	0.492836013	0.849933527	101.7055318	0.952197355		1404	647.5441077	395.568667	7829.338144	8.473610472	4.497310131	4.055384869	0.901735649	0.530743081	0.521410043	0.881817753	647.3542726	0.999706838
377	60.08141206	76.82664456	6550.088889	4.300672652	1.954659623	1.716065388	0.877935661	0.454500907	0.600977445	0.823439228	60.4268521	1.005749533		1686	1125.525119	613.1836988	7828.918149	10.9105849	6.466789837	3.949373445	0.61071622	0.592707897	0.638023673	0.831719765	1167.222341	1.037046904
378	973.3188753	582.6402463	7491.127572	9.205523975	7.968570303	3.301344388	0.414295697	0.865629194	0.641373549	0.792437698	1014.397949	1.042205155		1392	672.911815	394.2702263	7828.55754	6.937886677	5.521514358	4.202068504	0.761035512	0.795849603	0.39433019	0.911945422	674.2751358	1.002026002
379	32.04341976	45.92087773	6538.833333	2.806899903	2.046339659	1.275784821	0.623447244	0.729039057	0.545482609	0.860613826	30.69521549	0.957925706		1830	663.5658176	393.9913698	7828.321932	7.189792659	5.393064849	4.105144811	0.761189588	0.750100191	0.429031544	0.904947732	666.7593273	1.004812649
380	259.0176431	245.8645617	6719.773196	8.407186855	4.327843693	1.879408244	0.434259732	0.514779054	0.776452186	0.740179377	286.4389044	1.105866384		1559	271.0339255	208.9657633	7826.950739	4.747164403	3.864289829	3.505106102	0.907050521	0.814020645	0.26164215	0.915941625	269.3355885	0.993733858
381	77.43826443	88.85126635	6683.137931	3.677841157	2.502128711	1.805738198	0.721680779	0.680325388	0.509022244	0.8708559	69.60589294	0.898856572		350	934.5997431	526.9157177	7826.795714	9.513550331	6.103798647	3.9101355	0.640606895	0.641589989	0.588993029	0.854702792	951.0935481	1.017647988
382	17.35685237	29.42286132	6577.923077	2.289061398	1.274034982	1.180441091	0.926537424	0.556575277	0.484312176	0.869326167	14.42021457	0.830808159		97	1620.862983	809.9198543	7826.383855	12.30522455	7.704489888	4.184579438	0.543135172	0.626115343	0.659934736	0.806969343	1661.781267	1.025244752
383	76.10312194	92.0535337	6681.982456	3.74147738	2.795953086	1.683172203	0.60200302	0.747285845	0.550131664	0.834077647	73.75477857	0.969142614		698	1729.009525	846.5925145	7825.808494	10.92007906	7.540558818	5.45063181	0.722841893	0.690522365	0.500861507	0.80644547	1880.02996	1.087345057
384	45.39484467	65.97133489	6604.147059	3.955544888	1.885350706	1.34820737	0.715096329	0.476634891	0.659160139	0.757493852	42.11567556	0.927763403		864	546.0732785	348.8506693	7825.007335	6.928618203	4.77882299	3.878147835	0.811527827	0.689722373	0.440271102	0.89281797	537.8739912	0.984985005
385	566.1004158	376.3022106	7313.441038	7.015586109	5.349609603	3.76083235	0.703010618	0.762532099	0.463931838	0.844518046	591.2329538	1.044395901		1622	634.1926828	387.4619224	7824.667368	7.060102209	5.585836295	3.81633436	0.683216292	0.791183489	0.459450551	0.890574872	630.4261493	0.9940609
386	275.039353	238.52882	6837.679612	6.610896195	4.444400057	2.269510839	0.510645039	0.672284048	0.656701486	0.800064596	279.3150603	1.015545802		530	927.9240307	487.6805685	7824.499281	7.880235712	6.034086397	4.670815566	0.774071708	0.7657241	0.407274638	0.919022456	930.319364	1.002581389
387	604.819548	440.2149716	6952.112583	8.305738234	6.793618343	2.588016955	0.380948241	0.817942746	0.68840615	0.757346602	611.6952544	1.011368195		235	817.107204	483.9122249	7824.171569	9.58267566	5.271136265	3.855395119	0.731416326	0.55006936	0.59767029	0.847724868	815.733945	0.998319365
388	700.9498073	491.2927561	7213.725714	10.76010278	6.132558431	2.615199566	0.426445112	0.569934931	0.756954035	0.745554839	722.855616	1.031251608		794	891.8751834	502.1814725	7823.5	9.8003347	4.945742277	4.437792772	0.897295597	0.504650344	0.547179468	0.867297542	901.0066931	1.010238551
389	161.5522413	192.1501021	6601.438017	7.097356864	4.537464896	1.390276276	0.306399346	0.639317563	0.804113517	0.660842104	187.5424745	1.160878196		1330	459.2890166	312.1760679	7822.031977	7.117474796	4.064491812	3.820097708	0.939870932	0.571058125	0.463279068	0.882746722	462.9086236	1.007880892
391	379.1804672	290.9715223	6972.619718	7.172602077	4.609911016	2.722449214	0.590564374	0.642711106	0.620437718	0.832570939	377.0662625	0.994424279		615	927.9240307	501.2870895	7821.566906	8.123101962	5.875177147	4.717000206	0.802869443	0.723267685	0.419310477	0.892278361	942.9689119	1.016213484
392	176.2388087	189.282301	6597.734848	6.96133677	3.340989834	1.792404984	0.536489206	0.479935096	0.742520001	0.719001622	174.6194237	0.990811417		354	465.9647291	301.6060498	7821.13467	6.048472444	4.625304131	3.946952392	0.853338998	0.764706159	0.347446413	0.925718916	462.5263701	0.992620989
393	606.1546905	390.0773974	7577.517621	7.880759958	4.577881541	4.0922468	0.893917146	0.580893412	0.480729419	0.856152239	618.4193601	1.020233564		1217	550.0787059	364.1136879	7820.910194	7.939807996	4.797800082	3.503212275	0.73017054	0.60427155	0.558778716	0.85836193	558.9940832	1.016207457
394	82.77883439	106.6410813	6472.951613	6.125153746	1.871718075	1.645385057	0.879077399	0.305578954	0.731372448	0.725027727	79.01573543	0.954540324		361	536.727281	352.3128908	7820.353234	7.98711352	4.618384479	3.485935645	0.754795462	0.578229478	0.563555014	0.874088495	538.6267479	1.00353898
395	750.3500795	451.0355397	7747.542705	9.871047246	4.612867232	3.884966991	0.842202213	0.467312851	0.606428083	0.853025201	740.9862139	0.987520671		413	603.4844056	388.2186706	7819.818584	8.954687568	4.282424139	3.766563643	0.879540074	0.478232669	0.579375203	0.857432735	605.0259963	1.002554483
396	773.0475018	463.8990002	7768.708117	8.757986767	5.545369917	4.129999761	0.744765421	0.633178613	0.528430463	0.848904512	840.1821347	1.086844124		798	1268.385366	708.5337556	7818	12.79811916	6.956381264	3.584993032	0.515353155	0.543547155	0.719881259	0.779079467	1336.923174	1.054035477
397	154.8765289	167.9047724	6609.62931	6.579543484	3.521430855	1.644067613	0.466874881	0.535208995	0.750124364	0.75794315	159.5596996	1.030238092		1571	460.6241591	306.5657764	7817.762319	6.467146572	4.64516399	3.757074137	0.808814101	0.718271024	0.419052267	0.90276938	472.7724151	1.026373467
400	311.0882002	268.8114156	6904.364807	9.145242578	3.755118619	2.242322577	0.597137615	0.410608968	0.75480994	0.767758643	322.5563447	1.036864608		17	982.6648728	536.8444055	7817.581522	9.775297735	5.309828051	4.604090194	0.867088378	0.543188371	0.529007676	0.866111777	1001.020297	1.018679231
401	516.7001437	379.7360876	7265.183463	7.543158905	6.314291492	2.639483086	0.418017301	0.837088489	0.650082529	0.788358108	526.6054822	1.019170381		1075	704.9552348	434.9393916	7817.017045	10.08703708	4.498822197	3.789995851	0.842441796	0.446000363	0.624270653	0.848732101	720.426684	1.021946712
402	62.75169704	88.63543459	6550	4.851024091	2.324929795	1.323305408	0.569180803	0.47926577	0.727211124	0.704523252	62.51611353	0.996245783		1906	671.5766726	434.2597207	7816.807157	10.77775868	4.197323239	3.631618019	0.865222384	0.389443053	0.663045154	0.820468012	688.1603444	1.024693639
403	583.4572682	412.704427	7262.430206	8.243707834	6.374692078	2.70921024	0.424994683	0.773279719	0.671360231	0.784889706	596.3663368	1.022125131		2147	484.6567239	316.5878898	7816.173554	6.557696298	4.648761297	3.786919746	0.814608345	0.708901585	0.422522853	0.906591844	483.5743505	0.997766721
405	148.2008164	154.1817898	6856.693694	6.621506787	2.408590496	2.129600243	0.884168665	0.363752628	0.678381324	0.796630093	142.26776	0.959966102		2015	656.8901052	401.5275029	7815.418699	7.81001388	5.328662193	3.956893082	0.742567823	0.68228588	0.49335646	0.879811269	689.7836878	1.050074712
406	670.2415301	440.085181	6930.996016	7.328306076	6.883423071	3.216691959	0.467309931	0.939292519	0.561059278	0.811468523	679.6825903	1.014086057		2176	652.8846777	410.2369019	7814.134969	8.601097607	4.801350457	3.808801415	0.79327711	0.558225319	0.557172632	0.856245915	658.8616388	1.009154697
407	375.1750397	310.1359773	7183.729537	9.550546106	3.779325169	2.528945961	0.669152785	0.395718227	0.735204047	0.766846993	382.3583896	1.019146663		780	930.5943156	526.1367348	7811.274032	9.180248071	6.596586198	3.790914267	0.574678198	0.718562957	0.587057535	0.852315182	961.6260749	1.033346173
408	686.2632399	418.7075182	7756.262646	7.983406066	5.663689755	3.687427688	0.651064562	0.709432754	0.538113475	0.871802838	698.3928701	1.017674894		1338	595.4735506	373.7901681	7811.224215	7.203590963	4.931801752	4.136551037	0.83875047	0.684631009	0.425765419	0.884821173	615.5759606	1.033758695
409	405.883317	312.3319291	7053.588816	6.291313744	5.371268797	2.944637082	0.548220019	0.853759487	0.531951958	0.806198732	416.810467	1.0269219		1151	514.0298587	332.5105329	7810.722078	6.420049763	4.993065076	3.881353529	0.777348877	0.777729965	0.395432485	0.901265788	521.1676279	1.013885904
410	741.004082	468.732745	7387.706306	8.980673497	6.439328099	3.08115512	0.478490158	0.717020622	0.656912689	0.817208967	746.3656335	1.007235522		1041	604.819548	381.3097224	7810.417219	6.955145215	5.465395506	3.905006899	0.714496672	0.785806096	0.43854416	0.873907701	621.7820953	1.028045633
411	728.9877996	460.4588226	7420.648352	9.338215061	5.594269542	3.450146031	0.616728601	0.599072682	0.630534743	0.823152034	754.9763475	1.035650182		1709	795.7449241	476.0369276	7809.729866	9.429226215	5.542627291	3.759257555	0.678244695	0.587813588	0.601318553	0.844992006	822.9670007	1.034209551
412	379.1804672	283.0664979	7183.429577	6.599558951	4.741350609	2.858437246	0.60287405	0.718434466	0.566874504	0.853048665	374.6573486	0.98807133		1847	3651.614711	1611.326855	7808.921024	16.32594103	12.16128786	5.076034319	0.417392827	0.744905781	0.68908167	0.701182676	4221.540408	1.156074981
413	28.03799229	41.48369245	6450.285714	2.300747626	1.975400293	1.24843497	0.63199088	0.858590604	0.457378569	0.89199296	23.76723339	0.847679575		1955	595.4735506	361.3861107	7808.874439	6.309187523	5.649874911	3.963520112	0.701523516	0.895499601	0.371785971	0.9168619	591.8095159	0.993846856
414	82.77883439	99.33950136	6599.33871	4.737181054	2.365846813	1.670752135	0.706196245	0.499420813	0.647310897	0.813108233	78.43451917	0.947519009		679	759.6960769	439.7709937	7808.599297	7.787900575	5.275024972	4.357948726	0.826147506	0.677335942	0.440420601	0.888386117	749.921222	0.987133203
415	1650.236118	841.4688777	7557.36246	11.71265961	8.974731338	3.778099917	0.42097081	0.766241967	0.677434499	0.786767601	1663.562137	1.00807522		1302	520.7055712	341.8097798	7808.389744	6.874262098	5.39095647	3.3677244	0.624698867	0.784223294	0.510096596	0.882492111	522.7777131	1.003979489
416	504.6838613	337.1830047	7476.116402	6.546438949	4.595469195	4.028750905	0.876678906	0.701979997	0.384588944	0.871671901	507.6846197	1.005945818		39	799.7503516	462.4073886	7808.193656	9.491400698	4.8204996	4.236594939	0.878870509	0.507880739	0.553638596	0.872804069	811.9474307	1.015251108
417	30.70827727	46.64575466	6517.956522	2.751158793	1.960595391	1.121321736	0.571929191	0.712643485	0.592418388	0.789491002	25.33509198	0.825024854		219	973.3188753	530.0746535	7806.559671	8.915702108	6.310192853	4.214036601	0.667814233	0.707761742	0.527346635	0.871960522	993.0819639	1.020304845
418	676.9172425	430.0235361	7309.806706	8.692795547	5.398458964	3.483533913	0.645283022	0.621026796	0.599261953	0.836631067	684.7592724	1.011584917		581	659.5603901	407.8820526	7804.032389	7.125595825	6.129920289	3.597603351	0.586892354	0.86026775	0.495115435	0.86788032	658.2303459	0.997983438
419	267.028498	223.5506439	6984.055	6.508250216	3.608139699	2.692780443	0.746307146	0.554394742	0.586251242	0.840478742	264.8726638	0.991926576		2121	738.3337971	452.9129106	7803.726944	10.19198722	4.648533165	3.807556448	0.819087724	0.45609684	0.626416678	0.843111471	755.6309954	1.023427342
420	356.4830449	347.8809686	6661.28839	9.116644327	6.759070602	1.601467954	0.236936119	0.741398958	0.824335809	0.654386765	413.3603885	1.159551329		1213	574.1112708	369.9631653	7803.318605	8.227162855	4.659289811	3.672730557	0.788259736	0.566330082	0.553584799	0.867226743	589.7222264	1.027191516
421	260.3527856	247.5872371	6855.261538	8.723993731	3.46668708	2.212808959	0.638306518	0.397373862	0.746353674	0.734640303	280.325443	1.076713823		1167	485.9918664	319.1210478	7803.120879	6.516538456	4.694468226	3.878989329	0.826289399	0.720392929	0.40474696	0.900020182	497.0619973	1.022778428
422	814.436919	526.0458505	7600.037705	14.02648239	4.369499182	3.381733176	0.773940682	0.311517818	0.758903688	0.775114324	868.1772084	1.065984594		18	735.6635121	426.3851478	7802.76225	8.216493941	4.959988647	4.333610556	0.873713806	0.603662424	0.472571807	0.896061943	739.7853241	1.00560285
423	281.7150654	261.3300092	6921.952607	8.450141613	3.827267343	2.088274552	0.545630698	0.452923456	0.752871059	0.741288987	282.8974236	1.004197		843	351.1424749	256.0525863	7802.56654	5.839422622	4.767697409	2.92497818	0.613499123	0.816467264	0.49909805	0.893523373	341.106372	0.971418716
424	781.0583567	497.8961307	7378.083761	9.895681748	6.488177103	2.988102248	0.460545728	0.655657414	0.698039779	0.796788892	803.6232242	1.028890117		532	1798.436934	958.3961088	7802.400891	12.32577395	11.15332528	3.387638645	0.303733511	0.904878291	0.72515814	0.731814126	1950.761854	1.084698505
425	249.6716457	227.0611067	6902.647059	7.505560579	3.229245648	2.48840167	0.77058296	0.430247097	0.668458919	0.787854964	252.6348799	1.011868525		489	947.951168	528.4074481	7802.001408	9.486061965	5.456960185	4.408014856	0.807778453	0.575260862	0.535316671	0.858946807	955.803026	1.008282977
426	712.9660897	426.9823172	7870.910112	7.918893738	5.777635349	3.747626102	0.648643584	0.729601323	0.526748783	0.874020055	718.2233295	1.007373758		1344	743.674367	431.8604618	7801.574506	8.143750338	5.127209168	4.334456331	0.845383168	0.629588206	0.467756727	0.890352338	758.1038939	1.019403018
427	356.4830449	292.7824993	6831.764045	8.780914841	4.272342215	2.290921351	0.536221406	0.486548645	0.739102202	0.783200118	360.0017291	1.009870551		1164	596.8086931	366.7753482	7799.588367	7.348605821	4.88864783	4.047255569	0.827888551	0.665248341	0.449248515	0.903704692	609.0359709	1.020487768
428	248.3365032	224.6738169	6902.693548	8.286961381	2.936231085	2.390855829	0.814260104	0.354319388	0.711491858	0.788330871	243.6842973	0.981266524		1191	1026.724575	613.5404995	7799.475943	10.89500523	7.238602303	3.194398991	0.441300524	0.664396404	0.706801518	0.779823957	1055.2611	1.027793749
429	33.37856225	51.23737996	6470.72	4.268687951	1.507791321	1.338543063	0.887750874	0.353221256	0.686427521	0.749655692	36.087484	1.081157532		1354	542.067851	343.1976195	7798.79803	6.816973533	5.047521521	3.859927525	0.764717398	0.740434373	0.433776953	0.903010524	556.3364907	1.026322608
431	441.9321642	339.3699313	7106.540785	7.83293326	5.323407321	2.538966744	0.476943918	0.679618624	0.675860031	0.786636279	443.4654045	1.003469402		395	640.8683953	402.6862985	7796.00625	8.60239993	4.299658945	4.187458507	0.973904805	0.499820862	0.513222061	0.860733671	648.7729938	1.012334199
432	16.02170988	28.34400744	6529.916667	1.80533428	1.383777911	1.238764367	0.895204612	0.76649401	0.313831028	0.843537406	12.96287509	0.809081876		390	797.0800666	467.9728771	7795.485762	8.298805864	5.848514352	3.939397555	0.67357235	0.704741676	0.525305493	0.861810372	800.9023823	1.004795397
433	407.2184595	329.8449431	7025.065574	8.510074625	4.889250115	2.446445005	0.500372234	0.57452494	0.712523672	0.765120447	426.3828124	1.047061602		317	628.8521129	388.2142963	7795.433121	8.237243659	4.525168891	4.00133194	0.884239249	0.549354745	0.514238973	0.882054975	624.7552232	0.99348513
434	72.09769447	98.39743879	6558.314815	5.243531054	3.307200015	1.168557375	0.353337376	0.630720021	0.777143043	0.709389912	84.88343689	1.17733913		1995	818.4423465	498.3429248	7794.562806	9.023806426	6.532943802	3.379677632	0.517328441	0.723967636	0.625470952	0.823252179	834.5696353	1.019704856
435	85.44911937	97.33687663	6708.828125	4.323054615	2.325770508	1.955145803	0.840644335	0.537992395	0.54773974	0.865089223	82.34274497	0.963646502		997	843.8100538	451.4470947	7794.503165	6.773576803	5.550231731	5.325085555	0.959434815	0.819394523	0.213844368	0.930426126	838.579757	0.993801571
436	367.1641848	290.8269944	6936.854545	7.901527323	4.205345201	2.657636203	0.631966242	0.532219282	0.66365538	0.804471452	369.9106523	1.007480216		70	1174.925391	649.6622995	7793.921591	12.64822462	6.190323991	3.691042783	0.596260032	0.489422364	0.708177006	0.808226052	1210.544163	1.030315773
437	292.3962053	277.0648536	6804.981735	9.767096844	3.550203688	2.121388798	0.597540024	0.363486074	0.782802522	0.720680585	308.1255027	1.053794465		581	1288.412503	668.6728482	7793.136788	10.1465181	7.087073864	4.334319872	0.611581021	0.698473485	0.572826872	0.837479936	1305.550159	1.013301374
438	837.1343413	590.8715806	7030.449761	9.810640511	9.666363995	2.393245648	0.247584888	0.985293874	0.756056127	0.703061914	950.6844583	1.135641451		601	538.0624235	358.1159266	7792.503722	7.735411806	5.029895001	3.401772405	0.676310818	0.650242693	0.560233832	0.858144262	554.4165951	1.030394562
439	285.7204929	266.6284219	6773.434579	10.54238162	3.029137031	2.127211019	0.702249848	0.28732948	0.798222916	0.722811246	284.5488513	0.995899343		938	516.7001437	326.9285607	7791.521964	6.365079398	4.63999493	4.14594582	0.893523782	0.728976756	0.348641932	0.914874522	512.9010204	0.992647335
440	307.0827727	250.4801915	6970.326087	6.425229867	4.724464103	2.414688953	0.511103249	0.735298845	0.624186371	0.834025596	307.0372217	0.999851665		1879	1618.192698	949.7208237	7790.487624	17.87063038	7.908911332	3.07041389	0.388222065	0.442564765	0.828186593	0.684658592	1817.783304	1.12334168
441	106.8113992	106.7533123	6917.2375	3.372438759	2.815017461	2.440872	0.867089471	0.8347127	0.276229407	0.923053592	97.06413301	0.908743203		103	632.8575403	384.8233845	7789.029536	7.784966935	4.8235249	3.916546329	0.811967681	0.619594783	0.49690906	0.891590441	616.0460462	0.973435579
442	797.0800666	552.9096807	7100.400335	11.2223416	7.434807993	2.626874238	0.35332106	0.662500595	0.765924588	0.722578962	918.0812798	1.151805594		616	767.7069318	466.7680343	7788.61913	9.448243617	4.998042518	3.947816927	0.789872618	0.528991707	0.582163936	0.839376141	780.9021944	1.01718789
443	448.6078767	328.0248078	7313.696429	7.720320845	5.076073543	2.774056616	0.546496538	0.657495154	0.640681175	0.827285106	455.3729034	1.015080044		828	829.1234864	491.4049515	7788.36876	9.907640511	5.474885707	4.018798812	0.734042504	0.552592285	0.594373776	0.841268323	913.1248713	1.101313479
445	355.1479024	288.9769115	7080.015038	9.266115942	3.144382676	2.895328384	0.920793899	0.339342039	0.687535921	0.792149184	353.3617704	0.994970738		1761	498.0081488	335.5652571	7788.281501	7.58166502	4.571113156	3.530601656	0.772372404	0.602916793	0.534323708	0.87221147	512.5354323	1.029170775
446	542.067851	407.4647155	7348.054187	11.20915336	4.765122767	2.588219188	0.543158973	0.425109963	0.769097709	0.754110207	579.0773352	1.068274634		1229	380.5156097	270.6341024	7787.733333	5.889392538	4.771404353	3.246439569	0.68039498	0.810169185	0.448764954	0.897420918	382.1313394	1.004246159
447	129.5088215	150.313363	6622.690722	8.591946455	2.233361567	1.727834359	0.773647395	0.259936625	0.798900707	0.733216152	138.880514	1.072363352		1731	556.7544184	358.1562477	7787.616307	7.207312892	5.117243358	3.733756116	0.729642086	0.710007105	0.481948935	0.879718896	576.8249058	1.036049085
448	375.1750397	296.1770579	7199.448399	7.645260797	4.780800312	2.456686627	0.513865141	0.625328611	0.678665425	0.807794093	376.1242026	1.00252992		1406	678.252385	414.2567142	7785.622047	8.438635967	5.062318546	3.983511202	0.786894615	0.599897728	0.527943708	0.871220661	712.8142515	1.050957235
449	152.2062439	159.2161134	6640.385965	7.687092294	2.526799658	1.888381194	0.747341083	0.328706819	0.754343889	0.782724421	153.6424348	1.009435821		710	654.2198202	410.2843178	7785.573469	8.553736066	5.015408865	3.794196716	0.756507957	0.586341316	0.556428128	0.859266634	681.8214218	1.042190103
450	401.8778895	354.7578401	6853.976744	12.43997592	4.417047686	1.998400279	0.452428957	0.355068829	0.83935658	0.695013968	459.9628102	1.144533756		907	527.3812836	331.685636	7785.098734	6.144670083	5.114932779	4.046771546	0.79116808	0.832417804	0.341417604	0.918574274	532.7651366	1.010208654
451	128.1736791	149.0645729	6682.78125	6.700800199	2.228944338	2.05399291	0.921509288	0.332638531	0.693470504	0.728335521	128.5030517	1.002569737		186	1001.356868	531.3881309	7784.845333	8.688979472	6.165515139	4.500698533	0.729979317	0.709578744	0.482022193	0.8868182	1009.965812	1.008597279
452	57.41112708	76.90073514	6472.27907	4.072878667	2.216162342	1.478149335	0.666986036	0.544126777	0.637075038	0.79823338	55.88689289	0.973450544		68	1220.320236	624.1069747	7783.119256	10.22033408	5.571389515	5.199940595	0.933329214	0.545127925	0.491216182	0.863946658	1240.268193	1.016346494
453	484.6567239	350.2476989	7415.881543	8.991416912	4.66137727	2.849810366	0.611366599	0.518425218	0.683052138	0.812846506	500.3189595	1.032316142		1006	1016.043435	622.8444862	7781.718791	12.41751534	6.762138551	3.090973259	0.45709996	0.544564542	0.75107957	0.762046429	1087.182936	1.0700162
454	583.4572682	418.0362307	7311.345538	10.51765535	5.050257503	2.732042327	0.540970896	0.480169518	0.740242265	0.775823383	607.8668934	1.041836183		1197	570.1058433	372.080867	7780.618267	7.946886378	5.131449039	3.513958	0.684788638	0.645718184	0.557819524	0.861042575	600.2362216	1.052850499
455	469.9701565	356.0378496	7013.579545	10.54292841	3.497898015	3.145730669	0.899320293	0.331776702	0.701626479	0.784943332	485.935409	1.033970779		443	532.7218536	334.7849427	7780.54386	6.415131498	4.757437989	4.129118238	0.867928967	0.741596332	0.356347062	0.914818162	527.8671398	0.990886963
456	247.0013607	223.942847	6980.513514	7.932400489	3.456903451	2.218528808	0.641767651	0.435795376	0.720320625	0.788007356	254.8270722	1.031682868		675	910.5671783	569.1012683	7780.369501	12.70462559	5.389092862	3.19451945	0.592774987	0.424183525	0.748554617	0.773367245	916.1607546	1.006142958
457	291.0610629	244.8119032	7088.876147	7.760735663	3.654519956	2.502547628	0.684781492	0.470898651	0.677537319	0.815666608	297.3063532	1.021456976		2040	518.0352862	344.3190552	7779.221649	7.838171145	4.514170553	3.589747554	0.795217529	0.575921407	0.542017202	0.868429017	532.0411492	1.027036504
458	64.08683953	76.34338057	6859.895833	3.349612043	2.562889168	1.693769773	0.660882957	0.765130151	0.494338523	0.893064548	60.90701594	0.950382581		276	1387.213047	748.8210256	7778.280077	11.09139935	8.01257232	4.043143388	0.504599924	0.722413112	0.635470398	0.7842659	1505.102433	1.084982899
459	379.1804672	343.7466688	6904.426056	11.33277417	4.562200515	1.955631969	0.428659802	0.402566966	0.827435724	0.692292408	423.5321094	1.116967107		1694	811.766634	510.195903	7778.110197	9.112355754	7.199682045	3.127026213	0.434328376	0.790101071	0.656836684	0.798880017	859.3381947	1.058602508
460	204.276801	206.0995006	6865.581699	8.327907388	2.732808892	2.102244781	0.769261542	0.32815073	0.747566263	0.746600918	200.4089171	0.981065476		1261	363.1587573	262.4852299	7777.323529	6.352673505	4.383924326	3.018137462	0.688455648	0.690091238	0.524902789	0.893318804	352.0847458	0.969506417
461	380.5156097	322.4226587	6911.940351	10.77152415	3.463061655	2.47385719	0.714355515	0.321501545	0.770333598	0.742188681	386.5454962	1.015846621		779	782.3934992	464.6486938	7777.271331	9.214182275	4.638149249	4.428996758	0.954906046	0.503370686	0.519328289	0.858276613	792.8581421	1.013375166
462	528.7164261	375.6909328	7299.007576	9.209252043	4.7948428	2.900796637	0.604982636	0.520654965	0.685012787	0.806343792	536.5431133	1.014803185		189	963.9728779	534.5892982	7777.210526	10.50186258	5.140975987	4.343661908	0.844909978	0.489529924	0.586391283	0.857668807	982.3280156	1.019041135
463	658.2252476	464.4565682	7002.176471	9.584557833	6.660286662	2.52070112	0.378467362	0.694897645	0.737003922	0.758872448	674.02339	1.024001119		1359	538.0624235	336.009085	7776.630273	6.109299337	5.444272536	3.859674879	0.708942261	0.89114516	0.368229536	0.915844763	537.7378356	0.999396747
464	208.2822285	203.819219	6861.128205	7.767573109	3.20010314	2.193579229	0.685471415	0.411982365	0.717597865	0.763495146	228.3974547	1.096576777		896	806.4260641	489.3019932	7776.38245	9.54834712	5.942462964	3.44916136	0.580426227	0.622355146	0.638768751	0.830220361	819.7790286	1.016558201
466	316.4287702	290.0411598	6888.886076	10.01719994	4.01845967	2.010642758	0.500351608	0.401155981	0.79928096	0.726398544	339.0232474	1.071404623		2135	1333.807348	773.3228693	7776.054054	18.56712966	4.666347828	4.380871486	0.938822318	0.251323059	0.764052303	0.737262915	1589.904361	1.1920045
467	806.4260641	504.4281017	7414.465232	9.603010075	6.280539133	3.246135251	0.516856146	0.654017759	0.661966901	0.803966405	820.0862504	1.016939168		4	966.6431629	516.2025957	7775.819061	9.276621543	5.393343244	4.599344022	0.852781626	0.581390889	0.504200532	0.891356826	963.9009407	0.997163149
468	1106.833124	584.447626	8012.429433	9.387659224	6.202462432	4.613378237	0.743797852	0.660703833	0.508569908	0.86429407	1125.198464	1.01659269		1495	678.252385	392.0450235	7775.151575	6.429369097	5.344525199	4.765188465	0.891601833	0.831267441	0.258840425	0.922269173	685.8769038	1.011241418
469	457.9538741	348.2091616	7049.836735	8.539953925	4.84940263	2.639820618	0.544359959	0.567848805	0.690885848	0.788853583	457.9381202	0.999965599		567	606.1546905	377.7199385	7775.061674	8.282765015	4.662490052	3.738062154	0.801730859	0.562914684	0.548693927	0.883291346	604.6838732	0.997573528
470	122.8331091	132.0566205	6700.097826	4.969556205	3.765600775	1.614841732	0.428840397	0.757733813	0.67505313	0.81338299	126.5815633	1.030516644		1378	682.2578125	408.8694397	7774.733855	7.871674339	5.382492095	3.880785561	0.721001628	0.683779824	0.506993634	0.887830345	688.7454999	1.009509143
471	197.6010885	186.3625316	6653.351351	6.126741312	2.857082728	2.769146801	0.969221778	0.46632991	0.548022895	0.814586545	203.0424982	1.027537346		346	479.316154	311.6148883	7773.350975	5.861642848	4.617121434	4.213697544	0.912624371	0.787683855	0.281140518	0.911006553	477.6861159	0.996599242
472	288.3907779	251.2855092	6910.375	9.014740741	3.248284837	2.668971342	0.821655574	0.360330367	0.703932546	0.786009339	327.3707444	1.135163707		370	648.8792502	403.7266444	7773.05144	8.735435002	4.731157907	3.907275498	0.825860302	0.541605301	0.552709682	0.866665938	676.41717	1.042439205
473	106.8113992	117.4944363	6755.4625	5.476315245	2.287242319	1.919380512	0.839167978	0.417660821	0.649512414	0.817194426	100.7048318	0.942828505		1978	566.1004158	369.1633469	7772.009434	7.685974148	4.748993685	3.755398143	0.790777666	0.617877915	0.511395944	0.859635565	574.1760959	1.014265455
474	1248.358228	791.8909036	7141.642781	13.01427736	9.641024664	2.704966263	0.280568338	0.740803688	0.792153941	0.688893162	1421.653355	1.138818428		200	882.529186	477.5353978	7771.468986	7.381688752	6.095085733	4.719387986	0.774293946	0.825703431	0.360662831	0.907308015	889.4260394	1.007814873
475	74.76797945	92.94526238	6475.964286	4.121909239	2.457873977	1.837982599	0.747793669	0.596295026	0.554094355	0.792308166	77.99882153	1.043211574		458	741.004082	451.7397204	7771.327928	7.761198015	6.869356221	3.357067619	0.488701926	0.885089674	0.567454971	0.850049077	749.710339	1.01174927
476	249.6716457	225.1309073	7087.069519	7.981023613	3.190595677	2.301318264	0.721281697	0.39977274	0.71165124	0.7909205	245.4684395	0.983165064		1062	518.0352862	324.4868477	7770.487113	5.903955117	4.968123373	4.188541211	0.843083172	0.841490708	0.290553345	0.925658937	514.6201907	0.993407601
477	81.4436919	111.2237115	6642.147541	6.084569325	2.466624138	1.39394198	0.565121357	0.405390095	0.770905399	0.69368213	87.63268686	1.07599109		403	381.8507522	265.9546079	7769.825175	5.558535412	4.606487185	3.516626211	0.763407358	0.828723187	0.367346621	0.914857976	377.1768787	0.987759947
478	475.3107265	365.425082	7260.30618	12.3462149	3.508433581	2.870316115	0.818118983	0.284170785	0.767514486	0.765630592	520.7933498	1.095690294		2056	542.067851	344.4023819	7768.852217	7.06382118	4.823546053	3.803338187	0.788494221	0.682852231	0.461574962	0.89559298	542.8247975	1.001396405
479	64.08683953	88.61030794	6537.854167	6.432165554	1.677695492	1.336194034	0.796446101	0.260829028	0.792263737	0.742079335	60.39882488	0.942452855		2160	847.8154813	491.772458	7768.431496	9.62564844	5.242000587	4.061591503	0.774817064	0.544586749	0.578044895	0.855277746	858.4438867	1.012536225
480	48.06512965	63.88117495	6629.861111	3.414728335	2.121933545	1.44214724	0.679638268	0.621406254	0.577668529	0.860497385	43.77096781	0.910659518		727	644.8738227	405.7284409	7768.362319	8.510640975	5.401243136	3.513410788	0.65048188	0.634645869	0.587174362	0.859850078	676.5089354	1.049056283
481	456.6187316	326.0725072	7389.903509	6.958618048	5.284004245	2.983648136	0.56465665	0.759346785	0.571229788	0.843925708	459.5389964	1.006395412		2214	751.685222	478.9135547	7768.357016	12.30583397	4.471889192	3.661049013	0.818680619	0.363395866	0.702494847	0.805842906	843.9102027	1.122690959
482	291.0610629	266.5260866	6956.756881	8.076438786	4.428944237	2.208156178	0.49857394	0.548378358	0.726592842	0.74299743	330.8556185	1.136722361		93	624.8466854	385.0844373	7767.523504	7.523776346	5.071107489	3.916988844	0.7724129	0.67401093	0.479385263	0.886090272	626.0076452	1.001857991
483	726.3175146	544.8602336	7220.795956	11.6865383	6.832387099	2.55600305	0.37410103	0.584637377	0.781286555	0.687637246	854.8862415	1.177014493		797	967.9783054	531.9266076	7767.302069	8.892078301	6.544404571	4.012175849	0.613069654	0.735981438	0.548792114	0.865218737	978.007052	1.010360508
484	66.75712451	91.32880135	6523.3	6.642561046	1.725262797	1.34400955	0.779017291	0.259728557	0.797666963	0.710869394	64.51813063	0.9664606		1786	536.727281	364.6585975	7766.763682	9.084543935	3.986895418	3.535892899	0.886878769	0.438865775	0.610779262	0.842087131	536.4455962	0.999475181
485	508.6892888	366.8109807	7303.435696	9.427112509	4.60395331	2.862496182	0.62174744	0.488373646	0.696354936	0.802565297	520.406996	1.023035097		123	835.7991988	480.2903331	7765.760383	9.169087166	5.529988054	3.98441552	0.720510692	0.60311217	0.565451233	0.867205714	846.2594412	1.012515258
486	267.028498	251.2574798	6644.16	6.931514496	4.813060753	1.883951648	0.391424864	0.694373611	0.728204904	0.739180354	263.2739207	0.985939413		1530	532.7218536	344.3946909	7762.944862	7.268859293	4.418098319	3.926478746	0.888725977	0.607811782	0.45982188	0.8893708	528.1940427	0.99150061
487	890.5400409	547.2428906	7574.325337	9.30804402	7.188655804	3.215299239	0.447274056	0.772305738	0.65456768	0.793901919	901.1895049	1.011958434		1011	587.4626957	371.3186356	7762.586364	7.64990075	5.073937316	3.588278976	0.707198129	0.663268385	0.530937839	0.880190831	583.4124707	0.993105562
490	41.3894172	57.22224572	6526.548387	3.325831015	2.157684117	1.345545382	0.623606288	0.648765409	0.595425812		40.44594651	0.977205026		492	830.4586289	484.3943002	7760.22508	7.850366903	6.983049752	3.614511505	0.517612166	0.889518903	0.539574194	0.856240978	829.9908638	0.999436739
491	489.9972939	386.2163785	6865.989101	8.036364292	6.704158714	2.27438931	0.339250517	0.834227826	0.716987779	0.743114538	513.2835161	1.047523165		1359	855.8263362	496.2356253	7759.609984	10.12720379	4.694940248	4.338131137	0.924001352	0.463596897	0.571635841	0.852237508	863.994353	1.009544012
492	33.37856225	50.439958	6609.44	3.53949241	1.46817206	1.37078783	0.933669743	0.414797347	0.612716268	0.7986454	29.83848643	0.893941632		1809	675.5821	447.5602436	7758.164032	9.387894173	5.076522048	3.493244638	0.688117693	0.540751947	0.627899018	0.80049056	697.3520348	1.032223966
493	664.9009601	479.571718	7188.279116	11.34368792	5.57013393	2.620630238	0.470478856	0.491033777	0.76897899	0.740842542	693.6082733	1.043175322		850	469.9701565	314.0961474	7757.627841	6.500589375	4.703836735	3.747924721	0.796780359	0.723601579	0.423448475	0.894921985	480.0477535	1.021443057
494	279.0447804	222.5971115	7173.952153	5.497378047	4.222676324	2.961163576	0.701252795	0.768125511	0.461349838	0.882625434	287.9349643	1.031859345		1912	606.1546905	395.2971447	7757.356828	9.719395603	4.269101298	3.651657491	0.855369136	0.439235264	0.624291711	0.843763435	634.6793445	1.047058374
495	297.7367753	222.8978903	7123.116592	4.895044705	4.045426236	3.550678786	0.877702022	0.82643295	0.274638129	0.913720152	294.5241721	0.989209921		703	732.9932271	453.6936281	7757.346084	9.000844339	5.875134923	3.50643033	0.596825499	0.652731533	0.610433177	0.840041764	776.7028868	1.059631737
496	734.3283696	464.0296923	7340.02	7.930847983	6.967227635	3.228882692	0.463438668	0.878497186	0.592870435	0.821539166	747.3439135	1.017724419		1084	566.1004158	359.5469177	7757.278302	7.911783461	4.657417167	3.824341685	0.821129297	0.588668432	0.516627104	0.886572821	590.2891882	1.042728766
497	185.5848061	170.3451506	7031.561151	4.710823117	3.951707842	2.321257142	0.587406062	0.83885719	0.507250201	0.85365828	181.0062156	0.975328851		1797	427.2455969	292.1629061	7756.98125	5.95017446	4.649757682	3.583867927	0.770764451	0.781448966	0.397686916	0.899482099	415.3370042	0.972127056
499	1032.065145	626.4086111	7450.007762	13.3160704	5.823079605	3.298768306	0.56649892	0.437297148	0.752271638	0.763430678	1071.443396	1.038154812		977	1028.059717	595.3397695	7756.366234	10.14308248	7.339520434	3.461968707	0.47168868	0.723598615	0.658686724	0.806316721	1079.566471	1.050100936
500	504.6838613	368.5432674	7402	9.706849775	4.250124652	2.979565809	0.701053746	0.437847989	0.693045027	0.795650622	514.8984298	1.020239539		829	555.4192759	342.8476546	7754.579327	6.249031457	5.028139759	4.156348776	0.826617591	0.804627052	0.334881124	0.919153559	547.0419664	0.984917143
501	460.6241591	331.2678327	7419.675362	7.789445134	4.157251239	3.475817299	0.836085456	0.533703129	0.553778576	0.833689838	471.4746467	1.023556054		2009	519.3704287	327.796762	7752.102828	5.603547659	5.458433371	4.046978747	0.741417633	0.97410314	0.277782756	0.917317443	518.5022155	0.998328335
503	522.0407137	358.2678157	7302.892583	7.399105433	5.122103541	3.271590182	0.638720041	0.69225984	0.557839767	0.840030758	519.3678647	0.994879999		1523	855.8263362	535.0327321	7751.99064	10.47755181	5.549760663	3.615840982	0.651530976	0.529681052	0.654896387	0.789492286	880.7081261	1.02907341
504	317.7639127	256.2224297	7047.239496	6.441314068	3.895718855	3.113236685	0.799143059	0.60480188	0.516676776	0.829980002	327.2373229	1.029812732		1461	526.0461411	327.6548867	7751.203046	6.170755849	4.872592753	4.102197769	0.841892187	0.789626566	0.335219563	0.925927656	516.6586226	0.982154572
506	524.7109986	388.0939338	7095.826972	9.909142507	4.88248264	2.652269154	0.54322142	0.49272504	0.732341204	0.775183536	537.5055906	1.024384074		1311	420.5698844	281.0558144	7748.8	5.830401366	4.497449859	3.798666948	0.844626859	0.771379117	0.348472479	0.921746175	417.2387256	0.992079417
508	94.7951168	126.3970022	6599.211268	5.869308175	3.002670003	1.355990638	0.451594959	0.511588404	0.768969255	0.69463429	100.1013233	1.055975526		43	1046.751712	578.5005064	7748.295918	11.29734808	5.413418257	4.052319197	0.748569389	0.479176017	0.641303501	0.838349224	1038.102769	0.991737349
509	38.71913221	52.0362616	6465.344828	2.751054249	2.025308936	1.425711287	0.703947561	0.736193747	0.481758207	0.875797143	33.27443044	0.85937955		258	933.2646006	525.2610098	7748.051502	10.05027219	5.388159593	4.203084889	0.780059465	0.536120763	0.581793924	0.853378775	953.3997752	1.02157499
510	52.07055712	70.54985047	6470.076923	4.36368729	2.151998832	1.3620491	0.632922788	0.493160644	0.687867391	0.795949831	53.57683137	1.028927562		319	712.9660897	435.446161	7747.773408	8.138826797	5.553977975	3.900658873	0.702318031	0.68240523	0.520734503	0.859436379	738.5714916	1.035913913
511	36.04884723	55.47206947	6575.333333	4.152045876	1.837248016	1.081907708	0.588874065	0.442492225	0.739427805	0.739151058	34.57074628	0.958997275		1304	731.6580846	441.3016109	7746.983577	8.526533365	5.366308187	3.880884705	0.723194526	0.629365764	0.544846125	0.860261491	743.8193233	1.016621478
513	281.7150654	259.9029087	6689.227488	8.525417265	4.053014115	2.082429108	0.513797645	0.475403607	0.755738746	0.745003108	301.4064871	1.069898362		448	887.869756	517.6056927	7743.418045	9.96427089	4.955150091	4.268785433	0.861484588	0.497291788	0.571590789	0.835769995	882.8669812	0.994365418
514	295.0664903	253.1823119	7019.420814	7.325000921	3.824446612	2.817668477	0.736751944	0.522108687	0.61533541	0.791267169	330.6395406	1.120559438		1205	524.7109986	328.2570176	7742.458015	5.875592097	4.94949441	4.268168762	0.862344395	0.842382236	0.2735764	0.922731222	519.9273559	0.990883281
515	105.4762567	122.7317674	6745.075949	6.334629741	2.195732549	1.74428458	0.79439756	0.346623661	0.72464301	0.766538472	101.6264198	0.96350044		158	1081.465417	570.980375	7741.634568	9.751165154	6.112840571	4.329851377	0.708320678	0.626883093	0.555965743	0.869749188	1081.088331	0.99965132
516	20.02713735	33.56017115	6600.266667	2.599396342	1.467455073	1.079582788	0.735683707	0.564536869	0.584679423	0.853362966	17.24971318	0.861316966		1610	957.2971654	521.7448854	7739.493724	8.901493989	5.671183491	4.56601174	0.805125023	0.637104681	0.487051079	0.87670253	965.5221361	1.008591868
517	255.0122156	209.4819297	7151.015707	5.420109434	3.900873583	2.816093183	0.72191347	0.719703842	0.480436102	0.874081235	249.4052332	0.978012887		1516	959.9674504	533.0301162	7739.411683	7.967034535	7.100251355	4.152531507	0.584842888	0.891203788	0.478785803	0.859895061	983.9475954	1.024980165
518	157.5468138	176.7869154	6657.847458	6.538178416	4.012758917	1.517145711	0.378080453	0.613742645	0.767955902	0.718075678	166.7307636	1.058293465		1201	873.1831886	524.0025319	7739.053517	11.16299363	5.34942646	3.603295884	0.67358546	0.479210742	0.677210612	0.817169506	901.3146569	1.032217144
519	845.1451963	511.8944151	7433.094787	9.264635907	6.4956383	3.342591362	0.514590131	0.70112181	0.639209636	0.817129056	842.6012251	0.9969899		1388	520.7055712	335.7679828	7738.6	6.62776992	5.186567313	3.624240482	0.698774404	0.7825509	0.453173462	0.894975801	521.8588571	1.002214852
520	867.8426186	575.489568	7385.08	9.795626837	7.809868486	2.699010091	0.345589698	0.797281135	0.724467853	0.74133789	864.9063201	0.996616554		1276	877.188616	500.5369087	7738.249619	7.900878048	6.800854538	3.960830012	0.582401813	0.860771992	0.498684831	0.862895078	891.4842149	1.016297064
521	488.6621514	358.397863	7103.857923	8.889789201	5.072442363	2.648358697	0.522107203	0.570591973	0.70208982	0.797164606	500.234913	1.023682541		199	1109.503409	589.8068094	7737.864019	9.343150828	7.027938449	4.134219521	0.588254941	0.752202183	0.557513349	0.857917051	1137.112547	1.02488423
522	162.8873838	165.7531307	6870.52459	6.51543708	2.737969259	2.195023322	0.801697577	0.420228025	0.66310421	0.790648017	164.021157	1.006960473		1435	683.592955	423.4841871	7735.820313	8.796448388	5.234582278	3.641276218	0.695619254	0.595079065	0.586051545	0.855670659	702.3144813	1.02738695
523	221.6336534	212.962618	6799.475904	7.496541457	2.811186777	2.487098728	0.884714864	0.37499783	0.668233846	0.761390351	219.5494144	0.990596018		2157	566.1004158	372.8287093	7735.771226	8.757068024	4.547834998	3.389524279	0.745305025	0.519333067	0.612938455	0.853346725	565.4455378	0.998843177
524	140.1899615	144.6205951	6683.47619	6.08270327	2.577282709	2.141087556	0.830753859	0.423706795	0.648003945	0.819754287	140.5988368	1.002916581		1268	439.2618793	286.7427915	7734.133739	5.565053621	4.622664361	4.029896915	0.871769309	0.830659447	0.275856588	0.932664771	434.2544337	0.988600318
525	814.436919	539.4503102	7369.12623	10.42363405	6.999071856	2.776941911	0.396758594	0.671461778	0.733591769	0.7576634	848.6234192	1.041975627		1661	535.3921386	333.7412268	7733.802993	6.036454928	4.898411361	4.353889697	0.888837089	0.811471537	0.278734001	0.91996182	539.2662584	1.007236042
526	1228.331091	740.1550656	7296.916304	11.02932026	9.797054568	2.863744599	0.292306691	0.88827365	0.740351669	0.731144013	1296.185524	1.055241159		429	895.8806109	507.4311712	7733.509687	9.323498376	5.765665989	4.01140224	0.695739616	0.618401565	0.569753533	0.85986777	903.2608795	1.008238005
527	363.1587573	309.5792653	6760.996324	8.324327186	4.677542626	2.212792035	0.473067209	0.561912395	0.734177672	0.746801425	360.9076638	0.993801351		903	320.4341976	239.2049522	7732.541667	5.09701301	4.598849259	3.26688082	0.710369189	0.90226359	0.359059745	0.899258752	320.7648836	1.001031993
528	520.7055712	338.9597416	7799.012821	7.135140414	5.112924734	3.433863904	0.671604626	0.716583618	0.518739127	0.8881059	524.7393242	1.007746706		706	449.9430192	299.8176822	7732.326409	6.338779076	4.44010161	3.777007382	0.850657871	0.700466376	0.404142764	0.909097391	445.2818235	0.989640476
529	313.7584852	253.1944875	6818.280851	7.959693643	3.313338929	2.959759997	0.893286217	0.41626463	0.628156543	0.83408874	326.9695588	1.042105869		626	563.4301308	346.100935	7730.706161	5.884838393	5.629220767	4.160969064	0.739173189	0.956563357	0.292934013	0.918626768	577.3855601	1.024768695
530	762.3663619	534.9179823	7023.569177	9.981928437	7.408355236	2.581932107	0.348516239	0.742176753	0.741339349	0.729047867	799.7784138	1.049073587		1083	903.8914658	503.493466	7729.782866	8.29714198	6.706296735	3.944542762	0.588184943	0.808265877	0.524590182	0.87419146	919.3832041	1.017138936
531	360.4884723	281.8844104	7167.266667	7.580775451	4.445274159	2.559484346	0.575776489	0.586387789	0.662371698	0.824729642	361.2877785	1.002217286		1358	867.8426186	492.3655175	7728.886154	9.006508933	5.060805748	4.514267274	0.892005641	0.561905372	0.498777239	0.870151366	861.8903731	0.993141331
533	571.4409858	397.0260961	7371.600467	9.188301501	5.281863456	2.84773272	0.539153036	0.574846554	0.690069735	0.805718292	578.9089208	1.013068602		1637	742.3392245	443.0692225	7726.208633	8.251557135	5.788652756	3.836389326	0.66274304	0.701522472	0.535070864	0.865033118	767.5818425	1.034004155
535	313.7584852	242.4563618	7221.953191	5.87078138	4.49852582	2.816786902	0.626157771	0.766256743	0.520202385	0.874951169	311.6080923	0.993146343		1377	1002.69201	580.0085919	7725.652463	10.03699425	6.935676278	3.459033093	0.49873047	0.691011283	0.655371618	0.812027138	1008.639138	1.005931161
536	598.1438356	395.679412	7414.185268	9.366226069	4.446969254	3.561687224	0.800924634	0.474787734	0.619730808	0.832834748	621.4027208	1.038885104		216	818.4423465	476.4645918	7725.425775	9.470796013	5.121094898	4.192836175	0.818738231	0.540724865	0.557287881	0.862171133	851.8160316	1.040777075
537	57.41112708	71.64052011	6589.255814	3.440272942	2.529352802	1.577709429	0.623760128	0.735218642	0.541399925	0.878785922	57.50663297	1.001663543		76	919.9131757	558.9589309	7725.049347	11.96527308	5.037190076	4.040259258	0.802085924	0.42098413	0.662334555	0.792695661	1020.020258	1.108822316
538	140.1899615	146.6702225	6838.27619	5.29585868	3.194411354	1.991345007	0.623384025	0.603190445	0.623980713	0.806950577	141.1114801	1.006573357		214	858.4966212	511.0843145	7724.40591	11.24884313	4.78110464	3.865721036	0.808541399	0.425030786	0.656345013	0.829244721	870.8738077	1.01441728
539	220.2985109	190.36527	6836.551515	5.511860285	3.102317531	3.044449297	0.981346773	0.562844007	0.44765485	0.866885794	218.0629095	0.989851945		1146	468.635014	304.9080872	7724.119658	5.270138011	4.931197906	4.302200415	0.872445296	0.935686674	0.183664563	0.91439606	468.3318222	0.999353032
541	25.36770731	39.18910846	6471.736842	3.065462338	1.561543619	1.034811727	0.662685124	0.509399055	0.662428824	0.834932166	20.74913784	0.817935085		606	797.0800666	472.2724962	7722.080402	8.658866573	6.20894269	3.688548841	0.594070364	0.717061828	0.574014819	0.854523927	830.6591369	1.0421276
542	563.4301308	410.7641332	7002.35545	10.45827662	5.574372243	2.505169108	0.449408292	0.533010595	0.760460619	0.766653786	611.7609454	1.085779606		1837	535.3921386	353.9542036	7721.765586	6.664900266	5.337952729	3.721638328	0.697203313	0.800905117	0.441606299	0.869474757	554.6144155	1.035903174
543	25.36770731	39.03283804	6613.578947	2.489717213	1.93319123	1.181278898	0.61105124	0.776470203	0.52553692	0.891106436	23.81583941	0.938825063		1191	460.6241591	300.0250271	7721.478261	5.289488836	5.02146415	4.125708697	0.821614687	0.949328811	0.220017506	0.925406553	459.0196116	0.99651658
544	498.0081488	400.719259	7072.723861	11.15917768	4.662611803	2.300062057	0.493299068	0.417827544	0.793886062	0.719969789	501.2906616	1.006591283		986	878.5237585	490.9120338	7721.399696	9.163999358	5.289730425	4.474813184	0.845943522	0.577229463	0.511696476	0.877021392	908.6196159	1.034257306
545	714.3012322	481.2817959	7343.256075	10.44682108	5.764052955	2.919459098	0.506494149	0.551751859	0.720540911	0.775050726	736.3819306	1.030912306		820	981.3297303	574.4901236	7720.198639	11.31671233	5.838799526	3.678778209	0.63005729	0.515944857	0.674925181	0.808162516	1018.206945	1.037578822
547	1344.488488	808.7453506	7487.427011	12.0810675	9.866577798	2.964454522	0.300454178	0.816697514	0.75461982	0.710398544	1480.14839	1.100900754		1358	487.3270089	319.4856659	7718.789041	6.04440378	5.149410605	3.625420591	0.704045738	0.85193028	0.400202117	0.900317481	472.6699556	0.969923577
548	640.8683953	440.7979856	7234.833333	8.498066416	6.845723612	2.691592378	0.393178651	0.805562498	0.683270023	0.785291896	655.8996227	1.023454468		647	289.7259204	220.3544288	7717.364055	4.826635326	4.425851722	3.249795315	0.734275687	0.916964184	0.326695494	0.90745078	290.7943502	1.003687726
549	595.4735506	434.1352308	7240.816143	10.63680598	5.170991565	2.631427219	0.50888252	0.486141383	0.752611148	0.757588373	606.2685484	1.018128425		254	1004.027153	537.8722602	7717.159574	8.556491997	6.723654379	4.310319136	0.641067921	0.785795672	0.496251602	0.877033831	1038.721606	1.034555294
550	574.1112708	425.1145009	7168.151163	10.93052928	5.06226036	2.595480259	0.512711729	0.463130397	0.762547614	0.752224166	601.5780879	1.047842323		120	1922.605186	1008.894023	7717.117361	16.48735542	7.575452702	4.057418451	0.53560079	0.459470455	0.753907261	0.725930703	2122.745849	1.104098681
551	620.8412579	431.8885367	7343.974194	9.065397494	6.110264142	2.751967899	0.450384441	0.674020543	0.696431635	0.782930979	638.5263284	1.028485656		1437	498.0081488	324.80146	7716.739946	6.320528756	4.840779772	4.03602644	0.833755434	0.76588209	0.361441646	0.901048951	517.2629219	1.03866357
552	508.6892888	366.3709677	7039.062992	8.339071431	5.153984201	2.770924158	0.5376276	0.618052531	0.667717901	0.803574078	498.8546505	0.980666709		1592	695.6092374	399.4227641	7716.637236	6.784011452	5.50759734	4.411656017	0.801012809	0.811849652	0.349698029	0.922394311	690.4607659	0.992598616
553	205.6119435	176.9198754	7059.694805	5.483029764	3.336431518	2.709463558	0.812084271	0.608501442	0.50584555	0.891595405	207.6226558	1.009779161		1974	596.8086931	364.9715182	7715.44519	6.235367332	5.482609947	4.241050511	0.773545912	0.879276177	0.319839508	0.904950485	607.3114193	1.017598146
555	190.9253761	177.2240569	6697.643357	5.709066669	3.825334767	2.234677257	0.58417822	0.670045559	0.608573978	0.841022505	204.4268707	1.070716082		2087	1034.73543	582.1433989	7715.365161	10.8359676	5.912456158	4.097008778	0.692945312	0.545632506	0.621906513	0.826469328	1099.489623	1.062580435
556	819.777489	527.9119428	7165.385993	9.903530667	7.124248569	2.917775343	0.409555522	0.719364518	0.705380289	0.777204074	862.3222138	1.051897893		1743	572.7761283	368.9600943	7715.184149	7.293863771	5.191261621	3.619020811	0.69713705	0.711729994	0.503826651	0.872418782	573.9978343	1.002132956
557	469.9701565	333.8415107	7489.75	7.836895632	4.999633655	2.905705016	0.581183586	0.637960985	0.629227547	0.838173597	476.8945709	1.014733732		234	562.0949884	341.8459429	7714.551069	6.325500929	4.809043532	4.352381587	0.905041004	0.760262877	0.311930923	0.928484441	554.586388	0.986641759
558	473.975584	363.6361914	7143.96338	9.139372233	4.985265242	2.622098305	0.525969668	0.545471299	0.713098642	0.770846837	500.4287069	1.055811151		850	984.0000152	511.5698323	7714.272727	7.012767704	6.45487949	5.265663568	0.815764814	0.920446785	0.249131899	0.911047823	998.4338785	1.01466856
559	502.0135763	380.5798673	7205.93617	10.15111508	3.919604228	3.071864346	0.78371799	0.386125484	0.697386512	0.764466537	511.9724733	1.019837904		1897	1259.039368	756.4234104	7713.16755	14.85119082	7.416543188	3.043365482	0.410348245	0.499390472	0.795075996	0.725970919	1404.124212	1.115234557
560	206.947086	191.4938146	7014.683871	6.532588063	3.543887875	2.14142095	0.604257534	0.542493701	0.672194094	0.817666677	207.6614596	1.003451963		220	683.592955	406.592288	7712.533203	7.425139622	5.4034571	3.98622998	0.737718447	0.727724646	0.463144105	0.892011642	669.9267087	0.980008211
561	664.9009601	431.5776896	7430.811245	10.5402005	4.648164654	3.398459247	0.731140031	0.44099395	0.67757167	0.822532337	697.430686	1.048924167		1538	963.9728779	555.4413643	7712.01385	10.44484074	6.278982517	3.642778288	0.580154233	0.601156368	0.651236588	0.825252306	1000.71969	1.038120172
562	451.2781617	401.6780632	6901.819527	10.05084714	5.960695376	2.028296287	0.340278467	0.593054027	0.798196484	0.665930963	509.0021312	1.127912171		2128	552.7489909	364.3768595	7711.81401	7.964888694	4.701344827	3.523111635	0.749383797	0.590258698	0.557669696	0.861357436	552.6075719	0.999744153
563	204.276801	198.5021634	6837.601307	8.248975879	2.618425491	2.300999304	0.878772114	0.317424312	0.721056367	0.776126434	208.1830421	1.019122294		1129	652.8846777	401.8841221	7711.703476	8.295941537	4.678146549	4.013198655	0.857860824	0.563907849	0.516245548	0.876831192	652.4072411	0.999268728
564	790.4043542	483.6891264	7761.319257	10.3370458	4.98640156	3.966516732	0.795466768	0.482381684	0.616281401	0.82723042	856.4097245	1.083508359		1790	383.1858947	270.832324	7711.191638	5.932739292	4.249670141	3.649791586	0.858841149	0.716308257	0.384804994	0.900454555	385.4492105	1.005906574
565	441.9321642	360.4048682	6930.256798	8.508544751	5.772655947	2.2318793	0.386629538	0.678453968	0.737689656	0.743396877	459.1877303	1.039045735		1258	610.160118	382.2946959	7710.892779	7.415074532	5.386503493	3.72395466	0.691349159	0.726426076	0.497785944	0.878974273	623.0393265	1.021107916
566	865.1723336	544.3367851	7534.487654	12.1292206	4.360595872	4.038959426	0.926240254	0.35951163	0.667005856	0.779856325	894.8223724	1.034270674		691	690.2686674	431.5951628	7710.011605	9.537352723	4.559203689	3.901849855	0.855818279	0.478036602	0.590887538	0.844415263	710.6831241	1.029574653
567	293.7313478	252.6768485	6996.486364	9.08350307	3.05226265	2.554825171	0.837026647	0.336022636	0.718740099	0.792318684	296.7051368	1.01012418		594	758.3609344	435.5609971	7709.830986	8.222458396	4.958245277	4.445058166	0.89649824	0.60301251	0.459400346	0.896533049	759.0943329	1.000967084
568	620.8412579	424.3474456	7120.397849	8.812559644	6.039669432	2.835229386	0.469434531	0.685347921	0.67827402	0.800273936	632.1091097	1.018149328		1433	476.645869	326.1381466	7709.585434	6.574503116	5.48210149	3.205583751	0.584736302	0.833842709	0.512421898	0.869116905	483.9558503	1.015336294
569	377.8453247	287.8791534	7308.689046	6.844816167	4.827445515	2.775634836	0.574969687	0.705270295	0.59449096	0.833512803	384.1758919	1.016754388		1821	722.3120872	426.5758119	7709.127542	7.875785003	5.667333745	3.861741026	0.681403496	0.719589697	0.509669065	0.884625364	722.0119672	0.999584501
570	169.5630963	168.1470469	6728.84252	7.06187435	2.588966113	2.22861032	0.860810927	0.36661175	0.6844166	0.803201147	170.6746805	1.006555579		751	921.2483182	518.1900441	7708.797101	9.326208884	6.166365719	3.885651685	0.630136431	0.661186747	0.583362143	0.86016846	936.0238042	1.016038549
572	483.3215814	346.2577565	7490.254144	9.394200325	3.878424668	3.335003123	0.859886012	0.412853094	0.644993399	0.816406169	508.9791962	1.053086011		1347	631.5223978	410.6407187	7708.41649	9.443482635	4.981943811	3.30580973	0.663558212	0.527553658	0.649937438	0.836647382	651.4745791	1.031593782
573	46.72998716	64.75947703	6380.428571	3.855895362	1.709891358	1.487950085	0.870201535	0.443448589	0.614110357	0.782970607	41.09327258	0.879376929		924	989.3405852	577.8207516	7708.369771	9.823043104	7.425645335	3.368799138	0.453670891	0.755941438	0.657051374	0.806943549	1029.304755	1.040394754
574	1299.093643	790.5823856	7405.43371	14.72436884	7.448848557	3.091667699	0.415053102	0.505885762	0.790030545	0.707847438	1420.388837	1.093369092		1868	439.2618793	305.3911345	7707.31307	6.608112047	4.652356298	3.409021297	0.732751552	0.704037139	0.484115694	0.876621545	439.0042144	0.999413414
575	164.2225263	188.7808746	6722.861789	10.20396088	2.309355846	1.710335391	0.740611454	0.226319551	0.832385148		168.822192	1.028008738		667	495.3378638	335.8404025	7706.58221	7.839126663	4.298032922	3.521839096	0.819407194	0.548279561	0.550735784	0.864949141	497.0448051	1.003446014
577	70.76255198	88.05240401	6731.509434	6.129632997	2.05146266	1.540574491	0.750963944	0.334679525	0.748667744	0.795676594	81.14642675	1.146742514		1932	160.2170988	167.6443304	7706.116667	4.916278051	3.867165026	2.015103949	0.521080413	0.786604213	0.590115952	0.769586918	160.4778903	1.001627738
578	116.1573966	117.546934	6921.551724	3.921047422	2.931290317	2.316883405	0.790397113	0.74757839	0.409116199	0.893717117	111.5459268	0.960299818		610	1116.179122	621.508909	7705.519139	10.16101021	7.32476137	3.774119913	0.515254999	0.720869404	0.628568436	0.815508312	1176.61579	1.05414603
579	368.4993273	311.5626402	6713.677536	8.536066185	4.95856613	2.19367298	0.44240067	0.580895933	0.74301125	0.749650165	388.9326285	1.055450037		992	397.8724621	266.8633345	7703.738255	4.940884999	4.484310607	4.22782681	0.942804186	0.907592589	0.144317908	0.941358408	392.3794281	0.986193983
580	202.9416585	191.3783513	6672.572368	6.407121761	3.370223652	2.282864391	0.677362878	0.526012112	0.643698922	0.808215185	206.4859103	1.017464388		1649	495.3378638	337.4146118	7703.552561	8.289607309	3.953487224	3.750827151	0.948738908	0.47692093	0.547526558	0.863434997	514.9083777	1.039509424
581	84.11397688	101.2598856	6649.619048	4.579962959	2.613010508	1.739512776	0.665712124	0.570530926	0.620190645	0.804858239	87.20057607	1.036695438		1190	595.4735506	405.7141057	7703.419283	8.240127163	6.205137295	2.837322029	0.457253707	0.753039021	0.655670116	0.811559566	607.6906414	1.020516597
582	145.5305314	160.9119377	6832.266055	8.850433052	2.306097179	1.847429333	0.801106454	0.260563202	0.791261137	0.74552447	157.9423407	1.085286635		630	907.8968933	521.5359282	7703.189706	8.628077009	6.416053451	4.089923212	0.637451549	0.743624963	0.525975115	0.844715071	948.3873434	1.044598071
583	24.03256482	37.57909492	6554.166667	2.543210395	1.534319214	1.220887749	0.795719521	0.60330015	0.519942294	0.851794165	19.95548828	0.830352001		482	663.5658176	404.1758315	7702.983903	8.304627	5.072500274	3.846467621	0.758298159	0.610804106	0.53682837	0.879784243	678.723522	1.022842805
584	46.72998716	65.9562159	6622.657143	3.027470505	2.326304483	1.407912914	0.605214375	0.768398727	0.534954045	0.8157514	41.53468108	0.888822865		339	511.3595737	341.7017174	7702.112272	6.613229246	5.487672295	3.351246464	0.610686332	0.829802218	0.493251127	0.870766299	509.4443202	0.996254586
585	66.75712451	80.51739476	6719.38	3.321378644	2.505729251	1.749963774	0.69838502	0.754424448	0.473121266	0.882182341	61.00566977	0.91384508		310	622.1764004	393.3945068	7701.439914	8.672961255	4.488584314	3.759618322	0.837595567	0.517537688	0.566512727	0.864855248	613.0687233	0.985361584
586	393.8670346	306.7550536	7252.549153	7.894750514	4.60477806	2.538365622	0.551246029	0.583270878	0.678474245	0.803741949	386.5359571	0.981386923		1950	869.1777611	518.6260868	7698.794163	9.472838088	6.6837434	3.427403815	0.512797038	0.705569264	0.638186171	0.823322736	908.9788279	1.04579163
587	148.2008164	159.0342993	6584.522523	5.559124373	3.45999912	1.98017286	0.57230444	0.62240002	0.643797705	0.773510024	159.5416547	1.076523453		742	603.4844056	411.0926479	7698.380531	11.24199329	4.266397739	3.245666994	0.760751152	0.379505452	0.711290791	0.806630587	652.0745204	1.080515941
588	674.2469575	453.4460048	7061.445545	8.944413163	6.143868116	3.059858097	0.498034469	0.68689449	0.657902867	0.788456532	704.3420746	1.044635154		1818	741.004082	438.1435316	7698.304505	7.460434489	6.172614235	3.923199808	0.635581564	0.827379993	0.47413253	0.876754238	756.7671882	1.021272631
589	371.1696123	276.5541601	7276.363309	6.065499726	5.074011176	2.890542806	0.569676082	0.836536379	0.523445233	0.856550012	372.63704	1.003953523		136	985.3351577	545.7044525	7697.777778	9.836071008	5.71182711	4.271861645	0.747897575	0.580702102	0.565694306	0.853546551	1005.315773	1.020277989
590	160.2170988	163.3766539	6583.216667	6.064813466	2.594384606	2.437919894	0.939691011	0.427776488	0.598022279	0.7917911	160.679269	1.00288465		1466	599.4789781	381.5973971	7697.193764	7.454366672	5.454238565	3.601511028	0.660314173	0.731683697	0.516858885	0.867449591	613.3639393	1.023161715
591	483.3215814	391.4158266	6986.002762	11.91348954	4.029377655	2.494730891	0.619135535	0.338219767	0.790596124	0.719798185	501.6366692	1.037894206		92	449.9430192	291.8558387	7696.961424	5.209340323	5.025349989	3.994311724	0.794832545	0.964680685	0.233240396	0.937152805	438.0055448	0.97346892
592	267.028498	235.6514399	6930.02	5.864578049	4.77331541	2.226549713	0.466457697	0.813923077	0.620339316	0.79499166	261.0825878	0.97773305		40	1029.39486	544.0641977	7696.743191	9.385036802	5.789417332	4.580828923	0.791241788	0.616877425	0.511900803	0.882404984	1042.565907	1.012794942
593	451.2781617	333.3843772	7181.044379	7.219248157	5.469682923	2.744951147	0.501848313	0.757652709	0.619773266	0.816452465	454.0224738	1.006081198		1839	492.6675789	314.2643261	7696.284553	5.92935359	4.710485884	4.187488604	0.888971692	0.794434977	0.293769795	0.924117523	489.9088714	0.994400469
594	544.738136	398.4299494	7175.355392	9.335451223	6.067226598	2.592039232	0.427219783	0.649912517	0.722344516	0.772373569	614.9725191	1.128932378		419	618.1709729	377.3675246	7693.164147	7.072368328	4.748689562	4.372033779	0.920682163	0.671442626	0.381814751	0.898658525	615.0504886	0.994952069
595	331.1153376	274.5251276	6913.673387	7.979473096	4.027993686	2.431672213	0.603693154	0.504794444	0.69525905	0.793169788	327.3833868	0.988729152		1759	639.5332528	404.1110678	7692.929019	7.91555175	5.773509824	3.454021193	0.598253281	0.729388172	0.563641133	0.856580497	661.202838	1.033883438
596	859.8317637	539.8337374	7639.341615	11.79063905	5.983786785	3.224082752	0.53880308	0.507503178	0.726555725	0.782146291	952.8142509	1.108140326		997	576.7815557	361.2561487	7691.162037	6.975566706	5.025078461	3.935531997	0.783178219	0.720382827	0.435811861	0.893454289	577.8490456	1.00185077
597	479.316154	373.8690497	6841.448468	9.352618804	5.062724675	2.454964337	0.484909707	0.541316265	0.737510489	0.753492294	486.9129669	1.015849274		1303	455.2835891	303.2369617	7690.847507	5.816248834	5.362267647	3.491904638	0.651199244	0.921946051	0.399629428	0.904146437	456.1865219	1.001983231
600	276.3744955	240.2059529	7046.801932	7.208470815	4.194286405	2.22455812	0.530378211	0.581855225	0.691396667	0.795657995	281.7303231	1.019378878		1203	783.7286417	464.9703759	7689.936968	8.216013236	5.749139261	3.997675688	0.695352036	0.699748052	0.513428767	0.856127547	790.9702101	1.009239892
601	584.7924107	430.512182	7409.682648	13.48081734	3.730461504	2.986719286	0.800629971	0.276723689	0.778446721	0.750203753	629.1610123	1.075870686		1575	642.2035378	381.0539971	7689.765073	6.024872654	5.47682599	4.685621496	0.855535944	0.909035975	0.222287048	0.915615488	647.6384538	1.008462918
602	459.2890166	398.7816706	6749.218023	7.735253834	6.616178991	2.315125899	0.349918873	0.855327974	0.700704599	0.683972975	496.300872	1.080585109		525	558.0895609	353.9307183	7689.708134	6.780627544	5.446667604	3.598728974	0.66072124	0.803268955	0.46926314	0.893559344	556.7221639	0.997549861
604	66.75712451	84.03647225	6592.8	4.559197349	2.143894605	1.53108774	0.714161851	0.470235096	0.664176033	0.775805259	62.68743659	0.939037399		1085	536.727281	367.2065025	7689.164179	8.194126229	4.916958764	3.158205442	0.64230871	0.600058948	0.614576911	0.835102115	533.0012198	0.993057813
605	563.4301308	404.1116678	7283.305687	12.23799278	3.704549522	3.256243898	0.878985118	0.302708915	0.733923368	0.782321398	618.3738755	1.097516518		1393	544.738136	364.9381532	7688.987745	8.097561432	4.604368012	3.488887364	0.757734255	0.56861168	0.569143452	0.847899624	544.8787082	1.000258055
606	206.947086	214.5859401	6741.096774	11.87360683	2.551330305	1.770107379	0.69379781	0.214874077	0.850920836	0.715159273	224.6143887	1.085371111		442	604.819548	383.2563051	7688.015453	7.477693279	4.999301678	3.881754874	0.776459419	0.668562014	0.480888727	0.87080833	607.8462028	1.005004228
607	373.8398972	275.8821885	7584.189286	6.614668623	4.485027139	2.963706855	0.660800205	0.678042604	0.551949308	0.867966905	368.2960164	0.985170441		302	671.5766726	414.7151129	7687.874751	8.056005278	5.879348028	3.488312145	0.593316151	0.729809357	0.566992321	0.865459213	692.0745204	1.030521977
608	500.6784338	337.2695397	7529.136	7.2930257	4.645956104	3.602326228	0.775368115	0.637040961	0.50605875	0.867389438	511.2749272	1.02116427		818	732.9932271	485.6356619	7687.47541	12.97841235	4.237327619	3.730544483	0.880400294	0.326490445	0.712557716	0.780845463	859.3586337	1.172396418
609	320.4341976	260.4171831	6895.070833	6.615725322	4.848120979	2.415227412	0.498178041	0.732817755	0.634926286	0.821075658	324.4871869	1.012648429		1382	1291.082788	661.5659565	7686.767322	11.1358938	5.991965409	4.755103353	0.793579907	0.538076738	0.572993112	0.844490002	1329.054983	1.029411123
610	234.9850783	206.8314564	6907.284091	6.305287566	3.952013757	2.288866677	0.579164653	0.626777719	0.6369925	0.827138124	238.9089676	1.016698462		340	571.4409858	379.3797613	7686.158879	8.320229225	4.207943781	4.061183544	0.965123052	0.50574854	0.511890426	0.847026277	595.5886973	1.042257577
611	427.2455969	322.0049239	7065.35	8.477933899	4.772986437	2.700792313	0.565849568	0.562989343	0.681432723	0.808617771	457.7833834	1.071475954		2149	532.7218536	343.0072913	7684.185464	7.116156274	4.592517692	3.859165076	0.840315778	0.645364929	0.457689667	0.890568737	528.2971648	0.991694186
612	401.8778895	302.2747554	7028.714286	8.075137989	4.259359607	2.98541568	0.700907168	0.52746586	0.630295398	0.830939441	430.1180608	1.070270527		1301	558.0895609	345.3127141	7683.784689	6.268719334	5.270559524	3.995061694	0.757995745	0.840771335	0.362698905	0.918112457	552.901347	0.990703618
613	571.4409858	386.0782137	7237.030374	9.772855708	4.068245606	3.607191058	0.886669933	0.416280126	0.630896929	0.82774302	600.7398	1.051271811		1564	584.7924107	348.8903686	7683.175799	5.619693891	5.024248835	4.938167512	0.982866827	0.894043151	0.121274645	0.937462386	584.0341303	0.998703334
615	38.71913221	57.06706941	6678.034483	4.172928127	1.491036812	1.315014592	0.881946429	0.357311884	0.68487006	0.7715201	34.27271044	0.885162153		1034	873.1831886	486.2265056	7682.85474	7.897074568	6.568262944	4.067089183	0.619203162	0.831733687	0.484987871	0.882110294	883.6678899	1.012007448
616	616.8358305	428.4795605	7381.238095	9.362801657	5.219634541	3.057996321	0.585864067	0.557486395	0.673388753	0.78732217	625.9958983	1.01485009		1742	401.8778895	276.3602174	7682.289037	5.343743642	4.665085913	3.771477255	0.808447545	0.872999572	0.294225639	0.913210316	393.8268881	0.979966548
617	853.1560512	536.2113152	7660.704225	11.9327407	5.30622404	3.396044647	0.640011545	0.444677729	0.715401119	0.783520003	900.7158122	1.055745676		533	500.6784338	317.056372	7680.354667	5.771281169	4.752690402	4.31172337	0.907217387	0.823506993	0.252900137	0.926612141	495.3945868	0.989446625
618	809.096349	588.4616109	7012.566007	12.23659825	7.019160488	2.381049545	0.339221414	0.573620245	0.805415729	0.688165082	856.6490062	1.058772552		443	754.3555069	460.0118927	7680.339823	8.136117217	6.450838021	3.526823188	0.546723259	0.79286444	0.566522569	0.842176656	775.3639958	1.027849586
619	41.3894172	56.89918223	6639.903226	3.124118375	1.821476656	1.542526287	0.846854821	0.583037016	0.506252292	0.849031206	36.76819193	0.88834766		2110	771.7123593	428.5975097	7680.197232	6.799896857	5.715083136	4.715505793	0.825098372	0.840466151	0.306532747	0.920412156	767.6120251	0.994686707
620	2229.687959	1055.536347	8342.217964	15.2274874	7.647947529	4.953494911	0.647689448	0.50224619	0.674700443	0.768322318	2416.425884	1.083750699		1164	704.9552348	418.103274	7679.278409	8.718304838	4.783922436	4.0900208	0.85495132	0.548721629	0.530869719	0.887304275	714.5461866	1.013605051
622	101.4708293	118.6723014	6795.934211	5.345168057	2.522141304	1.696626918	0.672693047	0.471854444	0.682586796	0.78114348	95.80887508	0.944201164		1453	485.9918664	315.0744288	7679.118132	5.818135703	4.863873385	4.15490275	0.85423744	0.835984864	0.28587043	0.909301026	492.5105978	1.013413252
623	735.6635121	473.8823823	7563.526316	8.348397951	6.925310535	3.068466672	0.443080012	0.829537664	0.632448442	0.803969788	743.1088182	1.010120532		927	307.0827727	230.2838723	7678.821739	5.415497702	3.908401211	3.458602029	0.884914788	0.721706744	0.36135103	0.902306124	306.6385244	0.998553327
624	245.6662182	245.186419	6700.809783	7.799054546	4.377759854	1.905836196	0.435345076	0.561319302	0.755632406	0.715677178	272.5637353	1.109488058		472	1400.564472	739.2791299	7678.805529	10.71257164	8.731605831	3.68605858	0.42215128	0.815080274	0.655912819	0.801855251	1444.237787	1.031182652
625	491.3324364	351.2268761	7154.516304	8.265896865	4.683087872	2.989258775	0.63830935	0.566555323	0.63836244	0.820512746	484.701553	0.986504283		125	790.4043542	449.0396805	7678.694257	8.166129948	5.19568162	4.444362051	0.855395379	0.636247727	0.455756634	0.893954917	789.8722513	0.999326797
626	352.4776174	312.9265173	6880.564394	9.869488453	4.265593527	2.079380026	0.487477302	0.432200063	0.789312279	0.721739818	366.6879083	1.040315442		1148	444.6024492	311.5245217	7678.153153	7.278808364	4.815148603	3.004784594	0.624027385	0.661529795	0.587187292	0.864915015	441.1354235	0.992201964
627	332.4504801	254.4653339	6893.554217	6.020465945	4.276051676	3.095876605	0.724003553	0.710252614	0.485774584	0.868425634	333.8453264	1.004195651		1486	453.9484467	296.503813	7678.002941	5.938596374	4.46552676	4.022535005	0.900797425	0.751949868	0.322645495	0.920786597	446.8326983	0.984324765
629	785.0637842	482.9881495	7323.469388	9.425279273	6.134116406	3.274116173	0.533755142	0.650815348	0.652623962	0.827788405	792.9192015	1.010006088		174	1243.017658	664.1589831	7677.882922	11.45311709	7.105604147	4.018038066	0.565474516	0.620407885	0.649175152	0.821908095	1369.706025	1.101920006
630	88.11940435	96.20191115	6818.636364	3.618715265	2.518631397	2.129662952	0.845563569	0.69600154	0.411486454	0.895494472	81.30523521	0.922671185		555	959.9674504	498.170237	7677.766342	7.822579541	5.574319492	5.25071366	0.941947025	0.71259352	0.328774654	0.920641111	959.0666495	0.999061634
632	459.2890166	308.0298078	7839.831395	6.090564635	5.143349787	3.520288756	0.684435028	0.844478319	0.422009458	0.896311103	461.9239868	1.005737063		1329	1897.237479	1063.469594	7677.719916	14.8188244	11.09319119	2.977629494	0.26841956	0.748587802	0.799064392	0.682786538	2050.357148	1.080706644
633	484.6567239	410.4612433	6937.906336	10.1672565	5.722039713	2.084914226	0.364365564	0.562790927	0.794938366	0.689915661	508.0792396	1.048328053		1350	644.8738227	380.3027136	7676.554865	6.015771513	5.539574163	4.625482309	0.834988787	0.920841849	0.231107382	0.919610661	645.6740726	1.00124094
634	356.4830449	287.2285305	7107.842697	9.115691238	3.397409605	2.734598999	0.804907067	0.372699065	0.700011889	0.800557575	354.7478538	0.995132472		278	436.5915943	294.3962205	7676.201835	6.481025821	4.156651051	3.744096607	0.900748358	0.641356965	0.422298767	0.905921192	422.4963626	0.967715293
635	311.0882002	279.3907382	6759.583691	9.173389935	4.578998636	2.029525324	0.443224706	0.499161015	0.778759506	0.746861822	357.0947397	1.147889054		1648	865.1723336	573.5602747	7676.013889	18.53857553	3.894973596	3.375040556	0.866511793	0.210101018	0.81794499	0.738068026	1020.818387	1.179901792
636	556.7544184	375.1116584	7322.275779	8.425623696	5.081546471	3.307225986	0.650830609	0.603106269	0.607479979	0.837788236	593.1307521	1.065336408		1462	397.8724621	288.2496799	7675.812081	6.514828144	4.834267523	2.998939837	0.620350409	0.742040683	0.539674759	0.860598092	395.6307202	0.994365677
637	64.08683953	93.96497771	6226.770833	5.815188521	2.130296269	1.265118758	0.593869865	0.36633314	0.782445788	0.658256398	65.64833407	1.024365292		1354	1029.39486	593.0966096	7675.335927	9.4711765	7.866201535	3.477367638	0.442064397	0.83054112	0.632847341	0.810336246	1085.19608	1.05420779
638	352.4776174	267.1065591	7226.465909	5.77807996	5.233613833	2.736876768	0.522942054	0.905770406	0.526334563	0.858094679	346.6802288	0.983552463		1222	473.975584	311.1710147	7675.270423	6.072227759	4.759257541	3.900772711	0.819617908	0.783774544	0.357604348	0.905707102	472.2005783	0.996255069
639	408.553602	322.620872	6976.535948	9.785270573	4.309224183	2.501629595	0.580528998	0.440378644	0.744347427	0.783058579	441.8588345	1.08151986		796	419.2347419	295.0110034	7675.242038	6.555325704	4.127654125	3.566733477	0.864106674	0.629664232	0.455902935	0.876212467	404.2563409	0.964272043
640	64.08683953	88.31635898	6513.604167	5.492487177	1.911960597	1.377212618	0.720314331	0.348104699	0.749255196	0.71674863	60.58116099	0.945297996		1519	975.9891603	569.3263788	7674.874145	9.492119748	7.045762159	3.530390409	0.501065794	0.742274892	0.628071442	0.813013673	989.0142092	1.013345485
641	96.13025929	113.3116518	6448.333333	4.713627922	2.832282884	1.574642391	0.555962259	0.600871119	0.665938335	0.785193116	88.0567138	0.916014525		1	648.8792502	389.0937121	7674.469136	7.105900901	5.115479176	4.292858716	0.83918995	0.719891714	0.395874109	0.900468089	653.6430869	1.007341638
642	336.4559075	259.8401207	7282.738095	7.232064587	4.095297346	2.675638897	0.653344231	0.566269465	0.630031111	0.850052187	331.9432533	0.98658768		1128	423.2401694	301.743404	7671.820189	6.847273949	4.403714132	3.272849053	0.743201978	0.643133919	0.522021599	0.86224955	413.3818529	0.976707512
643	510.0244312	405.2815089	6978.890052	8.427857484	7.030391612	2.151148996	0.305978545	0.834184919	0.744757312	0.724400436	533.8949358	1.046802669		1212	699.6146648	441.5458818	7671.158397	8.677211128	5.849735706	3.384621463	0.578593911	0.674149288	0.609941326	0.838362307	719.6397148	1.028622971
644	116.1573966	137.1077119	6586.666667	8.854872294	2.368838429	1.520432789	0.641847401	0.267518079	0.828294216	0.743245795	133.5898857	1.150076444		765	395.2021771	284.07919	7671.040541	6.672695756	4.178116105	3.37427741	0.807607382	0.626151148	0.494315711	0.876110836	394.0498999	0.997084335
645	25.36770731	34.51528389	6458.052632	3.06017712	1.473332715	1.150022505	0.780558589	0.481453412	0.624197404	0.866131713	21.71912599	0.856172208		888	810.4314915	494.7611053	7670.024712	8.896657956	6.680155527	3.297140932	0.49357248	0.750861229	0.629395561	0.823088833	820.8042337	1.012799036
646	94.7951168	106.2653501	6771.859155	3.974039074	2.734023603	2.000567899	0.731730296	0.687970992	0.496590783	0.845539056	91.04923425	0.960484436		1345	624.8466854	427.9320265	7669.604701	11.71710536	4.218530233	3.200425724	0.758658952	0.360031774	0.726858672	0.793473669	662.6403272	1.060484664
647	626.1818279	429.1044709	7133.872068	9.785483185	4.645232704	3.303828527	0.711229929	0.474706524	0.662374513	0.794264065	629.065486	1.004605145		1533	451.2781617	298.4515247	7669.215976	6.074862511	4.413532662	3.98898868	0.903808578	0.726523877	0.343361488	0.917043639	447.9960774	0.992727137
648	137.5196765	135.1646726	6979.592233	4.412048521	3.357611826	2.119886071	0.631367228	0.761009724	0.5195234	0.872854715	131.5442582	0.95654863		615	1090.811414	662.9069697	7669.075887	11.59764216	8.11038243	3.037871593	0.374565764	0.699313043	0.738061276	0.75106885	1196.930847	1.097284857
649	343.13162	326.7747755	6701.18677	10.19266294	5.079505177	1.876639465	0.369453204	0.498349176	0.8158833	0.675766538	406.985114	1.186090381		1116	602.1492631	385.503182	7669.073171	9.006092664	4.395031276	3.786074989	0.861444379	0.488006446	0.57960959	0.862232394	627.734795	1.042490348
651	77.43826443	90.57116652	6806.689655	3.941384007	2.292956343	1.982719635	0.864700124	0.581764258	0.496948374	0.861106127	75.05756186	0.969256767		1840	979.9945878	592.1243254	7668.865123	11.21091422	6.90517507	3.1723264	0.459412885	0.615933271	0.717032319	0.782628173	1028.684505	1.049683864
652	72.09769447	87.71275247	6794.055556	4.625965498	2.398073314	1.539666613	0.642043179	0.51839412	0.667168591	0.821450641	71.54514155	0.992336053		1510	361.8236148	263.4241131	7668.804428	6.457248652	4.188365318	3.259310639	0.778182033	0.648630019	0.495247773	0.88968908	369.2380329	1.020491803
653	623.5115429	433.9954137	7186.571734	8.814488282	5.997222147	2.845688814	0.474501151	0.680382338	0.677157797	0.785124107	630.1199893	1.010598755		81	739.6689395	460.8721784	7668.077617	10.50391773	4.942021391	3.611472765	0.73076834	0.470493155	0.656178499	0.831370203	785.2878643	1.061674788
654	214.9579409	197.3483348	6812.552795	6.953460335	2.867510485	2.574477366	0.897809225	0.412386114	0.629755943	0.818137706	215.0223894	1.000299819		1017	700.9498073	445.3897402	7667.8	11.04854353	4.135800455	3.790325341	0.916467171	0.374329923	0.656938914	0.826942196	725.4871192	1.035005804
656	193.5956611	209.6297265	6643.848276	6.859463854	4.837374196	1.392911118	0.287947771	0.705211704	0.796935862	0.675383908	193.602905	1.000037418		719	343.13162	252.6025378	7667.680934	5.549864154	4.521366407	3.259527884	0.720916553	0.814680555	0.412683303	0.892238926	342.6063168	0.998469091
658	461.9593016	322.5208118	7642.208092	7.929250575	4.682976119	3.15392012	0.67348627	0.590595047	0.602242344	0.854622955	490.5614134	1.061914787		364	464.6295866	315.6552486	7667.456897	6.873670656	4.63236569	3.534370255	0.762973066	0.673928956	0.485810358	0.879572634	471.4028554	1.014577782
659	230.9796508	210.4624754	7125.930636	6.931383597	2.991943329	2.701173782	0.902815824	0.431651674	0.610298039	0.805097825	234.6466901	1.015876028		1223	538.0624235	336.3514417	7667.111663	6.558007927	4.591293531	4.242940587	0.924127494	0.700104907	0.353013806	0.917839879	535.1340137	0.994557491
660	295.0664903	267.8823031	6774.927602	9.130381751	4.056740437	2.044818042	0.504054443	0.444312248	0.776042437	0.751264993	317.2557011	1.075200714		368	755.6906494	441.1501863	7666.575972	9.278961242	4.567142127	4.211088155	0.922040094	0.492204031	0.546168149	0.878732634	747.5269075	0.989196979
661	317.7639127	272.2081868	7137.264706	10.66686627	3.170907743	2.645983471	0.834456151	0.297267038	0.751943692	0.774252812	374.8833855	1.179754436		602	1085.470845	633.5638337	7665.896679	12.82886036	5.890795275	3.615502427	0.613754554	0.459183054	0.71817431	0.782197705	1144.509164	1.054389595
662	774.3826443	503.4065921	7261.375862	11.21205268	4.967706017	3.331954555	0.670722974	0.44306838	0.702823858	0.782822562	777.3716442	1.003859849		1032	1041.411142	544.8123568	7665.610256	8.830714714	5.885326248	4.747591792	0.806682857	0.66646092	0.462377401	0.889938581	1033.542588	0.992444335
663	144.1953889	135.3317362	6838.907407	4.082241201	3.183902483	2.495078699	0.783654246	0.779939824	0.388796846	0.902200056	135.8411274	0.942062908		23	676.9172425	410.4474974	7665.307692	8.089813745	4.966253031	4.020875238	0.809639624	0.613889663	0.502970604	0.875903234	676.6694553	0.999633948
664	393.8670346	314.20635	6901.535593	9.328917643	4.439996289	2.484915611	0.559666146	0.475939059	0.733633021	0.786133736	431.135833	1.094622792		1005	774.3826443	477.4275686	7664.986207	10.01592835	5.40716673	3.585884647	0.663172568	0.53985677	0.641981799	0.828038292	813.4781543	1.050486036
665	287.0556354	236.6716194	6904.362791	6.354354289	3.608846184	2.998000401	0.830736542	0.567932794	0.528197474	0.835669922	287.9785186	1.003214998		1799	518.0352862	332.5166603	7664.618557	6.052464873	4.995928768	4.144933483	0.829662246	0.825437053	0.315166041	0.902691884	524.994423	1.013433712
666	213.6227984	208.3664887	6986.63125	6.665574399	3.966158845	2.035948384	0.513330016	0.595021315	0.694557699	0.763901269	225.4566537	1.055396031		1036	813.1017765	489.8056003	7663.996716	9.627585432	5.576460099	3.659737594	0.656283292	0.579216891	0.619869632	0.834502814	823.0278601	1.012207677
667	65.42198202	88.24600178	6606.22449	5.867254154	1.784418858	1.529599285	0.857197445	0.30413185	0.739298956	0.744743514	67.08076193	1.025355085		1412	1052.092282	647.8225426	7663.992386	14.12751465	4.439277896	4.079311889	0.918913388	0.314229219	0.711250564	0.747759918	1071.651606	1.018590882
668	73.43283696	89.52289813	6724.290909	3.884424949	2.66327775	1.608380765	0.603910262	0.685629864	0.585941089	0.831459803	69.69805769	0.949140202		642	951.9565955	566.5157708	7663.321178	9.591625913	7.571992178	3.315396952	0.437850023	0.789437812	0.654344635	0.802047058	1008.617577	1.059520551
669	749.014937	508.1941194	7346.265597	10.22487072	6.677365154	2.707486079	0.405472221	0.653051304	0.735205837	0.756873237	774.3152161	1.03377807		2111	429.9158818	295.3622313	7662.754658	7.003644368	4.312992264	3.37475601	0.782462802	0.615821141	0.518142865	0.891446645	427.0057795	0.993230996
670	449.9430192	388.9873166	6838.118694	11.79601774	5.027978672	2.134364698	0.424497564	0.426243736	0.819060572	0.688252319	530.2565994	1.178497225		326	712.9660897	436.4946613	7661.994382	8.109157077	6.088811688	3.523037345	0.57860836	0.750856301	0.565548267	0.856111149	728.64185	1.021986684
672	750.3500795	491.9068388	7629.927046	8.891416921	7.044517839	2.976771549	0.422565691	0.792282929	0.665208417	0.784828811	781.0095848	1.040860268		1443	670.2415301	402.816763	7661.695219	8.070800412	4.743603869	4.138412508	0.872419498	0.587748876	0.487236421	0.887135233	663.6626997	0.990184389
673	1032.065145	621.1906524	7355.880983	9.584699888	8.863546727	3.260055044	0.367804801	0.924759964	0.659868845	0.773025388	1160.111147	1.124067752		1509	720.9769447	417.0489635	7661.075926	6.978680003	5.248144902	4.734920346	0.902208387	0.75202544	0.321516341	0.902264137	726.4076163	1.007532379
676	284.3853504	285.0844221	6816.760563	11.31844671	3.377054776	1.765989386	0.522937738	0.298367335	0.843972461	0.674003112	282.749362	0.994247283		1579	698.2795224	401.8251819	7660.994264	6.097848354	5.865556291	4.813050045	0.820561564	0.961905897	0.210696993	0.919188731	721.0988676	1.032679385
677	1217.649951	764.5091125	7417.382675	13.37937815	8.356475956	2.829718338	0.338625798	0.624578801	0.788501505	0.701589807	1325.228951	1.088349694		773	444.6024492	293.3951585	7660.87988	5.935182383	4.595098794	3.887465844	0.846002669	0.774213579	0.345013246	0.919633883	444.10342	0.998877583
678	1102.827697	724.5022927	6962.358354	17.46355874	5.718779187	2.911604881	0.509130496	0.32746929	0.833275398	0.69006141	1218.027589	1.10445865		1315	536.727281	356.1581032	7660.355721	6.800761353	5.578084139	3.363148018	0.602921708	0.820214657	0.505474778	0.858199418	534.4132128	0.995688559
679	1389.883332	801.6737239	7476.098943	13.86838718	7.995761416	3.137104394	0.392345923	0.576545875	0.773794577	0.732090425	1457.146995	1.048395186		1805	439.2618793	290.2520768	7660.279635	6.03738362	4.363548352	3.955572421	0.90650363	0.72275486	0.344820096	0.923767015	436.5022778	0.99371764
680	264.3582131	246.1314785	6978.813131	9.958354134	2.559597142	2.488740078	0.972317103	0.257030138	0.7500852	0.747698478	265.7218907	1.005158446		1948	504.6838613	406.8307315	7659.939153	11.37274367	4.201450797	2.587676387	0.615900676	0.369431592	0.772466833	0.714852704	517.9205039	1.026227592
681	488.6621514	398.5625526	6828.016393	9.93581392	5.319602301	2.309767859	0.434199349	0.535396732	0.767531087	0.715811444	511.3750766	1.046479813		50	1066.77885	577.7995866	7659.708385	10.84104878	6.397688187	4.124098227	0.644623199	0.590135541	0.619584939	0.852245114	1198.152168	1.123149534
682	22.69742233	38.54732603	6511.705882	3.414771238	1.526150645	0.99373269	0.651136697	0.446926174	0.708989967	0.727811151	21.69287957	0.955741989		1314	465.9647291	304.0679941	7659.69341	6.125366722	4.443225631	4.039729397	0.909188444	0.725381162	0.34049183	0.917689554	460.5442309	0.988367149
683	37.38398972	52.39928256	6685.107143	2.553717233	1.852499154	1.653804699	0.892742485	0.725412794	0.352393179	0.89059275	32.7720536	0.876633389		1914	445.9375917	320.349359	7659.197605	8.582397787	3.677029157	3.415981864	0.929005922	0.428438444	0.601978148	0.843772305	451.5541926	1.012595038
684	324.4396251	285.1623521	7091.407407	6.609208377	5.134476125	2.409143747	0.469209261	0.776867036	0.635486792	0.750116961	342.4497919	1.055511613		1390	433.9213093	294.7997175	7659.196923	6.066674733	4.568460405	3.742095468	0.819115224	0.753041923	0.383171897	0.899828313	434.4342413	1.001182085
685	45.39484467	61.02277507	6653.558824	3.454504594	2.1005309	1.340387929	0.638118644	0.608055611	0.611988379	0.860209388	40.74121406	0.897485482		678	615.500688	407.6545175	7658.926247	9.078406017	5.573477077	2.935435565	0.5266794	0.613926835	0.676657382	0.823401415	622.1526886	1.010807463
686	221.6336534	220.1389967	6864.090361	8.418167106	3.378235721	2.14392337	0.634628116	0.401303001	0.745321833	0.737251057	255.3908655	1.152310859		1604	857.1614787	542.2034318	7658.34891	11.74016425	5.543279633	3.516306216	0.634336791	0.472163721	0.70048918	0.778404843	958.5532804	1.118287866
687	595.4735506	393.9651842	7443.20852	9.080577242	4.916348913	3.208273356	0.652572349	0.541413699	0.646688391	0.835211791	599.9514786	1.007519944		988	1173.590249	690.092023	7658.315131	12.16323607	7.020023159	3.419569624	0.487116573	0.577150942	0.718860211	0.758668574	1223.059937	1.042152437
688	148.2008164	152.2905788	6536.720721	5.411132614	3.638867262	1.904799436	0.523459445	0.672477931	0.647985076	0.794306952	157.105813	1.060087365		99	564.7652733	345.1565313	7657.432624	6.013642568	4.809188722	4.517315495	0.939309259	0.799713097	0.248822084	0.922626335	547.2407935	0.96897033
689	33.37856225	44.6479056	5753.96	4.091629968	1.82232361	0.940886759	0.516311567	0.4453784	0.77004598	0.758551317	29.38649696	0.880400322		446	769.0420743	451.1561077	7656.892361	8.119621067	5.551949438	4.172177151	0.751479674	0.683769525	0.486161101	0.873159441	787.8301799	1.02443053
690	216.2930834	217.9785794	6752.04321	6.106210121	4.739528467	1.829787323	0.386069487	0.776181686	0.700339935	0.738502442	221.8176523	1.025542051		190	863.8371911	478.1911716	7656.842349	7.557953027	6.387067096	4.260477866	0.667047614	0.845078962	0.436292095	0.892015005	861.4946596	0.997288226
691	45.39484467	62.48069452	6474.529412	4.068636782	1.769030826	1.254995822	0.709425638	0.434796941	0.691543903	0.735147408	37.83687072	0.833505897		1721	750.3500795	422.1021754	7656.802491	6.887732908	5.86952249	4.456548438	0.759269335	0.852170456	0.352973105	0.917988746	754.6860273	1.005778566
692	647.5441077	425.1491928	7834.259794	7.3393836	7.030349773	3.06553217	0.436042625	0.957893763	0.582317489	0.82338822	662.5688391	1.023202638		2357	547.408421	371.7345951	7656.456098	7.774204304	5.790089647	2.96748587	0.512511213	0.744782285	0.618290727	0.83880246	559.5237253	1.022132112
693	53.40569961	76.23321594	6541.375	5.177723454	1.892658568	1.145971432	0.605482389	0.365538752	0.778672723	0.724698511	47.04067298	0.880817466		1111	341.7964775	248.8718085	7656.445313	6.041629309	4.06670523	3.288661628	0.808679617	0.673113993	0.455666434	0.903893172	338.4578331	0.990232069
694	29.37313478	46.8526906	6591.227273	4.399875773	1.274431559	1.120542972	0.879249233	0.289651714	0.745323952	0.794824059	26.31928321	0.896032494		605	551.4138484	359.461174	7656.227603	7.459055568	5.403836689	3.285875132	0.608063367	0.724466608	0.559478395	0.869609134	554.7862937	1.006115997
696	257.6825006	245.3005211	6650.777202	8.871544453	2.923164922	2.409111406	0.824144881	0.329498988	0.728445096	0.739208663	261.6965786	1.015577612		1699	743.674367	463.2558614	7654.141831	8.876005785	5.847253855	3.527071937	0.603201438	0.658770848	0.602628477	0.828681481	766.7829584	1.031073535
697	61.41655455	76.34360559	6592.043478	3.559400715	2.000878861	1.871000275	0.935089231	0.562139254	0.474349638	0.853621899	55.81618379	0.908813336		98	471.305299	303.4774162	7653.94051	5.587221659	4.600559157	4.402822738	0.957019047	0.82340731	0.211983521	0.92590344	474.0523795	1.005828665
698	70.76255198	87.40554114	6535.471698	4.36011767	2.33774782	1.511591759	0.646601719	0.536166222	0.653313999	0.829169231	64.53851908	0.912043408		587	1013.37315	582.5716311	7653.765481	11.00136234	6.333300505	3.574245887	0.564357539	0.575683294	0.675108793	0.814039835	1043.156814	1.029390619
699	684.9280975	486.2898989	7329.08577	13.23479837	3.96344717	3.553553302	0.896581473	0.29947167	0.731499249	0.742762528	780.803671	1.139979034		1116	308.4179152	226.1761622	7653.519481	4.93053521	4.203892072	3.472830721	0.826098925	0.852623882	0.295648327	0.927159546	301.5211954	0.977638394
700	652.8846777	420.5106456	7644.443763	9.896459969	4.690924492	3.331442405	0.710188879	0.474000249	0.663370295	0.833280137	647.8272817	0.992253768		1924	407.2184595	281.1700978	7653.091803	5.91909261	4.552239871	3.62694978	0.796739601	0.769077318	0.387245644	0.90540641	409.3647327	1.005270569
701	710.2958048	469.3869087	7496.182331	10.42712478	4.942310555	3.434496151	0.694917107	0.473985941	0.670619061	0.791536281	741.3891829	1.043775252		1317	522.0407137	328.041236	7652.987212	6.076502059	4.711069873	4.432038415	0.940771106	0.77529306	0.270626691	0.920076889	531.4535597	1.018030866
702	50.73541463	70.77209855	6631.315789	4.519061542	1.987264562	1.358053494	0.683378308	0.439751604	0.699483293	0.755342893	51.0868859	1.006927533		436	564.7652733	342.0068226	7652.683215	5.517873037	5.076902396	4.78584255	0.942669797	0.920083221	0.132665337	0.933219082	561.5876304	0.994373516
703	343.13162	273.519336	6967.198444	7.464521524	3.718590681	2.955273492	0.794729441	0.498168659	0.6040907	0.81803043	343.6106679	1.001396106		1351	475.3107265	307.9963423	7652.188202	5.985593603	4.783278917	3.95967796	0.827816657	0.799131921	0.338465285	0.920681063	474.8772978	0.999088115
704	56.07598459	73.80185368	6524.928571	4.055764632	2.228729797	1.338473071	0.600554214	0.549521484	0.669982558	0.794411144	50.67904358	0.903756643		883	1344.488488	749.5329279	7651.714995	13.39058862	6.953902244	3.612320133	0.519466626	0.519312664	0.730234403	0.767304938	1408.97436	1.047963127
705	727.6526571	491.5054484	7177.359633	9.861016224	7.19484628	2.5801758	0.358614444	0.729625235	0.738345852	0.766850717	766.7982266	1.053797054		704	688.9335249	436.9585469	7651.360465	10.70189974	4.44010782	3.508802295	0.790251597	0.414889686	0.672132763	0.831463973	698.3962554	1.013735332
707	148.2008164	164.4596491	6460.054054	8.550154728	2.364410023	1.995483828	0.843966913	0.27653418	0.766614302	0.740249316	168.9793314	1.140205132		787	706.2903773	457.1291288	7651.236295	9.246590609	6.085201248	3.097695423	0.509053899	0.65810216	0.66499053	0.813200234	730.1026062	1.033714503
708	62.75169704	80.19447964	6425.574468	3.496023513	2.418424339	1.612418128	0.666722585	0.691764323	0.538785102	0.817840372	57.10486791	0.910013125		988	986.6703002	592.7113985	7650.661705	12.50278631	5.880000402	3.408923202	0.579748804	0.470295201	0.727346919	0.786725222	1049.759928	1.063941955
710	80.10854941	107.6723314	6586.8	6.602136359	1.926293619	1.524698541	0.791519281	0.291768227	0.769059823	0.713195861	81.22310163	1.013913025		1571	732.9932271	456.1871655	7649.255009	9.907094769	4.656349092	3.876649155	0.832551228	0.470001469	0.6086997	0.831561648	749.0951017	1.02196729
711	32.04341976	44.6529131	6345.75	2.417056338	1.804958811	1.50387874	0.83319283	0.746759098	0.377805674	0.91678276	27.48245328	0.85766293		326	943.9457405	523.3355451	7649.032532	9.47734258	5.758972711	4.144661944	0.719687721	0.60765691	0.562676783	0.865950193	947.5656805	1.003834903
712	1564.786998	853.5074575	7778.133959	17.19437434	6.322259973	3.946075058	0.624155773	0.367693517	0.770501969	0.744551967	1796.853537	1.148305513		774	496.6730063	318.4659787	7648.852151	5.988668815	4.662455136	4.214461894	0.903914734	0.778546164	0.296260651	0.916022977	492.9191637	0.992442024
713	417.8995994	290.3458862	7662.654952	6.196896095	4.503223558	3.447720238	0.76561161	0.726690183	0.443637559	0.894070279	403.0123448	0.964376002		1717	1308.43964	782.9040393	7648.37551	14.75958805	7.983823969	3.055134989	0.382665625	0.54092458	0.793006758	0.717697943	1508.009934	1.152525411
715	2790.447804	1273.078982	8230.099522	18.15027843	7.984617063	5.35864855	0.671121546	0.439917057	0.704762185	0.73961343	3252.979061	1.165755208		2038	1050.75714	625.7323371	7647.290978	11.90344296	6.977757574	3.306325253	0.473837794	0.586196582	0.722237905	0.775137073	1150.330555	1.094763491
717	966.6431629	679.8473171	7137.367403	15.06067498	6.78575359	2.49536135	0.367735332	0.450561054	0.834312781	0.670061546	1068.229519	1.105091889		2054	614.1655455	389.5266646	7647.215217	7.092999365	5.905703032	3.557292092	0.602348624	0.832610117	0.498478442	0.867449381	624.1797313	1.016305353
718	275.039353	233.6799457	6908.728155	7.005329412	3.637435058	2.622571353	0.720994687	0.51923826	0.625631973	0.817611489	279.9237403	1.017758867		638	751.685222	429.7712602	7647.195382	7.932731442	5.196549277	4.337928309	0.834770937	0.65507692	0.453160826	0.900108376	749.0465038	0.996489597
719	50.73541463	70.50183474	6391.789474	4.829918675	1.657337007	1.458560271	0.880062573	0.343139733	0.698015563	0.77753762	48.90616796	0.963945369		304	1312.445068	809.7765045	7646.225839	14.53502289	7.890257855	3.201097907	0.405702572	0.542844543	0.779766573	0.696130258	1537.780973	1.171691685
720	146.8656739	136.4627969	6763.3	3.955249623	3.484481537	2.456076863	0.704861494	0.880976391	0.379033665	0.907051158	141.7890291	0.965433415		1269	656.8901052	405.5216296	7645.609756	7.397223373	5.903869994	3.635820597	0.615836832	0.79811974	0.508488467	0.87130814	665.1147417	1.012520567
721	154.8765289	192.7422957	6559.310345	10.15002659	2.87284234	1.409363102	0.49058143	0.283037913	0.861146856	0.620722946	172.1434409	1.111488243		1726	819.777489	446.2363751	7645.423453	6.970747438	5.833195842	4.786263898	0.820521722	0.836810671	0.313378667	0.924246927	815.2131097	0.994432173
723	492.6675789	329.4994366	7656.804878	6.91884637	4.863396333	3.631823211	0.746766861	0.702920122	0.475082547	0.877759833	511.9018034	1.039040979		41	1239.012231	614.7445895	7644.890086	9.404008988	6.042990683	5.182196938	0.85755501	0.642597289	0.448937475	0.888264187	1233.580464	0.995616051
724	178.9090937	160.3980573	7038.343284	4.924765162	3.162181087	2.640246271	0.834944678	0.642097843	0.463883823	0.891984569	172.2286153	0.962659928		213	515.3650012	349.9272184	7644.041451	8.17638204	4.490890772	3.326536745	0.740729827	0.549251582	0.593152971	0.851702794	511.6519128	0.992795226
725	300.4070603	265.3438027	6899.853333	8.710111994	3.538903821	2.329404008	0.658227555	0.406298314	0.732563254	0.767031951	300.7640516	1.001188359		1588	551.4138484	341.2832518	7643.612591	6.134840855	4.788147323	4.539999503	0.948174565	0.780484357	0.259964584	0.917308278	558.6183788	1.013065559
726	1602.170988	960.2024919	7168.218333	16.13768178	9.720956604	2.741149649	0.281983529	0.602376273	0.830139813	0.673254263	1801.239685	1.124249346		1925	295.0664903	252.5927054	7643.475113	6.510212399	4.607385791	2.477527799	0.537729618	0.707716662	0.61943979	0.792400893	311.2840598	1.054962424
727	29.37313478	45.6294831	6516.409091	2.614588699	2.009190551	1.160019947	0.57735686	0.768453773	0.556327943	0.838935951	25.52575363	0.869017005		1816	424.5753119	289.1446744	7643.361635	5.21839575	5.006745248	3.862058487	0.771371079	0.959441462	0.259914604	0.903451176	422.6685771	0.995509078
728	52.07055712	68.35058646	6834.153846	3.548153952	1.858436409	1.694976917	0.912044614	0.523775584	0.5222933	0.851861317	46.81688971	0.899104836		867	1197.622814	651.2082136	7643.236343	12.10836127	6.185919275	4.013482159	0.648809333	0.510879973	0.668536306	0.816878705	1259.214061	1.051427917
729	21.36227984	33.95268806	6613.75	2.170670816	1.429843068	1.329099465	0.929542196	0.658710228	0.387701048	0.862239443	17.27939109	0.808873923		1604	1028.059717	597.9404715	7643.05974	12.05638247	5.869272916	3.865983564	0.658681854	0.486818739	0.67934133	0.799629905	1145.908482	1.114632217
730	582.1221257	439.4717767	6920.559633	8.971723227	6.970015677	2.320366917	0.332906987	0.77688706	0.74136887	0.734710514	607.7918839	1.04409686		2192	810.4314915	501.8270367	7642.92257	9.950618174	5.643881249	3.514612526	0.622729709	0.567189008	0.646794554	0.810681061	826.7876693	1.020182061
731	126.8385366	138.5435228	6778.431579	5.637842495	2.558100594	2.041961369	0.798233413	0.453737506	0.637811562	0.800179367	123.3578206	0.972557899		1224	600.8141206	384.2012642	7642.168889	7.020001009	5.925686062	3.583157679	0.604682334	0.844114702	0.489578752	0.863768634	624.3532014	1.039178641
732	144.1953889	166.0795418	6703.185185	7.385046498	3.185050721	1.601592543	0.502846794	0.431283773	0.783130337	0.716898533	157.8011756	1.0943566		856	1116.179122	600.5051667	7642.104067	8.964836208	6.919905391	4.24360813	0.613246553	0.771894236	0.526638521	0.846122882	1102.722912	0.987944399
733	94.7951168	118.7589729	6632.84507	6.10049938	2.245343592	1.61973905	0.721376922	0.368058982	0.734490744	0.736271483	92.93554651	0.980383269		1195	389.8616071	276.7638653	7641.921233	6.314336332	4.207067241	3.500101761	0.831957647	0.666272276	0.445689685	0.887055455	389.4721827	0.999001121
734	222.9687959	243.740382	6668.143713	12.57765311	2.691052042	1.784895788	0.663270632	0.213955021	0.858089918	0.655408248	253.0598133	1.134956182		989	790.4043542	456.7405249	7641.814189	7.497361521	6.569432103	3.874273704	0.58974256	0.876232537	0.483248381	0.878217881	799.3098955	1.01126707
735	129.5088215	134.7489818	6634.041237	5.224991098	2.974178699	1.997585052	0.671642579	0.569221773	0.61768642	0.838633773	130.0308803	1.004031067		1641	632.8575403	415.8854919	7641.42616	9.842480944	4.736964083	3.566988109	0.753011432	0.481277445	0.637592582	0.823446817	696.6184062	1.100750741
736	36.04884723	54.13681226	6581	3.737392694	1.621677984	1.197236949	0.738270459	0.433906233	0.679659846	0.758743182	30.39499483	0.843161354		1104	540.7327085	375.936936	7640.940741	8.241124392	5.153871018	3.020033797	0.58597388	0.625384447	0.633541049	0.817728066	537.3044376	0.993659953
737	78.77340692	93.28014231	6703.983051	4.360965745	2.403894521	1.645889434	0.684676228	0.551229856	0.622586021	0.832999831	72.27487504	0.917503481		772	365.8290423	261.9047203	7640.569343	5.554454309	4.487881306	3.539302363	0.788635466	0.807978796	0.362799266	0.899871947	369.56347	1.010208123
738	65.42198202	81.30951736	6513.081633	4.076885391	2.31054792	1.613292712	0.698229497	0.566743408	0.604283035	0.839633076	63.65686758	0.973019551		2138	567.4355583	347.2363391	7640.552941	5.736844142	5.26270459	4.476707657	0.850647719	0.917351851	0.21965674	0.921968878	566.147231	0.997729562
739	128.1736791	139.6766918	6587.3125	5.619277578	2.962642797	1.802946114	0.608560072	0.527228413	0.679149839	0.785869862	125.7277472	0.980917051		749	730.3229421	427.9887826	7640.513711	7.757011153	5.425092715	4.123491792	0.760077663	0.699379259	0.468417447	0.888164528	726.8676228	0.995268779
740	29.37313478	46.36214573	6479.954545	4.56612913	1.71036512	0.994873719	0.581673297	0.374576599	0.782118795	0.739519271	32.54569786	1.108009005		2139	567.4355583	377.7743934	7639.505882	8.471971534	4.422073612	3.586659094	0.811080821	0.521965117	0.576644105	0.843488596	562.8454565	0.991910796
741	570.1058433	378.8669814	7423.06089	8.710980446	4.923826857	3.443304798	0.69931476	0.565243704	0.604716734	0.842311883	618.6341477	1.08512157		1829	766.3717894	454.2426899	7639.045296	7.709111887	6.483325527	3.650775289	0.563102265	0.840995127	0.526433739	0.865506211	764.3211694	0.997324249
742	1226.995948	684.0373918	7771.347116	12.46344865	6.469214734	3.882352344	0.600127296	0.519054952	0.688500956	0.790596131	1311.21332	1.068637041		134	822.4477739	471.2188455	7638.944805	8.166419458	6.224415008	3.920507333	0.629859566	0.762196338	0.519923345	0.875233751	834.7589885	1.014968993
743	33.37856225	50.39988238	6548.8	2.593090517	1.975651433	1.315859847	0.666038464	0.761890655	0.492551518	0.850166771	28.23750005	0.845977123		491	817.107204	492.2479838	7638.866013	10.59344161	4.920771236	3.782883172	0.768758187	0.464511102	0.642903288	0.829949463	826.0033164	1.010887326
744	746.344652	488.3518482	7541.887299	10.41110636	5.851814254	3.196335576	0.546212753	0.562074198	0.692987905	0.789058562	815.696115	1.092921498		1664	579.4518407	353.2577103	7638.751152	6.571588614	4.701456869	4.512334043	0.95977357	0.715421665	0.313357194	0.917497516	583.972877	1.007802264
745	276.3744955	269.0251632	6841.222222	9.759861513	3.732745386	1.901719957	0.509469508	0.382458848	0.805148879	0.70471769	290.2065405	1.050048196		1202	503.3487188	333.9166254	7638.124668	7.052502923	4.711085918	3.579412605	0.759785041	0.66800198	0.492462088	0.879049829	498.1552045	0.989682075
746	343.13162	290.573438	7149.428016	9.077889512	3.456797999	2.783006013	0.805082048	0.380793134	0.693430284	0.768016993	365.8151172	1.066107278		1504	610.160118	374.4886216	7637.577681	6.87730044	5.105857969	4.169260749	0.816564185	0.742421829	0.393764925	0.896445689	613.2455331	1.00505673
747	86.78426186	96.5817533	6869.815385	3.557159365	2.925597277	1.844411913	0.630439441	0.822453249	0.481493033	0.874447014	80.40154489	0.926453059		1886	292.3962053	223.1648197	7637.278539	5.319497668	4.064198262	3.202596516	0.788002039	0.764019183	0.397951326	0.905884556	290.0256073	0.991892514
748	590.1329807	410.1859636	7219.730769	9.033663654	5.81494303	2.773957431	0.477039485	0.643697093	0.69293107	0.797948718	610.3764687	1.034303265		1499	750.3500795	461.0834828	7637.259786	8.785246571	6.015859586	3.536352547	0.587838279	0.68476844	0.597466899	0.840145251	782.8811019	1.04335446
749	188.2550911	175.6306594	6697.113475	5.845512033	3.195385523	2.3135484	0.724027941	0.546639115	0.604218008	0.838214634	181.0143565	0.961537643		953	616.8358305	371.003184	7636.47619	6.28661819	5.661250543	4.125168343	0.728667334	0.900523997	0.343817579	0.911462998	614.9782349	0.996988509
751	37.38398972	52.41606769	6590.107143	2.659477501	1.836360607	1.584734963	0.862975908	0.690496764	0.404117928	0.851416044	32.41899424	0.867189256		1420	408.553602	291.0936369	7636.25817	6.132555886	4.647663119	3.4072481	0.733109955	0.757867226	0.444399992	0.875671047	406.7883653	0.995679302
752	242.9959332	233.6634766	7964.868132	7.408000364	3.766750365	2.250063366	0.597348682	0.508470597	0.696265759	0.748106783	262.9972408	1.082311285		1609	465.9647291	331.7568647	7634.942693	8.56635957	4.405010818	2.961916891	0.672397189	0.514222031	0.654238552	0.839272464	468.1712675	1.00473542
753	303.0773453	248.4483945	7041.145374	7.319807798	3.620399417	2.691070061	0.743307506	0.494603071	0.632357825	0.824019939	298.7237673	0.985635423		1179	532.7218536	342.9356883	7634.834586	7.018994033	5.029448897	3.652394783	0.726201788	0.716548393	0.479641275	0.894938773	540.0843538	1.013820533
754	37.38398972	53.8820957	6327.035714	2.846733926	1.845711754	1.583280911	0.857815912	0.648361175	0.443825467	0.84765896	34.84635364	0.93211971		1517	789.0692117	435.6060189	7633.543147	7.526300306	5.289370804	4.673825867	0.883626057	0.702784979	0.37900088	0.919451252	779.3754002	0.987714878
758	52.07055712	64.8042389	6661.769231	2.716257543	2.485552832	1.691881773	0.680686305	0.915065229	0.37712763	0.899528358	47.8467634	0.918883262		1288	385.8561797	278.123664	7633.456747	7.105475121	3.79593245	3.495455634	0.920842423	0.534226408	0.50806166	0.876958884	394.9153386	1.023478071
759	530.0515686	418.5633664	6949.934509	9.706814216	5.589865534	2.289430822	0.409568139	0.57587025	0.764141893	0.720183726	520.3483875	0.981693892		1087	487.3270089	315.8173986	7632.457534	6.921090552	4.442100959	3.753139165	0.844901815	0.641820957	0.457724309	0.909512418	483.3327615	0.991803763
760	33.37856225	51.58939079	6578.32	2.479695674	2.360052848	1.25334654	0.53106715	0.951751004	0.494556307	0.823801068	30.72415081	0.920475561		1827	539.397566	368.4529437	7632.247525	9.258521337	4.27667203	3.458353914	0.808655396	0.461917392	0.626468008	0.836389538	573.5953508	1.063399961
761	40.0542747	57.07195756	6551.866667	3.154149463	2.005034315	1.306849838	0.651784275	0.635681453	0.585672825	0.840554916	34.6193075	0.864309933		1879	1154.898254	676.2573209	7631.402312	13.78498899	5.255910652	3.995721381	0.760233886	0.381277827	0.710139676	0.76473234	1212.657632	1.050012525
762	583.4572682	426.4758921	7224.606407	10.52488906	5.130883014	2.661245781	0.518672083	0.487499962	0.747147379	0.757676682	601.9816246	1.031749294		2174	485.9918664	314.4536073	7631.07967	6.275979121	5.181940528	3.526237627	0.680485931	0.825678421	0.438137451	0.915475266	480.3680334	0.988428133
763	467.2998716	347.811256	7365.394286	8.281760584	5.416370925	2.602907528	0.480563012	0.654012015	0.685706016	0.802643584	489.0783274	1.046604883		1395	532.7218536	350.4007483	7630.892231	6.580596325	5.566472699	3.464245039	0.622341153	0.845891835	0.4735667	0.871841773	531.5480717	0.997796633
764	807.7612065	514.6969643	7748.004959	12.06747221	4.589717889	3.658801928	0.797173599	0.380337971	0.696804611	0.786878379	848.8477616	1.050864729		634	626.1818279	387.4355975	7630.498934	7.938830102	4.939482857	3.960146692	0.801733057	0.622192791	0.501167472	0.881887438	650.4858786	1.038813089
765	631.5223978	397.0113229	7885.181818	8.012857299	5.089529856	3.674464778	0.721965463	0.63517041	0.541428901	0.864587059	627.6937044	0.993937359		1963	469.9701565	314.0080512	7630.292614	6.40659724	4.766641695	3.652335341	0.766228211	0.744020814	0.429910262	0.892348608	467.1960742	0.994097322
766	1152.227969	656.1435336	7598.295481	11.76902095	6.905582032	3.474213318	0.503102172	0.586759261	0.704800142	0.787541851	1182.730277	1.026472459		1313	933.2646006	578.2930415	7630.050072	10.51875456	6.868979314	3.134162559	0.456277769	0.653022111	0.702040528	0.77647689	948.5640424	1.016393466
767	144.1953889	141.1677108	6701.490741	4.619565455	3.495671324	2.048639758	0.586050452	0.756709989	0.556529769	0.859682084	138.5753305	0.961024701		1872	1186.941674	629.2360819	7629.125984	10.89685605	6.025580342	4.561467315	0.757017093	0.552965031	0.58139602	0.840591466	1254.565302	1.056973
768	249.6716457	206.3079777	7159.652406	5.885107659	3.638823634	2.752630994	0.756461777	0.618310462	0.532271769	0.873773522	246.9175867	0.988969276		514	676.9172425	434.6176008	7628.893491	10.38877594	4.672086026	3.376440539	0.722683726	0.4497244	0.674991495	0.828786205	686.4721547	1.014115333
769	293.7313478	246.1913291	7108.531818	7.238538427	3.692794424	2.583585265	0.699628782	0.510157466	0.643079153	0.814732123	289.279344	0.98484328		1944	498.0081488	319.8512116	7628.855228	5.680927658	4.932971546	4.272772268	0.866166007	0.868339089	0.247874198	0.914211881	501.5638471	1.00713984
770	259.0176431	251.9286128	6724.113402	9.543300947	3.308993511	1.957260769	0.591497312	0.346734692	0.794907362	0.716312586	258.8998719	0.999545316		1743	650.2143927	404.3665069	7628.827515	8.092551939	5.355588958	3.582647085	0.668954827	0.661792349	0.557290814	0.86563219	650.4072468	1.000296601
771	743.674367	488.4265899	7156.696589	9.572110793	6.295418944	3.034644983	0.482040196	0.65768346	0.682970136	0.785139568	766.0001485	1.03002091		25	463.2944441	299.1422721	7628.432277	5.684656503	4.551186523	4.249116415	0.933628273	0.800608888	0.252528906	0.929941637	460.4856505	0.993937347
772	160.2170988	164.4078928	6826.466667	5.974367387	2.889457114	2.187300445	0.756993566	0.483642355	0.633885849	0.795718808	158.1631221	0.98718004		994	379.1804672	276.6632477	7627.401408	6.639638449	4.353008174	3.088194369	0.709439139	0.655609218	0.534885161	0.869704164	373.8756232	0.986009712
773	169.5630963	166.5751101	6893.566929	6.355528757	3.08685546	2.080195162	0.6738881	0.485696089	0.672695185	0.811794575	170.9466812	1.008159706		713	413.894172	296.6042231	7627.006452	6.509444803	5.010630044	2.968583932	0.592457217	0.769747681	0.543957431	0.867111493	405.57785	0.97990713
775	538.0624235	401.7049491	7454.950372	10.75947423	3.879467541	3.218668823	0.829667677	0.360562929	0.700852592	0.762731415	562.7662897	1.04591264		693	615.500688	387.4012136	7625.852495	7.888963976	5.101034536	3.67365941	0.720179286	0.646603857	0.534329296	0.870261131	619.2496017	1.006090836
776	49.40027214	65.61746353	6481.513514	3.534920808	2.24852743	1.263227036	0.561801924	0.636089902	0.642643469	0.767731553	42.05793062	0.851370424		2040	409.8887445	295.3647837	7625.732899	7.006603295	4.252458111	3.299430975	0.775887943	0.60692149	0.529096934	0.859603153	411.7894632	1.004637158
777	679.5875275	420.6127682	7766.333988	7.803847409	5.784231579	3.684098757	0.636921034	0.741202547	0.527912507	0.857785444	696.5853137	1.025011916		1086	1045.41657	697.2459481	7625.619413	12.74018994	8.724182355	2.603864562	0.298465169	0.684776475	0.795618074	0.689145139	1212.293113	1.159626839
778	339.1261925	295.7075684	6968.401575	9.153615196	4.203905967	2.140120714	0.509079111	0.459261819	0.766199401	0.749201653	344.9630065	1.017211334		1083	380.5156097	279.1954314	7625.224561	6.530445454	4.49876424	3.174988079	0.705746714	0.688890868	0.513817533	0.867255338	390.7209957	1.026819888
779	540.7327085	415.2921351	7075.804938	9.70521445	5.608917919	2.483008493	0.442689397	0.577928283	0.744157277	0.737963328	566.1754514	1.047052347		541	830.4586289	486.0013736	7624.737942	10.13967869	5.184513476	3.756537069	0.72456887	0.511309444	0.629521094	0.852446384	827.1961205	0.996071438
780	77.43826443	89.46015495	6659.931034	4.366544377	2.062064447	1.90542759	0.924038816	0.472241725	0.563630316	0.842158696	71.86561911	0.928037575		1156	862.5020486	531.0525866	7623.896285	10.21117826	6.659778234	3.114088503	0.467596426	0.652204679	0.695031423	0.799418915	887.0644726	1.028478105
782	715.6363747	496.7879503	7358.197761	11.46879213	6.199430018	2.448576845	0.39496806	0.540547771	0.786500896	0.747520367	729.2421968	1.0190122		2203	771.7123593	481.2714305	7623.820069	9.039386974	6.524302224	3.12930609	0.479638432	0.721763792	0.653814346	0.819148081	773.0537729	1.00173823
783	236.3202208	218.019352	7024.322034	8.134827331	2.952878896	2.380463253	0.806149976	0.362992203	0.707373844	0.781931239	239.5212591	1.013545343		729	799.7503516	473.715907	7623.1202	9.817363111	5.213334645	3.804992781	0.729857767	0.531032069	0.61242212	0.852743815	815.7421516	1.01999599
784	905.2266083	580.6408768	7396.418879	11.26696472	7.182260432	2.783963966	0.387616683	0.637461873	0.752909143	0.75429716	943.6703337	1.042468621		738	608.8249755	382.1082369	7623.04386	8.543527573	4.682356286	3.680094648	0.785949301	0.548058896	0.569253494	0.876676799	616.6649711	1.012877257
785	2527.424734	1161.578487	8432.099313	17.1078567	7.980700424	4.858315123	0.608757987	0.466493294	0.716018482	0.759014965	2778.503209	1.099341623		1518	842.4749113	506.4384511	7622.535658	9.195203254	6.652641634	3.308735597	0.497356656	0.723490438	0.640167215	0.825784853	847.8248388	1.006350251
786	72.09769447	91.13019403	6678	4.429551793	2.183475962	1.833569522	0.839747977	0.492933837	0.586059808	0.795776408	74.28381331	1.030321619		2068	903.8914658	517.4364515	7622.161004	10.46420959	5.399943617	3.976214245	0.73634366	0.516039322	0.620017717	0.849698803	941.1395859	1.04120862
787	287.0556354	255.413684	6759.753488	7.693244341	3.872875967	2.296034382	0.592849965	0.503412578	0.701551871	0.771783381	286.556399	0.998260837		642	401.8778895	292.186205	7621.757475	7.845672264	3.813104258	3.202851477	0.839959062	0.486013707	0.591768383	0.85904357	401.3601511	0.998711702
788	44.05970218	60.47996547	6580.151515	3.738023115	1.945120921	1.336486411	0.687096826	0.52036086	0.642461705	0.807291829	40.70443624	0.923847285		1513	504.6838613	352.3489546	7621.674603	8.413168431	4.554218695	3.09050614	0.678602928	0.54132028	0.632658473	0.832036275	496.0114309	0.982816113
789	145.5305314	143.1697495	6755.082569	4.781308489	3.388134535	2.176607697	0.642420682	0.708620777	0.544767358	0.852387582	147.6985331	1.014897229		739	550.0787059	386.1066882	7621.218447	9.455056899	4.543899511	3.076543653	0.677071235	0.480578759	0.674613946	0.80562579	553.6617945	1.006513774
790	331.1153376	267.0512601	7115.919355	7.265771476	4.338127089	2.445714987	0.563772093	0.59706352	0.66339225	0.819898111	322.9077432	0.97521228		1132	707.6255198	404.7474639	7620.611321	7.190188006	5.319709661	4.371469191	0.821749582	0.739856824	0.392022964	0.919481182	700.3968877	0.989784664
791	614.1655455	413.7762897	7368.673913	7.680825781	6.52133322	2.910606864	0.446320831	0.849040638	0.621055477	0.816666622	610.683892	0.994331083		1791	447.2727342	300.0578559	7620.591045	6.423623567	4.295080195	3.881507421	0.903710116	0.668638215	0.395744881	0.905342456	448.5804993	1.002923865
793	512.6947162	353.4925363	7216.229167	8.033835881	3.985523172	3.789470256	0.950808738	0.496092182	0.528311219	0.842662353	508.2476811	0.991326154		2005	526.0461411	337.3525918	7619.395939	6.673571037	4.655707612	3.979333857	0.854721599	0.697633634	0.403717465	0.899171983	517.8964951	0.984507735
794	583.4572682	415.5007889	7234.501144	10.8330371	4.651250221	2.865489821	0.616068731	0.429357915	0.735486014	0.781592516	604.7939159	1.036569341		1997	528.7164261	357.2317917	7619.376263	7.124568243	5.61504328	3.237062681	0.57649826	0.788124008	0.545647881	0.848904198	542.4395875	1.025955618
795	57.41112708	76.74781158	6624.906977	4.20570511	1.867828099	1.542180461	0.825654385	0.444117705	0.63331227	0.788471741	50.74573282	0.883900655		632	1041.411142	605.8562025	7619.070513	11.91718171	5.08586018	4.131039585	0.812259763	0.426767025	0.653354318	0.796674502	1048.783735	1.007079426
796	619.5061154	444.2389167	7350.633621	13.13201114	4.282706535	2.957618241	0.690595589	0.326127239	0.774777967	0.7588915	696.7553047	1.124694797		1174	626.1818279	400.1351788	7618.498934	8.359354977	5.349681743	3.396419393	0.634882514	0.639963461	0.593698389	0.852236029	636.2248606	1.016038525
797	37.38398972	54.1670877	6629.285714	3.26366897	1.672694693	1.513675267	0.904932187	0.512519716	0.536204413	0.857389068	34.61338757	0.925888002		189	652.8846777	401.9392278	7618.347648	7.949099835	5.09562305	3.861448488	0.757797123	0.641031457	0.514228206	0.873342053	655.1701462	1.00350057
798	664.9009601	466.4617896	6975.771084	10.5306905	5.666562514	2.808915555	0.495700091	0.538099806	0.733263877	0.758890699	702.107845	1.055958537		1704	393.8670346	304.0011315	7618.305085	8.66493214	3.969777781	2.803401334	0.70618596	0.458142974	0.676465864	0.809800655	403.9291982	1.025547108
799	835.7991988	559.5947509	7329.753994	10.49289388	7.213433546	2.816201825	0.390410726	0.687458925	0.731608662	0.735601964	892.8730211	1.068286524		1642	596.8086931	377.4413509	7618.246085	7.421801695	5.245680541	3.677071412	0.700971282	0.706793412	0.504558116	0.875801395	599.6555514	1.004770135
800	372.5047548	287.9729165	7309.591398	8.18597955	4.005493001	2.874029864	0.717522129	0.489311386	0.648908253	0.822306176	394.7358022	1.059679903		1024	538.0624235	330.0714502	7618.191067	5.488031761	5.026247242	4.544514169	0.904156511	0.915856077	0.171922765	0.934743373	525.0933702	0.97589675
801	341.7964775	277.3261059	7216.085938	7.79595743	4.395978315	2.398683188	0.545654008	0.56387921	0.692317049	0.803266222	344.3392275	1.007439369		148	512.6947162	324.4064669	7617.5	6.099320191	4.523833283	4.472355212	0.988620697	0.741694671	0.266745297	0.919757553	516.9076066	1.008217152
802	189.5902336	195.2646984	6826.443662	9.300936057	2.418375931	2.064470746	0.853659979	0.260014252	0.778036239	0.743972953	194.5126331	1.02596336		2134	935.9348856	579.5632367	7616.610556	10.69134383	7.414218715	3.029667496	0.408629366	0.693478653	0.716624258	0.772514478	1005.961284	1.074819734
803	379.1804672	329.5849003	6867.552817	9.666777205	4.251067876	2.170964748	0.510686917	0.439760614	0.775420008	0.726066175	373.6983063	0.98554208		119	710.2958048	430.3802515	7616.50188	8.265781873	4.823590134	4.325776588	0.896796052	0.583561266	0.476664561	0.86485143	722.448733	1.017109672
804	396.5373196	329.2436501	7064.835017	10.53259349	3.50774132	2.75569021	0.78560246	0.333036809	0.738365464	0.741484939	426.4635167	1.075468804		285	861.1669062	510.7689367	7614.992248	11.39531566	4.321476175	4.225349543	0.977756066	0.379232687	0.62920294	0.830232964	871.5849734	1.012097617
806	615.500688	462.8100332	7297.598698	14.6246774	4.231828443	2.618183805	0.61868855	0.289362174	0.820974936	0.720719642	678.739446	1.102743603		891	640.8683953	409.5746453	7614.733333	8.555288339	5.337824464	3.362122367	0.629867541	0.623921048	0.607012384	0.845812317	643.1333994	1.003534273
807	528.7164261	402.4396688	7107.050505	9.865900051	5.538278275	2.318275445	0.418591362	0.561355603	0.765021394	0.748761598	530.5974145	1.003557651		1293	807.7612065	516.2456787	7614.710744	11.28443684	6.003421197	3.114862449	0.518847895	0.532008933	0.723968285	0.786016274	883.9062132	1.094266729
808	249.6716457	224.9388709	6916.502674	6.680119065	4.434089375	2.099560267	0.473504273	0.663774003	0.685700173	0.795247865	260.4987242	1.043365271		2147	663.5658176	439.0900766	7614.372233	10.14566053	4.793690438	3.492458601	0.728553219	0.472486776	0.655768238	0.80690405	711.4922736	1.072225625
809	332.4504801	296.3578084	6956.987952	9.586314022	3.932332544	2.125974246	0.540639486	0.410202768	0.778228186	0.735771425	335.6978017	1.009767836		1580	747.6797945	458.0205461	7614.217857	8.276642088	6.315178571	3.425846779	0.542478212	0.763012162	0.586082527	0.84261188	750.0606036	1.003184263
810	190.9253761	182.1169019	6793.503497	6.735442878	3.030559014	2.283442451	0.753472359	0.449942056	0.660981098	0.811359777	195.2394532	1.022595619		1929	485.9918664	324.6224926	7614.167582	6.807964443	5.113101812	3.494889823	0.683516572	0.751047079	0.486646875	0.887334339	509.5934271	1.048563695
811	363.1587573	286.7743145	6939.915441	6.549352223	4.71279538	2.797239473	0.593541465	0.71958191	0.572898299	0.813584468	361.6555954	0.995860868		87	359.1533299	250.1023999	7614.130112	5.071979661	4.381091422	3.80729375	0.869028601	0.863783318	0.249347591	0.93410713	354.3764183	0.98669952
812	698.2795224	445.1848232	7377.413002	8.846785994	6.142370603	3.118913111	0.507770259	0.694305322	0.647452407	0.82603519	709.9265582	1.016679618		1309	651.5495352	383.7120832	7613.989754	6.138767831	5.929780744	4.329279362	0.730090968	0.965956183	0.294764115	0.915843157	660.1217837	1.01315671
813	196.2659461	186.1582179	6862.394558	5.389263153	3.974114521	2.312557167	0.581905014	0.737413336	0.570895482	0.802423373	207.4678732	1.057075246		1927	273.7042105	207.0998865	7613.604878	4.320099714	4.266565781	3.471913984	0.813749081	0.987608172	0.196334758	0.931883564	268.0586237	0.979373402
814	16.02170988	27.73280167	6384	2.240494984	1.24538688	1.113336947	0.893968746	0.555853456	0.503084383	0.883590081	13.01258241	0.812184374		863	2205.655394	821.5755522	7612.699758	20.98940015	7.518115124	2.801465084	0.372628649	0.358186278	0.866529531	0.670496111	1851.751999	0.839547286
815	401.8778895	306.3312396	7432.116279	8.324715006	4.28419753	2.751109565	0.642152829	0.51463594	0.669525075	0.819372512	410.993882	1.022683488		872	795.7449241	532.1822474	7612.699664	10.11559602	6.746248937	2.885796664	0.427763145	0.666915615	0.714718079	0.753842753	824.9130533	1.036655124
816	114.8222542	147.6880395	6634.476744	8.28467369	1.893953532	1.697064853	0.896043554	0.228609309	0.795156102	0.635307574	111.5402915	0.971417016		852	606.1546905	385.0341817	7612.127753	7.89466556	4.558372706	3.990785876	0.875484769	0.577399089	0.494495891	0.86593881	601.576142	0.992446567
817	194.9308036	179.1210271	6922.815068	5.476054556	3.697273423	2.217599505	0.599793213	0.675171035	0.595036996	0.840370761	188.0706651	0.964807315		936	1068.113992	603.8466298	7611.7075	10.87041885	6.547418798	3.631893271	0.554706119	0.602315227	0.665892058	0.814396083	1082.774667	1.013725759
818	1081.465417	647.2927048	7480.645679	11.85219876	7.125644381	3.207574979	0.450145251	0.601208647	0.729368783	0.76623415	1134.719443	1.049242468		286	388.5264646	269.0441468	7611.494845	5.758506356	4.317530277	3.617595443	0.837885367	0.749765653	0.371782331	0.916472207	376.7505105	0.969690728
819	252.3419306	218.7946781	6957.285714	5.42964425	4.929577435	2.277455431	0.461998104	0.90790063	0.58055163	0.825895506	255.3404177	1.011882635		51	767.7069318	470.1846564	7610.951304	9.669489987	5.309114996	3.503628141	0.659926964	0.549058431	0.637661537	0.832620645	753.4116225	0.98137921
820	228.3093658	198.3787199	6903.695906	5.717141861	4.244320283	2.172280816	0.511808881	0.742384986	0.620040771	0.83181376	220.7962503	0.96709239		1039	578.1166982	347.8778879	7610.937644	5.831669643	5.22129202	4.541064775	0.869720513	0.895333985	0.221309667	0.933873839	579.1848633	1.001847663
823	720.9769447	460.5432854	7572.307407	8.673722269	6.610012594	3.063367497	0.463443519	0.762073351	0.646822045	0.816279594	735.6911104	1.020408649		1413	708.9606623	444.9743514	7610.92467	8.263882344	6.392163681	3.28565234	0.514012548	0.773506134	0.602408141	0.835293291	727.0130894	1.025463228
824	277.709638	241.3599823	6906.144231	6.863170054	3.955887504	2.491266443	0.629761701	0.576393631	0.637009367	0.798106414	283.3201612	1.020202839		74	484.6567239	315.2093913	7609.812672	6.620502899	4.345553721	4.019846354	0.925048132	0.656378192	0.39281858	0.910299276	484.433498	0.999539414
825	64.08683953	87.10512367	6544.833333	5.442302091	2.00880644	1.423008375	0.708385013	0.36910969	0.738528227	0.748824684	65.16536055	1.016829056		377	769.0420743	487.7771686	7609.548611	11.05684529	5.31048794	3.138107847	0.590926461	0.480289612	0.716184159	0.804359617	771.8308512	1.0036263
826	224.3039383	254.407794	6639.797619	8.034612688	5.809895883	1.375415712	0.236736723	0.723108395	0.828813688	0.643684098	268.9403009	1.19899946		1213	656.8901052	389.8231028	7609.300813	6.660766381	5.734227875	4.214383612	0.734952238	0.860896111	0.367282476	0.908638858	674.2513474	1.026429447
827	74.76797945	113.1968055	6575.535714	8.631454968	2.276682765	1.080151187	0.474440798	0.263765816	0.874858736	0.612042006	88.91185794	1.189170265		548	499.3432913	327.3873327	7609.224599	6.701185683	4.947187013	3.629150131	0.733578521	0.738255474	0.458431641	0.895834668	503.9686526	1.009262888
828	259.0176431	242.9846016	7172.309278	9.779208937	2.687152104	2.435202785	0.906239279	0.274782155	0.750981618	0.750428589	268.0524099	1.034880894		1278	716.9715172	433.8540798	7608.89013	8.253407392	5.588145479	3.743067387	0.669822824	0.677071325	0.546482173	0.862821291	723.1314359	1.008591581
829	21.36227984	35.4592452	6544.875	2.411136136	1.649094245	1.109208507	0.672616808	0.68394904	0.53996438	0.838037571	18.47434327	0.864811406		1356	580.7869832	349.2429491	7608.370115	6.019592198	5.128696704	4.46571897	0.870731733	0.85200069	0.258135963	0.928243025	577.5027892	0.994345269
830	21.36227984	37.94038801	6446.4375	3.684080456	1.526797038	0.906305052	0.593598907	0.41443097	0.753994229	0.735329399	21.35371417	0.999599028		1263	312.4233427	239.668728	7607.675214	6.12237123	3.724794763	3.179108033	0.853498846	0.608390871	0.480739094	0.879721452	303.6797989	0.972013795
832	172.2333812	204.7436944	6590.317829	9.618854819	2.638788209	1.691560691	0.641036929	0.274334966	0.824141156	0.648662134	179.8473729	1.04420741		142	862.5020486	498.5673913	7607.260062	9.530953865	5.797552358	3.815705507	0.658158007	0.608286688	0.599651246	0.855804215	883.1703999	1.023963249
833	534.0569961	455.2693972	6834.5	8.937866066	7.61466323	1.926918475	0.25305367	0.851955397	0.78440956	0.666412439	549.3340172	1.028605601		1322	550.0787059	369.8178497	7607.216019	7.165350382	5.936064278	3.123882347	0.526254805	0.828440196	0.564029366	0.844615303	556.5693743	1.011799527
834	1113.508837	616.619571	7844.906475	8.822063409	8.219062128	3.81107925	0.46368785	0.931648498	0.568005911	0.821506682	1157.521396	1.039526008		1779	715.6363747	425.6332254	7606.615672	8.840436634	4.423498641	4.323663939	0.977430828	0.500371059	0.510921901	0.87762435	708.2395149	0.989663941
835	52.07055712	69.48757166	6620.641026	4.23834744	1.824952331	1.522912755	0.834494539	0.430581107	0.640682418	0.812459098	49.3414279	0.947587862		1784	897.2157534	532.6587974	7606.449405	11.89591441	5.01087931	3.677946682	0.73399227	0.421226913	0.690822701	0.818194382	918.3448861	1.023549668
836	1307.104498	732.8179002	7702.688458	11.40841582	8.052729287	3.816079125	0.473886429	0.705858676	0.665503153	0.769350114	1468.501593	1.123476811		402	975.9891603	575.2732879	7606.183311	9.358989029	8.023905683	3.567632682	0.444625451	0.857347483	0.618801489	0.805262428	1122.234191	1.149842884
837	360.4884723	275.5282784	7175.359259	6.072269054	4.931953917	2.858317734	0.579550779	0.812209385	0.529283418	0.844742393	358.566019	0.994667088		1563	615.500688	368.7277631	7605.750542	6.41138649	5.373670402	4.319633747	0.803851637	0.838144824	0.326255912	0.916522363	623.3881143	1.012814651
838	401.8778895	320.2476337	6884.531561	8.011011359	5.307875086	2.251228578	0.424129909	0.662572408	0.718983225	0.779829391	400.9740284	0.997750906		36	688.9335249	401.9893866	7605.656977	7.359079608	4.955104663	4.501022286	0.908360689	0.673332118	0.388371573	0.907313337	687.5053874	0.997927031
839	226.9742233	206.0235842	6867.958824	6.102184565	4.136198017	2.154446695	0.520876101	0.677822503	0.646938458	0.812030566	227.7776058	1.003539532		932	491.3324364	318.8545754	7605.086957	6.542229535	4.785142786	3.727708828	0.779017261	0.731423861	0.430208187	0.90850704	488.8225927	0.994891761
840	173.5685237	166.9884498	6957.923077	6.294371382	3.054259872	2.130437943	0.697530018	0.48523668	0.66153285	0.82452444	171.5599249	0.988427632		1695	679.5875275	402.2813529	7604.740668	7.63367411	4.934383606	4.271231445	0.865605876	0.646396943	0.440475008	0.897916933	673.9198354	0.9916601
841	680.92267	529.8013264	7025.019608	10.78914055	7.352067389	2.15411964	0.292995089	0.681432163	0.800343723	0.678504155	715.7391278	1.051131295		1176	910.5671783	537.0848062	7604.699413	9.102043175	7.210360836	3.390712372	0.470255574	0.792169483	0.627477885	0.820940112	932.1277784	1.023678209
842	220.2985109	191.6970667	6866.2	6.147888984	3.672492032	2.274132843	0.619234248	0.597358222	0.63009533	0.852308369	215.0756868	0.976292059		1243	807.7612065	490.6757751	7604.58843	10.20343309	5.418291872	3.518502249	0.649374809	0.531026354	0.655164863	0.827695738	814.8077648	1.008723566
843	96.13025929	110.2583187	6769.180556	4.842639243	2.371129085	1.946891569	0.821082066	0.489635706	0.597968903	0.808030483	93.64135481	0.974109042		242	696.9443799	431.1167128	7603.83908	8.481598361	5.435088924	3.760426305	0.691879444	0.640809514	0.556637069	0.85473548	726.1227577	1.04186615
844	576.7815557	380.0217536	7362.775463	8.093853031	4.651069888	3.717432768	0.79926401	0.574642246	0.540709134	0.848967208	586.192033	1.016315496		1050	777.0529293	455.5603714	7603.436426	8.903489939	5.419028083	3.849390033	0.710346943	0.608640895	0.567653801	0.868522693	777.9688367	1.001178694
845	700.9498073	489.8167277	7344.958095	9.518566748	7.252263646	2.722574704	0.375410332	0.761907106	0.7139722	0.752453342	787.2516108	1.123121231		592	683.592955	430.2374703	7602.382813	10.12870616	4.502619358	3.739251276	0.830461333	0.444540427	0.630826365	0.842244568	714.3194347	1.044948503
846	73.43283696	87.39452296	6845.163636	3.622504825	2.29734391	1.902684974	0.828210772	0.63418657	0.474759851	0.871607957	66.32701975	0.903233792		593	742.3392245	493.9937701	7601.638489	13.80193885	4.202812336	3.602899484	0.857259186	0.304508836	0.738957003	0.772195752	875.4288452	1.179284101
847	86.78426186	100.1965611	6736.861538	4.626483475	2.209919579	1.889148091	0.854849249	0.477667237	0.591666521	0.830751395	80.9062548	0.932268744		1984	662.2306751	422.9357007	7601.169355	9.207620843	4.836828096	3.497417097	0.723080711	0.525307045	0.620160609	0.836225573	652.4453165	0.98522364
848	439.2618793	345.6434887	7209.702128	11.12402459	4.233618677	2.541378685	0.600285212	0.380583362	0.771541436	0.761743528	501.3392087	1.141321914		514	567.4355583	370.7149231	7600.251765	8.291334409	4.473825248	3.774592083	0.843705749	0.539578435	0.544754572	0.859580236	586.4919854	1.033583421
849	361.8236148	282.9956101	7266.682657	7.115730085	4.922393068	2.571424589	0.522393184	0.691762196	0.638628144	0.822848056	377.2751134	1.042704506		2101	619.5061154	392.3708594	7598.644397	7.879600335	5.234564372	3.61193718	0.690016766	0.664318512	0.541609088	0.862699166	624.0415869	1.007321109
850	284.3853504	252.7286537	6960.539906	8.645014357	3.498450256	2.290320847	0.654667261	0.404678363	0.735070325	0.772967133	290.1525271	1.020279444		1067	510.0244312	357.8779956	7597.989529	9.279234848	4.383803756	3.094923415	0.705990411	0.472431599	0.666467821	0.827600933	527.3534443	1.033976829
851	554.0841334	392.7179374	7237.513253	9.830837956	5.126830458	2.589998341	0.505185097	0.52150493	0.736543482	0.793869169	546.7988449	0.986851657		2170	993.3460127	599.2158476	7597.939516	12.34119276	6.062903092	3.235247691	0.533613624	0.491273673	0.737849675	0.780211174	1013.99055	1.020782826
852	60.08141206	77.0291776	6589.333333	4.089251432	2.23129175	1.514206445	0.678623244	0.545647972	0.629710603	0.818827948	57.87271725	0.963238301		1093	583.4572682	356.6427418	7597.89016	5.643336017	5.198648778	4.74468297	0.912676192	0.921201354	0.159241456	0.912085619	583.0720125	0.999339702
853	222.9687959	224.7564905	6741.598802	8.684169887	3.445718959	1.90490768	0.552833154	0.396781616	0.780645968	0.726346231	238.7650223	1.070845009		1731	477.9810115	346.465587	7597.821229	6.778056	5.364875512	3.467458601	0.646326013	0.791506519	0.488428747	0.812936093	528.159013	1.104979069
854	598.1438356	454.2085701	7099.276786	8.608686225	7.349580002	2.409390595	0.327826977	0.853740026	0.720120988	0.723425869	638.5504574	1.067553353		1048	582.1221257	362.7021487	7596.529817	7.454259078	4.516119543	4.085628316	0.904676742	0.605844189	0.451906853	0.896911843	576.1258691	0.989699315
855	20.02713735	31.54488787	6624.4	1.938080274	1.569955512	1.260399091	0.802824718	0.81005701	0.349666209	0.889908418	16.06407776	0.802115523		1063	623.5115429	405.2271096	7596.400428	8.205939309	5.779698291	3.162497951	0.547173536	0.704331104	0.614608659	0.841289528	628.278692	1.007645647
856	399.2076046	309.5719962	7309.685619	8.835606506	3.804946129	2.891321939	0.759885118	0.430637798	0.672764746	0.80455438	407.1645318	1.019931803		2235	819.777489	564.2382975	7596.346906	15.10654011	5.062043743	2.942786473	0.581343549	0.335089551	0.805197851	0.722533363	942.6234991	1.149852871
857	477.9810115	323.0957101	7522.100559	6.386501299	5.448086345	3.327520159	0.610768616	0.853062747	0.478976046	0.87879337	484.9715825	1.014625207		1555	871.8480461	548.6245371	7596.338438	12.60166695	4.944328098	3.500320416	0.70794663	0.392355084	0.72223354	0.777864242	913.5486709	1.047830152
858	728.9877996	512.0735288	6814.510989	9.68899995	6.976705346	2.646954242	0.379398887	0.720064546	0.726808313	0.737871659	749.4874725	1.028120735		2037	393.8670346	276.1319535	7595.718644	5.73101444	5.039664863	3.211421659	0.63722921	0.87936698	0.439641674	0.897573531	388.525118	0.986437259
859	491.3324364	344.5125708	7189.255435	8.218077029	4.54072788	3.210159014	0.706970137	0.552529243	0.609378325	0.834792027	501.7771015	1.021257837		1320	901.2211809	526.8894072	7595.6	9.154455558	6.244659946	4.29059094	0.687081599	0.682144329	0.531311184	0.831467641	1027.41768	1.140028333
860	670.2415301	416.1489162	7671.203187	7.976554242	5.281078186	3.759437076	0.711869233	0.66207513	0.528689085	0.861057036	663.3601055	0.989732918		239	491.3324364	335.8703457	7595.057065	7.26826012	4.938453643	3.269254895	0.661999713	0.67945472	0.55020117	0.860249921	491.5399659	1.000422381
861	1317.785638	804.1765662	7422.989868	17.11184294	5.594888132	3.909180316	0.698705716	0.326959998	0.771551181	0.701899666	1567.698366	1.189645964		1632	301.7422028	231.8305195	7595.004425	5.313689432	3.967304676	3.430575999	0.86471201	0.7466196	0.354389066	0.891372918	302.9335512	1.003948233
862	137.5196765	149.0540882	6689.912621	6.265786925	2.80360427	1.907258488	0.680288052	0.447446475	0.695607509	0.788919314	140.3429175	1.020529724		1230	684.9280975	437.8272667	7594.465887	9.665596793	5.06728273	3.426876485	0.676274972	0.524259685	0.645456296	0.830443812	703.0575421	1.026469121
863	16.02170988	27.03378582	6545.75	2.238515504	1.236471562	1.117964369	0.90415696	0.552362295	0.500577786	0.888266437	12.96166553	0.809006381		1975	461.9593016	304.3905388	7594.419075	5.97505271	4.672201195	3.940739937	0.843443973	0.781951461	0.340467753	0.913437749	460.8182406	0.997529954
864	196.2659461	182.0979165	6958.632653	5.167048124	4.243380699	2.148614818	0.506345051	0.821238858	0.584169768	0.83284813	197.3338908	1.005441314		537	468.635014	322.874257	7592.555556	7.468420478	4.700620046	3.306212704	0.703356721	0.629399491	0.557307638	0.86384844	486.1869628	1.037453345
865	275.039353	231.0037381	6830.26699	6.278103609	4.152446053	2.483624485	0.598111198	0.661417255	0.604398933	0.833747837	271.210825	0.986080072		2299	1364.515625	836.3641055	7592.225049	13.0676696	9.991965121	2.906227377	0.290856437	0.764632519	0.77760171	0.694140801	1589.5246	1.164900255
866	112.1519692	137.75005	6577.416667	6.729946064	2.486061444	1.533931453	0.617012687	0.369402878	0.772073738	0.718184708	107.5023613	0.958541897		455	799.7503516	477.6634073	7592.111853	10.24413612	4.594381121	4.112119588	0.895032319	0.448488879	0.598587959	0.845363149	810.6935259	1.013683238
867	84.11397688	103.3302261	6536.142857	6.028646617	2.417536242	1.410664494	0.583513277	0.401008119	0.766006438	0.775106762	86.12022697	1.023851566		2099	878.5237585	538.0155286	7591.715805	10.91398688	5.858515429	3.294541803	0.562350965	0.536789671	0.698135811	0.79912209	882.3779306	1.004387101
868	786.3989267	489.5737377	7324.925297	8.687821636	6.795203867	3.231846594	0.47560701	0.782152783	0.628002654	0.813732335	799.1949559	1.016271677		262	528.7164261	342.1012948	7591.290404	5.951804507	5.582310012	3.790641344	0.679045294	0.937918913	0.363110576	0.889537357	527.5503475	0.99779451
869	16.02170988	27.12478536	6509.666667	2.724037177	1.441247454	0.802467393	0.556786685	0.52908509	0.705412467	0.830905156	13.19676817	0.823680385		1387	558.0895609	356.2521565	7590.933014	7.437385365	4.504560558	3.92326939	0.870954967	0.605664536	0.472493464	0.884927088	550.5660832	0.986519229
870	133.514249	131.5615433	6766.72	4.921227059	2.779469276	2.235705222	0.804364071	0.564791919	0.545701672	0.877147004	128.0968445	0.959424522		1183	388.5264646	271.8364296	7590.876289	6.293135073	4.026695766	3.640053699	0.903980313	0.63985529	0.421583415	0.902606727	386.3778941	0.994469951
872	321.7693401	243.9047499	7153.120332	6.260208734	3.689005928	3.355081976	0.909481319	0.589278423	0.464062283	0.88404536	324.5562019	1.008661055		1305	337.79105	301.6143333	7590.837945	8.972582513	4.136655192	2.402851197	0.580868138	0.461032839	0.732200713	0.72842626	373.5788398	1.105946531
874	711.6309473	471.5406605	7457.804878	9.820135856	6.231793413	2.904307749	0.46604686	0.634593401	0.704249738	0.790726742	744.4950023	1.046181318		1619	457.9538741	314.5238194	7590.658892	7.28308578	4.200444857	3.551575889	0.84552375	0.57673972	0.512352869	0.874541277	455.1142366	0.993799294
875	435.2564518	368.4486813	6942.119632	9.94625321	5.679552768	2.043294393	0.359763255	0.571024349	0.794566421	0.716682553	483.4963531	1.110830985		956	484.6567239	311.9483816	7590.269972	5.757034293	4.921846114	4.015509232	0.815854283	0.854927357	0.302503854	0.918248813	476.6022468	0.983381068
876	722.3120872	495.3281904	7297.242144	9.864648164	6.496586482	2.755327276	0.424119233	0.658572548	0.720686716	0.758833357	739.6540252	1.024008927		2054	522.0407137	344.1673657	7590.025575	6.294677093	5.430288805	3.701930315	0.681718864	0.862679487	0.41189512	0.876487199	530.0455989	1.015333833
877	606.1546905	455.6148273	7256.526432	10.88126717	5.869459621	2.364466009	0.402842197	0.539409568	0.782703065	0.727432751	632.5564337	1.043556115		651	915.9077483	510.3823855	7590.014577	7.598810057	7.104948841	4.163932318	0.586060845	0.935008085	0.452028372	0.870122095	941.6701741	1.028127752
878	128.1736791	153.0517103	6590.666667	8.388525592	2.183316222	1.784680267	0.817417216	0.260274133	0.787247443	0.706520786	136.9150869	1.068199711		701	676.9172425	469.3783351	7589.532544	9.452720088	6.565843055	2.666137462	0.406061711	0.694598274	0.717950237	0.766633869	693.135978	1.023959702
879	77.43826443	92.46759053	6628.655172	4.732401772	2.115539123	1.772810182	0.837994515	0.447032865	0.625388911	0.815656477	74.34529963	0.96005896		1684	827.7883439	521.56507	7589.448387	9.111057144	7.479808999	3.007028155	0.402019377	0.820959509	0.66995837	0.790991808	858.3914483	1.036969721
880	25.36770731	41.70098198	6485.894737	2.431631585	1.64951116	1.262341181	0.765281989	0.678355706	0.480866596	0.793255544	21.20891217	0.836059479		10	583.4572682	366.5273927	7589.432494	7.62348953	4.900344452	3.71537763	0.758187035	0.642795459	0.512640817	0.889272585	581.3959306	0.996467029
881	638.1981103	435.5876457	7463.786611	9.311512629	5.513783605	3.033935689	0.550245694	0.592146929	0.674173702	0.794466898	652.4765899	1.022373115		1606	1331.137063	702.6417068	7589.155466	12.10231461	6.325671929	4.335808902	0.685430568	0.52268282	0.641737218	0.811938442	1390.381065	1.044506313
882	1600.835846	794.8667824	8503.157631	13.92771489	5.631330175	4.993030178	0.886652003	0.404325492	0.641503993	0.815602964	1640.376956	1.02470029		1132	356.4830449	257.670758	7589.067416	5.601640195	4.637236132	3.223325754	0.695096317	0.827835414	0.424574653	0.895311324	350.7254074	0.983848776
883	479.316154	349.2515867	7221.635097	7.468557496	5.646730058	2.737570711	0.484806372	0.756067027	0.633453888	0.815217961	483.6015795	1.008940708		518	586.1275532	361.8047407	7588.979499	7.021386594	4.90239789	4.05499862	0.827145962	0.698209367	0.422478941	0.90318541	584.6699356	0.997513139
884	443.2673067	310.4251633	7470.774096	6.682054294	5.106190627	3.075877333	0.602382002	0.764164792	0.539680883	0.866333317	439.6070465	0.991742544		680	479.316154	319.5038149	7588.108635	7.106405968	4.682352136	3.375359377	0.720868333	0.658891732	0.525025816	0.88835685	470.4600108	0.981523378
885	579.4518407	411.6400657	7182.076037	10.55141107	4.019337854	3.374489451	0.839563524	0.380928942	0.680185955	0.780022687	599.4621134	1.034533107		1154	343.13162	256.8130948	7587.902724	6.646782683	3.589349817	3.484661473	0.970833619	0.540013114	0.475737114	0.87907654	348.2382481	1.014882418
887	265.6933555	262.9235975	6915.326633	9.039013482	3.268718524	2.571469928	0.786690536	0.361623371	0.715514317	0.699582824	318.2501503	1.19780997		1417	623.5115429	406.7213555	7587.59743	9.769358622	4.446497281	3.652535525	0.821441079	0.455147308	0.626123304	0.838651932	664.6104128	1.065915171
888	655.5549627	532.2377278	6937.8778	10.52394082	7.298172316	2.095298988	0.287099139	0.693482835	0.800901675	0.657427688	674.10434	1.028295686		283	883.8643285	486.2206321	7587.332326	8.303296585	5.719446004	4.465114077	0.780689961	0.688816297	0.462248032	0.891061031	888.2305027	1.004939869
889	325.7747676	281.6316596	6901.803279	7.346042659	5.019562468	2.184042496	0.435106149	0.683301568	0.702691286	0.763695661	337.340903	1.035503472		1250	483.3215814	315.924491	7586.469613	6.914679017	4.264851415	3.937110112	0.923152938	0.616782269	0.430615636	0.906281548	486.3423629	1.006250045
890	78.77340692	101.8472159	6570.40678	6.380190153	2.060417373	1.505632105	0.730741317	0.322939807	0.764014541	0.749693216	82.90797382	1.052486836		1436	634.1926828	413.779543	7584.987368	9.031295803	4.728913888	3.523477971	0.745092436	0.523614107	0.609859089	0.829041324	630.3353195	0.993917679
891	94.7951168	108.9899984	6727.901408	5.435508134	2.4116507	1.687590055	0.69976554	0.443684498	0.689524877	0.815780352	92.66380341	0.977516633		1488	567.4355583	347.9782169	7584.647059	6.423752996	5.142422989	4.036805971	0.785000763	0.800532491	0.371581383	0.915202424	558.5770843	0.984388581
892	428.5807393	319.7724056	7179.168224	8.488944433	4.544905484	2.623499351	0.577239584	0.535391122	0.690951051	0.819249691	423.9826816	0.989271432		1672	520.7055712	329.2418998	7584.220513	5.886507849	5.1286406	4.11923224	0.803182083	0.871253506	0.300224794	0.915252734	520.912622	1.000397635
893	81.4436919	90.97738291	6841.934426	3.319838206	2.51564974	2.170777151	0.862909139	0.757762754	0.346119595	0.893155236	75.94006118	0.932424101		1173	440.5970218	290.7503386	7584.078788	5.563825594	4.736011714	3.873308246	0.817841779	0.851214984	0.303840823	0.919741619	427.5205012	0.970320906
894	515.3650012	383.3069488	7268.958549	10.10718035	4.004006451	3.162128381	0.789741081	0.396154646	0.687140402	0.774264154	536.0346838	1.040106881		1122	457.9538741	312.907255	7583.44898	6.692123386	4.480450374	3.573766406	0.797635529	0.669511023	0.465974221	0.879938634	448.8491245	0.980118632
895	320.4341976	238.3652751	7130.795833	5.448237856	4.208363962	3.364990824	0.79959596	0.772426622	0.382370794	0.903153081	323.1780423	1.008562896		1896	548.7435635	377.7072209	7582.525547	9.254901652	5.116303861	3.002175287	0.586785963	0.552820986	0.675612405	0.822708947	595.4602736	1.085133955
896	385.8561797	299.9592671	6991.847751	7.247570042	4.8576376	2.573825897	0.529851362	0.670243623	0.644870504	0.81331225	379.5642565	0.983693605		785	741.004082	506.8362282	7581.861261	14.12563603	3.942830475	3.372580104	0.855370304	0.279125872	0.761244018	0.750990513	786.8047978	1.061808993
897	20.02713735	33.05201922	6455.4	2.455374421	1.381983549	1.164882183	0.84290597	0.562840248	0.525578595	0.882688657	16.55736462	0.826746445		1640	592.8032656	393.7302936	7581.777027	7.211528597	6.379878871	3.137122196	0.491721279	0.884677747	0.564985127	0.831886004	604.5883969	1.019880341
898	49.40027214	70.21253425	6418.945946	3.997779786	1.96075942	1.466265186	0.747804739	0.490462088	0.633230127	0.778746461	48.14423721	0.974574332		1262	741.004082	482.3424005	7581.344144	11.26304007	4.989590652	3.215709741	0.644483679	0.443005674	0.714490074	0.792262823	756.9827745	1.021563569
899	177.5739512	193.4947043	6900.609023	10.60728427	2.494674186	1.776650011	0.712177174	0.235185003	0.832506609		196.928482	1.1089942		357	659.5603901	405.5779026	7580.742915	8.110708142	5.364749302	3.682760484	0.68647392	0.661440309	0.545938478	0.872488031	671.2283478	1.017690507
900	716.9715172	458.4179951	7736.225326	10.07839123	5.290072417	3.120393143	0.589858304	0.524892544	0.690387774	0.81631927	696.8683729	0.971961028		153	631.5223978	386.5621997	7580.710359	7.556161169	4.761686734	4.256485603	0.893902905	0.630172733	0.436686764	0.892039796	641.5076074	1.015811331
901	826.4532014	520.2179937	7268.933764	9.645982773	6.99803529	3.001207276	0.428864267	0.725487019	0.688864541	0.791676707	848.6081731	1.026807291		184	910.5671783	493.5212087	7580.363636	7.243851773	6.642253181	4.496040993	0.676884917	0.916950455	0.379330067	0.894264567	906.1578397	0.995157591
902	74.76797945	99.72806874	6604.392857	5.932983361	1.875898979	1.564912849	0.834220215	0.316181399	0.736235086	0.740589548	72.95605516	0.975766039		1835	347.1370474	250.1556679	7578.896154	5.596761589	4.522309808	3.259151828	0.720683006	0.808022592	0.417671849	0.90686234	345.533628	0.995381019
903	369.8344698	295.2445254	7270.140794	8.874821472	3.331217681	2.993949692	0.898755344	0.375356022	0.66264677	0.799577607	370.7624524	1.002509184		367	353.8127599	252.6045582	7578.69434	5.421827696	4.331187938	3.654857111	0.843846345	0.798842785	0.325899435	0.911681856	359.5106437	1.016104235
904	703.6200923	469.4441119	7531.652751	11.39509364	5.551843099	2.898801406	0.522133164	0.487213469	0.74560969	0.788473789	768.1785124	1.091751814		451	1494.024446	908.9996285	7578.503128	16.76517471	8.121754465	2.865508675	0.352818924	0.484441982	0.829079701	0.677801348	1634.362077	1.09393262
905	281.7150654	256.8299023	7057.014218	8.39041929	4.023701218	2.146300449	0.533414469	0.479559016	0.744196282	0.760956859	303.5208392	1.077403648		1504	875.8534735	545.0101358	7578.321646	11.76093874	5.353500539	3.579339575	0.668597967	0.455193302	0.695658684	0.786904174	943.9985997	1.077804254
906	304.4124878	258.8190671	6889.258772	7.680186103	4.279291133	2.297096221	0.53679363	0.557185864	0.700906177	0.800297464	316.2360483	1.03884059		1582	440.5970218	299.5291624	7577.606061	6.556305562	4.514242911	3.573502472	0.791606155	0.688534552	0.454951811	0.898500997	443.0235439	1.00550735
907	461.9593016	310.0217717	7748.881503	5.714747522	4.650828427	4.313275095	0.927420816	0.813829204	0.245237855	0.892645595	480.201081	1.039487849		1589	494.0027214	326.5873024	7576.52973	7.486185375	4.132118436	3.778148151	0.914336849	0.551965818	0.495317313	0.888438162	489.5543693	0.990995288
908	723.6472297	471.3438693	7295.450185	11.72042109	4.530784355	3.396404297	0.749628327	0.386571807	0.710214823	0.79582097	755.4828298	1.043993259		848	461.9593016	305.4449407	7574.956647	6.018387779	4.795686181	3.787893593	0.78985435	0.796839014	0.370613239	0.907911489	457.9491982	0.991319358
909	755.6906494	485.4113462	7611.959364	9.686878135	6.340014145	3.05035792	0.481127936	0.654495087	0.68510413	0.800491747	784.7177449	1.038411347		2206	771.7123593	455.2477902	7574.749135	8.377076713	5.486249011	4.043156975	0.736961987	0.654912113	0.517354668	0.868952164	778.3541055	1.008606505
910	90.78968933	98.67503544	6768.044118	3.52973258	2.889581635	1.955811225	0.676849272	0.818640384	0.445903852	0.887130693	83.55882335	0.920355868		1907	582.1221257	385.9962684	7574.655963	9.727543229	4.095796679	3.556936204	0.868435736	0.421051501	0.63434383	0.838199497	593.616883	1.019746299
911	301.7422028	248.2927561	7045.50885	6.959617424	4.137025828	2.44032113	0.589873313	0.594432937	0.649359874	0.825451871	294.312826	0.975378397		244	696.9443799	455.8390694	7574.47318	8.51431046	6.433430916	3.070806336	0.47732017	0.755602106	0.639335874	0.805741971	704.5846233	1.010962487
912	309.7530577	253.0548051	6988.025862	5.730574357	5.291499849	2.415454287	0.456478193	0.923380366	0.578496999	0.829052406	306.80637	0.990486978		1886	799.7503516	469.002899	7574.420701	9.024060756	5.240998788	4.061092619	0.774869979	0.58078053	0.549970603	0.860743312	804.5398748	1.005988773
913	154.8765289	175.5756683	6585.482759	7.882634396	2.66447775	1.730209189	0.64936147	0.33801869	0.780503687	0.713026526	152.2196453	0.98284515		122	706.2903773	453.0578351	7573.638941	10.60446978	4.287972723	3.871947903	0.902978669	0.404355221	0.634875861	0.815488602	737.4950122	1.044181028
914	182.9145212	165.6230014	7092.532847	5.460872186	3.032035896	2.570211707	0.847685118	0.555229237	0.529340439	0.867495995	178.2599814	0.974553471		758	264.3582131	206.0617209	7572.914141	4.741147137	3.948692035	3.28829568	0.83275567	0.83285583	0.306434585	0.910868755	257.8672379	0.975446289
917	397.8724621	292.6179885	7096.755034	5.951457224	5.658791047	2.881465219	0.509201558	0.950824451	0.515838708	0.853712092	406.4891569	1.021656927		1181	433.9213093	297.9645459	7571.938462	6.556387962	4.207583959	3.666560817	0.871417149	0.641753353	0.440765123	0.891794482	423.6868035	0.976413913
918	1555.441001	785.0362308	8035.652361	12.34470571	6.23001532	4.869436101	0.781609009	0.504671028	0.605544578	0.808078311	1568.690029	1.00851786		576	843.8100538	534.6290685	7571.886076	12.88466878	4.598671404	3.471177131	0.754821736	0.356910331	0.730596324	0.78099446	861.5312245	1.021001374
919	1154.898254	790.0003035	7205.997688	13.03058827	10.0616668	2.491120245	0.247585246	0.772157526	0.808825189	0.651795287	1368.098145	1.184604913		1565	492.6675789	347.2829752	7571.880759	8.958027202	4.624970738	2.950574017	0.637965986	0.516293446	0.670622342	0.833052397	512.0548561	1.03935164
920	224.3039383	189.0454398	7169.166667	5.432659937	3.356702034	2.908245768	0.86639974	0.617874498	0.464673695	0.885427513	222.1493396	0.990394289		471	1118.849407	648.689835	7571.818616	11.72352958	7.426021038	3.366964025	0.45340082	0.63342878	0.712802872	0.782343839	1227.839624	1.097412767
921	694.2740949	464.8800689	7292.265385	9.104790358	6.655125577	2.835163652	0.426012044	0.730947701	0.688607476	0.787811012	719.6029693	1.036482528		410	380.5156097	263.3690777	7571.287719	5.878760893	4.045990357	3.737501723	0.923754481	0.688238632	0.364236479	0.92058228	372.3751153	0.978606674
922	112.1519692	131.3313322	6463.702381	7.009444689	2.228895293	1.925753364	0.86399454	0.317984575	0.725263063	0.754173718	126.0266972	1.123713637		975	658.2252476	404.5927931	7571.103448	7.904141839	5.027237992	3.894844716	0.774748425	0.636025782	0.507240027	0.873867624	648.2804533	0.984891503
923	421.9050269	305.5032224	7377.199367	7.700493189	4.093177826	3.183800012	0.777830856	0.53154749	0.586545961	0.849613526	420.3524115	0.996319988		1176	495.3378638	343.1337703	7570.832884	6.950139844	5.139912803	3.547512226	0.690189185	0.739540918	0.489576857	0.845131385	530.8377561	1.071668037
924	325.7747676	280.2936184	6728.655738	9.951232239	3.464205449	2.297522364	0.663217698	0.34811824	0.769121822	0.763512353	331.7636948	1.018383644		120	566.1004158	351.6562108	7570.669811	6.304601825	5.129730633	4.17605852	0.814089242	0.813648629	0.337617405	0.90614234	565.7276548	0.999341528
925	186.9199486	174.9347795	6928.228571	6.053511223	3.197695297	2.235466271	0.699086706	0.528238105	0.630715763	0.835923771	181.25966	0.969718114		1060	461.9593016	305.1307047	7570.401734	6.421172523	4.347437066	4.005662489	0.921384813	0.677047229	0.376178965	0.912740696	468.3932258	1.01392747
926	491.3324364	351.4344488	7534.076087	7.899286652	5.123550797	3.010239858	0.587530011	0.648609301	0.61892257	0.82007156	510.3271001	1.038659495		2199	1133.535974	651.2390991	7569.360424	10.70471346	7.380201655	3.617009666	0.490096319	0.68943477	0.662110557	0.786709346	1196.965282	1.055957031
928	53.40569961	82.21596966	6481.825	6.58876094	1.82286291	1.238562097	0.679459816	0.276662475	0.812018966	0.655547047	62.31091853	1.166746602		632	2044.103152	1107.655281	7569.322012	15.58357056	11.41658937	3.151869077	0.276077993	0.732604208	0.797744101	0.688346138	2348.87622	1.149098673
929	291.0610629	289.110094	6876.073394	12.29268403	3.376165039	1.886915455	0.558893133	0.274648322	0.846500939	0.681217443	328.0283942	1.127008852		378	791.7394967	451.6289298	7568.151771	8.742203495	4.864221034	4.414554184	0.907556247	0.55640675	0.495029578	0.887683951	786.3387429	0.993178623
931	352.4776174	305.274197	6859.299242	11.12999146	3.88440222	2.262083987	0.582350606	0.349003163	0.796757797	0.742625743	409.6532075	1.162210555		1987	622.1764004	391.5577426	7567.688841	6.822062528	6.633687553	3.507971062	0.52881162	0.972387387	0.485790251	0.866266098	664.9903138	1.068813143
932	156.2116713	165.4500231	6501.606838	7.730962094	2.297920071	2.016109376	0.877362708	0.297235977	0.739216238	0.766183309	150.0275997	0.960412231		2073	343.13162	255.8224565	7567.455253	6.207757472	4.422263305	3.023431654	0.683684224	0.712376945	0.512959121	0.88447868	347.6707092	1.01322842
933	495.3378638	360.2551353	7206.946092	8.934104031	4.98494076	2.690947892	0.53981542	0.55796762	0.698800475	0.802615438	502.001372	1.013452451		1001	730.3229421	431.3308754	7567.21755	7.798961577	5.75462824	3.886936932	0.675445358	0.737871085	0.501608401	0.878808171	730.7185906	1.000541744
935	145.5305314	150.7808956	6644.211009	5.963044755	2.826147815	1.999657837	0.707555998	0.473943754	0.664658254	0.812588878	141.1585669	0.969958438		1887	465.9647291	319.4300056	7566.985673	6.164940573	5.69268676	3.23790859	0.568783902	0.923396859	0.474786731	0.872102405	475.9916949	1.021518723
936	559.4247034	397.4309397	7479.923628	10.90585766	4.015328411	3.277254484	0.816185913	0.368180893	0.699495942	0.792597667	601.1455996	1.074578216		2237	453.9484467	305.3038455	7566.770588	6.300360898	4.594614888	3.648574416	0.794097983	0.729262174	0.420894378	0.895196309	442.4114524	0.974585232
938	261.6879281	251.0666623	6907.561224	9.315479713	3.065321228	2.157684661	0.703901647	0.329056723	0.768376431	0.730846686	258.0820506	0.986220696		1697	522.0407137	341.4385754	7566.762148	6.995225274	4.9677341	3.635163281	0.731754802	0.710160703	0.480336495	0.884053549	529.1424201	1.013603741
940	284.3853504	271.5577118	6646.600939	12.18795633	3.050070501	1.984446899	0.650623289	0.250252825	0.837179684	0.711140857	309.0073851	1.086579828		2092	706.2903773	451.9136937	7566.032136	10.30521126	4.612917408	3.526142843	0.764406238	0.447629582	0.657829155	0.816026798	702.1357548	0.994117685
941	20.02713735	32.04689286	6637.466667	2.63728305	1.39322059	1.12739388	0.809199841	0.528278749	0.57251692	0.874991756	17.35165524	0.866407162		1365	1060.103137	642.3549044	7564.899244	10.12410811	8.05543823	3.225492388	0.400411783	0.795668926	0.681404786	0.761430592	1101.870552	1.039399388
942	491.3324364	393.6124139	7244.883152	10.02199538	5.099622193	2.382484904	0.467188512	0.508843	0.762274396	0.725855878	510.0479042	1.038091252		1882	514.0298587	346.1762289	7564.285714	7.45960175	5.052571253	3.274482052	0.648082311	0.677324531	0.561037953	0.861775659	516.9628235	1.005705826
943	202.9416585	217.0623957	6725.657895	10.47008647	2.923388599	1.772001384	0.606146369	0.279213415	0.830755802	0.699270099	227.1901422	1.119484998		1945	443.2673067	303.1024795	7564.03012	5.872064085	5.128747215	3.50334311	0.6830797	0.873414721	0.403388134	0.887927664	441.9502291	0.997028706
944	202.9416585	200.3480584	6655.486842	7.796585571	2.966834422	2.242862948	0.75597847	0.380529963	0.71232754	0.767214758	217.3147001	1.070823515		280	575.4464133	385.7943874	7563.614849	9.870633528	4.043054934	3.583105842	0.886237239	0.409604401	0.636993327	0.831560771	598.9670288	1.040873685
945	173.5685237	168.6699012	6970.284615	6.228523919	3.555867371	1.962375565	0.55186973	0.570900492	0.6849373	0.815535969	182.0545039	1.048891239		1471	415.2293144	285.4655201	7562.926045	5.54944068	4.999700855	3.52517468	0.70507712	0.900937796	0.364769373	0.903646884	409.696718	0.986675805
946	389.8616071	290.8242274	7343.424658	6.21408178	5.280295636	2.842174681	0.538260521	0.849730632	0.542623547	0.846884636	390.6380819	1.001991668		699	619.5061154	403.1660415	7562.625	8.739637502	4.76858266	3.716041213	0.77927583	0.545627054	0.574806025	0.839610507	648.7119019	1.047143661
947	136.184534	134.0955767	6988.362745	4.610192072	3.31748175	2.07630403	0.625867506	0.719597296	0.549627435	0.867731963	133.0169906	0.976740799		844	862.5020486	495.8883408	7562.557276	8.414954182	6.413573618	3.848063842	0.599987475	0.762163819	0.542711254	0.858038922	869.9268146	1.008608404
948	686.2632399	503.1900899	7136.538911	13.41047935	5.023518284	2.553193282	0.508248032	0.374596474	0.809612079	0.715731919	720.4844157	1.049865961		1768	600.8141206	403.6851044	7561.571111	8.420793496	5.921700721	2.950597395	0.498268578	0.703223601	0.649605777	0.82158663	616.3083274	1.025788686
950	244.3310757	209.9193922	6623.224044	5.893644034	3.891395621	2.555682972	0.656752286	0.660269877	0.566366249	0.842019672	245.5188698	1.004861412		2082	632.8575403	397.2837145	7561.493671	7.257248667	6.080128914	3.507726107	0.576916404	0.837800824	0.516658962	0.865228256	648.334416	1.024455544
951	500.6784338	351.0314649	7285.018667	7.222431843	5.227097824	3.275227641	0.626586253	0.723731001	0.546520104	0.833799809	517.933712	1.034463794		424	591.4681231	365.6552343	7560.948081	7.550668866	4.506028541	4.097281895	0.909288935	0.596772103	0.457361729	0.899470785	583.9340723	0.987262119
952	696.9443799	461.9601628	7310	9.913037944	5.829765396	2.953304475	0.506590621	0.588090697	0.702078768	0.79612408	714.9154444	1.025785507		853	371.1696123	272.4946239	7560.582734	5.753704492	4.981333592	3.074073271	0.617118532	0.865761111	0.465722775	0.874425237	369.0591726	0.994314083
953	846.4803388	563.576686	7066.555205	10.40874404	7.479714988	2.704693381	0.361603802	0.718599186	0.740151802	0.743405082	882.0435446	1.042013032		1451	309.7530577	232.1331695	7560.25431	5.25912929	3.965690927	3.608639789	0.909964961	0.754058459	0.313833224	0.901650128	315.2570839	1.017769078
954	522.0407137	358.6111507	7488.102302	8.612255615	4.952538873	3.136222776	0.63325556	0.575057116	0.635841884	0.83741451	560.3254108	1.073336612		890	411.223887	279.1167259	7559.659091	5.686481696	4.767689641	3.564030595	0.747538297	0.838425215	0.373245042	0.915224071	404.7451516	0.984245236
955	113.4871117	124.7301444	6786.517647	5.853009902	2.691930943	1.686582269	0.626532517	0.459922499	0.711843599	0.80404466	111.3113149	0.980827807		1698	950.621453	560.2693586	7559.426966	10.72620179	5.312895459	4.480232751	0.843275157	0.495319365	0.582309485	0.808257794	1069.464614	1.125016283
956	153.5413864	148.7580547	6818.947826	4.815653461	3.078941515	2.457037488	0.798013693	0.639361104	0.489781084	0.859111996	152.6008872	0.993874621		1747	399.2076046	282.2657068	7559.220736	6.221008012	4.320609665	3.614808467	0.836643147	0.694519225	0.41893525	0.891494154	406.9862096	1.019485112
957	1197.622814	754.3539158	7253.949833	13.13023995	8.759627946	2.736190754	0.312363809	0.667133882	0.791611519	0.704684712	1318.236412	1.100710839		916	465.9647291	299.6440467	7558.369628	5.708166408	4.543266628	4.235254793	0.932204764	0.795923998	0.258035858	0.933692151	460.0796265	0.987370069
958	427.2455969	321.2763057	7440.684375	9.325727586	3.853566285	2.86255933	0.742833811	0.413218835	0.693047078	0.808338223	430.9120757	1.008581666		586	440.5970218	289.2882836	7557.336364	5.598596123	4.402252707	4.216839667	0.957882236	0.786313678	0.246804096	0.930254044	435.3412362	0.988071218
959	130.843964	148.5179181	6687.357143	7.483564409	2.079332619	1.972871305	0.948800249	0.27785324	0.736372777	0.740197059	128.5937416	0.982802245		1129	311.0882002	243.9435086	7557.270386	6.377768306	3.817808205	3.005072817	0.787119901	0.598611932	0.528820636	0.864195235	306.4971596	0.985241997
960	528.7164261	367.3953639	7278.270202	9.380417096	4.078200483	3.308615822	0.811293078	0.434756839	0.647284786	0.824253771	530.1828468	1.002773549		1637	325.7747676	235.8104086	7557	5.053575213	4.498936306	3.388920774	0.753271561	0.890248214	0.329401339	0.922877046	322.7443169	0.990697712
961	138.854819	146.3488611	7413.903846	5.161363979	2.876180447	2.256474493	0.784538569	0.557252009	0.562814306	0.799773826	140.3135634	1.010505537		210	662.2306751	410.6395269	7556.530242	8.272146189	5.171360091	3.830799101	0.740772066	0.625153373	0.536903844	0.863072536	686.4374456	1.036553381
962	527.3812836	388.7958642	7362.144304	8.915718789	5.486604348	2.661957626	0.485173972	0.615385532	0.701430957	0.779721731	545.4434771	1.034248833		1549	372.5047548	264.5304873	7556.046595	5.842310433	4.628052771	3.300682871	0.713190414	0.792161393	0.435038088	0.903102318	373.8310243	1.00356041
963	336.4559075	283.1041156	7224.924603	8.021841823	4.369554995	2.500593333	0.57227643	0.5447072	0.688276908	0.780351737	367.1495347	1.091226299		1170	455.2835891	306.4242248	7555.501466	6.894894047	4.042010729	3.851525689	0.952873693	0.586232464	0.441394507	0.896361402	449.6208756	0.987562228
964	125.5033941	130.476003	6906.904255	5.087195534	2.913405712	1.918561457	0.658528762	0.572693873	0.622864613	0.843026535	119.1087654	0.949048161		365	536.727281	333.7850673	7554.997512	5.874595711	5.022470228	4.331192497	0.862363001	0.854947383	0.262725009	0.925998243	535.2928596	0.997327467
965	152.2062439	171.0849145	6465	6.099666401	3.60829558	1.65977379	0.459988311	0.591556217	0.727891055	0.728557559	153.0191205	1.005340626		95	652.8846777	402.9647715	7554.809816	7.76449781	5.191236637	3.83155297	0.738080969	0.668586271	0.506529197	0.871271494	646.9156255	0.990857417
966	400.542747	285.4113803	7713.976667	6.96912248	4.043385137	3.283043447	0.811954176	0.58018569	0.528915806	0.876480684	387.5149366	0.967474607		1276	687.5983824	411.2032158	7554.149515	7.934368314	5.110937522	4.006665699	0.783939479	0.644151786	0.495023984	0.888002707	680.5885619	0.989805356
968	237.6553632	221.6848845	6989.455056	7.20289468	3.939371662	2.057507164	0.522293234	0.546915072	0.714349959	0.778503551	244.5479274	1.02900235		170	610.160118	390.5942796	7553.960613	7.960205262	4.878698303	3.776645088	0.774109169	0.612885993	0.525559334	0.857291594	614.3601134	1.006883432
969	236.3202208	207.9474952	7125.762712	6.313607537	3.552871899	2.400121985	0.675544194	0.56273246	0.619849354	0.83323938	225.5168805	0.954285163		1937	443.2673067	292.5777701	7552.927711	5.382366663	4.682173552	4.164212101	0.889375854	0.869909808	0.226323221	0.923613192	439.5843664	0.991691378
970	417.8995994	333.2495918	7010.230032	10.07476817	4.239411082	2.428078393	0.572739549	0.420794902	0.758994118	0.772197472	434.4020897	1.039489127		1196	349.8073324	252.4888962	7552.545802	5.780887676	4.035621517	3.590092064	0.889600784	0.698097203	0.378972181	0.906102306	350.8319642	1.002929132
971	475.3107265	346.1994417	7433.55618	7.839718014	5.396784746	2.654679111	0.491900129	0.688390161	0.661380791	0.812337866	470.4745982	0.989825333		1225	351.1424749	254.3634326	7552.273764	5.78433186	3.988415421	3.61243954	0.905733019	0.689520504	0.375478512	0.902220622	349.0943217	0.994167173
972	582.1221257	431.4972877	7045.408257	9.275544697	6.342500777	2.459858628	0.38783734	0.68378742	0.734801706	0.747242267	606.1759603	1.041320942		1153	807.7612065	539.8171035	7551.722314	12.79010222	6.500521755	2.731370409	0.420177104	0.508246271	0.786446554	0.751298518	951.2429273	1.177628883
973	367.1641848	290.1105869	7122.250909	7.465459056	4.150067986	2.813312748	0.677895581	0.555902585	0.623156094	0.807258729	365.1054811	0.994392961		1659	730.3229421	428.5814299	7551.720293	8.124954117	5.093179852	4.218699437	0.828303645	0.626856445	0.480772522	0.886567306	731.2689338	1.001295306
974	427.2455969	295.4216637	6727.2	11.54185246	3.430922743	2.098398579	0.611613474	0.297259279	0.818192219	0.725987704	348.0671603	0.814676998		2017	455.2835891	321.9753239	7550.941349	7.960124254	3.989039347	3.374159018	0.845857542	0.501127774	0.576117293	0.848367427	448.7891229	0.985735339
975	26.7028498	41.02636773	6523.35	2.290653015	1.688569848	1.348994218	0.798897492	0.737156539	0.41108749	0.883017857	21.85631974	0.818501392		179	797.0800666	465.0846094	7549.872697	9.022690193	5.222876103	4.11265872	0.787431798	0.578860184	0.544187085	0.865092158	811.8149606	1.01848609
977	743.674367	522.5215246	7158.35368	14.00006893	5.429284946	2.521382007	0.464404066	0.387804158	0.819902172	0.73203987	802.7865134	1.079486599		1438	428.5807393	290.1770189	7549.853583	5.824313576	4.716771729	3.723921366	0.789506378	0.809841652	0.36062485	0.908182761	428.5275214	0.999875828
978	559.4247034	416.5297462	7194.892601	12.90574274	4.722057549	2.396265691	0.507462195	0.365888089	0.814325627	0.751299022	611.6991235	1.093443174		589	692.9389524	433.5529982	7549.672447	9.070957735	5.272670964	3.568715836	0.676832645	0.581269489	0.606577834	0.844438237	714.9643564	1.03178549
979	92.12483182	105.7310152	6674.492754	3.662312826	3.482208036	1.640164541	0.471012796	0.950822117	0.552150617	0.829942166	87.61655627	0.951063405		1548	421.9050269	285.6341057	7549.563291	6.509182015	4.200436548	3.631418133	0.864533505	0.645309432	0.442108375	0.912069195	415.8969271	0.985759592
981	1478.002737	733.6162103	8240.026197	11.06038309	6.038009656	5.783000441	0.957766014	0.545913248	0.477142844	0.837823458	1617.729136	1.094537308		1771	463.2944441	309.6784066	7548.73487	5.884311184	5.299502438	3.551803785	0.670214577	0.900615598	0.396394298	0.897589504	463.9469276	1.001408356
982	18.69199486	30.51556047	6508	2.067152676	1.74095326	1.061963952	0.609989927	0.842198682	0.486267287	0.861350134	16.00877313	0.856450756		2225	930.5943156	545.4122646	7548.525108	9.936845598	6.429690556	3.513661892	0.546474494	0.647055496	0.646400675	0.821471328	940.3449387	1.010477845
983	276.3744955	215.5591881	7033.743961	5.298893832	3.847024925	3.222346	0.837620255	0.726005285	0.391883268	0.898902376	275.1509386	0.99557283		1249	688.9335249	432.5300371	7547.817829	9.212601137	5.302859276	3.499190444	0.659868622	0.575609342	0.620173457	0.845157151	716.0585913	1.039372545
984	256.3473581	225.3756837	6922.828125	5.808429629	4.742684808	2.239316118	0.472162121	0.816517563	0.614471335	0.814437765	258.3967283	1.007994505		2275	885.199471	503.127885	7547.440422	9.882917247	5.230416947	4.090777856	0.782113147	0.529238161	0.586075877	0.860168659	885.7598182	1.000633018
985	834.4640564	505.789686	7557.5184	9.389526063	6.293461836	3.349031765	0.532144605	0.670264057	0.643322598	0.822027276	828.9744606	0.993421411		1437	408.553602	294.4966648	7546.803922	6.982310141	3.861423299	3.590378689	0.929807071	0.553029473	0.485789285	0.859361549	405.4855805	0.992490529
986	611.4952605	462.9030337	7219.08952	10.03211246	6.078406023	2.375267439	0.390771434	0.605894925	0.763233571	0.719805593	606.7128916	0.992179222		918	703.6200923	457.3007813	7546.540797	10.034844	5.696700038	3.011575943	0.528652715	0.567691938	0.699888115	0.806735589	721.1347203	1.024892166
987	923.9186032	583.2388214	7218.310694	13.77331652	4.545115136	3.669786016	0.807413213	0.329994241	0.733558289	0.760394246	962.3050565	1.041547441		1651	647.5441077	381.6141312	7545.874227	5.826298639	5.567594673	4.815234979	0.864868091	0.955597201	0.173534472	0.920219353	654.2842208	1.010408732
988	86.78426186	110.5077919	6630.369231	5.913881083	3.156038057	1.282450333	0.406348184	0.533666134	0.783145735	0.736250287	100.263759	1.155321909		1372	714.3012322	434.8786765	7545.857944	9.262654477	5.051951214	3.676323801	0.727703742	0.545410738	0.603102565	0.858473395	720.6045121	1.0088244
989	1150.892827	690.1682887	7605.866589	15.28859394	5.653296008	3.358024767	0.593994152	0.369772134	0.780357515	0.747290624	1215.742996	1.056347705		90	1054.762567	577.8500157	7545.189873	10.60777267	5.838715642	4.094216282	0.701218647	0.550418624	0.614036197	0.844460707	1062.186847	1.007038816
992	237.6553632	199.5518196	7191.185393	5.685151119	3.801524781	2.6287548	0.691500109	0.668676118	0.537610392	0.869533177	237.9789408	1.001361541		348	954.6268805	554.4619063	7544.899301	11.85392541	4.747108489	4.037760015	0.850572517	0.400467214	0.659373594	0.820662068	951.7446834	0.996980813
993	2070.806002	1215.809389	7436.043843	17.82067508	11.24456135	2.786272189	0.247788429	0.630984028	0.843649459	0.633207632	2338.723177	1.129378211		1850	556.7544184	370.9337417	7544.494005	7.689100643	5.367946385	3.332986984	0.620905416	0.698124089	0.566530972	0.847031565	576.2433703	1.035004575
994	566.1004158	400.5833178	7562.287736	9.157354734	5.275634705	2.864324986	0.54293467	0.576109025	0.687210437	0.792770182	579.6364065	1.023910936		299	967.9783054	557.9940294	7544.212414	10.62948358	4.723224483	4.608896151	0.975794432	0.444351266	0.566404509	0.822621371	969.2510595	1.001314858
995	253.6770731	247.6072881	6842.384211	7.835781794	4.514303205	1.861812782	0.412425284	0.57611395	0.76239604	0.724238512	275.8656811	1.087467928		1941	917.2428907	536.0640661	7543.50655	10.47537536	5.85492968	3.709634854	0.633591701	0.558923139	0.645870938	0.825419951	953.039827	1.039026671
996	192.2605186	200.338321	6889.472222	9.600403398	2.583254048	1.875960807	0.726200665	0.269077657	0.804595627	0.728482549	194.8807627	1.013628612		891	781.0583567	453.5018207	7543.42735	8.497319059	5.149802322	4.323547734	0.839556057	0.606050248	0.491186843	0.87721204	792.5037971	1.014653758
997	672.911815	479.8649772	7151.333333	12.77599094	4.016183528	3.185482781	0.793161657	0.314353974	0.750666481	0.740312771	684.6553668	1.017451844		2234	722.3120872	477.3482399	7543.181146	9.41292815	6.637591051	2.881987252	0.434191747	0.705156881	0.693826702	0.790025871	754.2510092	1.044217621
998	708.9606623	490.8989876	7296.600753	10.71553963	6.077197859	2.75482421	0.453305006	0.56713876	0.742913161	0.75239699	751.4497136	1.059931465		821	464.6295866	342.0370799	7542.747126	7.875445793	5.219901204	2.882363785	0.552187421	0.662807077	0.63400627	0.813859425	496.3349203	1.068237871
999	453.9484467	345.5872061	7464.420588	10.12165408	3.579344208	3.162304005	0.88348698	0.353632339	0.687570433	0.782218749	479.8960577	1.057159819		306	742.3392245	459.6840171	7542.318345	9.787374182	5.17672188	3.505205572	0.677109115	0.528918358	0.641864559	0.834246776	743.9146782	1.002122283
1000	52.07055712	69.09559211	6703.282051	3.180813041	2.410490345	1.436690271	0.596015775	0.757822077	0.548326088	0.839225351	46.14188152	0.886141499		2261	598.1438356	392.7308053	7542.169643	8.470317925	5.119542663	3.460358574	0.675911659	0.604409741	0.591472409	0.842936942	628.5511009	1.050836042
1004	498.0081488	349.2939985	7315.034853	7.052392035	6.074782082	2.858747165	0.470592546	0.861378955	0.594641485	0.834777824	513.0167037	1.030137167		906	1014.708293	659.7109372	7542.046053	19.13029396	4.256459694	3.340724632	0.784859924	0.222498395	0.825369927	0.71381204	1139.460979	1.122944384
1005	522.0407137	359.9574198	7342.056266	8.05546941	4.355019525	3.595397099	0.825575426	0.540628895	0.55367007	0.8352706	528.343577	1.012073509		1877	758.3609344	459.0050091	7542.024648	9.705890648	4.571791339	4.131065787	0.903598936	0.471032644	0.574375404	0.847675052	767.8431513	1.012503567
1007	194.9308036	177.9415008	7068.513699	4.675455251	3.993588645	2.437059292	0.610242944	0.854160382	0.478754654	0.84420213	190.6083571	0.977825739		1147	463.2944441	315.7238079	7541.982709	6.44033791	4.898147915	3.495321563	0.713600656	0.760542068	0.457276681	0.880411876	461.8663219	0.996917463
1008	702.2849498	479.6376854	7486.230038	12.22521056	4.654947283	3.084840169	0.662701419	0.380766226	0.747665682	0.764431107	735.3471126	1.047077989		1676	1356.50477	741.3204242	7541.959646	13.10757037	7.196697138	3.933825435	0.546615393	0.549048903	0.699881418	0.779824058	1554.386866	1.145876447
1009	222.9687959	203.7565445	7163.035928	7.668019243	2.82194427	2.452832321	0.86919942	0.368014761	0.680121783	0.809432191	222.3248953	0.997112149		1778	635.5278253	416.7618659	7541.768908	9.342057902	5.076385017	3.256213731	0.641443413	0.543390447	0.651445777	0.826161698	646.8426102	1.01780376
1010	222.9687959	191.8653535	7172.473054	5.894099536	3.371479338	2.583791755	0.76636737	0.57200923	0.56163079	0.863030504	215.0721048	0.964583874		1826	416.5644569	298.3202166	7541.733974	7.461180144	3.977651835	3.331104467	0.837455013	0.53311296	0.553541879	0.863258549	414.1056486	0.994097412
1011	32.04341976	45.84727874	6502.375	2.911403677	1.683220632	1.472649343	0.874899769	0.578147457	0.494178923	0.896045546	30.22953239	0.943392828		708	536.727281	342.8670756	7541.71393	6.830262538	5.257791946	3.521810858	0.669826972	0.769778895	0.484381334	0.896278744	529.7798444	0.987055928
1012	449.9430192	333.5288777	7437.543027	9.359173798	4.256128394	2.753905902	0.647044837	0.454754713	0.705753311	0.813722315	459.5046801	1.021250826		2187	383.1858947	265.8950701	7541.547038	5.751328992	4.519627033	3.451261795	0.763616504	0.785840462	0.399919253	0.916795078	375.7831668	0.980681106
1013	45.39484467	65.19516611	6622.735294	4.706123461	1.616751513	1.416158141	0.875928137	0.343542095	0.699081813	0.775649239	45.13432532	0.994261037		1037	652.8846777	442.094301	7540.91002	11.84570896	4.276850721	3.25067454	0.760062661	0.361046412	0.725582103	0.791550023	689.8382148	1.056600405
1014	121.4979666	124.4146084	6844.802198	4.276239812	2.876730369	2.290072221	0.796067732	0.672724285	0.464465904	0.871218924	118.0046167	0.971247668		572	580.7869832	404.8374793	7540.829885	10.16426119	4.243811949	3.221509005	0.759107388	0.417522914	0.683055271	0.797273665	582.0762867	1.002219925
1015	198.936231	174.7232683	7217.013423	5.702266541	3.067770223	2.613207461	0.851826334	0.537991376	0.541724779	0.876496629	191.4841539	0.962540373		886	443.2673067	308.2672625	7540.73494	7.216257462	4.270261455	3.394389463	0.794890313	0.591755696	0.52961913	0.871988884	438.1438962	0.988441714
1017	532.7218536	384.434372	7283.902256	9.060042475	5.309708995	2.697533368	0.508037893	0.586057848	0.702260406	0.791591219	543.5711371	1.020365757		1500	536.727281	349.3768486	7540.291045	6.400769161	5.413324959	3.684569519	0.680648132	0.845730384	0.424355194	0.880811966	534.7756542	0.996363839
1018	109.4816842	113.8611138	6657.768293	4.210307717	2.504613391	2.328878911	0.929835686	0.594876565	0.446862541	0.890587768	102.8703112	0.939612064		1935	743.674367	489.2591642	7540.280072	11.15793342	5.31404719	3.069954423	0.577705525	0.476257295	0.724863529	0.783254965	762.4821997	1.025290414
1019	619.5061154	433.1247376	7295.372845	10.55277525	5.215574714	2.771647416	0.53141745	0.494237259	0.737353696	0.78159071	638.9920454	1.031453975		2367	571.4409858	425.8536466	7540.172897	13.9935661	3.543729949	3.017054113	0.851378112	0.253239948	0.784397051	0.747878885	626.7014963	1.096703792
1020	978.6594453	553.2732892	6978.885402	9.214455279	6.413565786	4.046383573	0.630910122	0.696033091	0.560865678	0.839316056	1001.670488	1.02351282		743	611.4952605	372.7999816	7539.624454	6.621433403	5.253313261	4.295365589	0.817648858	0.793380065	0.351293696	0.902861169	625.8554771	1.023483774
1021	170.8982387	189.5412601	6603.554688	7.535326633	4.168753061	1.456217249	0.349317225	0.553227918	0.806747959	0.692705969	191.6121451	1.121206084		960	646.2089652	413.0596928	7539.566116	9.097067007	5.178907019	3.369420441	0.650604544	0.569294149	0.62961464	0.84686093	664.9413229	1.028988081
1022	265.6933555	222.8992073	6952.145729	5.643487604	3.735000749	3.022061105	0.809119277	0.661824923	0.464504697	0.844486078	266.8272126	1.00426754		645	837.1343413	494.8040199	7539.079745	8.534225613	6.63706433	3.528774	0.531676932	0.777699657	0.586515033	0.842746606	837.2450742	1.000132276
1023	144.1953889	142.7608446	6913.037037	4.687743867	3.085712933	2.349094791	0.761281053	0.65825118	0.498885848	0.852129121	142.3339645	0.987090958		290	536.727281	346.5840753	7538.243781	7.535917345	4.359253293	3.979945041	0.912987792	0.578463522	0.471869866	0.888879531	547.663648	1.020376022
1024	166.8928113	172.9649711	6778.888	8.24483793	2.498833291	1.956240578	0.78286158	0.303078522	0.76273147	0.765163183	168.8224812	1.011562331		451	680.92267	411.614599	7537.72549	8.677554059	4.927447427	3.928773379	0.797324261	0.567838286	0.547248758	0.87944754	703.663323	1.033396822
1025	512.6947162	346.5697428	7782.986979	8.421898782	4.013333407	3.599800438	0.896960226	0.47653546	0.572566647	0.85879987	509.6620452	0.99408484		905	465.9647291	305.5427745	7537.641834	6.163799566	4.452701842	3.902058472	0.876335001	0.722395625	0.366939429	0.911706874	448.5950793	0.962723252
1026	102.8059717	136.77087	6667.467532	6.692307769	3.646253553	1.196652891	0.328186966	0.544842479	0.8211898	0.670347649	122.314959	1.189765117		1670	608.8249755	387.6705717	7537.309211	7.100693573	5.900785259	3.511919982	0.595161462	0.831015337	0.505411697	0.866059763	616.3732788	1.01239815
1027	264.3582131	214.2341835	7267.661616	5.698766075	3.786023189	3.000398993	0.792493559	0.664358414	0.473500236	0.871243318	271.1638056	1.025743829		1953	863.8371911	507.0949141	7537.197836	10.12288347	5.088808345	4.038699437	0.793643455	0.50270344	0.601032705	0.838024466	871.4660552	1.008831368
1028	599.4789781	390.5997362	7492.683742	7.943255837	5.492222724	3.284024165	0.597940821	0.691432183	0.586564473	0.848497189	600.1248974	1.001077468		1038	883.8643285	486.7276726	7536.987915	8.134175477	5.683000946	4.602560763	0.809882104	0.698657284	0.434169969	0.889618893	891.2086754	1.00830936
1029	895.8806109	516.0305666	7625.76304	8.815279783	6.137791638	4.18170599	0.681304651	0.696267366	0.525629805	0.846258249	947.7424776	1.057889261		1855	594.1384081	411.4666413	7535.577528	10.24899912	4.680865072	3.161638378	0.675438905	0.45671436	0.691517353	0.80099617	635.3431948	1.069352168
1030	746.344652	444.8733885	8079.563506	8.972497641	5.192888531	3.858281241	0.742993272	0.578756188	0.569988046	0.866408297	753.017109	1.008940182		1777	433.9213093	312.1658657	7535.116923	7.07330019	4.78092522	3.13065394	0.654821775	0.675911539	0.557398406	0.848755665	443.4633299	1.02199021
1031	914.5726058	550.4724431	6932.989781	9.956489205	6.370037685	3.595077054	0.564372965	0.639787535	0.638921212	0.804023884	955.0916346	1.044303786		2189	512.6947162	368.5724471	7534.375	8.419415631	5.303747381	2.721422357	0.513113118	0.629942458	0.676768261	0.805201041	509.0369843	0.992865673
1032	140.1899615	147.8771708	6854	6.689971774	2.674492996	1.967729856	0.735739394	0.399776425	0.705868736	0.798914943	147.4754856	1.051968943		1841	663.5658176	410.831622	7533.444668	7.34543611	5.725816571	3.664286056	0.639958687	0.779506688	0.501147924	0.864752588	645.5546236	0.972856959
1033	547.408421	414.1655809	6978.470732	12.17757625	4.368437379	2.640461372	0.604440706	0.358727984	0.783170204	0.745489844	588.3766103	1.074840261		1368	564.7652733	387.0939883	7533.427896	9.32165104	4.882216246	3.079116545	0.630680083	0.523750162	0.669681204	0.822718767	586.9817369	1.039337517
1034	399.2076046	299.6682009	7723.538462	8.342662568	3.57354339	3.233947689	0.904969476	0.42834567	0.612360243	0.829356638	403.8548825	1.011641256		1114	757.0257919	448.5412436	7533.091711	8.368137981	5.68599821	3.855098284	0.677998505	0.67948189	0.539312295	0.867743144	768.3509193	1.014960028
1035	293.7313478	245.8964124	7061.495455	7.204847894	4.049280074	2.638732331	0.651654685	0.562021591	0.633755997	0.809337638	322.4679677	1.097833003		824	424.5753119	306.2767538	7532.855346	8.161915625	3.730040308	3.303952408	0.885768553	0.457005497	0.595198902	0.848596131	421.3354664	0.992369209
1036	209.617371	184.8854145	6408.630573	5.626507817	3.230672244	2.736494622	0.847035668	0.574187818	0.513642438	0.859924737	208.3603294	0.994003161		1286	251.0067882	195.7074306	7532.718085	4.656356636	3.651122062	3.374466175	0.92422716	0.78411564	0.275299029	0.923378805	240.3069198	0.957372195
1037	229.6445083	215.5288377	6695.139535	7.946128456	2.842242616	2.53164142	0.890719675	0.357688984	0.681399384	0.78072103	239.5011099	1.042921129		1720	843.8100538	505.8436197	7532.446203	9.912106414	5.876801126	3.465389582	0.589672767	0.592891246	0.650388178	0.827086608	845.5662201	1.002081234
1038	198.936231	205.099895	6865.785235	7.336237948	3.797344448	1.829464494	0.481774703	0.517614679	0.750626342	0.731309433	213.4843267	1.073129443		801	494.0027214	347.4723824	7532.118919	7.341140453	5.374190452	3.188884775	0.593370258	0.732064791	0.565614526	0.833792456	526.9920002	1.066779549
1040	164.2225263	165.2773511	6725.211382	5.884918404	3.489883458	1.882608245	0.53944731	0.593021554	0.680096118	0.806276514	161.957079	0.986205015		1864	409.8887445	321.4541889	7532.055375	8.596850392	4.503733074	2.603734914	0.57812816	0.523881755	0.697129205	0.791060383	422.2769613	1.030223364
1042	85.44911937	115.0993341	6622.34375	7.390588312	2.299824176	1.270995516	0.552648993	0.311182829	0.828025123	0.689237296	90.49118463	1.059006638		1544	679.5875275	465.2223856	7531.552063	10.04993381	6.007419845	2.809008678	0.467589872	0.597757155	0.720494808	0.775282183	710.3835177	1.045315708
1043	588.7978382	422.5175739	7188.482993	8.453075491	6.118461683	2.786447822	0.455416405	0.723814864	0.670362837	0.770366986	603.6657227	1.025251255		735	401.8778895	284.9833748	7531.534884	6.185679252	4.895557596	3.161291578	0.645746989	0.791434117	0.488933802	0.88157532	400.9984784	0.997811745
1044	58.74626957	75.09724597	6388.454545	5.836957092	2.094617834	1.135043882	0.541885906	0.358854417	0.805541849	0.730135365	58.12896085	0.98949195		1973	317.7639127	240.7533824	7531.138655	5.919565767	3.821269674	3.341937975	0.87456219	0.645532092	0.43544204	0.893713629	316.6536746	0.996506092
1045	17.35685237	30.20520084	6482	2.31446783	1.200321016	1.194167397	0.994873356	0.518616418	0.484042344	0.852881506	13.89640228	0.800629168		1104	496.6730063	321.5905322	7530.491935	6.872418744	4.345810938	4.021208567	0.925306835	0.632355376	0.414877248	0.905354735	503.0667929	1.012873231
1046	73.43283696	89.56041846	6342.927273	5.374612742	2.277205338	1.356961145	0.595888795	0.423696636	0.747523922	0.770797229	69.56733909	0.947360091		1776	347.1370474	257.3885018	7530.061538	6.077608076	4.440436359	3.085293083	0.694817543	0.730622361	0.492350766	0.883302773	348.7734163	1.004713899
1048	429.9158818	313.8377055	7238.512422	7.99973974	3.840788623	3.39184648	0.883111989	0.480114197	0.576005396	0.837281183	436.5370016	1.015400966		1190	933.2646006	543.3334297	7529.829757	10.79734255	5.952890257	3.601119451	0.604936308	0.551329203	0.666480948	0.825508261	969.5515222	1.038881708
1049	86.78426186	98.74918902	6619.523077	4.406166276	2.478006823	1.815749477	0.732745955	0.562395213	0.587907182	0.830036139	83.04393448	0.956900856		42	1052.092282	649.1174186	7529.824873	15.70280726	4.513470828	3.731182728	0.826677045	0.287430824	0.762387536	0.746923765	1107.702326	1.052856621
1050	238.9905057	244.8913624	6811.759777	11.05410496	2.951729599	1.961007925	0.664358932	0.267025653	0.822599122	0.697612488	268.0205613	1.121469493		1597	607.489833	382.8542275	7529.553846	7.773206674	4.704052128	3.952275578	0.840185328	0.605162364	0.491551461	0.8746685	605.3522608	0.996481304
1051	332.4504801	270.097984	7217.409639	8.361408734	3.211664937	2.883215472	0.897732338	0.384105722	0.655175872	0.810991459	324.321241	0.975547519		1878	303.0773453	224.1725224	7529.409692	4.99860534	3.987492306	3.575863797	0.896770081	0.797720971	0.2846277	0.925223451	298.5508312	0.985064822
1052	343.13162	264.1892825	7071.743191	6.279730343	4.599531544	2.860858322	0.621989064	0.732440932	0.54442975	0.851825534	346.1302506	1.00873901		1524	500.6784338	363.6920037	7528.789333	9.644818719	4.630631254	2.809105152	0.606635467	0.480115945	0.70874464	0.8029127	525.521966	1.049619737
1053	479.316154	377.1339282	7088.883008	9.538378466	5.289760203	2.303283111	0.435422972	0.554576464	0.758524668	0.751596096	486.7954023	1.015603998		209	542.067851	338.9395855	7528.583744	6.212068308	5.162171026	4.053075298	0.785149364	0.830990705	0.347548176	0.913726114	544.4298052	1.004357304
1054	351.1424749	278.1124887	7252.060837	8.002651839	3.782367194	2.754501794	0.728248119	0.472639229	0.655801371	0.819409878	349.2442623	0.994594181		566	799.7503516	467.9172204	7528.547579	8.435421217	5.873730372	3.865016545	0.658017359	0.696317377	0.541811079	0.86363338	802.1595292	1.003012412
1055	122.8331091	131.7233237	6768.891304	5.413884436	2.663681832	2.16043155	0.811069672	0.492009363	0.600946127	0.80380359	130.5029863	1.062441448		1706	449.9430192	322.3704387	7528.412463	9.549209153	3.72620439	3.111986631	0.835162623	0.390210784	0.674110538	0.83859821	463.831683	1.030867606
1056	587.4626957	386.5069156	6962.575	7.618996781	5.529395815	3.312479557	0.59906718	0.725738043	0.565234157	0.845486422	584.5441056	0.995031872		1300	459.2890166	304.7721482	7528.363372	6.355731723	4.679798477	3.736277522	0.798384277	0.736311519	0.412140461	0.906511245	465.5008148	1.013524813
1057	233.6499358	220.5957669	7087.045714	8.969313369	2.591434601	2.35680982	0.909461431	0.288922295	0.737236316	0.764740675	229.462964	0.98208015		1394	396.5373196	281.2380127	7528.316498	6.641449785	4.225626154	3.389498462	0.802129279	0.636250561	0.489644796	0.888053018	398.4538391	1.004833138
1058	113.4871117	120.313552	6857.882353	4.65379419	2.465435151	2.276545533	0.923384877	0.52976884	0.510819465	0.851238312	109.412189	0.96409352		644	818.4423465	526.0376065	7527.781403	9.565728593	7.478653207	2.822500332	0.37740757	0.781817416	0.704936189	0.7776045	845.7929495	1.033417874
1059	365.8290423	281.4146362	7562.886861	8.310848444	3.465649491	3.055414934	0.881628376	0.417003091	0.632358242	0.833679547	368.6284124	1.007652126		1734	431.2510243	308.5190167	7526.640867	7.590571867	4.281158966	3.198313162	0.747067135	0.564010069	0.578646613	0.857039065	435.3569132	1.009520879
1060	144.1953889	150.6046257	6880.268519	5.716343216	2.847235756	2.093352715	0.735222824	0.498086915	0.633795132	0.810760163	142.7160262	0.989740568		652	532.7218536	344.3924726	7526.566416	7.344908003	4.457368924	3.856758313	0.865254454	0.606865181	0.474907199	0.885845781	528.9029325	0.992831304
1061	1519.392154	810.9895947	7573.618629	12.46533246	6.775925638	4.652355394	0.686600716	0.543581622	0.626776469	0.770634571	1646.015762	1.083338332		800	399.2076046	279.1303901	7526.317726	6.217156722	4.21687304	3.591417044	0.851677774	0.678263912	0.422337701	0.896713607	394.399894	0.987956866
1062	96.13025929	113.1811	6591.847222	5.497708444	2.738430796	1.50298274	0.548848173	0.498104042	0.726616507	0.797453388	94.78204554	0.985975137		1399	409.8887445	307.4077142	7525.241042	7.437633315	4.641872876	2.873156052	0.618964829	0.624106175	0.613700228	0.830386551	415.5045941	1.013700912
1063	124.1682516	146.4912982	6652.88172	8.422543742	2.166624168	1.737039847	0.801726424	0.25724107	0.793763036	0.730019351	132.7777328	1.069337218		1954	678.252385	420.306115	7525.07874	8.770264981	4.815406327	3.851504104	0.799829514	0.549060529	0.560845184	0.861682173	681.3411645	1.004554027
1064	121.4979666	126.3734307	6922.582418	4.596319586	3.142001884	1.89346039	0.602628661	0.683590822	0.588048578	0.848803282	114.5411378	0.942741191		1209	375.1750397	272.0430072	7524.903915	6.364742348	4.562164988	3.041559759	0.666692188	0.716787065	0.522123663	0.881870232	369.9446728	0.986058862
1065	1078.795132	571.722984	8833.553218	8.954312602	6.316020388	4.703373155	0.744673523	0.70536072	0.474736547	0.869632085	1114.227365	1.032844265		317	837.1343413	505.4773954	7524.85327	10.86505961	4.604128602	4.001794434	0.869175208	0.423755485	0.631682239	0.822569549	838.5383786	1.001677195
1066	1076.124847	646.6332719	7227.549628	12.50469598	6.72547546	3.168965832	0.471188372	0.537835983	0.746577939	0.764191899	1116.354933	1.037384218		1954	504.6838613	319.9862305	7524.365079	5.87093987	4.949752424	4.14357473	0.837127673	0.843093701	0.294222932	0.92442504	504.3765591	0.9993911
1067	100.1356868	120.6748998	6677.64	5.36999688	2.617514652	1.666241893	0.636574046	0.487433179	0.689712689	0.75886497	98.10469991	0.979717652		75	891.8751834	519.5033766	7524.224551	10.81280233	5.047155132	3.935171985	0.779681203	0.466775862	0.636063634	0.836073844	899.5747245	1.008632981
1068	385.8561797	305.7614249	7248.557093	9.402537863	3.610461584	3.068057211	0.84976869	0.383987987	0.673699031	0.788633681	436.2745532	1.130666233		1200	340.461335	248.961192	7524.101961	5.109397362	4.506275474	3.548272084	0.78740683	0.881958312	0.305540001	0.904215772	342.2101923	1.005136728
1069	388.5264646	358.2647852	6773.412371	8.406863695	6.464352457	1.89786767	0.293589757	0.768937465	0.774247836	0.670042852	432.0296672	1.111969728		1860	436.5915943	294.9848326	7523.782875	6.215946563	4.584457736	3.698233204	0.806689344	0.737531716	0.405041024	0.902134993	441.4465717	1.011120181
1070	492.6675789	340.985099	7359.268293	7.862399254	4.18770865	3.647500928	0.871001598	0.532624777	0.536082968	0.849444667	503.0551194	1.021084279		1057	484.6567239	325.4465554	7523.688705	7.43829699	4.23779662	3.618643879	0.853897486	0.56972673	0.513511778	0.880694666	477.8021275	0.985856801
1071	332.4504801	272.5270078	7139.056225	8.720823949	3.384491527	2.72289442	0.804520974	0.388093092	0.687770968	0.798644472	336.6435995	1.012612764		811	1008.03258	633.8093945	7523.593377	15.08464072	6.105504013	3.039784429	0.497876084	0.404749714	0.798484798	0.740903441	1172.702597	1.163357833
1073	136.184534	149.5208633	6423.235294	6.586847015	2.314389508	2.15938904	0.933027493	0.351365305	0.672166511	0.767665495	137.890241	1.012524969		1727	532.7218536	340.1191804	7523.330827	7.093533304	4.872949804	3.660833637	0.751256176	0.68695664	0.483919581	0.898118932	530.0577057	0.994998989
1074	182.9145212	170.6507576	6946.642336	5.690712334	3.169832974	2.388372571	0.753469533	0.557018663	0.580303408	0.84507458	180.4652949	0.986609996		933	465.9647291	328.118148	7522.965616	7.612404728	4.841858191	3.032372709	0.626282842	0.636048445	0.601653772	0.846218598	468.1716641	1.004736271
1076	309.7530577	314.3289233	6764.560345	13.33497208	3.463907971	1.754445719	0.506493167	0.259761172	0.868432742	0.647432041	339.4587452	1.095901192		1566	352.4776174	253.9354605	7522.681818	5.680561656	4.31576275	3.346685469	0.775456313	0.75974226	0.410853068	0.905870417	343.6784868	0.975036342
1077	279.0447804	262.6490436	7023.971292	9.751547569	3.611759988	2.169197627	0.600592961	0.370378134	0.7775535	0.72928802	320.0222365	1.146849033		841	683.592955	429.9960893	7522.318359	9.329042515	4.634732315	3.808526282	0.821735976	0.49680686	0.59175593	0.841449042	689.7747531	1.009043098
1078	494.0027214	354.5452813	7301.808108	8.626172936	5.015157754	2.846142322	0.567508035	0.581388501	0.670057354	0.816818088	515.7603853	1.044043611		1054	779.7232143	436.8319773	7522.258562	7.343125552	5.500565189	4.652297056	0.845785278	0.749076827	0.366441848	0.910176246	787.1261057	1.009494256
1080	153.5413864	153.4251035	6683.965217	5.617241573	2.738056722	2.29623673	0.838637385	0.487437951	0.591216311	0.831734908	147.9349574	0.963485878		1981	415.2293144	281.9305232	7522.196141	5.922116399	4.286869532	3.893846652	0.908319375	0.723874582	0.342490693	0.91479633	414.0803852	0.997233025
1081	181.5793787	166.0128442	7158.551471	5.453811602	3.168558759	2.441561375	0.77055897	0.580980604	0.552320184	0.86481246	176.7332044	0.973310988		1580	612.830403	400.7586743	7522.076253	9.480444841	4.032490337	3.781035773	0.93764286	0.42534822	0.601175279	0.837997455	605.4822926	0.988009553
1082	865.1723336	584.6114606	7135.74537	15.0567832	5.771493708	2.647100733	0.458650891	0.38331519	0.824192147	0.726420443	963.5616384	1.113722204		1690	917.2428907	605.6582636	7521.950509	17.10569552	4.746370942	3.233432992	0.681243213	0.277473134	0.810973311	0.726267874	1099.651038	1.198865698
1083	18.69199486	29.89359903	6393.714286	1.968476449	1.549634937	1.202234957	0.77581818	0.787225541	0.389256113	0.912648204	15.36164001	0.821829886		1207	619.5061154	371.7985898	7520.75	7.007596558	4.852932518	4.36613645	0.899690328	0.692524531	0.376942378	0.911562935	621.9554194	1.00395364
1084	428.5807393	327.4054435	7101.632399	9.582281246	3.823117777	2.949738613	0.771553163	0.39897783	0.692167393	0.798222334	452.6460486	1.056151168		1802	606.1546905	368.375365	7520.381057	6.037962018	5.759603836	4.133494449	0.717669924	0.953898653	0.315415626	0.907754934	602.1281856	0.993357298
1085	953.291738	628.4091078	7271.668067	15.09068503	5.509183556	2.800850643	0.508396683	0.365071801	0.814398708	0.719850372	975.3820456	1.023172662		1891	440.5970218	300.3917708	7520.290909	6.354691859	4.685704023	3.554741467	0.758635511	0.737361327	0.440611513	0.89090823	443.3696679	1.00629293
1087	487.3270089	361.1931217	7243.013699	7.344089086	5.67807423	2.813324266	0.495471555	0.773148877	0.616926724	0.792856441	491.4138627	1.008386266		946	443.2673067	300.7923122	7520.096386	5.969931636	4.845236962	3.663963426	0.756199017	0.811606775	0.386263755	0.900071418	443.9398374	1.001517212
1088	829.1234864	559.2620852	7073.399356	10.82090402	7.214265003	2.750932377	0.381318454	0.66669707	0.745776104	0.73888648	899.5476231	1.084938056		1803	393.8670346	274.1260142	7520.050847	5.5540301	4.670072426	3.594543838	0.769697664	0.840843917	0.352804401	0.903283887	390.538846	0.991549969
1089	543.4029935	397.2245857	7209.260442	8.783296538	6.127045067	2.840724702	0.463636985	0.697579211	0.676576478	0.776170984	640.3632165	1.178431522		978	897.2157534	570.5230817	7519.842262	12.19174989	5.705048732	3.18423764	0.558143811	0.467943387	0.738820295	0.763420794	927.7254787	1.034004893
1090	682.2578125	478.197145	7067.105675	12.42392723	4.560243348	3.104933577	0.680870151	0.367053289	0.750084372	0.754131976	736.8648503	1.080038714		1459	397.8724621	285.8780644	7519.271812	7.433156398	3.866022495	3.514605755	0.909101217	0.520105092	0.527171828	0.870446291	423.0608841	1.063307779
1091	162.8873838	153.5420741	6807.319672	4.420540831	3.678627901	2.243403161	0.609847808	0.832166932	0.492504821	0.862813356	152.8119099	0.938144541		1234	433.9213093	298.1911491	7519.086154	5.665717936	4.818259857	3.830896499	0.795078848	0.850423532	0.323846238	0.888325511	438.0606024	1.009539271
1092	480.6512965	320.7827752	7986.502778	6.765909211	4.767175901	3.634056067	0.762307946	0.704587625	0.462887255	0.888326204	490.9842667	1.021497852		528	475.3107265	304.5781004	7518.856742	5.737926241	4.840679459	4.066228405	0.840011911	0.843628736	0.291341813	0.92898267	473.0877098	0.995323024
1093	506.0190038	369.3768401	7370.290237	8.684521117	5.154221845	2.696325267	0.523129456	0.593495229	0.689525164	0.797626291	505.5567038	0.999086398		32	668.9063876	420.7038802	7518.60479	8.502881217	5.197847287	3.632232554	0.69879555	0.611304234	0.572823322	0.850478614	672.4374362	1.005278838
1094	92.12483182	111.2295584	6476.73913	6.129643135	2.180247918	1.542384207	0.707435239	0.355689209	0.748372919	0.742819802	86.34202905	0.937228621		849	925.2537457	550.9544353	7518.544012	10.59686119	6.10352681	3.466018437	0.56787142	0.575974971	0.672920275	0.809239326	939.0259189	1.014884753
1095	30.70827727	46.02148298	6661.695652	3.240197099	1.62584331	1.225077463	0.753502785	0.501772966	0.621912672	0.860222486	27.03349999	0.880332679		2282	563.4301308	392.7698721	7517.900474	10.88669916	3.931296301	3.231824234	0.822075973	0.361110034	0.703140117	0.80372019	579.3864605	1.028319979
1096	288.3907779	250.5619396	6845.50463	7.389411154	3.59967562	2.70383308	0.751132426	0.487139712	0.634093567	0.787289361	301.2601478	1.044624762		697	559.4247034	380.6206104	7517.572792	8.091264147	5.436850807	3.023860522	0.556178683	0.671940837	0.62628083	0.828762588	557.2039154	0.996030229
1097	109.4816842	124.0993008	6704.256098	5.642041687	2.923633911	1.725796711	0.590291659	0.518187223	0.694118405	0.785532092	119.2442723	1.089170971		838	982.6648728	572.8168052	7517.351902	12.11472819	4.904372493	4.385702775	0.894243409	0.404827283	0.637985871	0.808467166	1091.502984	1.110758118
1098	622.1764004	423.7003323	7554.905579	9.094867356	5.35943359	3.384151142	0.631438208	0.589281117	0.627905388	0.80082747	690.961141	1.110555046		1584	547.408421	333.3121732	7516.902439	5.746047641	5.239081038	4.331192981	0.82670853	0.91177125	0.246230931	0.939688801	546.1607454	0.997720759
1099	185.5848061	197.3215195	6768.007194	8.771976593	2.363424032	2.132574405	0.902324076	0.269428903	0.756887814	0.727054822	185.1961326	0.997905683		627	489.9972939	360.368549	7516.708447	9.137841824	4.844854544	2.695349424	0.556332373	0.530196806	0.705034353	0.79760969	499.836611	1.02008035
1100	433.9213093	377.4431573	6799.193846	9.158022891	5.778971916	2.183070937	0.377761126	0.631028333	0.761622027	0.697938746	483.9592176	1.115315628		1761	523.3758561	351.8142056	7516.063776	8.082586096	4.637601603	3.462916893	0.746704264	0.573776951	0.571558304	0.856479219	543.718932	1.038868961
1102	615.500688	420.2381801	7352.236443	9.960819759	4.990465206	3.173101711	0.635832849	0.501009488	0.68144171	0.799234348	660.7067082	1.07344593		1988	683.592955	455.5179208	7515.712891	8.749679945	6.614212166	2.899858035	0.438428336	0.755937612	0.66857553	0.79384602	702.9681289	1.028343145
1103	284.3853504	253.3659574	6632.478873	7.984509445	3.433468271	2.524137087	0.735156666	0.430016183	0.683870737	0.770846061	289.8563537	1.019237993		394	506.0190038	328.1213854	7515.411609	6.693574647	4.542300685	3.845675912	0.846636139	0.678606115	0.425467539	0.898045318	489.7734986	0.967895464
1104	180.2442362	161.5771335	7162.844444	4.839446635	3.410468991	2.514312505	0.737233651	0.704722926	0.480454545	0.885792852	173.8271762	0.964397974		1319	484.6567239	324.6451022	7514.300275	7.600613751	4.295551779	3.565561286	0.83005897	0.565158541	0.530885083	0.881923678	487.6229488	1.006120259
1105	619.5061154	415.1181188	7521.829741	10.32126097	4.596651181	3.255163101	0.708159696	0.445357519	0.684615755	0.815015566	646.8977947	1.044215349		773	777.0529293	519.0595253	7513.946735	13.60211637	4.585984413	3.253188512	0.709376269	0.33715227	0.760832181	0.756888183	850.0351795	1.093921852
1106	90.78968933	113.4295378	6776.558824	6.151859208	1.985567865	1.665425293	0.838765233	0.32275899	0.72928098	0.745605651	85.2128103	0.938573652		1824	208.2822285	262.8325838	7513.74359	9.791521941	4.139241867	1.317987374	0.318412747	0.422737333	0.865395045	0.573709278	223.7540293	1.074282866
1107	381.8507522	336.8130238	6882.342657	7.572114284	6.658426677	1.923025563	0.288810804	0.879335206	0.746038492	0.715514971	406.1275473	1.063576659		1846	538.0624235	331.9454756	7512.669975	6.068978755	4.902939093	4.206007676	0.85785436	0.807868884	0.306966156	0.928396938	524.2407614	0.974312159
1108	22.69742233	39.85411927	6450.764706	3.853468396	1.534116659	0.914878976	0.596355545	0.398113207	0.762582982	0.729538003	22.65491538	0.998127234		1862	491.3324364	338.0452176	7512.274457	7.104477478	5.466385402	3.159566266	0.577999177	0.769428212	0.555271127	0.856619729	513.9826597	1.046099589
1109	76.10312194	102.0750183	6553.508772	6.247605419	2.086463328	1.369186877	0.656223792	0.333962084	0.780846135	0.726265142	74.76110061	0.982365752		687	400.542747	275.0850852	7511.786667	5.773040104	4.790282099	3.413551155	0.712599192	0.829767681	0.408708221	0.912860144	395.4218731	0.987215162
1110	85.44911937	101.8772409	6779.171875	5.418985921	1.982441548	1.808062875	0.912038429	0.36583257	0.666346637	0.802951081	81.3618007	0.952166638		1106	998.6865826	620.3849633	7511.316845	11.37108436	7.265786142	3.013203744	0.414711318	0.638970384	0.73501175	0.757823575	1042.801387	1.044172821
1113	37.38398972	50.16731326	6421.5	2.803807712	2.164306661	1.221701632	0.564477139	0.771916937	0.564270536	0.834853741	31.05423146	0.830682645		21	690.2686674	435.9799129	7510.27853	7.911990383	6.612405451	3.194433731	0.483097075	0.83574488	0.596254093	0.836865644	700.0478374	1.014167194
1114	24.03256482	41.0055822	6480.444444	3.255211033	1.694710256	0.95376388	0.562788758	0.520614559	0.707003979	0.731548986	22.03961923	0.917073121		1846	837.1343413	510.0971897	7510.266348	10.26935111	5.852523377	3.315144433	0.566447021	0.569901965	0.677180729	0.81391465	834.5977764	0.996969943
1115	459.2890166	320.1364766	7493.337209	7.32670633	4.09023866	3.727231409	0.91125035	0.558264311	0.491281452	0.861017095	467.8777581	1.01870008		336	543.4029935	344.3470476	7510.157248	5.985322798	5.781358062	3.704355445	0.640741398	0.965922517	0.381093456	0.900576747	536.9312814	0.9880904
1116	757.0257919	496.7500397	7526.9806	10.00958161	6.277788118	2.903766583	0.462546128	0.627177874	0.709901303	0.781495469	764.315894	1.009629926		1947	359.1533299	254.1916643	7509.996283	5.299848463	4.147612489	3.932655016	0.948173202	0.78259077	0.257968404	0.917600842	362.1063039	1.008222043
1117	655.5549627	441.6866523	7433.046843	8.752159945	6.369735504	2.801186469	0.439764958	0.727790116	0.67994341	0.798242873	654.1348299	0.997833694		541	838.4694838	561.5068882	7509.574841	11.32034127	6.259180853	2.881241362	0.460322434	0.552914502	0.745481051	0.740265651	855.1558479	1.01990098
1119	375.1750397	319.9548775	6993.533808	10.2928328	4.43934786	2.109494123	0.475181083	0.431304767	0.795052134	0.740180958	403.7578919	1.076185378		571	532.7218536	361.9438181	7509.52381	8.929788783	4.309475817	3.328678201	0.772409068	0.482595493	0.627238865	0.843113156	536.5695904	1.007222788
1120	516.7001437	386.6835268	7190.857881	12.42356266	3.312605506	3.055226888	0.922303269	0.266638934	0.754078039	0.767083708	526.6813633	1.019317238		1326	887.869756	529.9280102	7509.207519	10.2246152	6.128485193	3.500234693	0.571141903	0.599385412	0.657665875	0.817851333	918.7257476	1.034752836
1121	69.42740949	84.77173748	6648.346154	4.044144564	2.318528617	1.664014524	0.717702819	0.573305078	0.588537329	0.849384787	65.35590823	0.941355996		1123	654.2198202	407.4595203	7509.185714	6.919175466	6.219516049	3.626338286	0.583057951	0.898881099	0.475900228	0.865029869	653.6840098	0.999180993
1122	392.5318921	360.1382708	7011.22449	13.42372496	3.263622717	2.156390618	0.660735264	0.243123479	0.839359744	0.670718969	395.7209431	1.008124311		918	297.7367753	221.2404107	7509.09417	4.655519633	4.365646545	3.465769015	0.793873022	0.93773561	0.255556997	0.924401615	295.0563445	0.990997314
1123	102.8059717	117.6947316	6818.766234	4.401636148	3.344690245	1.706065486	0.51008176	0.759874313	0.612401973	0.805716007	105.209353	1.023377837		2013	524.7109986	323.2106786	7509.040712	5.710617527	4.837682326	4.470956929	0.924193989	0.847138213	0.217079955	0.937127481	517.3798561	0.986028228
1125	556.7544184	390.9734692	7481.247002	9.245070457	5.283274515	2.776780489	0.525579445	0.571469362	0.69964745	0.807686762	568.1245551	1.020422176		1218	548.7435635	366.048465	7508.255474	8.045384836	4.634847214	3.530025623	0.761627182	0.576087696	0.561235951	0.850476139	551.3770838	1.004799182
1126	464.6295866	318.9904683	7283.867816	6.352447015	5.209668923	3.300782941	0.633587852	0.82010427	0.480391897	0.869920967	457.5691661	0.984804195		635	365.8290423	256.1624237	7507.923358	5.58586607	4.138223653	3.76694359	0.91028033	0.740838323	0.325629447	0.923692854	364.7390002	0.997020351
1127	297.7367753	240.941964	7032.591928	6.407343503	4.443445834	2.488023372	0.559931068	0.693492683	0.611691901	0.840903752	296.7159982	0.996571545		473	351.1424749	250.7695284	7507.874525	5.094815827	4.50668837	3.575596605	0.793397793	0.884563549	0.298189233	0.914605197	343.8928475	0.979354171
1128	551.4138484	384.5894008	7443.995157	9.575861358	4.970047269	2.94483511	0.59251652	0.519018299	0.692473084	0.813850191	587.0673945	1.064658416		324	694.2740949	421.3225936	7507.825	8.075671509	5.333939989	3.966206113	0.743579066	0.660494918	0.508869806	0.872169514	715.6334947	1.030765082
1129	399.2076046	359.0529165	6806.83612	9.29594568	5.735526921	1.896835838	0.330716927	0.616992302	0.795950202	0.688189109	423.6285835	1.061173632		2142	1317.785638	720.0145835	7507.343465	10.98926415	8.914156742	3.035094719	0.340480295	0.811169576	0.723812743	0.733646549	1245.402512	0.945072154
1130	570.1058433	355.118578	7768.69555	7.130476486	4.775193598	4.037228544	0.845458611	0.669687868	0.433806625	0.902390763	575.8130193	1.010010731		1078	445.9375917	305.3794339	7507.05988	6.70134601	4.429644577	3.674620583	0.829552015	0.661008187	0.451659327	0.884152593	456.9114444	1.024608494
1131	244.3310757	218.6649475	6892.278689	6.951495621	3.457685825	2.374709134	0.686791471	0.497401712	0.658388746	0.806123627	239.0907724	0.978552449		1732	395.2021771	283.8151996	7507.02027	7.230048874	3.874246945	3.280499434	0.846745053	0.535853493	0.546268706	0.875170403	384.9081517	0.973952508
1133	173.5685237	172.204963	6675.176923	5.083664369	4.122322835	1.90853712	0.462976141	0.810895947	0.624574523	0.798445459	167.53598	0.965244023		842	2172.276831	1129.194869	7506.9748	17.594889	8.780473397	3.579992488	0.407722036	0.499035453	0.796532249	0.705259923	2316.728746	1.066497931
1135	448.6078767	392.6694627	6818.860119	12.96529937	4.334155214	2.064127812	0.47624686	0.334288865	0.840795978	0.679211292	485.861184	1.083042027		1866	460.6241591	304.9335064	7506.878261	6.096776949	4.979363727	3.658082042	0.73464849	0.816720666	0.399997397	0.90474432	465.1748312	1.00987936
1136	724.9823722	458.278721	7473.228361	8.716477294	6.114666084	3.316260129	0.542345254	0.701506569	0.619541242	0.823300597	740.3736394	1.02122985		2333	473.975584	314.9796779	7506.667606	6.947095623	4.502516219	3.680360474	0.817400826	0.648114905	0.470230342	0.896857981	482.2114628	1.017376167
1137	551.4138484	365.0310937	7461.152542	7.786293505	4.849148046	3.520329359	0.725968629	0.622780023	0.547881241	0.856907703	556.7601213	1.009695572		2044	206.947086	198.4976074	7506.651613	6.032536692	3.823825353	2.197591527	0.574710225	0.633866903	0.63571021	0.792181103	212.3408746	1.026063612
1138	1303.09907	792.5972081	7447.77459	13.36673307	7.368674593	3.507115095	0.475949243	0.551269675	0.737623616	0.708470701	1446.949191	1.110390779		1420	419.2347419	297.1475351	7506.286624	7.286966627	3.96558917	3.477231094	0.876851067	0.54420301	0.52281501	0.871939576	420.8978081	1.003966909
1139	29.37313478	43.91670722	6524.909091	3.109600983	1.683153769	1.147278152	0.681624088	0.541276446	0.631052936	0.78358411	25.15276838	0.856318829		1264	417.8995994	290.6695276	7506.236422	6.802571076	4.083002673	3.509734602	0.85959645	0.600214629	0.484057636	0.889019279	408.3340902	0.977110509
1140	558.0895609	402.9973848	7266.626794	10.20447609	5.250990344	2.689374311	0.51216516	0.514577162	0.736451506	0.777983892	603.6313594	1.081603029		127	917.2428907	528.6418437	7505.275109	9.905025563	5.838351314	3.749337266	0.642191102	0.58943324	0.621471218	0.839964936	908.2155701	0.9901582
1141	602.1492631	417.5144559	7226.235033	8.046881489	6.710283221	2.705488135	0.403185387	0.833898602	0.66378427	0.793080004	611.9313442	1.016245276		1174	635.5278253	400.3819101	7504.888655	7.593949695	5.573781035	3.609955887	0.647667331	0.733976555	0.524627364	0.860506611	640.0414843	1.007102221
1142	850.4857662	531.3336246	7620.310832	11.75210894	5.39813857	3.273620748	0.606435108	0.459333605	0.721443975	0.789456362	869.9149835	1.022844847		1929	409.8887445	289.6837807	7504.355049	6.603915885	4.531372031	3.393936088	0.748986414	0.686164408	0.486072181	0.879605148	425.4255038	1.03790482
1143	465.9647291	325.8193715	7553.191977	8.250133732	4.20836624	3.463455638	0.822992924	0.51009673	0.580194	0.852171117	503.7009326	1.080985107		2181	766.3717894	428.3988173	7503.16899	6.7009253	5.722058471	4.76786324	0.833242663	0.853920647	0.288476885	0.919028047	765.7719724	0.999217329
1144	579.4518407	421.2813359	7242.476959	11.14599911	5.161963542	2.730702279	0.529004565	0.463122551	0.755006056	0.763746552	658.1075891	1.135741649		1871	432.5861668	309.40394	7502.503086	7.544397421	4.258910519	3.264698591	0.766557216	0.564513013	0.567268476	0.853605562	439.39466	1.015739045
1145	387.1913221	316.8923142	7184.986207	9.923294701	4.146211374	2.25838597	0.544686647	0.417826085	0.772415711	0.763606733	389.2190644	1.005237055		1510	727.6526571	469.858609	7502.473394	11.81670163	4.014741439	3.796530377	0.945647543	0.339751444	0.678714882	0.802695985	754.4480475	1.036824425
1146	879.858901	534.9935337	7477.042489	9.944100523	6.32757079	3.455089937	0.546037342	0.636314041	0.652548772	0.807467305	910.6478874	1.034993095		1908	704.9552348	411.1024094	7501.869318	6.96438674	5.183866161	4.73731357	0.91385723	0.744339215	0.319780227	0.902575306	716.4030099	1.01623901
1148	70.76255198	89.90826667	6624.735849	5.521618569	2.149400704	1.453143962	0.676069362	0.389270044	0.73682645	0.795185563	72.24054943	1.020886718		1033	297.7367753	225.4668368	7501.61435	5.820899199	3.473579944	3.306351337	0.951856986	0.596742844	0.431986155	0.905044518	280.030275	0.940529683
1149	40.0542747	62.30741326	6477.433333	5.420280085	2.027227601	0.970495686	0.478730502	0.374007905	0.820951008	0.709574805	44.66902343	1.11521239		1042	384.5210372	270.3552515	7501.385417	5.778079202	4.292862725	3.677942855	0.856757621	0.742956712	0.363466175	0.90108491	382.1413892	0.993811397
1150	1397.894187	770.7089713	7127.441261	13.32108968	5.66909539	5.030265365	0.887313587	0.425572947	0.622383342	0.763595188	1591.230236	1.138305209		604	1220.320236	813.8855105	7501.037199	22.34650979	3.894385277	3.639984182	0.934674903	0.174272641	0.837111736	0.653260187	1326.895504	1.087333853
1151	1025.389432	567.6070897	8255.264323	9.176349065	7.082962244	3.810706493	0.538010279	0.771871492	0.584725203	0.841949346	1037.478157	1.011789398		684	500.6784338	322.2467397	7501.010667	5.568854734	5.187231802	4.192620979	0.80825788	0.931471918	0.247130482	0.910618819	507.3127267	1.013250606
1152	682.2578125	461.8047393	7473.254403	9.666974069	5.904846142	2.861785323	0.484650278	0.610826728	0.703962657	0.783089376	684.2657474	1.002943074		1027	504.6838613	314.4933751	7500.587302	5.326923282	5.066025481	4.502284291	0.888721209	0.951022798	0.15480587	0.93604854	508.9385356	1.008430375
1153	261.6879281	242.7719857	7057.010204	9.047222169	3.547514647	2.067636756	0.582840936	0.392110924	0.771461702	0.760773931	277.9728026	1.062230133		1169	508.6892888	342.4790031	7500.031496	7.284643318	4.961901929	3.358940904	0.67694625	0.681145488	0.538901116	0.861953496	508.5661388	0.999757907
1156	317.7639127	249.1673849	7111.504202	6.74616117	3.830908741	2.88838506	0.753968642	0.567864989	0.571847605	0.852190949	312.6815227	0.984005767		941	464.6295866	319.5895679	7499.577586	7.558353468	4.52791694	3.293540758	0.727385418	0.599061285	0.564251557	0.8714069	472.1470723	1.016179524
1157	639.5332528	448.0619356	7071.129436	9.498046977	6.131505848	2.682027211	0.437417378	0.645554382	0.717623295	0.770720568	654.2643383	1.02303412		1377	351.1424749	261.8260531	7499.387833	6.562663494	3.852909919	3.343263797	0.867724361	0.587095456	0.49056297	0.870419205	354.1018912	1.008427964
1158	311.0882002	255.1270391	7229.918455	8.025944178	3.291302642	2.834629279	0.861248444	0.410082922	0.646816721	0.820223553	313.6525561	1.008243179		825	475.3107265	343.1950652	7499.157303	8.617377267	3.875444566	3.348543559	0.864041145	0.44972437	0.61141964	0.819864687	468.4262215	0.98551578
1159	236.3202208	249.3729129	6829.954802	13.25347056	3.098871183	1.530722096	0.49396119	0.233815827	0.884504056	0.678430603	263.3407704	1.114338712		1237	320.4341976	246.5441463	7498.179167	6.366075273	3.85060442	3.055986861	0.793638226	0.604863162	0.519957473	0.870540244	313.7912046	0.979268776
1160	81.4436919	97.49258509	6651.983607	4.043002979	2.787557717	1.561637186	0.560216987	0.689477038	0.613743251	0.819485532	73.72192739	0.905188918		1515	566.1004158	403.3681321	7497.839623	9.877175173	4.831490604	2.866984738	0.593395491	0.489157124	0.709736368	0.789760227	573.0966709	1.012358682
1161	846.4803388	491.356353	7878.493691	9.320373979	4.991987905	4.717637394	0.945041832	0.535599528	0.493836041	0.853717335	919.4328781	1.086183383		1904	495.3378638	317.2667063	7497.638814	5.850596404	4.86509086	4.090198295	0.840723927	0.831554687	0.300892078	0.918166502	487.6677859	0.984515462
1162	116.1573966	126.6065856	6659.114943	5.203580913	2.328133583	2.154928506	0.925603462	0.447409894	0.585875853	0.825919122	109.353247	0.941423019		1729	3894.610644	1928.659781	7497.530682	20.2032283	16.25577031	3.324060247	0.204484942	0.804612514	0.835468857	0.612061377	4572.838056	1.174145114
1164	767.7069318	469.8958836	7165.038261	8.476634038	6.263181902	3.465793116	0.553359805	0.738876053	0.591135691	0.837529086	770.743202	1.003954986		1456	489.9972939	311.0556421	7497.155313	5.716974918	4.753416878	4.237298502	0.891421605	0.831456661	0.258821569	0.927147869	482.3362023	0.984365033
1165	230.9796508	192.0461719	7049.462428	5.791383179	3.156117739	2.911257676	0.922417323	0.544967867	0.497312199	0.884019518	222.8972716	0.965008263		7	516.7001437	319.1500616	7497.01292	5.416279153	5.22065659	4.375319131	0.838078325	0.963882481	0.192190984	0.940882031	518.2323395	1.002965348
1166	309.7530577	273.5037189	6755.646552	7.538397758	4.767649275	2.107099045	0.441957645	0.632448622	0.720484496	0.756803324	317.2173321	1.0240975		1909	436.5915943	315.6274013	7496.960245	6.737801294	5.17375944	2.960904758	0.5722927	0.767870588	0.560553268	0.843959544	432.3520056	0.990289349
1167	388.5264646	362.5826374	6769.508591	9.125547132	6.318490054	1.772941642	0.28059578	0.69239575	0.805716675	0.664564379	428.208485	1.102134665		2103	578.1166982	373.1391721	7496.464203	7.968920107	4.656488472	3.742423202	0.803700734	0.584331178	0.530372604	0.863907478	581.7005993	1.006199269
1168	433.9213093	386.0024479	6629.590769	10.39360659	5.558459491	1.908575445	0.343364101	0.534796025	0.816370244	0.680952902	461.8688369	1.064406903		1050	479.316154	320.6643947	7496.376045	7.215631511	4.145564874	3.854946269	0.9298965	0.574525579	0.465750674	0.886375924	483.0198746	1.007727093
1169	134.8493915	159.8315218	6719.722772	8.91682016	2.147774046	1.70189197	0.792398052	0.240867709	0.809136896	0.696605018	136.527204	1.012442121		1820	931.9294581	574.8684947	7495.974212	14.2173749	4.630009864	3.884602911	0.839005321	0.325658562	0.726770734	0.777985333	1071.116162	1.149353261
1172	26.7028498	43.07150095	6543.75	2.963626592	1.660714834	1.070885973	0.644834352	0.560365749	0.638656916	0.801534801	22.0775251	0.826785353		2295	758.3609344	447.0620587	7494.961268	8.33287521	5.576685665	4.177759924	0.749147464	0.669239071	0.498641247	0.87183345	813.2107905	1.072326848
1173	106.8113992	120.8645702	6756.2	4.94674363	3.087367309	1.762125078	0.570753299	0.624121147	0.643780796	0.799783753	112.7283229	1.055395995		1880	455.2835891	315.0537972	7494.935484	7.027054729	4.872733648	3.113113189	0.638884334	0.693424747	0.556981793	0.869631835	446.508293	0.980725648
1174	583.4572682	393.2700329	7516.610984	9.727523114	4.242601617	3.329907591	0.784873974	0.43614408	0.657681863	0.822795187	575.6457669	0.986611699		1813	761.0312194	442.0963633	7494.607018	7.001365621	6.086135358	4.239237541	0.696540135	0.869278322	0.394512761	0.886257319	756.6599135	0.994256075
1175	68.092267	90.71841012	6554.647059	5.270511161	1.870272451	1.545663643	0.826437689	0.354855989	0.706733636	0.753494936	63.82064882	0.937267206		138	893.2103259	494.6409191	7494.382661	9.249763445	5.318190056	4.431534509	0.833278702	0.574954169	0.520902936	0.88283478	913.1396998	1.022312073
1176	267.028498	226.8238891	6894.155	6.839641047	3.8788019	2.525064159	0.65099075	0.567106062	0.630819199	0.820681065	280.6027588	1.050834502		1216	825.1180589	536.7780431	7494.34466	11.54470038	5.869150196	2.974654644	0.50682885	0.5083848	0.742335916	0.766913356	844.2732914	1.023215141
1177	128.1736791	141.961928	6625.708333	5.658687103	2.503298062	2.000675878	0.799216006	0.442381425	0.646441685	0.776544297	118.7117176	0.926178592		1712	359.1533299	272.0497689	7493.613383	7.27750811	3.78259483	3.162969157	0.836190313	0.519765114	0.565377447	0.853362944	364.717069	1.015491264
1178	548.7435635	380.7276826	7675.172749	9.198344563	4.42383608	3.273045088	0.739865815	0.480938287	0.644170202	0.816004267	557.8909257	1.016669648		2221	543.4029935	352.0888773	7493.135135	7.453803543	5.276083397	3.315287242	0.628361417	0.707837732	0.555222079	0.879109942	546.1341894	1.005026097
1179	487.3270089	356.5595375	7524.594521	9.647076775	3.988748635	3.104841486	0.778399887	0.413467077	0.678157274	0.80367425	500.449714	1.026927925		1858	603.4844056	378.5576674	7493.097345	7.460144066	4.978064232	3.89801395	0.783038098	0.667287949	0.477488113	0.882427336	606.3727954	1.004786188
1180	628.8521129	447.7060137	7013.352442	8.357260255	7.370977626	2.474280349	0.335678722	0.881984933	0.703936425	0.762783823	638.4494763	1.015261718		2076	284.3853504	219.6256622	7492.943662	5.142518961	3.957148614	3.282001704	0.829385506	0.769496164	0.361791035	0.896147176	279.7600353	0.983735748
1182	30.70827727	44.5680047	6434.695652	2.620417521	1.688041982	1.40745705	0.833780833	0.644188175	0.462888246	0.878733085	26.07819318	0.849223581		535	825.1180589	459.6082925	7492.739482	8.13003973	5.307128224	4.502655449	0.848416556	0.652780109	0.446170548	0.898545219	813.7847987	0.98626468
1183	129.5088215	140.67953	6692.979381	6.452591137	2.748883986	1.802679495	0.65578595	0.426012423	0.720627038	0.791328153	133.9361117	1.03418524		1187	599.4789781	392.6738503	7492.648107	7.995878499	5.166258703	3.521084395	0.681554021	0.646115208	0.559637581	0.843351716	609.266613	1.016326903
1184	24.03256482	38.30116949	6429.666667	3.014618108	1.280957743	1.233697913	0.963105864	0.424915428	0.59076146	0.825676476	19.95558878	0.830356183		1535	811.766634	498.6264111	7492.460526	8.568244538	7.018747901	3.270163404	0.465918345	0.819158215	0.61833916	0.818980875	823.7768059	1.014795104
1185	648.8792502	414.207828	7589.047325	9.174012858	4.810915388	3.645838315	0.757826322	0.524406872	0.602590669	0.842823954	674.0204562	1.038745585		2127	507.3541463	333.3329371	7492.231579	6.226434532	5.64165499	3.377539317	0.598678814	0.906081155	0.457548409	0.885075135	496.975492	0.979543571
1187	360.4884723	271.335696	7277.855556	6.114089754	5.214293284	2.712380519	0.52018181	0.852832309	0.556372146	0.862378732	362.2150494	1.004789549		42	655.5549627	404.643239	7492.154786	8.527682302	4.748188593	3.90929445	0.823323331	0.556797079	0.541575974	0.871146465	663.04952	1.011432386
1188	301.7422028	287.4960903	6833.340708	8.890681896	4.841874321	1.845782698	0.381212435	0.544601008	0.792391324	0.707061875	332.8263974	1.103015734		1639	802.4206366	513.2896661	7490.738769	10.60664875	6.337550256	2.956904297	0.46656897	0.597507319	0.721221626	0.786135215	832.5790546	1.0375843
1189	519.3704287	426.2949134	6815.701799	8.343705494	7.513689908	2.062560194	0.274506963	0.900521946	0.752800456	0.698302487	541.6359417	1.042870198		682	773.0475018	492.2585661	7489.763385	9.6543022	6.475163015	3.098071251	0.478454557	0.670702334	0.679099412	0.802740283	811.244203	1.049410549
1190	618.1709729	445.7959677	7069.12311	11.33740338	5.144761729	2.695625404	0.523955345	0.4537866	0.762236086	0.755053477	658.6080198	1.065414017		1199	320.4341976	239.3500768	7489.741667	5.635562472	4.381567277	3.052122868	0.69658245	0.777485353	0.458417348	0.899116175	315.6874922	0.985186645
1191	1271.055651	736.8048038	7411.144958	13.12256827	7.574187838	3.247353418	0.428739488	0.577187916	0.752536748	0.751488592	1351.988751	1.063673924		1947	520.7055712	345.8776793	7489.312821	8.021605327	4.091670508	3.850000335	0.940936062	0.510081254	0.520046153	0.870100748	529.3114891	1.016527417
1192	242.9959332	213.1386456	6851.796703	5.099811195	4.410144615	2.623088447	0.594785132	0.864766252	0.485649891	0.826953621	247.1203286	1.016973104		377	492.6675789	333.030833	7489.262873	7.328146061	4.514129593	3.579117809	0.792869973	0.615998856	0.511593003	0.865870626	495.9441166	1.006650606
1193	73.43283696	96.19590019	6514.545455	5.748691319	2.134363858	1.327844448	0.622126561	0.371278216	0.76901796	0.755655355	68.24538043	0.929357808		1289	607.489833	387.6022471	7488.958242	8.355186702	4.684289959	3.728057504	0.795863949	0.560644558	0.553803208	0.863449541	611.1828243	1.0060791
1194	723.6472297	439.3854982	7730.352399	8.514262587	4.980534546	4.148245543	0.832891631	0.5849637	0.51278863	0.857342044	736.8448651	1.018237665		980	821.1126314	496.3515721	7488.84878	10.70445688	4.996732151	3.681289272	0.736739365	0.466789881	0.65609752	0.826895739	824.7821649	1.004468977
1196	26.7028498	47.2129185	6525.15	3.977650295	1.214839539	1.118545211	0.920734941	0.305416376	0.718792471	0.680764981	22.64058629	0.847871536		1340	583.4572682	385.3574911	7488.75286	8.752420502	4.827605103	3.364342726	0.696896837	0.551573716	0.615610022	0.844406156	595.4547346	1.020562717
1197	60.08141206	86.79884499	6534.688889	6.329086266	2.051541105	1.261607297	0.614955895	0.324144911	0.800665176	0.6941986	68.61736549	1.142073116		1099	352.4776174	259.1001267	7488.530303	6.356740045	4.111966625	3.238941276	0.787686665	0.646867199	0.490471334	0.893755139	354.6301992	1.006107003
1198	245.6662182	211.7375405	7076.652174	6.364485664	3.676791334	2.458052232	0.668531882	0.577704394	0.613786194	0.837388714	240.9417234	0.980768643		583	783.7286417	487.9635891	7488.27598	8.50731782	6.320378324	3.584731244	0.567170359	0.742934313	0.578629679	0.814558561	807.3854953	1.030185006
1199	447.2727342	360.5561362	7133.104478	10.93549993	4.301103827	2.437596792	0.566737491	0.393315702	0.777093246	0.745158556	480.2518511	1.073733797		1793	758.3609344	512.6078094	7488.272887	14.27051096	4.45389364	3.068332154	0.688910064	0.312104707	0.784987926	0.753074896	816.9027267	1.077195158
1200	1365.850767	776.7174797	7699.062561	13.89585499	6.498929344	3.771304137	0.580296221	0.467688339	0.728602224	0.747210665	1426.616543	1.044489322		1615	730.3229421	444.4106695	7487.303473	8.334580307	5.929520501	3.570852143	0.602216004	0.711436003	0.571561853	0.852623823	739.2031139	1.01215924
1201	499.3432913	378.7223866	7319.558824	9.443487207	4.470568611	2.797713951	0.625807183	0.473402305	0.703741437	0.767789927	494.7514534	0.990804246		600	555.4192759	395.5921495	7486.961538	11.91212667	4.572435649	2.707268794	0.592084613	0.383847131	0.77273002	0.79032139	617.6705449	1.112079778
1202	1875.875199	979.5921076	8309.09395	16.41229969	9.218912943	3.424404932	0.371454308	0.561707568	0.791351304	0.736117976	2170.315518	1.156961572		12	349.8073324	247.0443603	7486.89313	5.486877707	4.2172108	3.559219444	0.843974753	0.768599379	0.351321528	0.92705239	344.9800377	0.986200133
1203	1353.834485	725.5482925	7811.873767	11.52465725	8.068393771	3.645447161	0.451818201	0.700098372	0.683682813	0.797620727	1419.889411	1.048790991		22	399.2076046	274.2439491	7486.70903	5.854408969	4.366062298	3.673814155	0.841447947	0.745773369	0.37247053	0.914148708	393.3496591	0.985326067
1204	200.2713735	221.9002117	6626.573333	8.148593259	4.492333062	1.479613867	0.32936424	0.551301669	0.818420945	0.677483061	226.8775846	1.132850795		400	647.5441077	406.9273745	7486.614433	7.662726359	5.950297921	3.400314528	0.57145282	0.776524913	0.556252648	0.856853185	649.4260839	1.002906329
1205	62.75169704	89.54418621	6414.851064	5.952791906	1.763650352	1.405124173	0.796713572	0.296272804	0.763955436	0.694591719	61.7926051	0.98471608		1270	463.2944441	299.6888867	7486.538905	5.732467761	4.715998486	4.082982769	0.865772706	0.822682077	0.287744312	0.929082756	462.3612554	0.997985755
1206	213.6227984	196.6370143	6994.775	5.919030573	3.949167372	2.1618409	0.547416885	0.66719834	0.634764363	0.82121049	211.6744607	0.990879542		950	384.5210372	285.1592647	7486.392361	7.409307775	3.789519554	3.368040713	0.888777763	0.511453926	0.545431123	0.852847076	396.1208749	1.030166978
1208	535.3921386	414.9687129	6994.032419	10.65707076	5.279024502	2.340222237	0.443305811	0.495354176	0.780406616	0.734260432	551.4894872	1.030066464		44	528.7164261	338.2525664	7486.386364	6.288002069	5.313956356	3.798341831	0.714786042	0.845094562	0.395938203	0.900762178	531.6346939	1.005519533
1210	850.4857662	577.655024	6969.88383	16.33646735	4.550781444	2.989445025	0.656908063	0.278565821	0.817007866	0.725061485	930.9434663	1.094602054		578	628.8521129	393.0196448	7486.176221	8.280160508	4.9651207	3.650008516	0.735129866	0.599640634	0.559186261	0.873005359	628.5662421	0.999545409
1212	336.4559075	261.5416828	7230.452381	6.426995127	4.864097475	2.54983046	0.524214507	0.75682296	0.603262425	0.848160851	333.8951835	0.992389125		1111	526.0461411	356.3797767	7485.675127	9.207023587	3.904025672	3.548271162	0.908874956	0.4240269	0.61461257	0.849921254	534.2411437	1.015578486
1213	376.5101822	285.3619396	7075.336879	6.802072215	4.759603664	2.812663921	0.590944986	0.699728482	0.586498962	0.839631538	381.4331903	1.013075365		1448	383.1858947	267.8940739	7485.609756	5.688870673	4.540817949	3.519856717	0.77515918	0.798193211	0.381273205	0.912982589	380.8673513	0.993949299
1214	427.2455969	314.3311209	6923.428125	7.304962971	4.966772439	2.882003745	0.580256853	0.679917538	0.605473189	0.834921688	438.0013321	1.025174596		526	416.5644569	291.9397993	7485.487179	7.07342744	4.215506254	3.325540719	0.788882881	0.595963738	0.52985441	0.882724876	415.3655942	0.997122023
1215	230.9796508	196.7495129	7305.404624	5.573690257	3.763779112	2.665607945	0.708226457	0.675275973	0.52175169	0.858990626	234.2350283	1.014093785		1703	584.7924107	399.2923887	7485.146119	9.692438227	4.502688148	3.349060505	0.743791352	0.464556806	0.654466665	0.812135545	612.2326887	1.046923109
1217	324.4396251	261.2128743	7029.353909	7.131332532	4.433105184	2.448884377	0.552408363	0.621637704	0.656602133	0.793790995	324.291536	0.999543554		1508	331.1153376	247.393515	7485.020161	5.630740562	4.268453169	3.290133969	0.770802405	0.758062483	0.415683615	0.890451914	331.2365326	1.000366021
1218	615.500688	463.2154269	7146.123644	10.51724951	6.359184274	2.321277313	0.365027528	0.604643283	0.779288557	0.725089526	650.3081894	1.056551523		1502	448.6078767	308.815817	7484.440476	6.335780538	5.02514124	3.465462913	0.689624977	0.793136885	0.453032994	0.880401191	462.1662877	1.030223301
1220	217.6282259	204.2654835	6943.257669	6.509072456	3.595987048	2.308043098	0.641838546	0.552457677	0.645411368	0.80011407	226.2922852	1.039811285		1252	375.1750397	281.4189359	7484.281139	7.528396994	4.083218094	3.146893358	0.770689511	0.542375501	0.58199689	0.851292901	405.205867	1.080044843
1221	456.6187316	344.3534252	7366.614035	8.155868204	5.229564726	2.588090493	0.494895967	0.641202702	0.682671369	0.795740468	462.3850763	1.012628358		345	586.1275532	384.0227849	7484.236902	8.983271769	4.33658963	3.574678588	0.8243064	0.482740558	0.602073868	0.848187149	583.322158	0.995213678
1222	153.5413864	163.9682579	6836.834783	6.770888838	3.031430815	1.802708651	0.594672536	0.447715343	0.733755982	0.759138994	154.9913628	1.009443554		1915	559.4247034	375.8251706	7484.159905	7.150988467	6.103405258	3.019307162	0.494692231	0.853505118	0.577777649	0.842262524	551.9937896	0.986716865
1223	344.4667625	337.5894283	6743.577519	7.981409673	6.645625094	1.68703284	0.253856156	0.832638013	0.788629715	0.661827976	374.8241686	1.088128695		1256	515.3650012	334.993052	7483.544041	6.096012877	5.551675741	3.81595309	0.68735158	0.910706039	0.374024766	0.891578292	540.9555793	1.04965525
1224	206.947086	193.0810374	6811.922581	6.117640438	3.701067391	2.145936976	0.579815699	0.604982824	0.649221461	0.813651118	203.5244141	0.983461126		2174	910.5671783	566.8853606	7483.016129	9.926426731	7.220666521	3.075301423	0.425902708	0.727418508	0.690190488	0.777765269	923.3078499	1.013992017
1225	176.2388087	172.1791772	6790.416667	5.313025582	3.692182933	2.097565672	0.568109899	0.694930389	0.605203167	0.813168962	172.3571458	0.977974982		34	401.8778895	282.9694484	7481.299003	6.692283103	4.181110586	3.329943663	0.796425637	0.624765946	0.502420383	0.887061772	390.293622	0.971174658
1226	424.5753119	366.2074485	6805.540881	9.246282406	5.768472272	2.044428851	0.354414263	0.623869358	0.778891801	0.70702056	456.7605356	1.075805688		1737	611.4952605	421.6575591	7481.076419	9.12604	5.253371126	3.125539621	0.594958846	0.575646296	0.657514144	0.796878152	627.6738979	1.026457502
1228	116.1573966	128.5943645	6789.37931	5.013509441	2.938106997	1.89637982	0.645442736	0.58603799	0.621746036	0.792542863	117.0101077	1.007340996		531	973.3188753	606.9643277	7480.820302	11.99183915	6.505041158	3.068951804	0.471780536	0.542455672	0.744079973	0.759231703	1002.800451	1.03028974
1230	122.8331091	142.4909981	6787.728261	6.788848145	2.883703075	1.572834592	0.545421824	0.424770596	0.768320846	0.73453264	128.9787895	1.050032767		445	1333.807348	818.3582704	7480.754755	17.32307367	6.556266872	3.304611324	0.504038562	0.378470184	0.809236433	0.697399015	1572.137661	1.178684211
1232	779.7232143	572.0090843	7293.458904	15.70505072	4.481899243	2.90010519	0.647070591	0.285379482	0.81533933	0.688062656	855.0741791	1.096638093		228	485.9918664	343.5616187	7480.228022	8.157760365	4.855556185	2.962435077	0.610112408	0.595207014	0.636856816	0.832142469	491.5269991	1.011389352
1233	32.04341976	45.75238751	6695.708333	2.319422858	1.803190058	1.594792086	0.884428172	0.777430494	0.31241857	0.911910607	27.93920975	0.871917229		2223	367.1641848	271.9366113	7479.294545	6.802384726	4.528106223	2.829710062	0.624921308	0.665664529	0.584012052	0.863821297	365.0970683	0.994370049
1234	671.5766726	435.0487977	7666.353877	7.413537717	7.280404993	2.972026093	0.408222633	0.982041944	0.599108252	0.823621095	671.9272706	1.000522052		1594	954.6268805	616.5920064	7479.037762	12.26515118	7.043031886	3.020152084	0.4288142	0.574231151	0.753761528	0.736236529	1092.823393	1.14476495
1236	340.461335	260.4344024	7119.843137	6.232019187	4.375800574	3.024118043	0.691100518	0.702148123	0.514745069	0.860940441	345.4408163	1.014625688		117	419.2347419	279.1986529	7478.859873	5.437210267	4.583878106	3.998550653	0.87230737	0.843056987	0.264595177	0.930641784	417.4460923	0.995733537
1237	403.213032	326.8542076	6995.119205	9.444702579	4.250304972	2.433693345	0.57259264	0.450019991	0.742321865	0.766562498	409.2256461	1.014911755		1046	435.2564518	317.0781934	7478.782209	6.812276767	4.834119281	3.184905394	0.65883881	0.709618744	0.532475631	0.83593052	439.3339773	1.009368099
1238	90.78968933	107.2815314	6688.323529	5.145798814	2.382306812	1.747768582	0.733645462	0.462961515	0.660350386	0.807968609	89.74763908	0.988522372		1893	498.0081488	329.6962467	7478.128686	7.407227239	4.212062108	3.87944928	0.921033256	0.568642216	0.476261608	0.88525953	507.0013574	1.018058356
1239	247.0013607	241.7708458	6827.054054	7.983917434	4.091256859	1.915760273	0.468257149	0.512437271	0.760047585	0.728119777	262.1214464	1.061214585		126	457.9538741	326.383044	7477.892128	8.40215411	4.198331072	3.100553704	0.738520534	0.499673181	0.630981096	0.83831612	458.1368165	1.000399478
1240	154.8765289	150.7439735	6731.922414	4.642473702	3.735970406	2.063913173	0.552443662	0.80473701	0.555428139	0.849703546	149.9453188	0.968160378		303	977.3243028	554.0432296	7477.579235	10.50611142	5.843592555	3.862466178	0.660974588	0.556208889	0.632360059	0.835223249	993.28809	1.016334176
1242	703.6200923	499.170013	7398.098672	13.02314474	4.693180369	2.935694014	0.625523373	0.360372281	0.774578716	0.738253091	751.5926239	1.068179593		1444	708.9606623	446.4464812	7477.329567	8.720015183	5.248360398	3.743888248	0.713344352	0.601875144	0.570655765	0.831538188	717.7155854	1.012348955
1243	21.36227984	34.78005019	6554.3125	2.889212723	1.371887252	1.071433185	0.780992158	0.474830822	0.629160852	0.843873336	17.78900437	0.832729676		1015	344.4667625	256.4804736	7477.209302	6.239598189	4.217646757	3.200995508	0.758952964	0.675948455	0.486986916	0.881205319	352.8584326	1.024361335
1244	140.1899615	150.2692966	6871.32381	7.470431895	2.392806359	1.906484359	0.796756642	0.320303617	0.744795966	0.783376414	142.7496726	1.018258876		474	320.4341976	248.2662168	7476.975	6.669379169	3.969801915	2.766521819	0.696891653	0.595228104	0.585190503	0.863130599	306.8152589	0.957498485
1245	794.4097816	491.2287743	7768.805042	9.196944779	5.819188869	3.650571597	0.62733341	0.632730652	0.603066922	0.8183572	818.3809504	1.030174816		974	524.7109986	336.1096115	7476.366412	7.111276724	4.620287686	3.77671518	0.817419918	0.649712825	0.468911797	0.899584747	519.7798508	0.990602164
1246	794.4097816	515.7342819	7441.766387	10.18364265	6.648979878	2.836560593	0.426615909	0.652907816	0.721459139	0.779085563	804.5237039	1.012731367		462	692.9389524	446.7671914	7475.840077	9.707587335	5.588331484	3.113921957	0.557218548	0.575666362	0.679228026	0.819415424	707.6032173	1.02116242
1247	556.7544184	377.3450355	7213.280576	8.702132995	4.712400847	3.231946104	0.685838537	0.541522504	0.628602998	0.832161138	555.1631879	0.997141953		698	547.408421	352.2608323	7475.2	7.382874395	4.42768387	4.059710671	0.916892622	0.599723581	0.450117874	0.884247017	555.8860528	1.01548685
1248	37.38398972	54.49420661	6568.107143	3.175844823	1.864904384	1.336315203	0.716559634	0.58721521	0.579225284	0.827700403	33.15227699	0.886804143		1550	809.096349	509.8734706	7474.955446	12.02687153	5.130389394	3.694126614	0.720047998	0.426577218	0.692843928	0.796960875	954.7801624	1.180057435
1249	140.1899615	146.3984608	6869.685714	5.324073351	2.935481584	2.096692481	0.714258435	0.551360094	0.606186402	0.806558314	137.2608669	0.979106246		810	636.8629678	395.7352046	7474.790356	7.525342264	5.171855233	3.91237562	0.75647431	0.687258473	0.480106621	0.875384821	637.8253415	1.001511116
1250	643.5386803	469.790279	7256.470954	11.41091813	5.832791756	2.459706431	0.421703111	0.511158847	0.784442724	0.736654005	685.7549428	1.065600194		1340	608.8249755	395.5863087	7474.469298	8.245521506	5.469718484	3.298205966	0.602993733	0.663356281	0.60000032	0.848464353	623.088141	1.023427366
1252	372.5047548	280.3329349	7284.716846	7.710793905	3.648654576	3.317656226	0.909282081	0.473187926	0.569738698	0.849524837	390.9775648	1.049590803		559	1121.519692	665.1547498	7474.388095	11.08262643	7.645792018	3.243254387	0.424188152	0.689889898	0.707356879	0.763696082	1151.157635	1.026426592
1253	726.3175146	497.4651094	7576.523897	12.2594978	4.956833336	3.050626264	0.615438539	0.40432597	0.751162216	0.756185121	776.5235138	1.069124038		1193	361.8236148	262.3123256	7473.785978	6.346865116	3.997660085	3.459022718	0.865261839	0.629863722	0.455002957	0.894847591	367.6267936	1.016038695
1254	511.3595737	374.7757487	6894.078329	8.621370997	5.695048224	2.705028898	0.474979103	0.660573385	0.686241446	0.791117397	556.3322783	1.087947321		1732	758.3609344	495.8612967	7473.487676	9.47699862	6.58962127	3.016676947	0.457792159	0.695327871	0.681684353	0.785807609	789.1302397	1.040573431
1255	554.0841334	388.1954021	7749.961446	10.11489932	4.446351949	3.036614984	0.682945259	0.4395844	0.699787918	0.806325776	572.0628436	1.032447618		396	799.7503516	472.3380499	7473.1202	9.508782402	5.380556718	3.791739934	0.704711451	0.565851283	0.601238121	0.853343756	812.6045969	1.016072822
1256	429.9158818	298.8221846	7454.512422	6.094134329	4.913683496	3.426195601	0.697276413	0.806297208	0.437787975	0.88353539	429.7540363	0.999623541		1131	510.0244312	336.5743025	7473.094241	7.231162826	4.926878882	3.437265024	0.697655677	0.681339779	0.524659435	0.879619754	512.95782	1.005751467
1257	53.40569961	86.56988399	6590.4	6.030210284	1.699235984	1.25726792	0.739901892	0.281787186	0.791505128	0.629742616	53.96380907	1.010450373		386	963.9728779	579.6089055	7472.860111	9.486073472	7.29419764	3.328373139	0.456304217	0.768937502	0.649130576	0.79195275	964.683007	1.000736669
1259	511.3595737	383.3263053	6921.981723	9.884896097	4.970221998	2.649836025	0.533142388	0.502809736	0.731930817	0.77312478	545.3251222	1.066422045		1969	499.3432913	314.299704	7472.649733	5.908447423	4.577110006	4.401287036	0.961586466	0.774672207	0.25508569	0.93131968	498.577904	0.998467212
1261	392.5318921	321.1990504	6908.914966	8.669521496	4.758522792	2.368294568	0.497695329	0.548879519	0.726825227	0.765089925	409.2527532	1.042597459		2112	647.5441077	408.2821949	7472.583505	7.477996927	6.59803899	3.386340953	0.513234456	0.882327053	0.547159355	0.85747957	699.8733427	1.080811846
1262	582.1221257	390.4382873	7820.431193	7.177309538	6.415214097	3.022958649	0.47121711	0.893818786	0.578817294	0.833155017	583.0336853	1.001565925		1618	611.4952605	397.3357309	7472.399563	9.347502144	4.685455108	3.397357118	0.725085833	0.501252103	0.636549202	0.845223038	623.2713509	1.01925786
1264	168.2279538	190.4724627	6531.206349	10.02617258	2.267519099	1.879109413	0.828707204	0.226159991	0.812579586	0.688879708	178.9479827	1.063723232		309	563.4301308	341.6858955	7471.42891	6.144432982	4.846431099	4.433710397	0.914840283	0.78875156	0.2784183	0.932868105	553.0441287	0.981566477
1265	62.75169704	74.79067489	6716.787234	2.8332904	2.278039713	2.159796859	0.948094472	0.8040262	0.237707205	0.902850975	58.39207327	0.930525803		1021	805.0909216	529.6014452	7470.555556	11.79390331	5.981170376	2.834613286	0.473922846	0.507140869	0.759654356	0.763118325	837.5797405	1.040354223
1267	138.854819	135.6122875	7017.951923	4.49343973	3.225809546	2.113158369	0.655078466	0.717893137	0.529723665	0.873492687	128.3034395	0.924011428		322	440.5970218	294.5045357	7470.472727	6.588172948	4.244222304	3.839759468	0.904702721	0.64421841	0.417173851	0.91214047	449.7340232	1.020737774
1269	375.1750397	273.5243584	7521.733096	6.979612974	3.696331803	3.480176393	0.941521643	0.529589795	0.501379746	0.879938079	376.0903206	1.00243961		207	675.5821	446.019037	7470.371542	8.670712009	6.570698815	2.856674595	0.434759631	0.757803835	0.670537484	0.804531745	681.7351774	1.009107816
1270	576.7815557	404.1761665	7433.236111	8.828300813	5.508437236	2.87829484	0.522524759	0.623952146	0.673969555	0.79897605	586.3128554	1.016524973		864	440.5970218	314.7693706	7470.036364	7.675270222	4.033287654	3.401700946	0.843406481	0.525491291	0.55679724	0.851928912	441.1005626	1.00114286
1271	528.7164261	458.9743335	6808.434343	14.25128877	5.101237367	2.030444998	0.3980299	0.357949197	0.857525517	0.650157183	618.3146141	1.169463598		1067	640.8683953	430.8673255	7469.7125	11.74831888	3.730823178	3.561817286	0.954700107	0.317562301	0.696823237	0.802072248	653.9441194	1.020403135
1272	1567.457283	935.346277	7785.524702	23.93121152	5.976135383	3.033694493	0.507634834	0.249721389	0.873232724	0.678329452	1817.37925	1.159444196		1181	730.3229421	477.1833006	7469.698355	11.16227239	4.990475867	3.215182452	0.644263701	0.447084222	0.711959864	0.792881176	750.2202945	1.027244594
1273	757.0257919	511.9243606	7374.610229	10.29689086	6.761939893	2.670645503	0.394952565	0.656697248	0.740635738	0.75791378	778.9010138	1.02889627		1397	604.819548	366.8301595	7469.682119	6.20407367	5.26472123	4.452896701	0.845799142	0.848591024	0.282262439	0.910746498	609.2331913	1.007297455
1274	895.8806109	502.7501419	8057.687034	8.315201026	6.541628069	4.034222469	0.616700067	0.786707146	0.51483765	0.869386674	919.1937325	1.026022576		1607	479.316154	308.9174096	7469.593315	5.517050788	4.987135306	4.112772875	0.824676417	0.903949501	0.254534164	0.921372291	474.0034134	0.988915999
1275	102.8059717	128.1008585	6739.038961	7.98004209	1.855032366	1.718263684	0.926271539	0.23245897	0.784679872	0.708627718	106.5454956	1.036374579		1709	277.709638	214.8948546	7469.461538	5.059603614	3.937121272	3.328274016	0.845357251	0.778148166	0.342186805	0.905717106	277.7173229	1.000027673
1276	895.8806109	516.318701	7582.758569	10.07108829	5.669425329	3.887407712	0.685679321	0.562940684	0.614003214	0.8460358	929.7456267	1.037800813		473	635.5278253	373.5626763	7469.415966	6.341955952	5.240719519	4.552639981	0.868705139	0.826356972	0.282139451	0.925913224	633.8201702	0.997313013
1279	712.9660897	514.8953611	7498.275281	13.58044938	4.868299542	2.628763517	0.539975713	0.358478531	0.8064303	0.720184153	728.0003054	1.021086859		2041	711.6309473	466.5696607	7469.195122	8.632651515	6.660354695	2.993039037	0.449381328	0.771530587	0.65328856	0.798052863	720.8461082	1.012949354
1280	658.2252476	489.3668372	7236.306288	9.117563266	7.954728591	2.37239717	0.298237349	0.872462122	0.739799209	0.720794717	720.7425444	1.094978576		1421	411.223887	298.0814447	7469.074675	7.503598024	3.924103232	3.382486896	0.861977042	0.52296288	0.549218004	0.86004985	417.1907939	1.014510118
1281	388.5264646	317.5533854	7323.652921	7.895548114	4.574183571	2.602337326	0.568918428	0.579337052	0.670404475	0.770200554	393.6842807	1.013275327		1905	658.2252476	433.4790144	7468.634888	8.250613434	6.407861976	3.00117781	0.468358685	0.776652794	0.636247919	0.814280964	664.6296689	1.009729832
1283	773.0475018	504.1779706	7627.248705	10.55680859	6.026301129	2.986353004	0.495553233	0.570844974	0.717115928	0.780173672	795.8170294	1.029454241		1228	341.7964775	262.1702636	7468.222656	7.77086422	3.574937179	2.991447801	0.83678332	0.460043707	0.6150431	0.851913811	348.1030058	1.018451122
1284	212.2876559	203.79565	6781.138365	6.87188737	3.098209318	2.38034928	0.768298406	0.45085275	0.653610551	0.780069273	212.2834249	0.999980069		123	522.0407137	353.8846845	7468.122762	7.717629175	4.876468218	3.369992442	0.691072369	0.631860913	0.563338382	0.850808474	531.2596619	1.017659443
1285	364.4938998	268.7864139	7411.054945	5.370051894	5.068944372	3.146689238	0.620778018	0.943928378	0.414030013	0.87404822	358.7884648	0.984346967		1561	564.7652733	343.7724475	7467.98818	5.679526002	5.328132431	4.48468059	0.841698409	0.938129772	0.210377664	0.928052908	568.4695793	1.006559019
1286	1066.77885	704.2584721	7029.979975	11.50529135	9.66948573	2.578128543	0.266625198	0.840438146	0.775918013	0.695679635	1201.41811	1.126211032		469	579.4518407	375.2835942	7467.822581	7.747201052	5.363592495	3.31221219	0.617536137	0.692326488	0.572463375	0.863370347	576.510686	0.994924246
1287	404.5481745	293.6453343	7514.009901	7.184829988	4.238623408	3.439376386	0.811437123	0.589940669	0.521300241	0.857531784	438.7424364	1.084524574		1284	307.0827727	240.1400637	7467.521739	5.475157153	4.587127403	2.857686373	0.622979508	0.837807441	0.478063133	0.86956271	300.6357095	0.979005454
1288	34.71370474	51.83306918	6551.538462	3.064273313	2.026187658	1.199131282	0.591816497	0.661229417	0.608673522	0.825499088	31.18620335	0.898383033		2069	862.5020486	498.4912794	7467.210526	9.390059341	5.348138292	4.305260683	0.80500175	0.569553194	0.541508682	0.852520614	905.6471565	1.050023195
1290	76.10312194	89.5764436	6449.859649	3.794619761	2.662132745	1.681871089	0.631775817	0.701554546	0.556774803	0.867086749	71.16710279	0.935140386		1248	502.0135763	321.6419928	7467.06117	6.344562923	4.795010096	3.906487806	0.814698557	0.755766812	0.384277869	0.912750733	497.8130958	0.991632735
1291	206.947086	200.3997546	6838.354839	7.470880492	2.958042789	2.277626463	0.769977524	0.395942994	0.695132794	0.776806979	210.8372537	1.018797886		1159	515.3650012	357.5535833	7466.321244	8.692568404	4.442884064	3.186371306	0.717185337	0.511112925	0.633437304	0.831582085	515.463703	1.000191518
1292	516.7001437	391.2369749	7168.51938	10.81390539	4.755981345	2.635103357	0.554060911	0.439802382	0.756322692	0.756120991	567.6870298	1.098677902		1384	734.3283696	485.1649503	7465.683636	11.53849462	5.123141938	2.998774305	0.585338908	0.444004362	0.740106972	0.781367155	742.5367115	1.011178026
1293	481.9864389	405.7545506	7168.462604	9.144740935	6.999894354	2.048002526	0.292576205	0.765455731	0.776045867	0.698538073	549.1386217	1.139323801		1204	615.500688	392.7629968	7465.650759	9.23932183	4.147609074	3.905776421	0.94169348	0.448908389	0.577265898	0.858309722	626.9514332	1.018603952
1296	508.6892888	381.8012295	7303.614173	9.859210311	4.881900974	2.635418836	0.539834554	0.49516146	0.732694734	0.774305901	531.3361341	1.044519996		1432	686.2632399	452.5964497	7465.55642	9.595345749	5.891884023	3.049486606	0.517574106	0.614035614	0.682191066	0.801152074	722.1545588	1.052299638
1297	161.5522413	167.8612649	6936.876033	8.005133107	2.81825198	1.946028496	0.690509049	0.352055605	0.756902419	0.781002098	183.901886	1.138343142		1657	935.9348856	585.3774871	7465.415121	10.22188393	5.316209278	4.563771696	0.858463514	0.520081163	0.553529298	0.766919314	1038.832514	1.109941012
1298	221.6336534	211.9949818	6946.343373	6.930774296	3.850764492	1.989919033	0.516759474	0.555603794	0.712886476	0.775647506	222.4604082	1.003730277		1000	678.252385	459.2147944	7465.015748	11.45578487	4.970566515	2.870895819	0.577579198	0.433891398	0.749393354	0.782806661	684.757474	1.009590956
1299	830.4586289	520.5642016	7808.036977	9.075192033	6.872134474	3.265121408	0.475124784	0.757243973	0.640214621	0.79333815	852.9732598	1.027111081		689	773.0475018	445.2068188	7464.797927	7.116269567	6.41179169	4.056302045	0.632631601	0.90100461	0.42999601	0.887524299	775.2659161	1.0028697
1300	457.9538741	361.2632362	7242.623907	9.5898186	5.069207495	2.358499636	0.465260031	0.528603064	0.754062122	0.759760159	480.2583046	1.048704535		1405	615.500688	391.3384466	7464.338395	7.002183185	5.91195122	3.569431823	0.603765439	0.844301136	0.490240154	0.863241775	618.9449313	1.00559584
1301	256.3473581	223.6007573	6895.760417	7.199830183	3.080580335	2.676645664	0.868877086	0.427868471	0.628234889	0.813062238	248.6762354	0.970075281		1832	499.3432913	336.8745802	7463.606952	7.374200306	4.830187279	3.370182097	0.697733215	0.655011673	0.5429766	0.868360426	502.8296476	1.006981883
1303	142.8602464	154.8597765	6693.813084	7.020567305	2.531936709	1.903397516	0.751755567	0.3606456	0.728882662	0.764119314	141.7239212	0.992045896		519	791.7394967	460.5934973	7463.355818	7.81693822	6.247825577	3.889932348	0.622605785	0.799267616	0.502371358	0.873152517	795.785889	1.005110762
1304	1510.046156	867.2995143	7505.778073	13.98710701	8.537061665	3.202505596	0.375129725	0.610352209	0.771038743	0.717231668	1601.824096	1.060778235		157	691.6038099	454.239037	7463.173745	10.59953871	5.092918566	3.146977756	0.617912444	0.480484925	0.703102386	0.801609228	711.6000661	1.028912878
1305	126.8385366	124.9849844	6904.873684	4.185241019	2.778186944	2.447396525	0.880932988	0.663805724	0.41523164	0.895678418	119.1996245	0.939774518		1303	1138.876544	695.9068678	7463.060961	10.98068318	8.632815427	2.953231198	0.342093634	0.786181997	0.731052144	0.73730397	1172.648558	1.029653797
1306	616.8358305	431.6326868	7339.383117	8.402989037	6.579862031	2.654829912	0.403478052	0.783038274	0.684061243	0.782119011	614.8595116	0.996796037		312	801.0854941	493.0915058	7463.008333	11.53045083	4.561743974	3.818490369	0.837068102	0.395625812	0.668834252	0.819750122	841.3128146	1.050216014
1307	779.7232143	549.8029004	7295.751712	12.64850499	6.286542213	2.494809657	0.396849265	0.497018598	0.802758535	0.717409324	830.9541446	1.065703995		2048	608.8249755	360.6373975	7462.953947	5.990834001	5.40752695	4.452012403	0.823299161	0.902633415	0.256862667	0.93127012	604.1307663	0.992289723
1308	743.674367	468.3681248	7451.563734	9.040564578	6.40649274	3.069950983	0.479193704	0.708638568	0.66042486	0.818215129	744.7936096	1.001505017		152	911.9023208	586.2884252	7462.929722	13.45615552	5.145407227	3.645338936	0.708464612	0.382383157	0.729095065	0.751043152	1057.224633	1.159361709
1309	432.5861668	410.828701	6615.521605	12.91490785	5.52895713	1.673413394	0.302663478	0.428106588	0.870427771	0.632690835	500.5257031	1.157054343		1295	233.6499358	209.9046489	7462.857143	6.161459945	3.903692744	2.359369144	0.604394172	0.633566197	0.617076283	0.809721262	237.7079801	1.017368052
1310	38.71913221	53.68836456	6589.517241	4.660221705	1.637459337	1.409437968	0.860746851	0.351369407	0.697559889	0.849843117	45.05175131	1.163552712		1546	716.9715172	441.8067964	7462.621974	9.809701626	4.409280617	4.003910657	0.908064377	0.449481624	0.591841749	0.847077747	725.4316917	1.011799875
1311	400.542747	341.8365202	7146.57	12.56895938	3.253935252	2.423488517	0.744786952	0.258886607	0.807184633	0.720820423	415.1813199	1.036546843		1559	548.7435635	385.21819	7461.975669	10.12534146	4.356168141	3.050636277	0.700302692	0.43022432	0.698712751	0.804027548	563.629028	1.027126449
1312	712.9660897	501.8399293	7093.428839	9.809939815	7.652747402	2.501171814	0.326833186	0.780101361	0.745036987	0.740943592	786.5310226	1.103181531		180	562.0949884	366.0368047	7461.795724	7.823967117	4.718841909	3.671464967	0.778043647	0.603126501	0.530741258	0.865960755	567.7935335	1.010138046
1313	779.7232143	470.2791773	7362.890411	8.653227093	6.130316912	3.516954145	0.573698586	0.708442856	0.593567335	0.844569719	781.477256	1.00224957		2231	506.0190038	361.2371775	7461.385224	8.399028793	5.668836992	2.610699792	0.460535344	0.674939583	0.689166467	0.8167138	520.6772267	1.028967732
1314	1112.173694	658.7520907	7571.911164	11.47810113	7.93353234	3.249858974	0.409635814	0.691188573	0.716864407	0.767794088	1239.623406	1.114595151		1302	401.8778895	296.6557484	7461.196013	7.727196153	4.013532056	3.102306743	0.772961745	0.519403413	0.598521031	0.845824656	403.0157501	1.002831359
1315	281.7150654	252.4392744	6710.49763	8.735402603	3.1218794	2.525111934	0.808843523	0.357382429	0.710933537	0.769578601	288.4485045	1.023901594		534	642.2035378	409.5399617	7461.174636	9.107771552	4.797072217	3.697693705	0.770823022	0.526700982	0.594006757	0.849350934	676.7183119	1.053744292
1316	522.0407137	363.1817788	7527.764706	8.444177717	4.504961228	3.44922568	0.76565047	0.533499102	0.591526162	0.826133147	549.6150832	1.052820343		1957	447.2727342	297.5385245	7461.023881	6.040344193	4.866072793	3.798921702	0.780695617	0.805595283	0.371075293	0.913547245	467.7235526	1.045723374
1317	934.5997431	647.1587214	7191.921429	13.60585005	7.264747092	2.491904043	0.343013186	0.533942904	0.816850543	0.689894068	1031.730107	1.103927232		1593	217.6282259	180.045432	7460.417178	4.458605936	3.584519167	3.144077721	0.87712677	0.803955142	0.294829423	0.91300423	210.4805061	0.967156283
1319	309.7530577	245.6470121	7308.849138	6.423977601	4.14141921	2.787697794	0.673126205	0.644681452	0.566048021	0.851468095	310.6615555	1.002932974		2190	359.1533299	265.9485802	7460.327138	6.542304048	4.337462233	2.949559249	0.680019581	0.662986954	0.549155889	0.871605207	350.6002035	0.976185307
1320	887.869756	578.1481901	7394.760902	10.96847069	6.90207185	2.944580247	0.426622659	0.629264739	0.731541404	0.748877309	933.76493	1.051691336		41	403.213032	294.2675352	7460.036424	7.547413637	3.839878717	3.301690527	0.859842399	0.508767493	0.562540138	0.854994541	400.8119235	0.994045062
1321	506.0190038	356.7371107	7376.416887	8.857378111	4.671058857	2.92788652	0.626814307	0.527363606	0.669440947	0.823572674	507.4150844	1.002758949		356	407.2184595	278.6508208	7459.97377	5.376444728	4.865128959	3.739281418	0.768588346	0.904897047	0.304506676	0.911342277	409.7003195	1.006094665
1322	1130.865689	671.9300744	7610.702479	11.65642214	7.984707672	3.004288783	0.376255325	0.685005019	0.742263214	0.760694172	1171.263403	1.035722822		549	692.9389524	440.0067163	7459.809249	8.192134679	6.496963026	3.234619373	0.497866366	0.793073269	0.605155494	0.832638165	721.1394782	1.040696985
1323	22.69742233	40.52275073	6409.764706	3.479758197	1.299533885	0.993382565	0.764414516	0.373455226	0.714525404	0.694546475	18.81662879	0.829020517		654	534.0569961	359.5201068	7459.585	7.897928198	4.803351779	3.350881054	0.697613085	0.608178709	0.575726574	0.850890504	532.4823247	0.997051492
1324	268.3636405	228.4910683	6993.527363	6.113482228	4.474320877	2.318816423	0.518249917	0.731877629	0.62070448	0.820310728	265.6872767	0.9900271		1730	407.2184595	286.9314525	7459.583607	6.929994867	4.188598494	3.332146537	0.795527798	0.604415815	0.519170418	0.881697681	405.1486037	0.994917088
1325	651.5495352	433.9684325	7079.883197	8.906380333	5.979066634	2.917288887	0.487917106	0.671323973	0.67244955	0.805968196	650.7327696	0.998746426		30	711.6309473	421.120286	7459.422139	8.265637067	5.142320162	4.062615874	0.790035576	0.622132344	0.508493315	0.885915324	723.3189028	1.016424181
1326	395.2021771	349.2714619	7078.283784	14.33853089	3.120271939	2.499461803	0.801039733	0.21761448	0.825682155	0.692594727	468.4165327	1.185257976		1177	483.3215814	323.7949605	7459.069061	6.270279185	5.396027724	3.464067063	0.641966135	0.860572163	0.447541814	0.886444588	490.9485154	1.015780247
1327	263.0230706	219.1756746	6964.903553	5.598587978	4.102339795	2.700675008	0.658325527	0.732745437	0.517614974	0.850528949	259.8190988	0.987818666		1493	799.7503516	477.796883	7458.804674	9.667929967	5.330268557	3.726947742	0.699204496	0.55133504	0.614504061	0.845889451	804.4971301	1.005935325
1328	409.8887445	359.6289525	6804.267101	10.51095013	5.133955207	2.058368522	0.40093231	0.488438737	0.804169129	0.702793023	465.2707937	1.135114833		1601	813.1017765	465.4724464	7458.660099	8.318910517	5.273898135	4.548048233	0.862369374	0.633965004	0.453287997	0.878855168	835.818272	1.027938071
1329	679.5875275	466.7442237	7515.990177	12.23804996	5.076950172	2.907234386	0.57263402	0.414849603	0.762443004	0.771552367	756.6303868	1.113367088		1002	1543.424719	945.1452677	7458.602941	13.07837343	11.66556278	2.642403294	0.226513143	0.89197352	0.797956274	0.666666994	1688.679146	1.094111767
1330	431.2510243	332.3601693	7117.690402	9.125654464	4.53292859	2.547299908	0.561954564	0.496723672	0.720863866	0.791277677	441.3789194	1.023484918		2139	825.1180589	551.7080097	7458.381877	10.15927202	7.498623099	2.741729828	0.365631102	0.738106341	0.730125365	0.744779486	874.8979128	1.060330583
1331	514.0298587	431.0614493	7026.579221	11.24926027	6.342170578	1.998522323	0.315116457	0.563785567	0.82234189	0.683880557	597.2545904	1.161906415		1110	526.0461411	358.2792046	7457.771574	8.377290774	4.803271661	3.235098236	0.673519731	0.573368144	0.613825242	0.84458513	545.2765514	1.036556509
1332	604.819548	436.6984251	7150.558499	8.463103392	6.974656571	2.525748024	0.362132242	0.824125176	0.701557702	0.758844299	624.4980776	1.0325362		593	604.819548	366.3270563	7457.022075	6.816093401	5.241078306	4.053925299	0.773490695	0.768927008	0.405242114	0.912607837	606.6253187	1.002985635
1333	264.3582131	264.3219732	6813.141414	13.08294135	2.823147623	1.917072543	0.679055012	0.215788449	0.853467772	0.694546823	296.59658	1.121949557		1769	321.7693401	246.449297	7456.522822	5.497041543	4.968115707	2.797663481	0.563123656	0.903779909	0.491060153	0.876484916	320.0403998	0.994626771
1334	20.02713735	33.6824417	6606.733333	2.56984424	1.506008599	1.025079066	0.680659504	0.586031081	0.601112375	0.827871136	16.61805633	0.829776919		1946	602.1492631	418.4583787	7456.388027	10.50986551	4.833292787	2.918521175	0.603837033	0.459881507	0.722306516	0.791511606	621.0001728	1.031306041
1336	640.8683953	444.7148604	7218.204167	10.20428788	5.67527561	2.723322277	0.479857273	0.556165769	0.733119811	0.779398974	660.6285026	1.030833331		205	429.9158818	298.3927987	7456.167702	6.65364392	4.538117734	3.342549015	0.736549647	0.682049985	0.497636325	0.878048885	422.7676109	0.983372862
1337	534.0569961	402.5739128	7456.465	10.22399841	4.975474491	2.681399838	0.538923442	0.486646642	0.737734717	0.756514371	571.3542542	1.069837599		1740	453.9484467	317.9532078	7456.011765	7.790561432	4.064964461	3.398315477	0.836001276	0.521780683	0.563790684	0.855142352	450.7936733	0.993050371
1338	327.1099101	249.4164104	7073.714286	5.783437221	4.737155889	2.92961177	0.618432629	0.819090051	0.493447986	0.869835725	336.2036185	1.027800162		1127	472.6404415	331.1441445	7455.887006	7.486533164	5.131268937	3.021647071	0.588869363	0.685399881	0.596389009	0.849632548	486.2256622	1.028743246
1339	367.1641848	289.9986434	7048.170909	7.249088624	4.397393316	2.841749147	0.646234927	0.606613265	0.607985321	0.811820912	379.4486997	1.033457825		1893	367.1641848	270.5453469	7455.236364	6.818467596	4.051267397	3.231893894	0.797748847	0.594160981	0.526008762	0.87329079	373.9584864	1.018504805
1340	25.36770731	39.35174145	6537.157895	2.33919522	1.944269584	1.151442465	0.592223668	0.831170296	0.507761278	0.815081121	21.93581636	0.864714185		2012	614.1655455	413.6177947	7455.145652	8.073953232	6.683005092	2.881382586	0.431150739	0.827724028	0.643126173	0.812689947	651.2497324	1.060381419
1341	433.9213093	398.7461961	6891.873846	12.38344983	5.401695096	1.772045991	0.328053687	0.436202768	0.856902074	0.658584629	496.5183621	1.144258997		1728	558.0895609	340.2803969	7454.923445	5.870347158	5.313074032	4.338487923	0.816568317	0.905069818	0.260948662	0.928601633	566.8088918	1.015623533
1342	400.542747	319.1989578	7110.956667	9.785427753	3.547612088	2.821557455	0.795339903	0.362540318	0.711657219	0.781269942	410.2923772	1.024341048		1454	484.6567239	358.5772201	7454.600551	9.09842661	4.753947146	2.710415781	0.570140075	0.522502115	0.702100605	0.797845884	491.0719996	1.013236741
1344	353.8127599	294.6314181	7010.69434	9.247163223	4.081109475	2.375255273	0.582012143	0.441336373	0.743136872	0.775058163	375.4790137	1.061236496		1729	612.830403	399.6758836	7454.122004	7.791618412	5.930109328	3.204122284	0.540314201	0.761088264	0.588773203	0.844133475	620.137604	1.011923692
1345	263.0230706	231.8903119	6800.543147	5.883694825	4.815573942	2.220277523	0.461061869	0.818460863	0.622638905	0.805169711	263.5081586	1.001844279		1644	550.0787059	366.6921715	7453.68932	7.277181195	5.525361799	3.275575432	0.592825511	0.759272258	0.549884036	0.85527167	551.6963665	1.00294078
1346	606.1546905	417.8236834	7326.843612	8.702588525	5.54573754	3.270404776	0.589715029	0.637251494	0.624203216	0.798116237	661.1467686	1.090722845		608	436.5915943	305.8779113	7453.41896	7.312560603	4.298435431	3.367167389	0.783347207	0.587815358	0.539536481	0.869328827	443.3362074	1.015448335
1347	2172.276831	1192.902464	7630.020897	15.21145669	12.14084634	3.081848741	0.253841343	0.79813831	0.797399499	0.667749065	2384.073807	1.097499993		656	437.9267368	309.6989114	7453.283537	7.948518034	3.723968954	3.628206846	0.974284934	0.468511103	0.543536691	0.858759325	449.8553227	1.027238771
1348	221.6336534	208.5736722	6823.240964	8.141990031	2.889847654	2.289483608	0.792250624	0.354931367	0.718805403	0.785950465	225.6480903	1.018112939		629	496.6730063	347.4202166	7453.112903	9.164083057	4.081989617	3.39428956	0.83152822	0.445433503	0.629609472	0.840544217	531.8613236	1.070848057
1349	1053.427425	654.3054038	7608.920152	13.021731	7.068675075	2.875979623	0.406862615	0.542836822	0.779139991	0.743429221	1108.871324	1.052631911		1096	359.1533299	265.5470815	7453.100372	6.498644954	4.27722573	3.043079467	0.71146104	0.658171936	0.53173631	0.876536377	354.3128343	0.986522482
1350	652.8846777	443.8039745	7209.848671	8.559159146	6.456796788	2.888989064	0.447433791	0.754372793	0.662468122	0.792446874	668.7791532	1.024344997		312	511.3595737	341.6931181	7452.903394	6.751870795	5.576905472	3.304761966	0.592579878	0.825979294	0.510541291	0.866554408	521.2501577	1.01934174
1351	552.7489909	412.1376658	6799.806763	7.716443332	5.751395287	3.140338384	0.546013311	0.745342775	0.593032923	0.755222121	583.7883786	1.05615458		1594	862.5020486	516.1564595	7451.233746	8.689482977	7.315125817	3.367985039	0.460413822	0.841836716	0.612406739	0.826373987	896.7564311	1.039715132
1352	340.461335	299.8980878	6772.741176	7.973222141	5.175960643	2.090135041	0.403815868	0.649167997	0.737855662	0.742105744	361.316492	1.061255581		1047	712.9660897	479.0868404	7451.003745	11.36226805	5.356726126	2.99966939	0.559981847	0.471448667	0.735997305	0.777147706	764.7623062	1.07264892
1353	461.9593016	329.0668667	7136.124277	6.741219516	4.834517633	3.49760332	0.723464797	0.717157722	0.481161634	0.840502682	477.4751566	1.03358706		260	122.8331091	126.5046128	7450.641304	4.151761916	3.00020538	2.292060092	0.763967729	0.722634255	0.447930749	0.856842238	119.5908727	0.973604541
1355	156.2116713	162.5881378	6769.213675	6.520886213	3.049498272	1.814025175	0.594860207	0.467650895	0.721813092	0.77951301	151.1008588	0.967282774		243	550.0787059	379.4842956	7450.587379	9.097395546	5.089939671	2.88662887	0.567124378	0.559494159	0.682697223	0.821372898	559.8984597	1.017851543
1356	133.514249	143.5967856	6674.43	6.872902613	2.160814839	2.077195686	0.961302028	0.314396254	0.697770243	0.792133968	129.2182232	0.967823466		1602	674.2469575	434.7325504	7450.287129	8.665877668	5.813304106	3.243261215	0.557903243	0.670826929	0.62574348	0.825648667	684.3939067	1.015049307
1357	329.7801951	271.5346313	7112.105263	8.03634285	3.347742905	2.900102475	0.8662859	0.416575421	0.639126587	0.803853744	326.8229216	0.991032592		1603	762.3663619	489.5984365	7450.117338	10.32088212	5.903777449	3.067850841	0.51964202	0.572022563	0.70275304	0.796907921	783.0142132	1.027083896
1358	206.947086	214.0477891	6854.348387	8.46153266	3.011391125	1.895077205	0.629302912	0.355891922	0.776036177	0.714900976	202.2701136	0.977400153		2041	428.5807393	305.0015244	7449.439252	7.041722063	4.247190365	3.390813215	0.798366196	0.603146549	0.518468184	0.861125701	424.7888247	0.991152391
1359	156.2116713	160.01895	7014.145299	6.757405312	2.502113978	2.129327055	0.851011214	0.370277327	0.684889842	0.785434788	150.8057982	0.965393923		359	405.883317	276.5011839	7449.299342	5.611096604	4.603447611	3.707598291	0.805396	0.820418527	0.3392382	0.918900178	401.1550221	0.988350605
1360	777.0529293	487.1752632	7499.353952	9.215217304	6.498000695	3.158145556	0.486018039	0.705138086	0.65729017	0.811594278	792.1475547	1.019425479		1405	347.1370474	243.7318696	7449.157692	5.085162317	4.107421912	3.873190134	0.942973529	0.807726805	0.238335004	0.932803101	338.8687821	0.976181553
1361	596.8086931	434.4901619	7185.149888	10.99166003	4.863327382	2.694608938	0.554066944	0.442456132	0.754849683	0.759419087	603.3664371	1.010988017		553	416.5644569	299.3894086	7448.682692	7.034434529	4.134800024	3.4045196	0.823381924	0.58779423	0.516020856	0.858905193	414.7898782	0.995739966
1362	301.7422028	241.1278821	7125.225664	6.915453781	3.768596682	2.74809078	0.729207982	0.544952913	0.602615986	0.854645104	299.9991532	0.994223382		1297	975.9891603	597.420716	7448.632011	10.38069486	7.243001475	3.184207009	0.439625343	0.697737634	0.693256853	0.771801701	1002.847514	1.02751911
1363	839.8046263	518.1835615	7602.702703	11.74884275	4.831001389	3.623423208	0.750035638	0.411189552	0.691593182	0.804911199	861.4695369	1.02579756		1448	814.436919	543.946916	7448.24918	10.58934486	6.448910236	3.003570954	0.465748606	0.608999926	0.716359133	0.751482677	859.1755889	1.054932026
1364	109.4816842	119.1178095	6811.573171	4.94211039	2.375033116	2.102482912	0.885243619	0.480570633	0.574577914	0.8433769	103.3720658	0.944195064		1518	502.0135763	328.7146323	7448.172872	6.826109223	4.69183647	3.704680215	0.789601308	0.687336859	0.457277917	0.89272808	496.9989087	0.990010892
1366	248.3365032	220.2953862	6895.817204	5.688920552	3.606392903	2.959102047	0.820515714	0.633932724	0.479848238	0.808574485	254.3029862	1.0240258		146	489.9972939	313.4833562	7447.888283	5.945822764	5.163076363	3.750856629	0.726477078	0.86835356	0.369161043	0.920868711	482.3247871	0.984341736
1367	132.1791065	167.2657957	6676.424242	10.42198577	1.822154273	1.755581695	0.963464906	0.174837532	0.831550173	0.648296001	139.6513932	1.056531527		1913	554.0841334	360.4779891	7447.320482	7.348174855	5.05412222	3.520821354	0.696623707	0.687806472	0.520857706	0.872499808	547.7190181	0.988512367
1368	32.04341976	48.6751033	6535.458333	2.392645223	1.946463323	1.4111425	0.724977698	0.813519407	0.410216573	0.840159987	27.52859288	0.859102839		520	409.8887445	301.5980662	7447.009772	7.770693714	4.263324217	2.944354477	0.690624106	0.548641392	0.621095029	0.840534996	408.5891748	0.996829457
1369	907.8968933	563.5613406	7678.433824	13.7534321	4.705646908	3.566554027	0.757930652	0.342143465	0.740678981	0.779612111	966.8694559	1.064955132		2006	658.2252476	458.0320359	7446.890467	10.20389866	5.648436147	2.784253454	0.492924658	0.553556669	0.727138269	0.768953607	672.1895193	1.021215035
1370	130.843964	145.912536	6737.193878	6.263540987	2.945250966	1.633261391	0.554540652	0.470221393	0.739243122	0.719344438	126.2078987	0.964567985		1398	690.2686674	456.1890606	7446.549323	10.22977462	4.316234654	3.760862638	0.871329513	0.421928617	0.632361144	0.798989313	695.580172	1.007694837
1372	515.3650012	416.222637	6954.380829	11.43770051	5.30011481	2.164557623	0.408398252	0.463389893	0.810752378	0.711922325	549.6443383	1.066514678		620	392.5318921	282.2579691	7446.445578	6.072896511	4.812126125	3.177904697	0.660395138	0.792393896	0.476706924	0.876056223	389.0114283	0.991031394
1373	178.9090937	190.2350346	6635.141791	7.004003705	3.080311175	2.375119044	0.771064645	0.439792911	0.660891235	0.730348909	214.6421203	1.19972728		980	540.7327085	397.4939778	7446.340741	10.38669299	4.953209755	2.611927505	0.527320189	0.476880347	0.748531365	0.769479268	562.8773105	1.040952954
1374	586.1275532	420.9496186	7256.489749	10.29146713	5.407671381	2.614025675	0.483392109	0.525451941	0.746000678	0.773917584	609.3769766	1.03966615		2182	288.3907779	220.5081217	7445.564815	5.339064393	3.68937761	3.397225554	0.920812645	0.691015754	0.363703956	0.907794759	280.3052669	0.971963351
1375	82.77883439	95.50561483	6865.177419	3.233775332	3.047752221	1.766081605	0.579470205	0.942474943	0.453863852	0.875500851	72.91029855	0.88078431		1901	280.3799229	217.2357581	7445.290476	5.079986937	3.905342581	3.361367704	0.860710074	0.768770202	0.338311743	0.902020064	279.3356492	0.996275505
1376	492.6675789	349.5395888	7360.433604	7.997278518	5.26082577	2.858623133	0.543379169	0.657827004	0.642550509	0.826816161	503.7808484	1.022557339		2324	423.2401694	306.1239606	7444.753943	7.372913724	4.845906105	2.882165695	0.594763009	0.657257943	0.609087289	0.852505665	431.3419535	1.019142286
1377	24.03256482	37.44200484	6290.944444	2.346407154	1.70252205	1.259327536	0.739683539	0.725586796	0.46329539	0.881780443	21.07285741	0.876845961		2141	526.0461411	344.5302938	7443.895939	7.716264842	4.304314188	3.83615138	0.891234053	0.557823542	0.502848663	0.880667728	533.6978286	1.014545658
1378	392.5318921	318.1683315	7176.513605	8.18058172	5.208095381	2.387606114	0.458441319	0.636641202	0.708137368	0.772943965	426.1028199	1.085524077		194	412.5590295	293.7695709	7443.420712	6.497736676	4.92979033	3.108980263	0.630651621	0.758693461	0.521528739	0.872808664	417.1546895	1.0111394
1379	340.461335	287.3486497	7029.447059	8.488476669	4.546896277	2.301912687	0.506260215	0.535655154	0.728819107	0.77159222	372.1536326	1.093086334		1854	396.5373196	279.1110442	7443.13468	6.234123022	4.081164849	3.703017155	0.907343195	0.654649393	0.406008328	0.887173164	394.6424867	0.995221552
1380	400.542747	319.7188902	6918.753333	8.664336776	4.35858503	2.524893535	0.579292022	0.503048894	0.708587789	0.774282662	399.4041078	0.997157259		1763	743.674367	511.1184825	7442.603232	12.62994612	5.180894177	2.875956674	0.555108168	0.410207148	0.772290662	0.746950351	788.273938	1.059971908
1381	18.69199486	33.05018558	6852.285714	2.934981655	1.626877618	0.971422327	0.597108421	0.55430589	0.669019285	0.817998729	19.42929156	1.039444517		1109	857.1614787	531.413728	7442.080997	9.382297013	6.895871454	3.37389952	0.489263691	0.734987546	0.640397281	0.796518795	914.3639353	1.06673475
1382	41.3894172	59.91576346	6553.677419	5.546649041	1.919899927	1.003546898	0.52270792	0.346136904	0.819071499		44.76468794	1.081549125		502	773.0475018	429.0527692	7441.965458	7.219414536	5.279023397	4.807954007	0.910765807	0.73122597	0.334024389	0.921724664	767.5461192	0.992883513
1383	372.5047548	319.7304855	7099.204301	10.22320387	4.206335347	2.19431197	0.521668338	0.411449815	0.785359659	0.737839781	395.2554772	1.061074985		155	349.8073324	267.4424952	7441.896947	6.664485451	4.607770277	2.725262327	0.591449261	0.691391753	0.591076858	0.852663334	350.5535465	1.002133215
1384	937.2700281	583.4981404	7392.750712	9.814807784	8.149474921	3.079933894	0.377930348	0.830324455	0.68619519	0.772040433	1031.909072	1.100973083		26	627.5169704	421.2454792	7441.761702	8.239115225	6.299828415	3.158182732	0.5013125	0.764624385	0.616684238	0.811603913	686.6495842	1.094232693
1385	813.1017765	620.7674014	7042.226601	13.60476045	7.263083124	2.307844284	0.317749948	0.53386336	0.830364945	0.651282817	955.2279594	1.174795071		1172	321.7693401	242.8051099	7441.759336	6.243329751	4.084985639	2.979582302	0.729398477	0.654295993	0.522757499	0.886963293	318.3103813	0.989250191
1387	113.4871117	137.3964895	6842.129412	8.456909703	2.191500915	1.661137752	0.7579909	0.25913732	0.80357627	0.694039393	128.9577976	1.136321083		662	463.2944441	324.4739587	7441.74928	7.467845502	4.178349583	3.657611013	0.875372187	0.559512055	0.510218709	0.854013607	478.0642001	1.031879847
1388	795.7449241	461.1040393	7947.300336	8.101043918	5.629956556	4.536949736	0.805858747	0.694966798	0.439954927	0.872471097	866.7594937	1.089242881		912	736.9986546	447.466608	7441.726449	8.877642513	5.325006068	3.714403328	0.697539736	0.599822088	0.581600259	0.853233554	735.5215962	0.997995847
1389	192.2605186	186.3583701	6638.027778	6.201577432	3.14513884	2.319753832	0.737568021	0.507151426	0.625941326	0.796109006	189.5276172	0.985785426		84	514.0298587	329.8540299	7441.423377	6.469542883	4.951221622	3.786997714	0.764861281	0.765312436	0.41464215	0.903656838	508.1238903	0.988510457
1390	134.8493915	152.6151604	6820.792079	7.56218122	2.727410529	1.545441895	0.566633398	0.360664529	0.795635432	0.742662341	133.5177127	0.990124696		2000	817.107204	515.3250878	7441.351307	11.01718444	5.273755528	3.37519696	0.639998753	0.478684509	0.693642511	0.793465855	821.4447233	1.005308385
1391	615.500688	456.76488	6989.021692	11.74741419	4.925313029	2.709925716	0.550203754	0.419267845	0.769317258	0.729210839	656.7833194	1.067071625		1944	436.5915943	303.1743542	7441.214067	6.611811311	4.816792109	3.286900229	0.68238366	0.728513244	0.502874466	0.878965118	438.4837314	1.004333884
1392	303.0773453	263.8743813	6802.779736	8.510783724	3.836684103	2.377143061	0.619582691	0.450802679	0.720690463	0.772305019	325.1393443	1.072793296		1818	387.1913221	283.721806	7440.962069	6.529408349	4.62755934	3.057031102	0.660614133	0.708725675	0.531805803	0.865659501	386.9138653	0.999283412
1393	182.9145212	171.1389581	6780.182482	5.697068	3.08583558	2.462253599	0.79792119	0.541653282	0.567803369	0.83874861	181.3199438	0.99128239		2132	640.8683953	372.1935279	7440.816667	5.671957889	5.506654382	4.896354157	0.889170414	0.970856006	0.136743563	0.935989571	640.5930899	0.999570418
1394	72.09769447	84.1025619	6718.833333	3.60714666	2.399497607	1.812354245	0.755305711	0.665206556	0.49756569	0.885617085	65.7076326	0.911369401		1031	762.3663619	465.3772705	7440.758319	9.881794445	5.482047386	3.42548782	0.624855566	0.554762338	0.653353666	0.837069439	777.3017362	1.01959081
1397	255.0122156	233.6111123	6918.884817	9.03664223	3.158687061	2.381423808	0.753928377	0.349542118	0.736470279	0.763018024	284.7337778	1.116549563		356	300.4070603	227.7483317	7440.715556	5.261609925	4.050822233	3.425258841	0.845571255	0.769882658	0.349009354	0.903449905	305.8044764	1.017967008
1398	702.2849498	443.8866651	7740.340304	8.76787913	4.878624855	4.037831033	0.827657619	0.556420177	0.539474601	0.829949401	723.4836634	1.030185345		769	544.738136	360.5673395	7440.443627	8.274840965	4.465010505	3.539996779	0.79283056	0.539588679	0.572197605	0.859603267	547.865076	1.005740263
1399	304.4124878	266.1437237	6732.723684	9.01560341	3.470374005	2.33204735	0.671987327	0.384929754	0.741332083	0.769055662	305.6307549	1.004002028		1710	857.1614787	548.0052494	7440.425234	10.33878498	7.023683922	2.918670539	0.415546965	0.679352935	0.717696949	0.770844855	887.7857014	1.035727484
1400	96.13025929	123.8535708	6607.111111	7.90299119	1.890284045	1.578766927	0.835200895	0.239185898	0.800231724	0.687883355	98.79277756	1.027696984		113	393.8670346	268.4278747	7439.918644	5.135506298	4.460550643	3.991596769	0.894866372	0.868570767	0.222745229	0.926382367	383.0072654	0.972427829
1401	380.5156097	293.8555322	7092.754386	7.432429819	4.326232462	2.911391689	0.672962379	0.582075118	0.608285344	0.820518848	392.1298616	1.030522406		1145	647.5441077	411.6981261	7439.861856	7.965815802	5.994386562	3.249889825	0.54215553	0.75251383	0.592020465	0.846318441	650.0282827	1.003836302
1402	503.3487188	383.3617126	7045.206897	8.438558076	5.827184933	2.452417996	0.420858103	0.69054273	0.709379497	0.762114178	505.1381257	1.003555004		1149	638.1981103	422.084322	7439.439331	9.756611256	4.326843682	3.690547187	0.852942112	0.443478127	0.62173883	0.817673758	652.6037704	1.022572395
1403	327.1099101	318.9545615	6720.216327	14.88672777	3.400748658	1.79720513	0.528473378	0.22844165	0.87927467	0.666096077	381.1185089	1.165108415		1620	644.8738227	409.9511134	7439.285714	7.793178791	5.90065989	3.37297759	0.571627183	0.757157002	0.567188476	0.850407849	649.7066141	1.007494166
1404	375.1750397	341.7577915	6788.163701	8.90878141	6.302644774	1.878726523	0.298085421	0.707464297	0.789115207	0.692869462	441.8687714	1.177766974		1498	319.0990551	233.9576753	7438.786611	5.101562116	4.281503617	3.409164095	0.796253933	0.839253452	0.331741138	0.920525478	311.9148196	0.977485876
1405	237.6553632	205.7529626	7000.005618	6.264652867	3.702543999	2.438245716	0.658532543	0.591021415	0.610793165	0.840450661	236.8990496	0.996817603		1569	491.3324364	327.925503	7438.665761	6.86958084	4.527837775	3.811999955	0.841902945	0.659114127	0.445089876	0.880170313	496.6638985	1.010851028
1406	140.1899615	148.7713477	6740.895238	7.111702748	2.891496877	1.745500359	0.603666694	0.406582921	0.754559432	0.788245218	150.3504995	1.07247693		374	432.5861668	296.9810355	7438.444444	5.925639479	4.703607272	3.722017133	0.791311204	0.793772096	0.371879247	0.889870245	434.5434975	1.004524719
1407	54.7408421	70.40907876	6647.804878	3.520488732	2.13775002	1.635330508	0.764977426	0.607231036	0.535481965	0.856543999	51.55300982	0.941765012		1153	484.6567239	325.4618698	7437.779614	7.556501275	4.437982639	3.449640944	0.777299333	0.587306543	0.543487016	0.878885409	484.5837675	0.999849468
1409	620.8412579	424.0989111	7209.086022	10.03699849	5.2691709	2.885843872	0.547684622	0.524974763	0.712479396	0.796490626	639.304239	1.02973865		347	519.3704287	323.1694662	7437.768638	5.808682008	4.850101923	4.356462864	0.89822089	0.834974598	0.250008374	0.93211775	514.1041302	0.989860227
1410	608.8249755	422.6431416	7250.907895	7.644141831	7.388003076	2.740571555	0.370948892	0.96649215	0.641480808	0.789528873	648.3142374	1.064861436		569	379.1804672	265.5613319	7437.672535	5.730545033	4.051839263	3.904960678	0.963750145	0.707060016	0.318570807	0.911980872	379.7986464	1.001630303
1411	659.5603901	426.0987602	8022.012146	10.26407722	4.359855758	3.53572971	0.810974011	0.42476841	0.655523859	0.828475741	662.7652037	1.004859015		1994	630.1872554	432.9791624	7437.559322	9.617625362	5.45374709	2.919044581	0.535236514	0.567057552	0.696490093	0.78930103	641.3457	1.017706554
1412	379.1804672	308.2013177	6886.873239	9.872320263	3.413081483	2.806444194	0.822261117	0.345722322	0.715725977	0.771680066	396.105536	1.04463592		924	496.6730063	325.8945872	7437.403226	6.70108458	4.689265524	3.83151864	0.817082893	0.699777098	0.428224104	0.892621562	504.3238146	1.015404115
1413	596.8086931	421.2069851	7623.829978	10.83717645	4.996245524	2.777792276	0.555975935	0.461028345	0.743679335	0.780854933	630.0112315	1.05563347		1832	460.6241591	336.1221156	7437.078261	8.630321294	4.084934256	3.24186901	0.793615957	0.473323543	0.624362883	0.819174296	478.736023	1.039320265
1414	100.1356868	121.5593052	6715.64	6.79203181	1.968468188	1.756232773	0.892182451	0.289820225	0.741427481	0.738541123	98.35553348	0.982222589		65	627.5169704	380.0309642	7436.914894	6.77145373	5.366535418	4.191014563	0.78095349	0.792523383	0.381076098	0.901552147	637.9456705	1.016618993
1415	341.7964775	280.1659251	6932.230469	8.430830415	3.782063296	2.513663566	0.664627577	0.448599143	0.701848639	0.795379013	335.7336763	0.982261955		1608	607.489833	408.9003334	7436.681319	9.541820621	5.165787875	3.016714244	0.583979505	0.54138388	0.68384291	0.817358381	622.860227	1.025301483
1416	284.3853504	247.0627096	6978.220657	6.213564768	4.740714304	2.309187668	0.48709699	0.762962081	0.628363467	0.797315842	284.9262434	1.001901972		1501	550.0787059	396.4409845	7436.640777	9.579359578	5.41032162	2.579004315	0.476682256	0.564789491	0.730774871	0.784954299	559.8868102	1.017830365
1418	117.4925391	137.7725293	6756.306818	7.006111804	2.604358581	1.516024101	0.582110356	0.371726666	0.783614058	0.741338223	115.8704139	0.986193802		1124	403.213032	279.7271839	7436.400662	5.871541293	4.436889301	3.729887027	0.840653614	0.755660069	0.364751632	0.902944128	407.0192972	1.009439837
1419	428.5807393	358.9034206	7101.719626	9.705211595	5.050608144	2.210955835	0.43776032	0.520401652	0.772188807	0.726760402	453.9597621	1.059216433		746	688.9335249	430.6797041	7436.236434	9.36753434	4.721447664	3.697029232	0.783028743	0.504022456	0.60533593	0.84496556	684.9233429	0.994179145
1420	670.2415301	495.3633351	7148.458167	10.31859896	7.068990598	2.349583645	0.332378946	0.685072714	0.772296253	0.715129872	717.8895926	1.071090884		1894	866.5074761	528.5339621	7436.231125	9.444425043	7.02068755	3.256272503	0.463811056	0.743368444	0.655217497	0.806489726	904.4082616	1.04373971
1421	519.3704287	415.9905247	6927.025707	9.393299351	6.064834372	2.222858543	0.366515952	0.645655392	0.763357	0.717513764	530.4415596	1.021316444		1398	650.2143927	424.7427405	7436.147844	8.299488666	6.412008016	3.002611248	0.468279397	0.772578682	0.63821732	0.824611226	669.3189319	1.029381908
1422	85.44911937	107.3151117	6698.28125	4.88063424	2.8904085	1.618277155	0.559878355	0.592219855	0.668428922	0.767072902	95.62622257	1.119101323		816	738.3337971	497.0459312	7436.135624	12.07986001	5.747379727	2.953461465	0.513879647	0.475781981	0.755505323	0.764470936	858.9180138	1.163319378
1423	193.5956611	177.4498915	7062.634483	6.072840447	3.031890559	2.449772096	0.808001492	0.499254111	0.596601933	0.845012053	188.9381612	0.975942127		1666	719.6418022	483.0713051	7435.864564	11.62616624	4.624153162	3.263453067	0.705740695	0.397736715	0.719301015	0.77310271	734.9109517	1.021217708
1424	417.8995994	329.5004644	6928.29393	8.690601476	5.108289388	2.349148702	0.459869934	0.587794689	0.729690896	0.781224892	436.8420588	1.045327776		1809	604.819548	411.765263	7435.660044	8.640671462	5.79994556	3.108100874	0.535884491	0.67123783	0.640294057	0.809581585	652.4618521	1.078771105
1425	1128.195404	599.7400539	8254.152663	9.91628312	6.138173427	4.410822645	0.718588795	0.618999413	0.555193958	0.853755096	1124.595334	0.996809002		170	221.6336534	207.2967397	7435.39759	6.913939164	3.496158071	2.190267605	0.626478426	0.505668041	0.683209882	0.787784165	221.7697991	1.000614283
1426	526.0461411	415.8596647	6942.017766	11.26377972	5.592529078	2.286309683	0.408814984	0.496505544	0.797021094	0.72147017	603.2760224	1.146811991		1040	620.8412579	399.1812259	7434.993548	7.214406868	6.265407372	3.293433133	0.525653471	0.868457724	0.543492183	0.85070387	623.5731469	1.004400302
1427	253.6770731	228.2561781	7097.142105	8.505521228	3.279458887	2.279129802	0.694971299	0.385568244	0.732041137	0.791243521	266.2936392	1.049734751		1352	538.0624235	380.4712435	7434.903226	7.912675021	5.924241914	2.778079665	0.468934204	0.748702796	0.64890765	0.807695556	545.4932973	1.013810431
1428	801.0854941	508.8288298	7365.006667	10.45685237	6.12287017	3.097090593	0.505823332	0.585536637	0.703821907	0.794971604	830.6126588	1.036858943		899	511.3595737	352.5327549	7434.70235	8.259605004	4.630085542	3.250822311	0.702108478	0.56056985	0.606419156	0.844046448	520.7510264	1.018365653
1429	432.5861668	358.0144891	7170.462963	9.175385414	4.617861294	2.600031245	0.563037969	0.503287991	0.716629751	0.729879146	461.4582091	1.06674287		1765	412.5590295	291.2288669	7434.614887	7.051415897	4.152749087	3.456150993	0.832256156	0.588924146	0.509864254	0.879184614	423.9292071	1.027560123
1430	289.7259204	247.8777106	7066.958525	7.808286355	4.266614945	2.22734076	0.522039319	0.546421424	0.714746532	0.796345795	310.8239364	1.072820602		1780	556.7544184	367.867487	7434.517986	7.385187416	5.167995489	3.485846604	0.674506511	0.699778516	0.527994835	0.857682134	557.2890735	1.000960307
1431	547.408421	378.8714679	7924.219512	9.466048462	4.035894516	3.49982908	0.867175558	0.426354728	0.630275601	0.81947638	560.0721467	1.023133962		1598	586.1275532	361.7327153	7434.389522	6.68458236	4.761806435	4.404495832	0.924963224	0.712356611	0.341096333	0.901211313	587.2605516	1.001933024
1432	608.8249755	431.3358165	7220.328947	11.05150189	5.237583001	2.63312738	0.502737117	0.473924997	0.761740313	0.771550039	638.4291364	1.048625076		1130	539.397566	380.0809292	7434.131188	9.415287366	4.682820953	3.153130531	0.673339972	0.497363572	0.665105226	0.805414094	582.333389	1.079599586
1433	73.43283696	91.64233439	6766.854545	4.740348433	2.037976047	1.701925057	0.835105525	0.429921149	0.640970473	0.792144351	68.87131604	0.937881728		1299	638.1981103	408.2354734	7433.997908	8.649341628	5.07146478	3.559699298	0.701907526	0.586341134	0.588442745	0.850066126	654.0612004	1.024856059
1434	172.2333812	168.9968937	6973.906977	6.084412296	3.577618113	1.87932069	0.525299412	0.587997318	0.691125355	0.812200212	171.3571066	0.994912283		264	413.894172	276.0571655	7433.693548	5.21722708	4.474011483	4.214031594	0.941891099	0.85754586	0.192285187	0.931535711	412.0246801	0.995483165
1435	986.6703002	644.5380725	6993.897158	10.26445539	8.216631809	2.878669142	0.350346615	0.800493694	0.719549744	0.72052644	1016.974585	1.030713689		2097	903.8914658	537.158982	7433.033973	9.932203174	6.066402081	3.663114992	0.603836499	0.61078111	0.631188073	0.816727061	924.5192287	1.022821062
1436	32.04341976	50.84994448	6534.25	4.332921751	1.600103687	1.089602156	0.680957218	0.369289772	0.748529464	0.776542012	31.64357444	0.987521765		1545	741.004082	483.2329272	7432.992793	10.65375745	5.594060213	3.00752997	0.537629174	0.525078616	0.717702418	0.790386589	750.807349	1.013229707
1437	352.4776174	317.5399447	6773.943182	9.01562015	5.301405962	1.879108741	0.354454791	0.588024548	0.791571882	0.717698907	376.2072751	1.067322453		1867	431.2510243	285.889505	7432.941176	5.850296048	4.356513626	3.971524394	0.911629054	0.744665499	0.321141296	0.924298106	423.9969808	0.983179069
1439	580.7869832	421.4079792	7240.924138	9.615498854	5.479243111	2.676746428	0.488524852	0.569834513	0.721621679	0.766053464	590.7289185	1.017118041		293	634.1926828	385.6016232	7432.610526	6.696795859	5.749347642	3.970476558	0.690596013	0.858522159	0.40710802	0.897653817	640.3492062	1.009707654
1440	1638.219835	950.4150209	8280.96414	16.34153038	7.051368996	3.49535106	0.49569822	0.431499917	0.786106259	0.689632017	1687.118462	1.029848635		1628	891.8751834	554.3268358	7432.344311	13.87710895	4.236533254	3.80838774	0.898939655	0.305289327	0.725563318	0.782876374	937.8629625	1.051563021
1441	189.5902336	182.671689	6919.697183	7.684760448	3.086678148	2.040483161	0.6610612	0.401662247	0.734476673	0.80905081	202.7418037	1.069368394		1773	607.489833	418.3561785	7431.043956	8.439907159	6.053757244	2.788167743	0.460568145	0.717277706	0.669644738	0.797429472	596.7194292	0.982270644
1442	485.9918664	363.918306	7356.326923	8.799123293	5.234983947	2.531463369	0.483566596	0.594943811	0.712305046	0.784706049	488.4442641	1.00504617		1576	818.4423465	537.5841869	7430.982055	10.44959988	6.691194472	2.950738217	0.440988261	0.640330209	0.717621895	0.762874983	864.2166014	1.055928503
1444	586.1275532	456.8617569	7023.95672	11.37461411	5.441253365	2.31931322	0.426246136	0.478368173	0.796097415	0.710122108	601.2895183	1.02586803		2035	452.6133042	338.4793472	7430.722714	9.113097049	4.29313648	2.807394358	0.653926185	0.471095222	0.691938499	0.804179932	460.0793304	1.016495375
1445	97.46540178	117.0323183	6683.753425	4.548554806	3.298283573	1.478804142	0.44835567	0.725127807	0.674884836	0.786164024	92.9310173	0.953476984		1661	542.067851	339.212168	7430.349754	5.932674969	5.305399803	4.077928899	0.768637435	0.894267734	0.312632342	0.914015777	537.6466338	0.991843794
1446	431.2510243	364.9935112	7045.95356	8.61988843	5.625257652	2.122070834	0.377239758	0.652590541	0.753816902	0.720820061	431.0151638	0.999453078		2111	433.9213093	316.5773414	7430.16	6.98213523	5.621596771	2.684946663	0.477612816	0.805140059	0.615454789	0.835271366	441.4405449	1.01732857
1447	212.2876559	208.3610794	6804.220126	9.08594857	2.8576161	2.051539313	0.717919847	0.314509385	0.77420747	0.754115245	223.1221115	1.051036672		536	502.0135763	385.8298224	7429.617021	12.19852932	4.16284676	2.656024897	0.638030908	0.341258085	0.782266794	0.754931461	564.9612349	1.125390351
1448	437.9267368	356.5482491	7235.77439	13.0802979	3.265261879	2.719123942	0.83274299	0.249632073	0.792120641	0.73944457	486.4668671	1.110840755		1819	654.2198202	437.9511278	7429.128571	11.24833743	5.071431717	3.16476899	0.624038569	0.45086056	0.718645621	0.801154442	756.2224084	1.155914855
1449	413.894172	345.6864266	7101.883871	9.462381925	4.878062628	2.191423323	0.449240506	0.515521638	0.768406799	0.736074843	423.7041657	1.023701696		1826	523.3758561	369.9450226	7428.563776	9.38208382	4.576301593	3.062890271	0.669293797	0.487770274	0.673538381	0.812414259	550.8508126	1.052495651
1450	328.4450526	284.0812858	7089.520325	8.779286333	4.258909206	2.228589612	0.523277089	0.485108817	0.74615367	0.758278626	349.0408892	1.0627071		2142	728.9877996	451.6474274	7428.494505	9.929948809	4.602441131	3.848199544	0.836121405	0.463490922	0.612465319	0.838688822	736.684352	1.010557862
1452	201.606516	218.4508066	6768.615894	9.289339031	3.450815036	1.59857647	0.46324606	0.371481224	0.827912786	0.688287123	214.6488276	1.064691915		1341	447.2727342	315.79191	7428.313433	7.722442806	4.017530586	3.489629553	0.868600619	0.520240899	0.548118433	0.856551153	453.504737	1.013933339
1453	375.1750397	297.0788318	7177.718861	8.138164108	3.97968893	2.736984927	0.687738407	0.489015566	0.663685213	0.802725068	371.3099483	0.989697898		759	364.4938998	282.9374856	7427.739927	7.846159607	4.245417941	2.603701146	0.613296778	0.541082282	0.66815598	0.825919042	363.2932534	0.99670599
1455	193.5956611	183.6660732	7166.958621	6.484267065	2.8028796	2.472916164	0.882276985	0.432258507	0.618628268	0.809739292	188.2622907	0.972450982		1543	496.6730063	351.3558425	7427.715054	7.979119346	5.5882472	2.851667709	0.510297345	0.700358894	0.642608716	0.827759883	532.6207691	1.072377122
1457	58.74626957	84.62336482	6565.681818	6.659972032	1.558023504	1.265737734	0.81239964	0.233938445	0.809948491	0.69172393	55.01469974	0.936479885		305	281.7150654	226.0267078	7427.630332	6.393508304	3.353908906	3.154518227	0.940549763	0.524580363	0.506606064	0.869630842	283.3427775	1.005777867
1458	193.5956611	186.4470905	6872.082759	6.018672575	4.142789649	1.881316774	0.454118344	0.688322815	0.687419983	0.795759154	196.4916671	1.014959044		2033	445.9375917	305.4502132	7427.526946	6.712083084	4.751455945	3.411176853	0.717922442	0.707895878	0.491785663	0.885442715	455.6977412	1.021886806
1459	488.6621514	371.7478741	6928.915301	9.077926644	5.41951183	2.396273554	0.442156716	0.596998857	0.736032946	0.773207746	493.8236006	1.010562408		2184	551.4138484	380.0406228	7426.874092	9.963927407	4.240333031	3.136943044	0.739786951	0.425568439	0.685170022	0.820042101	555.1697118	1.006811333
1460	477.9810115	374.8485464	7249.349162	9.873779726	4.94883148	2.488736225	0.50289371	0.501209427	0.747944931	0.750169647	509.3937102	1.065719554		1626	494.0027214	338.8028466	7426.543243	8.528061985	3.845404352	3.5642372	0.926882292	0.450911867	0.582057775	0.854638559	489.6069451	0.991101717
1461	265.6933555	247.7275438	6952.286432	6.976981956	5.525818207	1.894331392	0.342814642	0.792006951	0.72848842	0.747376885	305.9206254	1.151404877		558	578.1166982	367.0639046	7426.279446	7.64618838	4.375579118	4.15870363	0.950435021	0.572256254	0.456107616	0.88180951	582.8101618	1.00811854
1462	1092.146557	623.816877	8025.51956	10.32972104	7.577562407	3.573850645	0.471635924	0.73356893	0.65402254	0.801180278	1171.772019	1.072907305		796	704.9552348	480.7062689	7426.05303	13.64208158	3.788055366	3.452284325	0.911360577	0.277674294	0.746938596	0.766183071	747.2950851	1.060060339
1463	491.3324364	372.6361288	7210.934783	9.857030562	4.783340811	2.562862799	0.535789295	0.485271987	0.739996464	0.771107573	506.1641647	1.030186748		1939	332.4504801	243.9816116	7425.445783	5.583640049	4.19571602	3.346764533	0.79766231	0.751430247	0.400612414	0.90523058	328.4258003	0.987893897
1464	218.9633684	203.2564146	6966.371951	7.104874591	3.185473601	2.273554369	0.713725698	0.448350433	0.680000774	0.801123765	215.5382638	0.984357637		321	558.0895609	354.98493	7425.413876	7.619257421	4.34417244	3.968876963	0.913609443	0.570156933	0.479099242	0.886904564	550.2701414	0.985988952
1465	344.4667625	291.6128017	6862.817829	10.3546002	3.491380631	2.439112041	0.698609604	0.337181597	0.764441698	0.762750989	369.3608772	1.072268554		873	684.9280975	437.3915683	7425.366472	9.58097009	5.372527402	3.208712308	0.597244475	0.560749835	0.665095259	0.830027386	691.8429395	1.01009572
1466	895.8806109	592.27456	7277.956781	11.213966	7.182785777	2.800763305	0.389927166	0.640521451	0.750243285	0.733338865	944.9681393	1.054792489		86	379.1804672	276.2236378	7424.894366	6.6495099	3.895121581	3.435556805	0.882015294	0.58577574	0.483336839	0.872407262	372.7317584	0.982993035
1467	30.70827727	48.15142225	6593.391304	5.863985021	1.136707471	1.081735608	0.951639394	0.193845562	0.815528927	0.730505872	30.20308479	0.983548655		43	500.6784338	317.9430926	7424.544	5.77577844	4.769857312	4.339897751	0.909859031	0.825837999	0.248603838	0.923586742	500.8227166	1.000288175
1468	401.8778895	320.3061514	7411.385382	10.12865498	3.371047857	2.951492846	0.875541663	0.332822854	0.708599725	0.77845599	422.130799	1.05039568		1989	400.542747	313.6751715	7424.243333	10.41863833	3.582770986	2.645811291	0.738481835	0.343880925	0.746050184	0.789322885	413.692346	1.032829452
1470	240.3256482	229.5206113	6739.827778	6.239442294	5.280139751	1.788754358	0.338770268	0.846251877	0.713315025	0.749227612	246.8485065	1.027141748		1679	353.8127599	268.2894817	7424.037736	6.326376222	4.49059729	3.014909613	0.671382762	0.70982141	0.523438141	0.858334662	358.7748826	1.014024714
1471	865.1723336	571.8685794	7389.907407	13.11308723	5.742876834	2.724472246	0.474408963	0.437950021	0.792232584	0.742417674	859.4199877	0.993351214		520	480.6512965	330.5107483	7423.386111	7.179109769	4.960431873	3.101290135	0.62520567	0.690953619	0.56801188	0.860812814	462.6164696	0.962478356
1472	84.11397688	107.3795939	6692.952381	6.811937607	2.144423844	1.528002177	0.71254672	0.3148038	0.775687585	0.755202548	93.49618091	1.111541558		1321	514.0298587	357.9325589	7422.680519	9.187609765	4.232073992	3.173746	0.749926869	0.460628401	0.654562386	0.83043405	516.9119456	1.005606847
1473	150.8711014	176.3561098	6587.654867	7.786938476	2.881578969	1.63807722	0.56846515	0.370052875	0.789637837	0.696673138	153.9643771	1.020502772		40	461.9593016	323.2555307	7422.5	7.770553048	4.657229893	3.058101649	0.656635322	0.599343427	0.606449936	0.85620008	463.5751338	1.00349778
1474	718.3066597	470.3080351	7243.113383	9.826910828	5.395577289	3.233214058	0.599234129	0.549061387	0.670983678	0.797749909	718.0885484	0.999696354		1756	379.1804672	265.0299429	7422.478873	5.239214358	4.627309423	3.711360146	0.802055754	0.883206738	0.291618954	0.912446699	376.891565	0.993963555
1476	244.3310757	220.8076553	6928.617486	6.672216919	4.02372646	2.127204092	0.528665185	0.603056901	0.681184812	0.79666901	239.219388	0.979078848		1098	667.5712451	406.3455389	7422.23	7.029169697	6.286036532	3.639706182	0.579014481	0.89427867	0.4821997	0.87952906	673.6524046	1.009109379
1477	16.02170988	28.85320785	6500.083333	4.51469561	1.122903993	0.862575076	0.768164582	0.248721972	0.808940591	0.787658598	18.31709573	1.143267221		1254	837.1343413	519.2531916	7422.229665	10.62436561	5.952749726	3.244910468	0.545111187	0.560292251	0.694578426	0.803620734	859.6307829	1.026873156
1478	399.2076046	334.6522884	7034.842809	8.280667572	5.615816462	2.116762673	0.376928749	0.678184025	0.744372944	0.745934869	412.324398	1.032857073		1708	319.0990551	238.0876813	7421.523013	5.678953911	4.235250589	3.144135746	0.742373014	0.74578006	0.446353009	0.897944706	316.7651193	0.992685858
1479	352.4776174	300.9113492	6920.314394	8.754072326	4.22365391	2.398250553	0.567814173	0.482478754	0.726041725	0.753962439	371.4339677	1.053780295		1469	341.7964775	254.7035312	7421.398438	5.748290877	4.02616825	3.503170765	0.87010044	0.700411363	0.390571765	0.882609836	339.6100809	0.993603221
1480	229.6445083	245.3621055	6771.116279	10.33766003	3.444427892	1.564202908	0.454125607	0.33319222	0.848688881	0.675109366	233.3033855	1.015932788		665	878.5237585	575.6305781	7421.241641	10.95354253	7.16110654	2.850831482	0.398099297	0.653770825	0.739734294	0.746131154	936.6878554	1.066206629
1481	312.4233427	259.3651083	7357.034188	8.425599274	3.28211982	2.798233125	0.852568852	0.38954141	0.667889128	0.804528208	324.1363479	1.037490813		640	648.8792502	411.2708557	7420.946502	7.992228235	5.920545328	3.412597823	0.576399239	0.74078782	0.573010464	0.849947186	676.399545	1.042412043
1482	241.6607907	211.0062139	7302.762431	6.98319881	3.338338529	2.51513954	0.753410572	0.478052912	0.639829882	0.831622042	245.6040225	1.016317218		1010	651.5495352	423.5068325	7420.905738	9.724642631	4.699611056	3.452391313	0.734612135	0.483268253	0.644985277	0.827548389	660.9128438	1.014370832
1483	489.9972939	400.4503417	7126.422343	15.13433002	3.511874829	2.639092683	0.751476864	0.232046931	0.8256221	0.711141218	587.5508789	1.199090049		279	526.0461411	358.0558341	7420.335025	7.820078178	5.187965582	3.140805725	0.60540219	0.663416076	0.598366454	0.846400286	533.7499706	1.014644779
1484	84.11397688	98.26885748	6624.507937	4.719090666	2.234377883	1.812396863	0.811141606	0.473476362	0.615943623	0.836575866	80.04917427	0.951675063		103	313.7584852	236.6660612	7419.829787	6.043673319	3.886072606	3.197999857	0.822938782	0.642998455	0.470851635	0.896591863	314.6146496	1.002728737
1485	315.0936277	291.4268994	6940.449153	9.797917728	3.444649972	2.221554344	0.644928908	0.351569595	0.773262605	0.718107054	314.0685409	0.996746723		1847	395.2021771	286.7822008	7419.557432	6.767588152	4.267259623	3.355486413	0.786332848	0.630543633	0.504182829	0.866513824	405.9075055	1.027088232
1486	84.11397688	109.9694153	6540.698413	7.026625583	1.974491559	1.672792036	0.847201412	0.28100139	0.761935225	0.72423616	97.21486006	1.155751561		1556	518.0352862	343.4356714	7419.255155	6.948966723	5.278108944	3.388437657	0.641979484	0.759553061	0.512382518	0.87209444	520.5790553	1.004910417
1487	750.3500795	501.9703309	7049.784698	11.38348771	5.435527231	2.94186359	0.541228747	0.477492256	0.741567465	0.767467843	762.4794781	1.016164986		2084	472.6404415	343.7639548	7418.951977	9.369140274	3.860140189	3.269105304	0.846887715	0.412005806	0.651077345	0.814533055	495.2452719	1.047826695
1488	125.5033941	165.9965767	6505.797872	7.747550426	3.278495444	1.295322839	0.395096733	0.423165422	0.832808724	0.626527824	137.8179001	1.098120901		2000	323.1044826	259.8466589	7418.479339	6.703626176	4.17219008	2.767054955	0.66321402	0.622378094	0.587230123	0.827000951	324.1755587	1.003314953
1489	734.3283696	474.1613357	7708.941818	7.781681683	7.585600208	3.105785818	0.409431783	0.974802172	0.600885009	0.802622902	767.9333406	1.045762866		386	619.5061154	460.447963	7417.931034	14.19879309	3.564109063	3.406266679	0.955713369	0.251014931	0.760101675	0.728155193	722.0539883	1.165531655
1491	352.4776174	265.1477357	7639.045455	5.630687455	5.362541168	2.798511954	0.521863025	0.9523777	0.502989293	0.870214213	353.9548246	1.004190925		1874	531.3867111	345.4047561	7417.71608	7.311624028	4.489346338	3.835851519	0.854434305	0.614001256	0.475376263	0.882673151	527.4087851	0.992514066
1493	255.0122156	228.018846	7050.324607	7.775097341	3.317250818	2.195327311	0.661791173	0.426650712	0.717646325	0.789557637	237.1767067	0.930060178		1166	612.830403	385.2473163	7417.575163	7.925408363	4.762479938	4.001101733	0.840129887	0.600912877	0.495155133	0.874189167	632.5910036	1.032244811
1494	248.3365032	237.5190316	6960.822581	7.633208358	4.515668033	2.007290526	0.444516849	0.591581917	0.73703187	0.742967684	289.8197442	1.167044476		1682	654.2198202	427.1970894	7417.367347	7.821918181	6.716681829	3.075827617	0.457938562	0.858700088	0.606768117	0.823274113	676.8908544	1.034653542
1495	269.698783	255.6919508	6875.10396	6.788801439	4.801686966	1.987691634	0.413956938	0.707295243	0.707210227	0.736653062	271.4092028	1.006341963		1918	575.4464133	384.0945314	7417.266821	7.852743793	5.519759681	3.19123551	0.578147545	0.702908413	0.593615226	0.839943319	579.414105	1.00689498
1496	336.4559075	283.3892703	7312.809524	8.7211037	4.101861006	2.296045374	0.559756991	0.470337373	0.736725367	0.775356988	344.0499239	1.022570614		256	436.5915943	312.8514045	7416.53211	7.124060929	5.021316502	2.86055812	0.569682895	0.704839073	0.598465237	0.846177349	428.6320161	0.981768824
1497	164.2225263	195.621955	6702.113821	10.29415445	2.323417185	1.65519311	0.712396	0.225702577	0.839210387	0.651402127	165.8269666	1.009769916		1539	596.8086931	408.7939843	7416.194631	11.18228105	4.330296804	3.040010512	0.702032828	0.387246286	0.728140395	0.804306149	616.6117022	1.033181502
1498	98.80054427	117.7213126	6636.635135	7.959000946	2.013697542	1.684299829	0.836421456	0.253008833	0.788377984	0.76607408	113.0734935	1.144462253		1165	488.6621514	320.092779	7415.775956	7.09142624	4.262994295	3.836157478	0.899873941	0.601147661	0.459042885	0.90076448	485.7730062	0.994087643
1499	523.3758561	362.3633235	7318.017857	9.125525926	4.546197849	3.010700634	0.662245845	0.49818475	0.67007922	0.829641383	523.1935952	0.999651759		2064	327.1099101	244.5940897	7415.693878	5.334522396	4.93907784	2.89739754	0.586627228	0.925870673	0.456859054	0.887580019	319.7702893	0.977562218
1500	626.1818279	410.6983984	7871.682303	9.491765707	4.735338617	3.46215787	0.731132058	0.498889117	0.635246173	0.829012962	651.8287717	1.040957662		315	407.2184595	306.321177	7415.35082	7.835029579	4.351100662	2.852505937	0.655582612	0.555339405	0.635929143	0.827948265	407.33801	1.000293578
1501	552.7489909	415.6292272	7332.92029	13.05027466	3.868480748	2.870271123	0.741963399	0.296429067	0.780060482	0.746828048	606.9761451	1.098104483		1639	564.7652733	346.5462825	7415.224586	6.044339904	5.308145789	4.337198908	0.817083607	0.878201073	0.2824363	0.921832947	582.8941147	1.032099781
1502	516.7001437	418.1955978	7073.516796	10.23097341	5.575949389	2.249257525	0.40338557	0.545006733	0.780152148	0.709589271	537.4815618	1.040219494		1688	574.1112708	377.7227585	7414.34186	9.14515324	4.214108465	3.605105274	0.85548469	0.460802389	0.605790611	0.851504532	581.9735637	1.01369472
1503	457.9538741	342.8636835	7507.332362	9.26828301	4.243057564	2.763249064	0.65124006	0.457804057	0.701859658	0.797595251	455.1838567	0.993951318		852	464.6295866	299.4849334	7414.146552	5.754844098	4.786061601	3.929669513	0.821065385	0.831657908	0.31715448	0.931003247	453.3738674	0.975774855
1505	333.7856225	299.1460225	6935.672	9.275114984	4.108322111	2.129548093	0.518349836	0.442940289	0.770401974	0.727538486	339.9067984	1.018338645		29	472.6404415	318.428658	7414.10452	7.442873332	4.295901873	3.549256135	0.826195812	0.577183257	0.52313361	0.883444606	475.3581361	1.005750025
1506	136.184534	130.4564607	7054.588235	4.131222449	3.10179776	2.416226784	0.778976249	0.750818383	0.415130312	0.908303957	129.6935453	0.952336814		1465	926.5888882	551.531098	7414.041787	9.450373376	7.173767872	3.464919532	0.482998557	0.759098883	0.633356335	0.810099318	983.9613727	1.06191795
1507	452.6133042	349.1455843	7005.235988	8.674785598	5.133328197	2.509417258	0.488848007	0.591752746	0.71072285	0.782036928	468.0791228	1.034170049		1558	550.0787059	390.6963531	7413.752427	9.707117796	4.177476324	3.294305799	0.788587545	0.430351873	0.660629873	0.799017924	559.573085	1.017260037
1508	249.6716457	218.7195159	7139.283422	6.628968187	3.747518435	2.526883859	0.674281902	0.565324547	0.618811889	0.820133483	262.9442046	1.053160057		2029	367.1641848	262.5268875	7413.596364	5.1761603	4.899838046	3.451294525	0.704369102	0.946616365	0.333232681	0.900381164	366.6570795	0.99861886
1509	221.6336534	224.7561661	6821.692771	9.02274918	2.568986502	2.199422173	0.856143919	0.284723253	0.756235918	0.719001251	213.5491836	0.963523275		1763	919.9131757	543.8845654	7413.519594	11.65389889	5.079385184	3.835959382	0.755201514	0.435852862	0.670843259	0.814452707	951.1412194	1.033946729
1510	253.6770731	260.2959955	6805.715789	7.754230393	5.400067531	1.617414059	0.299517376	0.696402771	0.791415269	0.692596482	283.6924086	1.118321041		2205	311.0882002	245.2704839	7413.051502	6.570276863	4.281029821	2.663527182	0.622169733	0.651575255	0.594609598	0.855203463	313.8178669	1.008774575
1511	428.5807393	304.6046437	7521.352025	6.264900799	4.707811503	3.635412286	0.772208548	0.751458268	0.419717502	0.859235115	449.133598	1.047955628		604	1005.362295	647.2789664	7412.612218	17.12630068	5.055832046	3.134865306	0.620049337	0.295208647	0.816956074	0.724754068	1137.008464	1.130944009
1512	534.0569961	382.5912131	7596.8125	8.307085806	5.66878226	2.739090029	0.483188435	0.682403239	0.670270647	0.795885528	540.2980356	1.011686093		151	538.0624235	364.2495021	7411.985112	8.212290778	4.701404793	3.40299591	0.723825337	0.572483966	0.5856216	0.844144581	550.3538393	1.022843847
1513	222.9687959	212.2932224	6975.305389	7.740059251	3.363411701	2.072174927	0.616093155	0.434545989	0.732279191	0.773096117	225.9640446	1.013433488		413	550.0787059	344.891845	7411.956311	6.906273199	4.575120083	4.045656968	0.884273395	0.662458601	0.414205484	0.902957399	535.4561574	0.973417352
1514	397.8724621	344.0413737	6911.993289	10.36289427	4.958169836	2.03873828	0.411187665	0.478454157	0.803265552	0.716592375	438.7857882	1.102830254		1817	312.4233427	236.4608037	7411.65812	5.791167721	4.150903815	3.078155339	0.741562676	0.716764566	0.468474151	0.892914088	309.9473696	0.992074942
1516	66.75712451	86.5584006	6624.18	5.70202253	2.020090379	1.434439082	0.710086587	0.354276113	0.748433284	0.785724393	69.21025477	1.036747093		896	514.0298587	323.8921695	7411.555844	5.720898723	5.060475142	4.231173449	0.836121773	0.88455947	0.260400568	0.923436768	513.1035194	0.998197888
1517	52.07055712	66.610021	6734.871795	3.483209003	1.957168713	1.717338505	0.877460637	0.561886672	0.506966563	0.881927614	49.04020937	0.941803047		999	369.8344698	273.4317008	7411.101083	6.625448104	4.034869709	3.394223536	0.841222587	0.608995746	0.487699023	0.865656775	380.0789536	1.027700187
1518	451.2781617	321.7648361	7297.5	7.047988966	5.195430306	3.042050432	0.58552425	0.737150743	0.568380364	0.846602954	466.596802	1.033945007		505	526.0461411	369.4633968	7410.695431	9.870660587	3.827724622	3.412522331	0.891527649	0.387788091	0.654276195	0.8176381	540.0711963	1.026661264
1519	142.8602464	142.0656886	6511.271028	5.273772359	2.759890788	2.199274732	0.796870203	0.523323837	0.582978828	0.84143807	134.0853625	0.938577147		74	484.6567239	318.7092341	7410.641873	6.852036485	4.206326462	3.992698521	0.949212705	0.613879753	0.417297539	0.900005468	482.03411	0.994588719
1520	106.8113992	110.9815592	6639.3875	4.080752271	2.702079796	2.159002843	0.799015205	0.662152372	0.470930187	0.878001374	99.7195304	0.933603821		2009	570.1058433	380.7545262	7410.484778	7.796855669	5.787524638	3.051643944	0.527279646	0.74228957	0.608605818	0.839151404	576.8127044	1.011764238
1521	52.07055712	64.93097617	6682.25641	2.841353707	2.133655969	1.796204515	0.84184355	0.750929377	0.367834948	0.897392726	45.61357254	0.875995477		1030	439.2618793	322.5509017	7410.306991	9.366479295	3.490944972	3.240686462	0.928312101	0.372706207	0.654012318	0.823321647	443.8589737	1.010465498
1522	664.9009601	433.7708904	7460.315261	9.137777494	5.841095123	3.079805137	0.52726502	0.639224924	0.662959058	0.821085926	688.5677942	1.035594525		92	647.5441077	394.7471517	7410.068041	7.466665041	5.354184843	3.891411565	0.726798136	0.717078483	0.478828695	0.886298124	651.6521072	1.006343969
1523	295.0664903	276.6022772	6918.253394	10.08292264	4.053257139	1.879544323	0.463712086	0.401992288	0.813591318	0.721704005	321.7597918	1.090465378		1514	687.5983824	466.93592	7410.029126	8.59058374	7.634339422	2.930969949	0.383919261	0.888686922	0.658815974	0.776232885	805.182107	1.171006401
1524	647.5441077	402.4203785	8049.684536	8.903351365	4.633146961	3.788430088	0.817679672	0.520382356	0.574493926	0.866252675	654.6022222	1.01089982		1117	292.3962053	217.7970322	7408.817352	4.968104658	3.913417177	3.496028634	0.893344225	0.78770828	0.296305357	0.92596735	284.715082	0.973730427
1525	256.3473581	232.3299609	6797.484375	6.58581952	3.868783255	2.451881425	0.633760349	0.587441433	0.627702913	0.786006525	261.6810642	1.020806557		899	635.5278253	383.0968758	7408.756303	6.854304068	4.998106737	4.383448761	0.877021839	0.729192444	0.360482302	0.902862896	629.0330099	0.989780439
1526	16.02170988	25.38614536	6571.333333	2.243947606	1.279805067	1.073833272	0.839060026	0.57033643	0.5214535	0.89152642	12.91760508	0.806256334		81	652.8846777	410.7962225	7408.631902	8.397187704	5.139772966	3.570938086	0.694765724	0.612082658	0.574745949	0.853431083	645.5780067	0.988808635
[truncated: 3,018 more rows]
