# Supplementary material for: A tube-source X-ray microtomography approach for quantitative 3D microscopy of optically challenging cell-cultured samples
Source: Commun Biol. 2020 Oct 2;3:548. doi: 10.1038/s42003-020-01273-w (PMC7532209; doi:10.1038/s42003-020-01273-w)
Supplement: Supplementary file 9 — Supplementary Data 2 [file 42003_2020_1273_MOESM9_ESM.zip › SupplementaryData3/DryScaffold1bin_Tabulated3D_uCT.xls]

## Sheet: README
	This table includes data for all µCT-imaged dry scaffold particles aquired with the white-top hat segmentation, after filtered with boarder kill, volume high-pass, and hyperpoloid rejection. More information in Methods. Below are the explanations for terms and abbreviations used in this file.
	WOC = WithOut Cytochalasin D treatment (control)
	WC = With Cytochalasin D treatment (experimental)
	AllCombined = All data combined for creating graphs
	Fil = Data after the 0.8 < V ellipsoid-to-voxels <1.2 filtration
	FilCombinedForR = All filtered data in a sheet that can be converted to .CSV file for statistical analyses in R
	ParticleTable = Sheet that contains supplementary tables and median table to compare individual samples
	# = Nominal number of a particle
	vol = Volume of a voxel particle
	ar = Surface area of a polygon particle
	int = Mean signal intensity of a voxel particle
	Elong = Longest radius of an ellipsoid
	Emed = Medium radius of an ellipsoid
	Eshort = Shortest radius of an ellipsoid
	flat = Flatness value of a particle
	elo = Elongation value of a particle
	anis = Anisotropy value of a particle
	sphe = Sphericity value of a particle
	ElliVolume = Volume of an ellipsoid
	EV_SV = Volume ratio between ellipsoid and initial segmentation (the ellipsoid-to-voxels volume ratio)
	RejecHyper = Number of hyperpoloid rejections
	Failed sphericities = Number of particles that did not have sphericity value due to failed surface area calculation

## Sheet: WOC1
#	vol	ar	int	Elong	Emed	Eshort	flat	elo	anis	sphe	ElliVolume	EV_SV	RejecHyper				Failed sphericities
1	367.164	290.694	7067.26	7.31387	5.01343	2.3772	0.474166	0.685468	0.674974	0.807578	365.12	0.994432	38				9
2	68.0923	79.0958	6588.16	2.88455	2.61014	1.95232	0.747976	0.904869	0.32318	0.90672	61.5716	0.904238
3	58.7463	77.4581	6519.27	4.2842	1.87237	1.58676	0.847457	0.437042	0.629626	0.804051	53.3165	0.907572
4	341.796	287.71	6806.62	6.76033	5.05567	2.42762	0.480178	0.747844	0.640901	0.77296	347.55	1.01683
5	1182.94	772.45	7244.61	35.2846	4.76835	3.28735	0.68941	0.13514	0.906833	0.674207	2316.79	1.95851
6	336.456	262.274	6969.62	7.40609	3.8445	2.82318	0.734344	0.5191	0.618802	0.845103	336.71	1.00076
7	328.445	310.736	6713.23	7.70723	6.57085	1.68115	0.25585	0.852557	0.781873	0.68838	356.628	1.08581
8	56.076	69.4845	6720.57	3.30734	2.00325	1.71922	0.858217	0.605698	0.48018	0.877896	47.7126	0.850857
9	37.384	40.9366	6477.43	9.91684	1.21735	0.87625	0.719802	0.122756	0.91164	0.631071	44.3103	1.18528
10	495.338	356.904	7177.24	8.17648	4.88468	2.96462	0.606922	0.597406	0.637421	0.814115	495.976	1.00129
11	626.182	419.869	7205.93	10.1	4.71363	3.15179	0.668654	0.466697	0.687941	0.809998	628.523	1.00374
12	82.7788	97.7024	6482.74	4.99365	2.40939	1.74384	0.723769	0.48249	0.650789	0.822068	87.8862	1.0617
13	220.299	201.56	6809.76	7.05156	2.77454	2.65624	0.957363	0.393464	0.623312	0.808736	217.687	0.988143
14	360.488	294.809	6859.77	8.89762	3.80328	2.63236	0.69213	0.427449	0.70415	0.786274	373.136	1.03508
15	623.512	497.853	6950.13	99.6637	7.20136	4.10143	0.569535	0.0722566	0.958847	0.66885	12330.4	19.7757
16	329.78	340.185	6523.81	10.1957	5.26869	1.6726	0.31746	0.516756	0.835951	0.630449	376.357	1.14124
17	325.775	285.771	6770.62	10.2991	3.10531	2.43972	0.78566	0.301513	0.763113	0.752717	326.839	1.00327
18	57.4111	71.178	6438.6	2.95704	2.1966	1.83796	0.83673	0.742835	0.378447	0.883551	50.0072	0.871036
19	375.175	313.779	7156.19	10.6963	3.13556	2.76102	0.880552	0.293146	0.74187	0.755755	387.888	1.03388
20	62.7517	87.1108	6555.02	4.5878	2.39641	1.31062	0.54691	0.522345	0.714324	0.731357	60.3576	0.961848
21	373.84	282.601	7348.24	7.12798	3.91347	3.20639	0.819322	0.54903	0.550168	0.842111	374.658	1.00219
22	53.4057	70.768	6154.12	3.40569	2.02428	1.74341	0.861251	0.594382	0.488088	0.837407	50.346	0.942709
23	902.556	565.232	7526.16	11.4243	6.54717	3.22387	0.492406	0.573089	0.717807	0.777742	1010.07	1.11912
24	45.3948	69.3359	6506.71	6.28389	2.35051	0.967725	0.411709	0.374053	0.845999	0.71154	59.8729	1.31894
25	97.4654	125.532	6381.38	6.88476	2.15074	1.57946	0.73438	0.312391	0.770586	0.703644	97.9653	1.00513
26	858.497	522.239	7420.99	9.67125	6.15144	3.37299	0.548325	0.636054	0.651236	0.810417	840.548	0.979093
27	208.282	236.121	6633.44	11.0675	3.8715	1.51269	0.390725	0.349808	0.863321	0.646346	271.499	1.30351
28	795.745	487.864	7641.53	10.5733	4.89681	3.78615	0.773187	0.463131	0.641913	0.825692	821.123	1.03189
29	950.621	547.656	7788.73	8.18751	6.13773	4.92755	0.802828	0.749646	0.398163	0.82926	1037.24	1.09112
30	37.384	60.1957	6455.43	4.3332	2.18724	1.04125	0.476054	0.504765	0.759705	0.663404	41.3379	1.10576
31	494.003	378.686	7009.92	10.0404	4.71025	2.57945	0.547625	0.469132	0.743092	0.762119	510.987	1.03438
32	440.597	292.316	7784.58	6.22363	4.47145	3.78074	0.845529	0.718463	0.392519	0.919517	440.715	1.00027
33	271.034	224.691	6969.44	7.18565	3.27474	2.85476	0.871752	0.455734	0.602713	0.846919	281.386	1.03819
34	619.506	434.052	7207.5	11.4037	3.99859	3.28574	0.821723	0.350642	0.71187	0.774581	627.586	1.01304
35	93.46	101.085	6866.03	3.92457	2.39126	2.1561	0.90166	0.609304	0.450615	0.881414	84.7569	0.90688
36	345.802	274.272	6809.97	6.73859	4.88688	2.47937	0.507354	0.725208	0.632063	0.82424	342.004	0.989016
37	234.985	230.657	6644.56	8.41608	3.32714	1.96699	0.591197	0.395331	0.766282	0.737208	230.713	0.981821
38	224.304	201.363	6762.16	5.65136	4.32093	2.11779	0.490123	0.764582	0.625261	0.823956	216.621	0.965749
39	186.92	217.256	6703.78	7.38125	4.28987	1.74434	0.40662	0.581184	0.763679	0.637129	231.363	1.23777
40	77.4383	92.4855	6642.22	4.28492	2.10302	1.82349	0.867079	0.490797	0.57444	0.849205	68.83	0.888837
41	850.486	532.088	7273.72	9.79268	6.44217	3.23498	0.502157	0.657855	0.669653	0.792115	854.858	1.00514
42	1028.06	554.121	7483.31	8.6163	6.03649	5.20475	0.862215	0.70059	0.395941	0.864287	1133.95	1.103
43	1096.15	683.041	7199.11	11.787	7.92061	2.92831	0.369708	0.671976	0.751565	0.732007	1145.17	1.04472
44	242.996	239.761	6723.72	10.1162	3.60369	1.72819	0.47956	0.356231	0.829166	0.722182	263.902	1.08603
45	48.0651	66.0674	6700.69	2.98223	2.15568	1.4993	0.695511	0.722841	0.497256	0.833742	40.3739	0.839982
46	428.581	294.485	7635.24	5.81026	4.42817	3.78049	0.853737	0.762129	0.349342	0.896789	407.434	0.950658
47	300.407	240.095	6967.27	6.78014	3.50921	3.02748	0.862722	0.517572	0.553479	0.853859	301.73	1.0044
48	1598.17	943.076	7338.77	15.3407	9.28347	3.26274	0.351457	0.605153	0.787315	0.685368	1946.37	1.21788
49	287.056	223.989	6975.9	5.07338	4.13001	3.30141	0.79937	0.814056	0.349268	0.887177	289.759	1.00942
50	443.267	303.456	7349.93	6.55082	4.52803	3.56432	0.787168	0.691215	0.455897	0.88786	442.863	0.999089
51	132.179	139.99	6713.83	5.85846	2.54068	2.02941	0.798765	0.433677	0.653594	0.806447	126.529	0.957256
52	894.545	577.71	7234.22	10.0478	7.92409	2.77679	0.350424	0.788638	0.723642	0.752632	926.088	1.03526
53	158.882	162.225	6600.26	7.44449	2.96384	1.94177	0.655153	0.398125	0.739167	0.790937	179.463	1.12954
54	1001.36	579.426	7558.66	9.86706	7.13686	3.40021	0.47643	0.723301	0.655398	0.812856	1002.97	1.00161
55	28.038	43.6757	5761.67	4.48846	1.85732	0.800006	0.430731	0.4138	0.821764	0.696006	27.9361	0.996366
56	17.3569	17.5934	6377.62	1.63808	1.2335	0.861656	0.698547	0.753013	0.473985	0.873175	7.29284	0.420171
57	232.315	188.143	7106.79	4.52685	4.07003	2.90452	0.713635	0.899088	0.358379	0.910715	224.159	0.964893
58	73.4328	95.0413	6591.78	5.12053	1.98162	1.58136	0.798017	0.386994	0.691172	0.738438	67.2132	0.915302
59	82.7788	102.27	6574.15	4.97722	2.60192	1.51713	0.583081	0.522767	0.695185	0.776073	82.2987	0.9942
60	703.62	456.009	7254.78	10.2545	5.03051	3.42457	0.680759	0.490567	0.666042	0.807852	739.979	1.05167
61	33.3786	46.8556	6512.04	2.45032	1.8279	1.51747	0.830171	0.745984	0.380705	0.896627	28.4697	0.852934
62	189.59	166.793	7014.18	5.07093	3.35697	2.57785	0.767911	0.662002	0.491641	0.891207	183.815	0.969539
63	359.153	299.234	6548.52	7.45365	5.36685	2.34382	0.436722	0.72003	0.685547	0.772523	392.736	1.09351
64	106.811	132.293	6478.75	6.70802	2.38804	1.577	0.660375	0.355998	0.764908	0.711897	105.818	0.990696
65	2810.47	1843.64	7275.81	67.2728	9.37483	2.56973	0.274109	0.139355	0.961801	0.505039	6788.57	2.41545
66	324.44	263.825	6905.28	8.54644	3.22189	2.91278	0.904061	0.376986	0.659182	0.820318	335.963	1.03552
67	121.498	139.338	6634.46	7.10412	2.30305	1.72133	0.747411	0.324185	0.7577	0.75308	117.968	0.970949
68	487.327	362.983	6951.87	9.52117	3.82991	3.21028	0.838212	0.402252	0.662827	0.786632	490.355	1.00621
69	508.689	339.637	7287.18	7.51549	4.42999	3.64554	0.822923	0.589447	0.51493	0.870504	508.405	0.999442
70	296.402	302.659	6793.33	18.0856	3.06904	1.84474	0.601079	0.169695	0.898	0.642459	428.903	1.44703
71	1337.81	769.491	7404.48	14.7378	6.94842	3.23406	0.465438	0.471468	0.780561	0.743915	1387.26	1.03696
72	234.985	241.294	6695.45	8.84006	3.99052	1.74013	0.436066	0.451413	0.803154	0.699943	257.131	1.09425
73	384.521	307.45	6772.59	6.38827	5.38088	2.69606	0.501045	0.842306	0.577967	0.788414	388.2	1.00957
74	161.552	182.696	6472.43	9.87965	2.77662	1.63749	0.589741	0.281044	0.834257	0.708157	188.159	1.16469
75	50.7354	68.698	6556	3.96385	1.83975	1.48674	0.808122	0.46413	0.624926	0.799135	45.4149	0.895133
76	329.78	247.83	7065.55	6.23355	4.2054	2.95151	0.701837	0.674639	0.526513	0.881725	324.097	0.982767
77	584.792	457.833	6872.8	13.4486	4.70209	2.42491	0.515708	0.349634	0.819691	0.705111	642.32	1.09837
78	152.206	161.409	6666.93	7.18641	2.38146	2.11416	0.88776	0.331383	0.705811	0.775682	151.559	0.995748
79	656.89	513.948	6903.86	12.6333	6.43554	2.41425	0.375143	0.509413	0.808897	0.678737	822.188	1.25164
80	312.423	241.88	7016.05	5.76318	4.37808	2.87964	0.65774	0.759663	0.500339	0.869657	304.349	0.974156
81	356.483	329.433	6609.1	9.91078	4.65963	2.01259	0.431921	0.470158	0.796929	0.695335	389.317	1.09211
82	588.798	430	7090.76	11.078	4.92606	2.63714	0.535346	0.44467	0.761948	0.758286	602.814	1.0238
83	448.608	365.872	6924.68	8.68622	5.63685	2.24471	0.398221	0.648942	0.741578	0.735567	460.38	1.02624
84	193.596	185.589	6734.3	7.11518	2.72547	2.43722	0.894239	0.383051	0.657461	0.804716	197.976	1.02262
85	939.94	683.195	6906.25	13.5346	8.47387	2.29612	0.270964	0.62609	0.830352	0.654789	1103.09	1.17357
86	180.244	192.612	6567.37	6.51607	3.22757	2.06141	0.63869	0.495324	0.683641	0.730528	181.6	1.00752
87	364.494	283.495	6905.48	6.212	4.83651	2.91866	0.603464	0.778575	0.530158	0.828404	367.312	1.00773
88	1379.2	898.358	7334.25	66.216	10.0112	3.71997	0.371582	0.151189	0.943821	0.643685	10329.4	7.4894
89	25.3677	39.9054	6295	2.86148	1.76572	0.951154	0.538676	0.617067	0.667601	0.77262	20.1304	0.793545
90	228.309	252.622	6750.08	18.2185	3.84241	1.61272	0.419717	0.210907	0.911479	0.638285	472.895	2.07129
91	329.78	264.472	6850.32	7.11696	4.27622	2.60655	0.609545	0.600849	0.633755	0.829821	332.284	1.00759
92	61.4166	88.8578	6897.91	6.46961	2.23611	1.19616	0.534931	0.345633	0.81511	0.696959	72.4854	1.18023
93	77.4383	102.831	6584.36	5.88029	1.98621	1.57718	0.794066	0.337774	0.731785	0.753746	77.1604	0.996411
94	437.927	326.037	7184.72	8.37354	4.7891	2.74854	0.573916	0.571933	0.671759	0.816241	461.694	1.05427
95	861.167	495.065	7682.94	9.33766	5.37535	4.42035	0.822338	0.575663	0.52661	0.856297	929.373	1.0792
96	495.338	405.276	7016.48	8.16154	6.38869	2.4125	0.37762	0.78278	0.704406	0.707167	526.914	1.06375
97	1108.17	871.594	6858.64	58.1148	8.5756	2.07538	0.24201	0.147563	0.964288	0.568232	4332.5	3.9096
98	464.63	333.989	7113.4	8.58294	3.74863	3.38174	0.902127	0.436754	0.605993	0.830213	455.762	0.980914
99	548.744	344.266	7544.34	6.40227	4.83415	4.19912	0.868636	0.755069	0.34412	0.904217	544.378	0.992045
100	170.898	177.101	6734.87	7.46117	2.69304	2.06038	0.765078	0.36094	0.723853	0.771129	173.415	1.01472
101	20.0271	8.45344	6387.87	1.76531	0.531128	0.500497	0.942329	0.300869	0.716482	0.795816	1.96567	0.0981503
102	367.164	322.094	6969	12.5974	2.95732	2.42238	0.819113	0.234757	0.807707	0.71888	378.016	1.02956
103	140.19	139.664	6714.22	5.09385	2.64984	2.37315	0.89558	0.520205	0.534115	0.859226	134.177	0.957112
104	30.7083	46.4909	6495.65	3.29774	2.1657	0.908223	0.419367	0.656722	0.724592	0.805844	27.1704	0.884791
105	153.541	163.256	6829.97	7.3755	2.67086	2.02485	0.758125	0.362126	0.725463	0.766825	167.08	1.08817
106	249.672	236.486	6794.26	8.21989	2.97662	2.35377	0.790753	0.362123	0.71365	0.753897	241.235	0.96621
107	136.185	152.958	6583.25	7.78135	2.59097	1.70347	0.657465	0.332973	0.781082	0.745987	143.861	1.05637
108	1086.81	636.527	7246.03	13.5665	5.50883	3.63584	0.660003	0.406062	0.731998	0.780701	1138.21	1.04729
109	555.419	479.509	6754.32	21.8865	3.1995	2.53242	0.791505	0.146186	0.884293	0.642236	742.819	1.3374
110	642.204	453.605	7127.76	8.99645	6.79959	2.6593	0.391098	0.755808	0.704405	0.761218	681.413	1.06106
111	363.159	289.699	7097.39	7.19301	4.66539	2.62689	0.563058	0.648601	0.6348	0.8072	369.257	1.01679
112	281.715	251.916	6859.94	7.32265	3.92006	2.23803	0.570916	0.535333	0.694369	0.769688	269.1	0.955221
113	610.16	484.859	6963.33	12.3323	5.79208	2.15065	0.371309	0.469667	0.825608	0.686604	643.483	1.05461
114	452.613	371.545	6946.86	10.1787	4.93246	2.24232	0.454605	0.484586	0.779705	0.727836	471.565	1.04187
115	303.077	292.014	6772.25	96.6834	3.45789	1.92448	0.556546	0.0357651	0.980095	0.69187	2695.03	8.89223
116	736.999	586.778	6971.21	21.7857	5.29328	2.1283	0.402076	0.24297	0.902307	0.641008	1028.06	1.39493
117	1094.82	631.206	7505.46	12.4269	6.52251	3.39828	0.521008	0.524869	0.726539	0.791744	1153.79	1.05386
118	145.531	167.05	6685.97	7.5291	3.00548	1.58537	0.527494	0.399182	0.789434	0.712916	150.272	1.03258
119	416.564	327.113	6913.85	9.51458	4.55978	2.55745	0.560872	0.479241	0.731207	0.783818	464.761	1.1157
120	857.161	532.723	7552.76	12.5278	4.30222	4.08492	0.94949	0.343414	0.673932	0.791284	922.23	1.07591
121	277.71	241.377	6783.2	7.97313	3.33299	2.47412	0.742313	0.418027	0.689693	0.800114	275.405	0.991701
122	716.972	451.928	7705.21	10.5355	4.60212	3.6585	0.79496	0.436821	0.652745	0.827259	743.029	1.03634
123	575.446	399.474	7289.22	8.65995	5.4665	2.9821	0.545524	0.631239	0.655644	0.804854	591.338	1.02762
124	706.29	481.411	7081.52	9.3623	6.6695	2.78297	0.417268	0.712378	0.702747	0.767989	727.901	1.0306
125	1073.45	620.315	7541.07	9.02161	8.49073	3.68178	0.433624	0.941154	0.591893	0.794259	1181.34	1.10051
126	152.206	150.526	6979.78	5.23898	2.9909	2.22538	0.744051	0.570894	0.575225	0.837245	146.064	0.959643
127	152.206	162.617	6813.22	7.41874	2.411	2.05205	0.851121	0.324987	0.723396	0.764583	153.746	1.01012
128	445.938	305.806	7783.4	6.89802	4.35846	3.52348	0.808423	0.631842	0.489204	0.881715	443.729	0.995046
129	217.628	208.935	6881.83	7.30637	3.59675	2.01977	0.561554	0.492277	0.72356	0.775167	222.333	1.02162
130	596.809	413.307	7171.61	8.1347	6.44561	2.77498	0.430522	0.792361	0.658871	0.797143	609.473	1.02122
131	447.273	332.576	7060.1	8.19893	5.02802	2.60284	0.517668	0.613253	0.682538	0.805594	449.46	1.00489
132	919.913	564.734	7625.87	12.3398	5.646	3.2561	0.576708	0.457544	0.73613	0.785143	950.245	1.03297
133	707.626	447.828	7406.61	9.03394	5.56293	3.40725	0.612492	0.61578	0.622839	0.828487	717.254	1.01361
134	391.197	335.195	6962.48	10.8516	4.09429	2.22447	0.543309	0.377297	0.795011	0.728817	413.989	1.05826
135	85.4491	120.56	6570.09	7.58386	2.63591	1.22522	0.464819	0.347569	0.838443	0.649038	102.595	1.20065
136	365.829	280.87	6879.41	6.55209	5.17947	2.59043	0.500134	0.790507	0.604641	0.835667	368.236	1.00658
137	297.737	262.576	6791.19	9.78392	3.27058	2.32223	0.710036	0.334281	0.762649	0.762091	311.266	1.04544
138	433.921	368.656	6789.29	10.5329	4.88148	2.21226	0.453195	0.46345	0.789967	0.715966	476.459	1.09803
139	598.144	437.493	6976.47	9.11008	5.66812	2.76254	0.487383	0.622181	0.69676	0.754168	597.528	0.998971
140	176.239	171.338	6696.14	4.94263	4.3226	1.94981	0.451073	0.874555	0.605512	0.817485	174.495	0.990106
141	24.0326	35.7522	6255.22	2.39372	1.609	1.20619	0.749654	0.672174	0.496102	0.885972	19.4596	0.809717
142	269.699	238.809	6868.23	7.28869	3.9871	2.25018	0.564364	0.547026	0.691278	0.793123	273.913	1.01562
143	397.872	352.667	6754.48	9.13687	5.64184	1.89832	0.336471	0.61748	0.792236	0.70096	409.898	1.03022
144	648.879	422.235	7315.12	9.42985	5.22999	3.22314	0.616281	0.55462	0.658198	0.825801	665.845	1.02615
145	643.539	505.995	6863.14	10.3464	6.78089	2.56969	0.378961	0.655389	0.751633	0.681214	755.168	1.17346
146	835.799	611.041	6968.42	10.9827	8.29609	2.28256	0.275137	0.755378	0.792167	0.676999	871.153	1.0423
147	73.4328	86.408	6810.75	4.02457	2.28748	1.72008	0.751954	0.568377	0.572607	0.860396	66.3304	0.90328
148	296.402	237.749	7029.97	6.33613	3.69453	2.96892	0.803599	0.58309	0.531429	0.85159	291.119	0.982179
149	543.403	391.555	7360.81	9.29146	5.07479	2.76741	0.545324	0.546178	0.702156	0.789036	546.592	1.00587
150	453.948	335.678	7028.67	8.85644	4.44427	2.77701	0.624851	0.501813	0.686442	0.811941	457.852	1.0086
151	379.18	271.523	7220.19	6.04449	4.41584	3.44722	0.780649	0.730556	0.429692	0.886517	385.417	1.01645
152	240.326	234.761	6742.18	11.6336	2.45537	2.09026	0.851303	0.211059	0.820325	0.727766	250.104	1.04069
153	590.133	417.294	7078.7	9.32703	5.46006	2.82571	0.517522	0.585402	0.697041	0.785621	602.777	1.02143
154	644.874	468.091	7231.46	10.6062	5.6151	2.72214	0.484789	0.529414	0.743346	0.738119	679.075	1.05304
155	419.235	336.071	6997.57	7.12485	6.12812	2.2805	0.372137	0.860106	0.679923	0.763725	417.082	0.994865
156	245.666	290.205	6659.38	21.271	3.58826	1.5666	0.436591	0.168692	0.92635	0.574413	500.863	2.03879
157	188.255	217.692	6543.48	7.90244	4.09167	1.483	0.362443	0.517773	0.812337	0.650568	200.859	1.06695
158	40.0543	55.7573	6572.73	3.41056	2.00896	1.45024	0.721887	0.589039	0.57478	0.849843	41.6221	1.03914
159	574.111	503.203	6795.13	15.9799	8.20818	1.86856	0.227646	0.513657	0.883068	0.622507	1026.63	1.78821
160	503.349	354.428	7283.81	8.77891	4.16935	3.34166	0.801483	0.474928	0.619353	0.82659	512.342	1.01787
161	77.4383	96.7159	6670.95	5.20273	1.95548	1.69072	0.864604	0.375857	0.675032	0.781718	72.0517	0.930441
162	62.7517	77.2056	6294.98	3.92648	2.09236	1.66163	0.794143	0.532884	0.576814	0.864345	57.1824	0.911249
163	339.126	344.484	6776.42	13.3424	5.69295	1.58929	0.279167	0.426682	0.880884	0.635923	505.663	1.49108
164	145.531	142.352	6868.07	4.58361	3.33256	2.25443	0.676487	0.727059	0.508154	0.86332	144.249	0.991191
165	272.369	237.498	7169.71	7.70713	3.81456	2.61829	0.686394	0.494939	0.660277	0.802542	322.436	1.18382
166	37.384	57.0145	6493.68	3.40656	1.67868	1.53455	0.91414	0.492778	0.549531	0.775748	36.7581	0.983257
167	202.942	187.302	6811.97	5.62914	3.64925	2.2734	0.622977	0.648278	0.596138	0.82563	195.618	0.963915
168	321.769	299.54	6922.88	10.209	3.60788	2.10342	0.583007	0.353401	0.793965	0.707309	324.529	1.00858
169	57.4111	79.3016	6482.49	5.57238	1.7564	1.46519	0.834204	0.315197	0.737061	0.735864	60.0685	1.04629
170	208.282	184.604	6896.99	5.59061	3.37745	2.62889	0.778366	0.604129	0.529766	0.859296	207.927	0.998294
171	375.175	312.875	6843.17	6.919	6.22639	2.12428	0.341174	0.899897	0.692978	0.763882	383.337	1.02175
172	213.623	190.835	6820.03	5.73844	3.62299	2.48881	0.686948	0.631355	0.566291	0.845004	216.741	1.0146
173	129.509	165.055	6569.65	10.2552	2.25619	1.81993	0.806641	0.220005	0.822535	0.640708	176.385	1.36195
174	566.1	368.215	7266.5	7.29048	5.41028	3.4598	0.639486	0.742103	0.525436	0.867746	571.63	1.00977
175	264.358	233.839	6953.25	5.46541	5.04635	2.22171	0.440261	0.923326	0.593496	0.793313	256.671	0.970921
176	328.445	301.646	6688.78	10.126	3.6582	2.13185	0.582758	0.361268	0.789468	0.707498	330.789	1.00714
177	82.7788	107.891	6550.45	6.33925	2.94055	1.28869	0.438247	0.463864	0.796713	0.715705	100.624	1.21558
178	82.7788	98.087	6583.35	4.92533	2.10233	1.78592	0.849495	0.42684	0.637401	0.808453	77.4617	0.935767
179	162.887	191.163	6601.32	11.4972	2.31343	1.79393	0.775439	0.201216	0.843969	0.658264	199.868	1.22703
180	431.251	394.237	6842.9	14.1584	5.59313	1.79241	0.320467	0.39504	0.873403	0.650825	594.56	1.37869
181	921.248	591.923	7043.22	12.1415	6.17348	3.04284	0.492889	0.508462	0.749385	0.749042	955.367	1.03704
182	222.969	237.267	6668.26	9.07233	4.33308	1.47325	0.34	0.477616	0.837611	0.674968	242.594	1.08802
183	403.213	332.54	6798.7	9.37985	4.93291	2.21211	0.44844	0.525905	0.764163	0.74929	428.741	1.06331
184	88.1194	97.4473	6540.41	3.40653	2.8882	2.00263	0.693382	0.847842	0.412122	0.879875	82.5331	0.936605
185	25.3677	44.106	6412.84	9.94781	1.75609	0.934263	0.532014	0.17653	0.906084	0.705108	68.3645	2.69494
186	431.251	308.697	7155.69	6.88822	5.14976	2.86906	0.557125	0.747619	0.583483	0.856292	426.307	0.988537
187	16.0217	24.3033	6540.33	1.67576	1.42545	0.951954	0.667825	0.85063	0.431928	0.843475	9.52512	0.594513
188	44.0597	55.6018	6515.03	3.75231	1.71831	1.44033	0.838224	0.457934	0.616149	0.832725	38.9001	0.882894
189	248.337	215.694	6854.84	6.4879	3.6652	2.48428	0.677802	0.564928	0.617091	0.82839	247.452	0.996436
190	252.342	254.831	6744.24	7.38619	5.02223	1.74278	0.347013	0.679948	0.764049	0.702038	270.799	1.07314
191	451.278	336.613	7029.26	8.24379	4.91655	2.75294	0.559933	0.596395	0.666059	0.807862	467.384	1.03569
192	461.959	339.53	7223.16	9.73372	3.47202	3.31261	0.954089	0.3567	0.659677	0.8087	468.943	1.01512
193	1032.07	630.201	7269.06	11.4017	7.18068	3.0311	0.422119	0.629791	0.734153	0.760462	1039.5	1.0072
194	405.883	314.771	6858.8	7.67229	5.09022	2.6016	0.511097	0.663455	0.66091	0.800438	425.589	1.04855
195	21.3623	35.0643	6615	4.37129	1.61535	0.912954	0.565173	0.369536	0.791148	0.774869	27.0031	1.26406
196	93.46	120.525	6603.73	6.77963	1.80881	1.72434	0.953302	0.2668	0.745659	0.701702	88.5745	0.947726
197	25.3677	41.1778	6574.42	5.03528	1.506	1.0403	0.690771	0.29909	0.793397	0.737162	33.0442	1.30261
198	92.1248	107.485	6750.25	4.92219	2.1984	1.98318	0.902104	0.44663	0.597093	0.811815	89.8909	0.975751
199	84.114	122.627	6491.19	8.3248	2.1445	1.29739	0.604985	0.257604	0.844153	0.630602	97.0198	1.15343
200	116.157	148.646	6744.38	10.9458	2.00253	1.52488	0.761475	0.182949	0.860689	0.643432	140.008	1.20533
201	265.693	242.085	6735	9.04907	3.47017	2.13891	0.616371	0.383483	0.763632	0.768527	281.342	1.0589
202	36.0488	54.6663	6633.11	3.98334	1.61821	1.2758	0.7884	0.406244	0.679717	0.754663	34.4472	0.95557
203	146.866	194.302	6537.88	6.27449	5.48079	1.22694	0.223862	0.873503	0.804456	0.617022	176.74	1.20341
204	528.716	358.472	7518.36	8.27024	4.63365	3.44216	0.742861	0.56028	0.58379	0.848651	552.537	1.04505
205	352.478	267.044	7155.66	6.557	4.77238	2.68167	0.561915	0.72783	0.591022	0.855543	351.506	0.997245
206	447.273	298.786	7591.72	5.71676	5.13556	3.67727	0.71604	0.898334	0.356757	0.908036	452.223	1.01107
207	52.0706	68.349	6740.38	3.47347	1.90558	1.68616	0.884853	0.548609	0.514562	0.873514	46.7496	0.897813
208	532.722	399.616	7157.7	8.43752	6.22266	2.50835	0.4031	0.737498	0.702714	0.763343	551.656	1.03554
209	347.137	272.701	7028.17	6.35882	4.98934	2.61747	0.524612	0.784634	0.588372	0.827099	347.848	1.00205
210	66.7571	85.6474	6558.9	4.198	2.01834	1.73833	0.86127	0.480786	0.585914	0.794411	61.6961	0.924188
211	114.822	134.704	6756.56	7.39324	1.95332	1.84359	0.943821	0.264204	0.750639	0.749846	111.522	0.971258
212	347.137	303.255	6916.6	9.67521	5.12163	1.98396	0.387369	0.529356	0.794944	0.737008	411.804	1.18629
213	40.0543	62.0367	6384.03	7.07264	1.51256	1.08487	0.717246	0.21386	0.84661	0.689096	48.614	1.2137
214	140.19	147.423	6825.64	5.59679	2.62181	2.23052	0.850754	0.46845	0.601465	0.800276	137.099	0.977955
215	81.4437	91.8039	6739.36	4.23615	2.17141	1.95526	0.900457	0.51259	0.538435	0.810385	75.3363	0.925011
216	217.628	207.648	6874.77	7.3341	3.51346	2.05556	0.585053	0.479058	0.719726	0.775672	221.872	1.0195
217	719.642	458.187	7358.78	8.47341	6.11612	3.34213	0.546446	0.721802	0.605574	0.819142	725.515	1.00816
218	464.63	358.497	6892.66	10.938	4.19189	2.65717	0.633883	0.383241	0.75707	0.771978	510.335	1.09837
219	559.425	420.222	7122.43	11.2032	4.44248	2.74252	0.61734	0.396538	0.755201	0.748306	571.75	1.02203
220	327.11	279.238	6976.88	9.52972	3.4301	2.48915	0.725679	0.359937	0.738801	0.770453	340.822	1.04192
221	847.815	576.208	7262.71	10.2881	8.14609	2.75681	0.338421	0.791801	0.732038	0.727608	967.783	1.1415
222	41.3894	58.3585	6588.68	4.06762	1.91588	1.13904	0.594527	0.471008	0.719973		37.1825	0.898357
223	385.856	327.652	6974.73	11.2834	4.63149	2.20713	0.476549	0.41047	0.804391	0.734094	483.144	1.25213
224	518.035	364.84	7308.88	8.59301	4.51965	3.22782	0.714174	0.525968	0.624367	0.8194	525.107	1.01365
225	439.262	317.24	7072.91	7.41394	4.92815	2.81548	0.571306	0.664715	0.620245	0.838352	430.898	0.98096
226	368.499	264.837	7118.18	5.26065	4.97313	3.32689	0.668974	0.945344	0.36759	0.888832	364.583	0.989372
227	367.164	288.91	6939.09	7.30782	4.79585	2.512	0.523786	0.656262	0.656259	0.814449	368.774	1.00438
228	129.509	144.701	6717.4	5.12096	3.64152	1.59356	0.437608	0.711102	0.688816	0.762664	124.477	0.961149
229	220.299	219.811	6783.93	7.0655	4.43099	1.83928	0.415094	0.627131	0.739682	0.736019	241.202	1.09489
230	704.955	447.477	7167.99	8.40258	6.29902	3.27786	0.520377	0.749652	0.609898	0.826763	726.716	1.03087
231	1212.31	714.068	7484.51	14.6656	5.33999	3.98323	0.745925	0.364116	0.728396	0.749141	1306.66	1.07783
232	599.479	405.863	7399.44	9.45972	4.79283	3.2731	0.682916	0.506656	0.653996	0.816937	621.61	1.03692
233	32.0434	50.7791	6587.25	4.11353	1.52012	1.10451	0.726596	0.369541	0.731493	0.794293	28.9302	0.902844
234	295.066	239.693	7167.29	7.03826	3.3359	2.95548	0.885961	0.473966	0.580084	0.845536	290.666	0.985087
235	600.814	400.098	7379.06	8.24013	5.7797	3.05742	0.528993	0.701408	0.62896	0.829196	609.934	1.01518
236	102.806	111.062	6859.09	4.45634	2.66119	1.91695	0.720338	0.597169	0.569837	0.852227	95.2258	0.926267
237	124.168	127.233	6790.09	4.08232	2.90216	2.29202	0.789762	0.710909	0.438551	0.864186	113.745	0.916059
238	110.817	128.198	6500.19	5.98521	2.36765	1.99757	0.843692	0.395584	0.666249	0.757482	118.573	1.06999
239	479.316	367.123	6926.04	8.68345	5.26036	2.50783	0.476741	0.605791	0.711194	0.769623	479.837	1.00109
240	77.4383	92.9911	6277.9	4.31576	2.61912	1.39641	0.533159	0.606873	0.67644	0.798005	66.1172	0.853805
241	277.71	249.9	6804.45	9.34459	3.22877	2.3924	0.740961	0.345523	0.74398	0.768938	302.357	1.08875
242	479.316	374.336	7111.02	12.3601	3.75272	2.72788	0.726908	0.303617	0.779299	0.752892	530.007	1.10576
243	618.171	455.586	7098.2	12.3195	3.67502	3.40785	0.927301	0.298308	0.723378	0.732955	646.283	1.04548
244	1038.74	626.981	7214.08	9.85265	7.74325	3.28816	0.424649	0.785905	0.666266	0.767401	1050.8	1.01161
245	247.001	222.079	6899.46	7.00531	3.95129	2.17931	0.551543	0.564043	0.688906	0.800059	252.681	1.023
246	753.02	470.216	7483.52	10.1177	5.27045	3.35326	0.636238	0.520914	0.668575	0.822064	749.004	0.994667
247	245.666	199.027	6985.74	5.43679	3.30601	3.22839	0.976519	0.608081	0.406197	0.899741	243.064	0.989409
248	563.43	377.327	7062.14	8.1392	5.06504	3.4355	0.678277	0.622302	0.577907	0.841054	593.257	1.05294
249	132.179	137.218	7117.87	5.31827	2.58193	2.21381	0.857424	0.485484	0.583735	0.831763	127.334	0.963344
250	77.4383	93.4389	6762.17	4.10581	2.51966	1.68032	0.666884	0.613682	0.590745	0.832568	72.8151	0.940299
251	447.273	348.331	7070.7	8.49984	5.28296	2.45145	0.46403	0.621537	0.711588	0.773596	461.106	1.03093
252	105.476	113.858	6851.29	4.06417	2.97199	2.00407	0.674321	0.731266	0.506892	0.852841	101.396	0.961318
253	3520.77	1745.66	7961.9	36.8924	9.84476	3.94647	0.40087	0.266851	0.893028	0.629244	6003.97	1.7053
254	177.574	175.094	6887.48	6.76936	2.98401	1.9661	0.65888	0.440811	0.709559	0.80029	166.357	0.936833
255	20.0271	28.0666	6471.13	2.02519	1.33341	1.10182	0.826315	0.658412	0.455945	0.817661	12.4631	0.622313
256	185.585	170.481	6734.14	5.64208	3.35011	2.24585	0.670383	0.593772	0.601945	0.854784	177.815	0.958133
257	233.65	209.872	6917.37	7.66935	2.97814	2.5077	0.842035	0.388317	0.673024	0.811128	239.92	1.02684
258	146.866	161.009	6662.65	6.81118	2.73721	1.94474	0.710484	0.40187	0.714478	0.748977	151.873	1.0341
259	44.0597	57.6651	6299.18	2.78933	2.0442	1.66439	0.814204	0.732863	0.4033	0.879409	39.7528	0.902249
260	1045.42	585.273	7778.41	10.2789	6.63843	3.70112	0.557529	0.645828	0.639932	0.82665	1057.88	1.01192
261	1009.37	694.207	7349.24	16.4478	7.3656	3.14243	0.426636	0.447817	0.808945	0.673991	1594.67	1.57987
262	156.212	177.84	6523.91	7.64719	3.16909	1.6395	0.517339	0.414412	0.785608	0.705077	166.432	1.06542
263	463.294	352.131	7064.14	9.4329	4.77806	2.58007	0.539984	0.506531	0.726481	0.782207	487.099	1.05138
264	204.277	187.717	6917.01	5.55671	3.71326	2.34457	0.631406	0.668247	0.578065	0.822361	202.64	0.991986
265	232.315	225.373	6810.31	7.56964	3.61047	2.12987	0.589914	0.476967	0.71863	0.749025	243.826	1.04955
266	301.742	283.655	6589.68	7.55387	4.88219	2.25214	0.461297	0.646317	0.701856	0.718076	347.912	1.15301
267	333.786	256.618	7213.65	6.66184	3.82285	3.09023	0.808357	0.573843	0.53613	0.85981	329.655	0.987626
268	46.73	68.268	6639.63	4.48902	1.88067	1.24165	0.660213	0.41895	0.723404	0.773738	43.9087	0.939626
269	363.159	327.72	6894.95	11.3939	4.13574	2.00548	0.484914	0.36298	0.823986	0.703786	395.85	1.09002
270	190.925	205.307	6600.99	8.24954	3.24219	1.74951	0.539607	0.393015	0.787926	0.708083	196.008	1.02662
271	30.7083	47.7354	6579.65	2.61499	1.98488	1.1745	0.591724	0.75904	0.550858	0.821659	25.5355	0.831553
272	453.948	404.183	6910.81	9.89471	6.10306	1.91463	0.313716	0.616801	0.8065	0.668637	484.31	1.06688
273	18.692	35.8733	6808.86	3.09212	1.69232	0.713733	0.421748	0.547302	0.769176	0.65589	15.6446	0.836966
274	612.83	394.88	7287.76	7.60414	5.77781	3.39393	0.587407	0.759825	0.553673	0.854321	624.604	1.01921
275	77.4383	102.846	6584.97	6.08745	2.08658	1.44021	0.690223	0.342768	0.763414	0.717354	76.6275	0.98953
276	600.814	403.838	7311.12	8.88666	5.15413	3.14635	0.610452	0.579984	0.645947	0.819049	603.656	1.00473
277	791.739	516.6	7175.04	9.48695	6.95339	2.9962	0.430898	0.732943	0.684177	0.776275	827.91	1.04568
278	128.174	132.897	6698.64	4.42416	3.46687	1.88466	0.54362	0.783622	0.574008	0.847315	121.085	0.944691
279	731.658	504.372	7350.03	13.9337	4.0768	3.20794	0.786879	0.292586	0.769771	0.748424	763.308	1.04326
280	724.982	442.077	7793.61	9.10615	4.68447	4.11729	0.878923	0.514429	0.547857	0.853751	735.69	1.01477
281	109.482	114.671	6663.09	4.35713	2.53392	2.25851	0.891311	0.581558	0.481651	0.87572	104.449	0.954032
282	25.3677	39.5839	6515.32	2.21615	1.68851	1.38188	0.818403	0.761913	0.376448	0.890563	21.6602	0.85385
283	449.943	341.253	7243.55	11.1149	3.58886	2.94366	0.820221	0.322888	0.73516	0.791839	491.854	1.09315
284	604.82	436.399	7140.62	9.03185	6.52885	2.58999	0.3967	0.722869	0.713238	0.761155	639.735	1.05773
285	145.531	159.247	6774.25	7.74108	2.44812	1.91119	0.780675	0.316251	0.75311	0.748298	151.715	1.04249
286	303.077	262.401	6879.05	6.88779	5.24108	2.07312	0.395552	0.760923	0.699015	0.777935	313.483	1.03433
287	74.768	90.1777	6657.96	4.36387	2.06041	1.80636	0.876696	0.472153	0.586066	0.826635	68.0328	0.909919
288	161.552	171.562	6585.29	8.51977	2.62851	1.84234	0.700907	0.308519	0.783757	0.75081	172.821	1.06975
289	161.552	161.191	6649.25	6.00631	2.94651	2.13753	0.725446	0.490569	0.644119	0.811631	158.459	0.980851
290	498.008	377.776	7289.03	10.3399	4.47673	2.59572	0.579826	0.432955	0.748962	0.764595	503.298	1.01062
291	129.509	136.674	6925.85	5.9549	2.43547	2.14784	0.8819	0.408986	0.639315	0.82357	130.481	1.00751
292	212.288	187.18	6872.36	5.40242	3.88633	2.3565	0.606355	0.719369	0.563807	0.858855	207.245	0.976247
293	291.061	267.423	6717.22	8.42462	4.33164	1.9917	0.459803	0.514164	0.763586	0.743541	304.449	1.046
294	21.3623	36.5136	6542.75	2.54748	1.59265	1.05216	0.660638	0.625186	0.586978	0.816992	17.8814	0.837056
295	746.345	479.736	7549.17	10.4996	5.67197	3.05349	0.538347	0.540207	0.709181	0.80366	761.714	1.02059
296	30.7083	47.0055	6360.13	2.95425	1.85277	1.1431	0.616969	0.627154	0.613066	0.813477	26.2084	0.853464
297	292.396	237.224	6868.02	5.98226	4.2624	2.77867	0.651903	0.712506	0.535515	0.845533	296.787	1.01502
298	666.236	470.168	7182.82	9.79619	6.52628	2.62524	0.402257	0.666205	0.732014	0.754985	703.042	1.05524
299	487.327	346.806	7284.99	8.54992	4.7939	2.90498	0.605973	0.560696	0.660234	0.823828	498.75	1.02344
300	679.588	456.024	7206.42	10.6445	5.4072	2.90901	0.537988	0.507979	0.726714	0.7897	701.346	1.03202
301	2307.13	1209.55	7987.58	27.8531	6.51021	4.48214	0.688478	0.233733	0.83908	0.68291	3404.42	1.47561
302	415.229	296.235	7313.76	6.56454	4.42215	3.43726	0.777281	0.673642	0.476391	0.869205	417.964	1.00659
303	392.532	317.973	7191.1	10.2584	3.63543	2.55114	0.701744	0.354385	0.751312	0.770232	398.528	1.01527
304	251.007	244.272	6811.93	9.07852	2.88675	2.23842	0.775409	0.317976	0.753438	0.725975	245.728	0.978968
305	241.661	213.988	6922.91	5.47657	4.4365	2.40547	0.5422	0.810088	0.56077	0.826324	244.815	1.01305
306	237.655	225.757	6793.84	7.46993	3.93346	1.98493	0.504627	0.526572	0.734277	0.761202	244.301	1.02796
307	323.104	262.888	6920.14	7.7446	3.56311	2.79441	0.784262	0.460077	0.639179	0.816159	323.003	0.999687
308	261.688	257.228	6773.04	10.0567	4.07609	2.03348	0.49888	0.405311	0.797798	0.707581	349.164	1.33428
309	105.476	116.355	6705.47	5.20263	2.40879	1.83186	0.76049	0.462994	0.647897	0.824503	96.1616	0.91169
310	101.471	126.533	6637.21	6.26027	2.61774	1.44102	0.550483	0.418151	0.769815	0.725235	98.9185	0.974846
311	879.859	633.387	6947.42	17.5208	5.95874	2.4878	0.417504	0.340095	0.858009	0.676346	1087.96	1.23652
312	1423.26	784.992	7563.57	13.3531	6.11618	4.34743	0.710809	0.458035	0.674425	0.760327	1487.25	1.04496
313	84.114	92.8608	6593.48	3.00605	2.81388	2.21025	0.78548	0.936072	0.264735	0.889222	78.3125	0.931028
314	524.711	356.249	6897.66	6.81391	6.02982	3.0417	0.504443	0.884927	0.553604	0.847708	523.486	0.997666
315	485.992	400.145	6935.64	11.0045	5.29377	2.14509	0.40521	0.481054	0.805072	0.709807	523.445	1.07707
316	862.502	541.364	7783.13	12.4546	4.96236	3.56093	0.717587	0.398436	0.714087	0.783591	921.869	1.06883
317	165.558	158.385	6751.94	5.13561	3.44184	2.20432	0.640449	0.670191	0.570777	0.844594	163.21	0.985821
318	320.434	293.116	6828.33	10.7522	2.82566	2.49923	0.884477	0.262797	0.767562	0.718203	318.063	0.992599
319	684.928	502.445	7102.35	14.0722	4.80678	2.58762	0.538328	0.341579	0.816118	0.719124	733.172	1.07044
320	1093.48	574.333	8085.87	9.49829	5.84952	4.82259	0.824442	0.61585	0.492268	0.872757	1122.37	1.02642
321	412.559	370.575	6758.96	9.0111	6.53472	1.86445	0.285314	0.725185	0.793095	0.684198	459.879	1.1147
322	684.928	459.179	7201.6	9.19365	5.96724	3.08615	0.517182	0.649061	0.664317	0.790593	709.196	1.03543
323	690.269	437.495	7437.26	8.96403	5.57189	3.32596	0.596918	0.621583	0.628966	0.834286	695.844	1.00808
324	165.558	162.392	6824.74	6.43402	2.90035	1.97678	0.681565	0.450784	0.692761	0.797063	154.518	0.933319
325	575.446	408.286	7140.89	9.94	5.05345	2.87074	0.568075	0.508395	0.711193	0.788128	604.027	1.04967
326	161.552	157.241	6841.41	5.48795	3.11237	2.22473	0.714802	0.567128	0.594616	0.838753	159.172	0.985268
327	572.776	375.802	7634.2	7.31457	5.45083	3.41647	0.626779	0.745203	0.532923	0.856338	570.581	0.996167
328	94.7951	123.784	6744.54	7.01154	2.70926	1.38494	0.511187	0.386401	0.802477	0.702559	110.201	1.16251
329	373.84	293.099	7001.59	7.8089	4.62691	2.72237	0.588378	0.592518	0.651375	0.811598	412.019	1.10213
330	425.91	339.99	7039.15	10.1655	4.22664	2.39237	0.566022	0.415781	0.764659	0.765339	430.57	1.01094
331	664.901	429.051	7379.45	9.18121	4.91208	3.74584	0.762576	0.535014	0.592011	0.831085	707.624	1.06425
332	794.41	496.585	7428.31	9.59948	6.22891	3.18095	0.510676	0.648879	0.668633	0.807894	796.719	1.00291
333	506.019	349.875	7018.27	7.88768	4.72127	3.6408	0.771148	0.598563	0.53842	0.840934	567.928	1.12235
334	89.4545	115.187	6671.97	5.74208	3.00354	1.35178	0.450063	0.523075	0.764583	0.713547	97.6559	1.09168
335	245.666	237.654	6730.67	10.9169	2.90731	2.13066	0.732864	0.266314	0.804828	0.74096	283.266	1.15305
336	531.387	357.352	7132.19	7.2347	5.00349	3.47933	0.695382	0.691596	0.519077	0.853716	527.568	0.992813
337	259.018	230.936	7061.15	7.43995	3.84329	2.23159	0.580646	0.516576	0.700053	0.792208	267.287	1.03192
338	109.482	119.838	6631.45	4.23884	3.23401	1.87596	0.580072	0.762946	0.557436	0.829474	107.721	0.983918
339	353.813	266.788	7044.92	6.04296	5.04306	2.78972	0.55318	0.834536	0.538351	0.860942	356.118	1.00651
340	522.041	377.789	7142.17	9.30447	4.83641	2.80203	0.579362	0.519794	0.698851	0.796628	528.172	1.01175
341	166.893	159.648	6917.58	5.71773	2.86777	2.39978	0.836811	0.501557	0.580291	0.848747	164.827	0.987619
342	583.457	411.799	7137.06	8.68927	6.198	2.67375	0.431389	0.713294	0.692293	0.791061	603.177	1.0338
343	124.168	126.494	6720.27	4.68548	2.59892	2.31049	0.889022	0.554674	0.506883	0.865227	117.853	0.949137
344	451.278	319.348	7027.84	7.376	4.50672	3.20389	0.710913	0.610998	0.565634	0.85102	446.115	0.988559
345	385.856	313.064	6982.21	9.75862	3.62256	2.65936	0.73411	0.371216	0.727486	0.775423	393.794	1.02057
346	247.001	254.052	6705.48	9.09754	4.00584	1.74914	0.436646	0.440322	0.807735	0.691357	267.012	1.08101
347	104.141	120.681	6766.36	5.08286	2.67422	1.71125	0.639908	0.526125	0.663328	0.796389	97.4333	0.93559
348	377.845	289.363	6805.65	7.97958	3.67597	3.12636	0.850486	0.460672	0.608205	0.828539	384.131	1.01664
349	409.889	309.921	6853.96	7.14335	5.11512	2.73769	0.535215	0.716067	0.61675	0.817467	419.016	1.02227
350	512.695	360.134	7053.17	9.22635	4.10163	3.24903	0.792133	0.444556	0.647853	0.820008	515.026	1.00455
351	459.289	333.277	7243.49	6.63895	6.17665	2.70816	0.438451	0.930366	0.59208	0.826648	465.174	1.01281
352	303.077	259.198	6776.13	7.87999	3.88921	2.31021	0.594006	0.493555	0.706825	0.787204	296.571	0.978531
353	332.45	286.083	7103.39	8.73711	4.1649	2.22293	0.533728	0.476691	0.745576	0.763284	338.834	1.0192
354	89.4545	115.503	6499.87	5.87764	2.99389	1.3562	0.45299	0.509369	0.769261	0.723794	99.966	1.11751
355	29.3731	46.7435	6503.95	4.18682	1.35407	1.08847	0.80385	0.323413	0.740025	0.787285	25.8483	0.879998
356	781.058	484.638	7230.55	9.95232	5.61924	3.32715	0.592099	0.564616	0.665692	0.81912	779.404	0.997882
357	217.628	187.504	6921.93	5.25685	3.58745	2.70146	0.753031	0.682434	0.486106	0.875181	213.402	0.98058
358	96.1303	102.58	6627.75	3.86601	2.46523	2.2124	0.89744	0.637668	0.427731	0.880068	88.3226	0.91878
359	17.3569	21.217	6508.15	4.13629	0.860361	0.718047	0.834588	0.208003	0.826403	0.774745	10.7037	0.616684
360	154.877	151.172	6681.42	5.51347	3.0545	2.22107	0.727148	0.554006	0.597156	0.84735	156.681	1.01165
361	281.715	253.672	6910.33	8.29198	3.76132	2.15218	0.572189	0.453609	0.74045	0.771477	281.168	0.99806
362	757.026	629.413	6872.7	38.0523	5.12271	2.04572	0.399344	0.134623	0.946239	0.603853	1670.39	2.20651
363	1754.38	937.535	7472.08	14.1169	9.37004	3.36393	0.359009	0.663746	0.761709	0.735543	1863.87	1.06241
364	128.174	143.608	6674.55	7.0976	2.79291	1.59478	0.57101	0.393501	0.775307	0.752209	132.421	1.03314
365	401.878	300.646	7049.16	7.16842	5.09501	2.67369	0.524767	0.710757	0.627018	0.831802	409.042	1.01783
366	403.213	305.519	6982.22	6.9169	5.41129	2.64695	0.489153	0.782329	0.617321	0.824509	414.998	1.02923
367	26.7028	40.3962	6522.55	2.35061	1.92706	1.22588	0.636143	0.819813	0.478482	0.88673	23.2602	0.871075
368	403.213	326.21	6945.54	8.06205	5.14382	2.33608	0.454153	0.638028	0.710237	0.766239	405.796	1.00641
369	324.44	283.902	6974.74	9.93142	3.75706	2.10264	0.55965	0.378301	0.788284	0.736317	328.635	1.01293
370	153.541	167.516	6638.7	6.35977	3.4836	1.88165	0.540146	0.547756	0.704132	0.753992	174.621	1.13729
371	795.745	499.383	7358.52	10.2504	5.75223	3.21402	0.558743	0.561174	0.686448	0.805783	793.802	0.997558
372	189.59	217.294	6622.84	9.72034	3.96892	1.43987	0.362787	0.408311	0.85187	0.654168	232.684	1.2273
373	42.7246	59.0177	6490.62	7.39496	1.44075	1.29797	0.900898	0.194829	0.824479	0.770698	57.9269	1.35582
374	679.588	454.064	7406.43	9.29019	6.09361	2.89633	0.475306	0.655919	0.688238	0.791216	686.81	1.01063
375	468.635	355.091	7053.16	8.39584	5.1804	2.66082	0.513632	0.61702	0.683079	0.784054	484.765	1.03442
376	106.811	114.526	6544.41	4.27569	2.61875	2.16848	0.828057	0.612475	0.492836	0.849934	101.706	0.952197
377	60.0814	76.8266	6550.09	4.30067	1.95466	1.71607	0.877936	0.454501	0.600977	0.823439	60.4269	1.00575
378	973.319	582.64	7491.13	9.20552	7.96857	3.30134	0.414296	0.865629	0.641374	0.792438	1014.4	1.04221
379	32.0434	45.9209	6538.83	2.8069	2.04634	1.27578	0.623447	0.729039	0.545483	0.860614	30.6952	0.957926
380	259.018	245.865	6719.77	8.40719	4.32784	1.87941	0.43426	0.514779	0.776452	0.740179	286.439	1.10587
381	77.4383	88.8513	6683.14	3.67784	2.50213	1.80574	0.721681	0.680325	0.509022	0.870856	69.6059	0.898857
382	17.3569	29.4229	6577.92	2.28906	1.27403	1.18044	0.926537	0.556575	0.484312	0.869326	14.4202	0.830808
383	76.1031	92.0535	6681.98	3.74148	2.79595	1.68317	0.602003	0.747286	0.550132	0.834078	73.7548	0.969143
384	45.3948	65.9713	6604.15	3.95554	1.88535	1.34821	0.715096	0.476635	0.65916	0.757494	42.1157	0.927763
385	566.1	376.302	7313.44	7.01559	5.34961	3.76083	0.703011	0.762532	0.463932	0.844518	591.233	1.0444
386	275.039	238.529	6837.68	6.6109	4.4444	2.26951	0.510645	0.672284	0.656701	0.800065	279.315	1.01555
387	604.82	440.215	6952.11	8.30574	6.79362	2.58802	0.380948	0.817943	0.688406	0.757347	611.695	1.01137
388	700.95	491.293	7213.73	10.7601	6.13256	2.6152	0.426445	0.569935	0.756954	0.745555	722.856	1.03125
389	161.552	192.15	6601.44	7.09736	4.53746	1.39028	0.306399	0.639318	0.804114	0.660842	187.542	1.16088
390	7563.58	3456.21	7839.85	45.471	19.1183	3.53378	0.184838	0.42045	0.922285	0.532433	12868	1.70131
391	379.18	290.972	6972.62	7.1726	4.60991	2.72245	0.590564	0.642711	0.620438	0.832571	377.066	0.994424
392	176.239	189.282	6597.73	6.96134	3.34099	1.7924	0.536489	0.479935	0.74252	0.719002	174.619	0.990811
393	606.155	390.077	7577.52	7.88076	4.57788	4.09225	0.893917	0.580893	0.480729	0.856152	618.419	1.02023
394	82.7788	106.641	6472.95	6.12515	1.87172	1.64539	0.879077	0.305579	0.731372	0.725028	79.0157	0.95454
395	750.35	451.036	7747.54	9.87105	4.61287	3.88497	0.842202	0.467313	0.606428	0.853025	740.986	0.987521
396	773.048	463.899	7768.71	8.75799	5.54537	4.13	0.744765	0.633179	0.52843	0.848905	840.182	1.08684
397	154.877	167.905	6609.63	6.57954	3.52143	1.64407	0.466875	0.535209	0.750124	0.757943	159.56	1.03024
398	18.692	33.0614	6267.43	2.795	1.23166	0.994037	0.80707	0.440666	0.644352	0.798002	14.3339	0.766846
399	973.319	734.089	7232.61	26.8977	4.80254	2.73286	0.569045	0.178549	0.898398	0.615384	1478.74	1.51928
400	311.088	268.811	6904.36	9.14524	3.75512	2.24232	0.597138	0.410609	0.75481	0.767759	322.556	1.03686
401	516.7	379.736	7265.18	7.54316	6.31429	2.63948	0.418017	0.837088	0.650083	0.788358	526.605	1.01917
402	62.7517	88.6354	6550	4.85102	2.32493	1.32331	0.569181	0.479266	0.727211	0.704523	62.5161	0.996246
403	583.457	412.704	7262.43	8.24371	6.37469	2.70921	0.424995	0.77328	0.67136	0.78489	596.366	1.02213
404	355.148	344.173	6724.89	13.6501	5.03312	1.80722	0.359067	0.368725	0.867603	0.648103	520.083	1.46441
405	148.201	154.182	6856.69	6.62151	2.40859	2.1296	0.884169	0.363753	0.678381	0.79663	142.268	0.959966
406	670.242	440.085	6931	7.32831	6.88342	3.21669	0.46731	0.939293	0.561059	0.811469	679.683	1.01409
407	375.175	310.136	7183.73	9.55055	3.77933	2.52895	0.669153	0.395718	0.735204	0.766847	382.358	1.01915
408	686.263	418.708	7756.26	7.98341	5.66369	3.68743	0.651065	0.709433	0.538113	0.871803	698.393	1.01767
409	405.883	312.332	7053.59	6.29131	5.37127	2.94464	0.54822	0.853759	0.531952	0.806199	416.81	1.02692
410	741.004	468.733	7387.71	8.98067	6.43933	3.08116	0.47849	0.717021	0.656913	0.817209	746.366	1.00724
411	728.988	460.459	7420.65	9.33822	5.59427	3.45015	0.616729	0.599073	0.630535	0.823152	754.976	1.03565
412	379.18	283.066	7183.43	6.59956	4.74135	2.85844	0.602874	0.718434	0.566875	0.853049	374.657	0.988071
413	28.038	41.4837	6450.29	2.30075	1.9754	1.24843	0.631991	0.858591	0.457379	0.891993	23.7672	0.84768
414	82.7788	99.3395	6599.34	4.73718	2.36585	1.67075	0.706196	0.499421	0.647311	0.813108	78.4345	0.947519
415	1650.24	841.469	7557.36	11.7127	8.97473	3.7781	0.420971	0.766242	0.677434	0.786768	1663.56	1.00808
416	504.684	337.183	7476.12	6.54644	4.59547	4.02875	0.876679	0.70198	0.384589	0.871672	507.685	1.00595
417	30.7083	46.6458	6517.96	2.75116	1.9606	1.12132	0.571929	0.712643	0.592418	0.789491	25.3351	0.825025
418	676.917	430.024	7309.81	8.6928	5.39846	3.48353	0.645283	0.621027	0.599262	0.836631	684.759	1.01158
419	267.028	223.551	6984.06	6.50825	3.60814	2.69278	0.746307	0.554395	0.586251	0.840479	264.873	0.991927
420	356.483	347.881	6661.29	9.11664	6.75907	1.60147	0.236936	0.741399	0.824336	0.654387	413.36	1.15955
421	260.353	247.587	6855.26	8.72399	3.46669	2.21281	0.638307	0.397374	0.746354	0.73464	280.325	1.07671
422	814.437	526.046	7600.04	14.0265	4.3695	3.38173	0.773941	0.311518	0.758904	0.775114	868.177	1.06598
423	281.715	261.33	6921.95	8.45014	3.82727	2.08827	0.545631	0.452923	0.752871	0.741289	282.897	1.0042
424	781.058	497.896	7378.08	9.89568	6.48818	2.9881	0.460546	0.655657	0.69804	0.796789	803.623	1.02889
425	249.672	227.061	6902.65	7.50556	3.22925	2.4884	0.770583	0.430247	0.668459	0.787855	252.635	1.01187
426	712.966	426.982	7870.91	7.91889	5.77764	3.74763	0.648644	0.729601	0.526749	0.87402	718.223	1.00737
427	356.483	292.782	6831.76	8.78091	4.27234	2.29092	0.536221	0.486549	0.739102	0.7832	360.002	1.00987
428	248.337	224.674	6902.69	8.28696	2.93623	2.39086	0.81426	0.354319	0.711492	0.788331	243.684	0.981267
429	33.3786	51.2374	6470.72	4.26869	1.50779	1.33854	0.887751	0.353221	0.686428	0.749656	36.0875	1.08116
430	17.3569	29.9013	6541.08	1.80355	1.42047	1.1369	0.800365	0.7876	0.369632	0.84366	12.2003	0.70291
431	441.932	339.37	7106.54	7.83293	5.32341	2.53897	0.476944	0.679619	0.67586	0.786636	443.465	1.00347
432	16.0217	28.344	6529.92	1.80533	1.38378	1.23876	0.895205	0.766494	0.313831	0.843537	12.9629	0.809082
433	407.218	329.845	7025.07	8.51007	4.88925	2.44645	0.500372	0.574525	0.712524	0.76512	426.383	1.04706
434	72.0977	98.3974	6558.31	5.24353	3.3072	1.16856	0.353337	0.63072	0.777143	0.70939	84.8834	1.17734
435	85.4491	97.3369	6708.83	4.32305	2.32577	1.95515	0.840644	0.537992	0.54774	0.865089	82.3427	0.963647
436	367.164	290.827	6936.85	7.90153	4.20535	2.65764	0.631966	0.532219	0.663655	0.804471	369.911	1.00748
437	292.396	277.065	6804.98	9.7671	3.5502	2.12139	0.59754	0.363486	0.782803	0.720681	308.126	1.05379
438	837.134	590.872	7030.45	9.81064	9.66636	2.39325	0.247585	0.985294	0.756056	0.703062	950.684	1.13564
439	285.72	266.628	6773.43	10.5424	3.02914	2.12721	0.70225	0.287329	0.798223	0.722811	284.549	0.995899
440	307.083	250.48	6970.33	6.42523	4.72446	2.41469	0.511103	0.735299	0.624186	0.834026	307.037	0.999852
441	106.811	106.753	6917.24	3.37244	2.81502	2.44087	0.867089	0.834713	0.276229	0.923054	97.0641	0.908743
442	797.08	552.91	7100.4	11.2223	7.43481	2.62687	0.353321	0.662501	0.765925	0.722579	918.081	1.15181
443	448.608	328.025	7313.7	7.72032	5.07607	2.77406	0.546497	0.657495	0.640681	0.827285	455.373	1.01508
444	238.991	247.976	6838.02	10.566	4.14426	1.70182	0.410645	0.392226	0.838934	0.672202	312.147	1.30611
445	355.148	288.977	7080.02	9.26612	3.14438	2.89533	0.920794	0.339342	0.687536	0.792149	353.362	0.994971
446	542.068	407.465	7348.05	11.2092	4.76512	2.58822	0.543159	0.42511	0.769098	0.75411	579.077	1.06827
447	129.509	150.313	6622.69	8.59195	2.23336	1.72783	0.773647	0.259937	0.798901	0.733216	138.881	1.07236
448	375.175	296.177	7199.45	7.64526	4.7808	2.45669	0.513865	0.625329	0.678665	0.807794	376.124	1.00253
449	152.206	159.216	6640.39	7.68709	2.5268	1.88838	0.747341	0.328707	0.754344	0.782724	153.642	1.00944
450	401.878	354.758	6853.98	12.44	4.41705	1.9984	0.452429	0.355069	0.839357	0.695014	459.963	1.14453
451	128.174	149.065	6682.78	6.7008	2.22894	2.05399	0.921509	0.332639	0.693471	0.728336	128.503	1.00257
452	57.4111	76.9007	6472.28	4.07288	2.21616	1.47815	0.666986	0.544127	0.637075	0.798233	55.8869	0.973451
453	484.657	350.248	7415.88	8.99142	4.66138	2.84981	0.611367	0.518425	0.683052	0.812847	500.319	1.03232
454	583.457	418.036	7311.35	10.5177	5.05026	2.73204	0.540971	0.48017	0.740242	0.775823	607.867	1.04184
455	469.97	356.038	7013.58	10.5429	3.4979	3.14573	0.89932	0.331777	0.701626	0.784943	485.935	1.03397
456	247.001	223.943	6980.51	7.9324	3.4569	2.21853	0.641768	0.435795	0.720321	0.788007	254.827	1.03168
457	291.061	244.812	7088.88	7.76074	3.65452	2.50255	0.684781	0.470899	0.677537	0.815667	297.306	1.02146
458	64.0868	76.3434	6859.9	3.34961	2.56289	1.69377	0.660883	0.76513	0.494339	0.893065	60.907	0.950383
459	379.18	343.747	6904.43	11.3328	4.5622	1.95563	0.42866	0.402567	0.827436	0.692292	423.532	1.11697
460	204.277	206.1	6865.58	8.32791	2.73281	2.10224	0.769262	0.328151	0.747566	0.746601	200.409	0.981065
461	380.516	322.423	6911.94	10.7715	3.46306	2.47386	0.714356	0.321502	0.770334	0.742189	386.545	1.01585
462	528.716	375.691	7299.01	9.20925	4.79484	2.9008	0.604983	0.520655	0.685013	0.806344	536.543	1.0148
463	658.225	464.457	7002.18	9.58456	6.66029	2.5207	0.378467	0.694898	0.737004	0.758872	674.023	1.024
464	208.282	203.819	6861.13	7.76757	3.2001	2.19358	0.685471	0.411982	0.717598	0.763495	228.397	1.09658
465	485.992	420.399	6903.18	22.7734	3.99671	2.20041	0.550554	0.1755	0.903378	0.668743	838.922	1.72621
466	316.429	290.041	6888.89	10.0172	4.01846	2.01064	0.500352	0.401156	0.799281	0.726399	339.023	1.0714
467	806.426	504.428	7414.47	9.60301	6.28054	3.24614	0.516856	0.654018	0.661967	0.803966	820.086	1.01694
468	1106.83	584.448	8012.43	9.38766	6.20246	4.61338	0.743798	0.660704	0.50857	0.864294	1125.2	1.01659
469	457.954	348.209	7049.84	8.53995	4.8494	2.63982	0.54436	0.567849	0.690886	0.788854	457.938	0.999966
470	122.833	132.057	6700.1	4.96956	3.7656	1.61484	0.42884	0.757734	0.675053	0.813383	126.582	1.03052
471	197.601	186.363	6653.35	6.12674	2.85708	2.76915	0.969222	0.46633	0.548023	0.814587	203.042	1.02754
472	288.391	251.286	6910.38	9.01474	3.24828	2.66897	0.821656	0.36033	0.703933	0.786009	327.371	1.13516
473	106.811	117.494	6755.46	5.47632	2.28724	1.91938	0.839168	0.417661	0.649512	0.817194	100.705	0.942829
474	1248.36	791.891	7141.64	13.0143	9.64102	2.70497	0.280568	0.740804	0.792154	0.688893	1421.65	1.13882
475	74.768	92.9453	6475.96	4.12191	2.45787	1.83798	0.747794	0.596295	0.554094	0.792308	77.9988	1.04321
476	249.672	225.131	7087.07	7.98102	3.1906	2.30132	0.721282	0.399773	0.711651	0.79092	245.468	0.983165
477	81.4437	111.224	6642.15	6.08457	2.46662	1.39394	0.565121	0.40539	0.770905	0.693682	87.6327	1.07599
478	475.311	365.425	7260.31	12.3462	3.50843	2.87032	0.818119	0.284171	0.767514	0.765631	520.793	1.09569
479	64.0868	88.6103	6537.85	6.43217	1.6777	1.33619	0.796446	0.260829	0.792264	0.742079	60.3988	0.942453
480	48.0651	63.8812	6629.86	3.41473	2.12193	1.44215	0.679638	0.621406	0.577669	0.860497	43.771	0.91066
481	456.619	326.073	7389.9	6.95862	5.284	2.98365	0.564657	0.759347	0.57123	0.843926	459.539	1.0064
482	291.061	266.526	6956.76	8.07644	4.42894	2.20816	0.498574	0.548378	0.726593	0.742997	330.856	1.13672
483	726.318	544.86	7220.8	11.6865	6.83239	2.556	0.374101	0.584637	0.781287	0.687637	854.886	1.17701
484	66.7571	91.3288	6523.3	6.64256	1.72526	1.34401	0.779017	0.259729	0.797667	0.710869	64.5181	0.966461
485	508.689	366.811	7303.44	9.42711	4.60395	2.8625	0.621747	0.488374	0.696355	0.802565	520.407	1.02304
486	267.028	251.257	6644.16	6.93151	4.81306	1.88395	0.391425	0.694374	0.728205	0.73918	263.274	0.985939
487	890.54	547.243	7574.33	9.30804	7.18866	3.2153	0.447274	0.772306	0.654568	0.793902	901.19	1.01196
488	1723.67	1167.75	7337.1	22.5325	11.156	2.48928	0.223133	0.49511	0.889525	0.577801	2621.09	1.52065
489	281.715	281.381	6832.62	13.304	4.92182	1.67744	0.340817	0.369951	0.873914	0.681817	460.09	1.63318
490	41.3894	57.2222	6526.55	3.32583	2.15768	1.34555	0.623606	0.648765	0.595426		40.4459	0.977205
491	489.997	386.216	6865.99	8.03636	6.70416	2.27439	0.339251	0.834228	0.716988	0.743115	513.284	1.04752
492	33.3786	50.44	6609.44	3.53949	1.46817	1.37079	0.93367	0.414797	0.612716	0.798645	29.8385	0.893942
493	664.901	479.572	7188.28	11.3437	5.57013	2.62063	0.470479	0.491034	0.768979	0.740843	693.608	1.04318
494	279.045	222.597	7173.95	5.49738	4.22268	2.96116	0.701253	0.768126	0.46135	0.882625	287.935	1.03186
495	297.737	222.898	7123.12	4.89504	4.04543	3.55068	0.877702	0.826433	0.274638	0.91372	294.524	0.98921
496	734.328	464.03	7340.02	7.93085	6.96723	3.22888	0.463439	0.878497	0.59287	0.821539	747.344	1.01772
497	185.585	170.345	7031.56	4.71082	3.95171	2.32126	0.587406	0.838857	0.50725	0.853658	181.006	0.975329
498	500.678	408.306	6925.22	11.0833	6.76011	2.00621	0.296772	0.609937	0.818988	0.702102	629.634	1.25756
499	1032.07	626.409	7450.01	13.3161	5.82308	3.29877	0.566499	0.437297	0.752272	0.763431	1071.44	1.03815
500	504.684	368.543	7402	9.70685	4.25012	2.97957	0.701054	0.437848	0.693045	0.795651	514.898	1.02024
501	460.624	331.268	7419.68	7.78945	4.15725	3.47582	0.836085	0.533703	0.553779	0.83369	471.475	1.02356
502	189.59	227.708	6652.35	8.82224	5.43523	1.20845	0.222337	0.616082	0.863022	0.631959	242.725	1.28026
503	522.041	358.268	7302.89	7.39911	5.1221	3.27159	0.63872	0.69226	0.55784	0.840031	519.368	0.99488
504	317.764	256.222	7047.24	6.44131	3.89572	3.11324	0.799143	0.604802	0.516677	0.82998	327.237	1.02981
505	1132.2	774.554	7143.23	14.1786	9.90927	2.38955	0.241143	0.698889	0.831468	0.659096	1406.31	1.2421
506	524.711	388.094	7095.83	9.90914	4.88248	2.65227	0.543221	0.492725	0.732341	0.775184	537.506	1.02438
507	18.692	29.2927	6466.64	1.79299	1.63767	1.02518	0.625997	0.913372	0.428232	0.807052	12.6094	0.674586
508	94.7951	126.397	6599.21	5.86931	3.00267	1.35599	0.451595	0.511588	0.768969	0.694634	100.101	1.05598
509	38.7191	52.0363	6465.34	2.75105	2.02531	1.42571	0.703948	0.736194	0.481758	0.875797	33.2744	0.85938
510	52.0706	70.5499	6470.08	4.36369	2.152	1.36205	0.632923	0.493161	0.687867	0.79595	53.5768	1.02893
511	36.0488	55.4721	6575.33	4.15205	1.83725	1.08191	0.588874	0.442492	0.739428	0.739151	34.5707	0.958997
512	17.3569	29.0303	6345.54	2.45264	1.16095	1.07007	0.921719	0.473345	0.563709	0.842501	12.7628	0.735317
513	281.715	259.903	6689.23	8.52542	4.05301	2.08243	0.513798	0.475404	0.755739	0.745003	301.406	1.0699
514	295.066	253.182	7019.42	7.325	3.82445	2.81767	0.736752	0.522109	0.615335	0.791267	330.64	1.12056
515	105.476	122.732	6745.08	6.33463	2.19573	1.74428	0.794398	0.346624	0.724643	0.766538	101.626	0.9635
516	20.0271	33.5602	6600.27	2.5994	1.46746	1.07958	0.735684	0.564537	0.584679	0.853363	17.2497	0.861317
517	255.012	209.482	7151.02	5.42011	3.90087	2.81609	0.721913	0.719704	0.480436	0.874081	249.405	0.978013
518	157.547	176.787	6657.85	6.53818	4.01276	1.51715	0.37808	0.613743	0.767956	0.718076	166.731	1.05829
519	845.145	511.894	7433.09	9.26464	6.49564	3.34259	0.51459	0.701122	0.63921	0.817129	842.601	0.99699
520	867.843	575.49	7385.08	9.79563	7.80987	2.69901	0.34559	0.797281	0.724468	0.741338	864.906	0.996617
521	488.662	358.398	7103.86	8.88979	5.07244	2.64836	0.522107	0.570592	0.70209	0.797165	500.235	1.02368
522	162.887	165.753	6870.52	6.51544	2.73797	2.19502	0.801698	0.420228	0.663104	0.790648	164.021	1.00696
523	221.634	212.963	6799.48	7.49654	2.81119	2.4871	0.884715	0.374998	0.668234	0.76139	219.549	0.990596
524	140.19	144.621	6683.48	6.0827	2.57728	2.14109	0.830754	0.423707	0.648004	0.819754	140.599	1.00292
525	814.437	539.45	7369.13	10.4236	6.99907	2.77694	0.396759	0.671462	0.733592	0.757663	848.623	1.04198
526	1228.33	740.155	7296.92	11.0293	9.79705	2.86374	0.292307	0.888274	0.740352	0.731144	1296.19	1.05524
527	363.159	309.579	6761	8.32433	4.67754	2.21279	0.473067	0.561912	0.734178	0.746801	360.908	0.993801
528	520.706	338.96	7799.01	7.13514	5.11292	3.43386	0.671605	0.716584	0.518739	0.888106	524.739	1.00775
529	313.758	253.194	6818.28	7.95969	3.31334	2.95976	0.893286	0.416265	0.628157	0.834089	326.97	1.04211
530	762.366	534.918	7023.57	9.98193	7.40836	2.58193	0.348516	0.742177	0.741339	0.729048	799.778	1.04907
531	360.488	281.884	7167.27	7.58078	4.44527	2.55948	0.575776	0.586388	0.662372	0.82473	361.288	1.00222
532	1679.61	965.028	7436.6	20.094	7.78892	3.23389	0.415192	0.387624	0.839062	0.689895	2120.11	1.26226
533	571.441	397.026	7371.6	9.1883	5.28186	2.84773	0.539153	0.574847	0.69007	0.805718	578.909	1.01307
534	732.993	622.913	6827.54	13.9424	8.18916	1.84741	0.225592	0.587355	0.867497	0.606172	883.549	1.2054
535	313.758	242.456	7221.95	5.87078	4.49853	2.81679	0.626158	0.766257	0.520202	0.874951	311.608	0.993146
536	598.144	395.679	7414.19	9.36623	4.44697	3.56169	0.800925	0.474788	0.619731	0.832835	621.403	1.03889
537	57.4111	71.6405	6589.26	3.44027	2.52935	1.57771	0.62376	0.735219	0.5414	0.878786	57.5066	1.00166
538	140.19	146.67	6838.28	5.29586	3.19441	1.99135	0.623384	0.60319	0.623981	0.806951	141.111	1.00657
539	220.299	190.365	6836.55	5.51186	3.10232	3.04445	0.981347	0.562844	0.447655	0.866886	218.063	0.989852
540	2516.74	1392.32	7764.49	22.9347	10.7449	2.99915	0.279124	0.468497	0.869231	0.629435	3095.86	1.2301
541	25.3677	39.1891	6471.74	3.06546	1.56154	1.03481	0.662685	0.509399	0.662429	0.834932	20.7491	0.817935
542	563.43	410.764	7002.36	10.4583	5.57437	2.50517	0.449408	0.533011	0.760461	0.766654	611.761	1.08578
543	25.3677	39.0328	6613.58	2.48972	1.93319	1.18128	0.611051	0.77647	0.525537	0.891106	23.8158	0.938825
544	498.008	400.719	7072.72	11.1592	4.66261	2.30006	0.493299	0.417828	0.793886	0.71997	501.291	1.00659
545	714.301	481.282	7343.26	10.4468	5.76405	2.91946	0.506494	0.551752	0.720541	0.775051	736.382	1.03091
546	228.309	233.574	6760.12	26.5043	3.09751	1.53094	0.494248	0.116868	0.942238	0.675789	526.47	2.30595
547	1344.49	808.745	7487.43	12.0811	9.86658	2.96445	0.300454	0.816698	0.75462	0.710399	1480.15	1.1009
548	640.868	440.798	7234.83	8.49807	6.84572	2.69159	0.393179	0.805562	0.68327	0.785292	655.9	1.02345
549	595.474	434.135	7240.82	10.6368	5.17099	2.63143	0.508883	0.486141	0.752611	0.757588	606.269	1.01813
550	574.111	425.115	7168.15	10.9305	5.06226	2.59548	0.512712	0.46313	0.762548	0.752224	601.578	1.04784
551	620.841	431.889	7343.97	9.0654	6.11026	2.75197	0.450384	0.674021	0.696432	0.782931	638.526	1.02849
552	508.689	366.371	7039.06	8.33907	5.15398	2.77092	0.537628	0.618053	0.667718	0.803574	498.855	0.980667
553	205.612	176.92	7059.69	5.48303	3.33643	2.70946	0.812084	0.608501	0.505846	0.891595	207.623	1.00978
554	614.166	502.028	6874.93	17.4381	5.0001	2.23202	0.446395	0.286734	0.872003	0.663427	815.204	1.32734
555	190.925	177.224	6697.64	5.70907	3.82533	2.23468	0.584178	0.670046	0.608574	0.841023	204.427	1.07072
556	819.777	527.912	7165.39	9.90353	7.12425	2.91778	0.409556	0.719365	0.70538	0.777204	862.322	1.0519
557	469.97	333.842	7489.75	7.8369	4.99963	2.90571	0.581184	0.637961	0.629228	0.838174	476.895	1.01473
558	473.976	363.636	7143.96	9.13937	4.98527	2.6221	0.52597	0.545471	0.713099	0.770847	500.429	1.05581
559	502.014	380.58	7205.94	10.1511	3.9196	3.07186	0.783718	0.386125	0.697387	0.764467	511.972	1.01984
560	206.947	191.494	7014.68	6.53259	3.54389	2.14142	0.604258	0.542494	0.672194	0.817667	207.661	1.00345
561	664.901	431.578	7430.81	10.5402	4.64816	3.39846	0.73114	0.440994	0.677572	0.822532	697.431	1.04892
562	451.278	401.678	6901.82	10.0508	5.9607	2.0283	0.340278	0.593054	0.798196	0.665931	509.002	1.12791
563	204.277	198.502	6837.6	8.24898	2.61843	2.301	0.878772	0.317424	0.721056	0.776126	208.183	1.01912
564	790.404	483.689	7761.32	10.337	4.9864	3.96652	0.795467	0.482382	0.616281	0.82723	856.41	1.08351
565	441.932	360.405	6930.26	8.50854	5.77266	2.23188	0.38663	0.678454	0.73769	0.743397	459.188	1.03905
566	865.172	544.337	7534.49	12.1292	4.3606	4.03896	0.92624	0.359512	0.667006	0.779856	894.822	1.03427
567	293.731	252.677	6996.49	9.0835	3.05226	2.55483	0.837027	0.336023	0.71874	0.792319	296.705	1.01012
568	620.841	424.347	7120.4	8.81256	6.03967	2.83523	0.469435	0.685348	0.678274	0.800274	632.109	1.01815
569	377.845	287.879	7308.69	6.84482	4.82745	2.77563	0.57497	0.70527	0.594491	0.833513	384.176	1.01675
570	169.563	168.147	6728.84	7.06187	2.58897	2.22861	0.860811	0.366612	0.684417	0.803201	170.675	1.00656
571	1336.48	933.096	7219.99	25.4788	11.0803	2.3436	0.211511	0.434883	0.908017	0.605717	2771.42	2.07367
572	483.322	346.258	7490.25	9.3942	3.87842	3.335	0.859886	0.412853	0.644993	0.816406	508.979	1.05309
573	46.73	64.7595	6380.43	3.8559	1.70989	1.48795	0.870202	0.443449	0.61411	0.782971	41.0933	0.879377
574	1299.09	790.582	7405.43	14.7244	7.44885	3.09167	0.415053	0.505886	0.790031	0.707847	1420.39	1.09337
575	164.223	188.781	6722.86	10.204	2.30936	1.71034	0.740611	0.22632	0.832385		168.822	1.02801
576	1129.53	680.879	7544.87	16.8211	4.70418	4.35142	0.925013	0.279659	0.741312	0.746644	1442.31	1.27691
577	70.7626	88.0524	6731.51	6.12963	2.05146	1.54057	0.750964	0.33468	0.748668	0.795677	81.1464	1.14674
578	116.157	117.547	6921.55	3.92105	2.93129	2.31688	0.790397	0.747578	0.409116	0.893717	111.546	0.9603
579	368.499	311.563	6713.68	8.53607	4.95857	2.19367	0.442401	0.580896	0.743011	0.74965	388.933	1.05545
580	202.942	191.378	6672.57	6.40712	3.37022	2.28286	0.677363	0.526012	0.643699	0.808215	206.486	1.01746
581	84.114	101.26	6649.62	4.57996	2.61301	1.73951	0.665712	0.570531	0.620191	0.804858	87.2006	1.0367
582	145.531	160.912	6832.27	8.85043	2.3061	1.84743	0.801106	0.260563	0.791261	0.745524	157.942	1.08529
583	24.0326	37.5791	6554.17	2.54321	1.53432	1.22089	0.79572	0.6033	0.519942	0.851794	19.9555	0.830352
584	46.73	65.9562	6622.66	3.02747	2.3263	1.40791	0.605214	0.768399	0.534954	0.815751	41.5347	0.888823
585	66.7571	80.5174	6719.38	3.32138	2.50573	1.74996	0.698385	0.754424	0.473121	0.882182	61.0057	0.913845
586	393.867	306.755	7252.55	7.89475	4.60478	2.53837	0.551246	0.583271	0.678474	0.803742	386.536	0.981387
587	148.201	159.034	6584.52	5.55912	3.46	1.98017	0.572304	0.6224	0.643798	0.77351	159.542	1.07652
588	674.247	453.446	7061.45	8.94441	6.14387	3.05986	0.498034	0.686894	0.657903	0.788457	704.342	1.04464
589	371.17	276.554	7276.36	6.0655	5.07401	2.89054	0.569676	0.836536	0.523445	0.85655	372.637	1.00395
590	160.217	163.377	6583.22	6.06481	2.59438	2.43792	0.939691	0.427776	0.598022	0.791791	160.679	1.00288
591	483.322	391.416	6986	11.9135	4.02938	2.49473	0.619136	0.33822	0.790596	0.719798	501.637	1.03789
592	267.028	235.651	6930.02	5.86458	4.77332	2.22655	0.466458	0.813923	0.620339	0.794992	261.083	0.977733
593	451.278	333.384	7181.04	7.21925	5.46968	2.74495	0.501848	0.757653	0.619773	0.816452	454.022	1.00608
594	544.738	398.43	7175.36	9.33545	6.06723	2.59204	0.42722	0.649913	0.722345	0.772374	614.973	1.12893
595	331.115	274.525	6913.67	7.97947	4.02799	2.43167	0.603693	0.504794	0.695259	0.79317	327.383	0.988729
596	859.832	539.834	7639.34	11.7906	5.98379	3.22408	0.538803	0.507503	0.726556	0.782146	952.814	1.10814
597	479.316	373.869	6841.45	9.35262	5.06272	2.45496	0.48491	0.541316	0.73751	0.753492	486.913	1.01585
598	74.768	77.3752	6532.79	3.86405	2.35646	1.47239	0.624828	0.609843	0.618953	0.839768	56.1583	0.751101
599	36.0488	29.5912	6397.33	2.08033	1.29511	1.25349	0.967857	0.622552	0.397458	0.909149	14.1465	0.392425
600	276.374	240.206	7046.8	7.20847	4.19429	2.22456	0.530378	0.581855	0.691397	0.795658	281.73	1.01938
601	584.792	430.512	7409.68	13.4808	3.73046	2.98672	0.80063	0.276724	0.778447	0.750204	629.161	1.07587
602	459.289	398.782	6749.22	7.73525	6.61618	2.31513	0.349919	0.855328	0.700705	0.683973	496.301	1.08059
603	1959.99	1066.01	7343.72	22.3255	7.21509	3.49179	0.483956	0.323176	0.843597	0.694598	2356.03	1.20206
604	66.7571	84.0365	6592.8	4.5592	2.14389	1.53109	0.714162	0.470235	0.664176	0.775805	62.6874	0.939037
605	563.43	404.112	7283.31	12.238	3.70455	3.25624	0.878985	0.302709	0.733923	0.782321	618.374	1.09752
606	206.947	214.586	6741.1	11.8736	2.55133	1.77011	0.693798	0.214874	0.850921	0.715159	224.614	1.08537
607	373.84	275.882	7584.19	6.61467	4.48503	2.96371	0.6608	0.678043	0.551949	0.867967	368.296	0.98517
608	500.678	337.27	7529.14	7.29303	4.64596	3.60233	0.775368	0.637041	0.506059	0.867389	511.275	1.02116
609	320.434	260.417	6895.07	6.61573	4.84812	2.41523	0.498178	0.732818	0.634926	0.821076	324.487	1.01265
610	234.985	206.831	6907.28	6.30529	3.95201	2.28887	0.579165	0.626778	0.636992	0.827138	238.909	1.0167
611	427.246	322.005	7065.35	8.47793	4.77299	2.70079	0.56585	0.562989	0.681433	0.808618	457.783	1.07148
612	401.878	302.275	7028.71	8.07514	4.25936	2.98542	0.700907	0.527466	0.630295	0.830939	430.118	1.07027
613	571.441	386.078	7237.03	9.77286	4.06825	3.60719	0.88667	0.41628	0.630897	0.827743	600.74	1.05127
614	412.559	381.907	6791.75	11.5264	5.91819	1.84684	0.312062	0.513446	0.839773	0.663373	527.717	1.27913
615	38.7191	57.0671	6678.03	4.17293	1.49104	1.31501	0.881946	0.357312	0.68487	0.77152	34.2727	0.885162
616	616.836	428.48	7381.24	9.3628	5.21963	3.058	0.585864	0.557486	0.673389	0.787322	625.996	1.01485
617	853.156	536.211	7660.7	11.9327	5.30622	3.39604	0.640012	0.444678	0.715401	0.78352	900.716	1.05575
618	809.096	588.462	7012.57	12.2366	7.01916	2.38105	0.339221	0.57362	0.805416	0.688165	856.649	1.05877
619	41.3894	56.8992	6639.9	3.12412	1.82148	1.54253	0.846855	0.583037	0.506252	0.849031	36.7682	0.888348
620	2229.69	1055.54	8342.22	15.2275	7.64795	4.95349	0.647689	0.502246	0.6747	0.768322	2416.43	1.08375
621	1475.33	1075.44	7019.87	20.3527	11.5254	2.05306	0.178133	0.566283	0.899126	0.567221	2017.29	1.36735
622	101.471	118.672	6795.93	5.34517	2.52214	1.69663	0.672693	0.471854	0.682587	0.781143	95.8089	0.944201
623	735.664	473.882	7563.53	8.3484	6.92531	3.06847	0.44308	0.829538	0.632448	0.80397	743.109	1.01012
624	245.666	245.186	6700.81	7.79905	4.37776	1.90584	0.435345	0.561319	0.755632	0.715677	272.564	1.10949
625	491.332	351.227	7154.52	8.2659	4.68309	2.98926	0.638309	0.566555	0.638362	0.820513	484.702	0.986504
626	352.478	312.927	6880.56	9.86949	4.26559	2.07938	0.487477	0.4322	0.789312	0.72174	366.688	1.04032
627	332.45	254.465	6893.55	6.02047	4.27605	3.09588	0.724004	0.710253	0.485775	0.868426	333.845	1.0042
628	32.0434	48.1597	6600.21	2.77001	1.63064	1.27393	0.781248	0.588676	0.540099	0.827869	24.1031	0.752201
629	785.064	482.988	7323.47	9.42528	6.13412	3.27412	0.533755	0.650815	0.652624	0.827788	792.919	1.01001
630	88.1194	96.2019	6818.64	3.61872	2.51863	2.12966	0.845564	0.696002	0.411486	0.895494	81.3052	0.922671
631	1400.56	847.83	7515.65	21.0102	5.19114	3.84297	0.740294	0.247077	0.81709	0.693761	1755.69	1.25356
632	459.289	308.03	7839.83	6.09056	5.14335	3.52029	0.684435	0.844478	0.422009	0.896311	461.924	1.00574
633	484.657	410.461	6937.91	10.1673	5.72204	2.08491	0.364366	0.562791	0.794938	0.689916	508.079	1.04833
634	356.483	287.229	7107.84	9.11569	3.39741	2.7346	0.804907	0.372699	0.700012	0.800558	354.748	0.995132
635	311.088	279.391	6759.58	9.17339	4.579	2.02953	0.443225	0.499161	0.77876	0.746862	357.095	1.14789
636	556.754	375.112	7322.28	8.42562	5.08155	3.30723	0.650831	0.603106	0.60748	0.837788	593.131	1.06534
637	64.0868	93.965	6226.77	5.81519	2.1303	1.26512	0.59387	0.366333	0.782446	0.658256	65.6483	1.02437
638	352.478	267.107	7226.47	5.77808	5.23361	2.73688	0.522942	0.90577	0.526335	0.858095	346.68	0.983552
639	408.554	322.621	6976.54	9.78527	4.30922	2.50163	0.580529	0.440379	0.744347	0.783059	441.859	1.08152
640	64.0868	88.3164	6513.6	5.49249	1.91196	1.37721	0.720314	0.348105	0.749255	0.716749	60.5812	0.945298
641	96.1303	113.312	6448.33	4.71363	2.83228	1.57464	0.555962	0.600871	0.665938	0.785193	88.0567	0.916015
642	336.456	259.84	7282.74	7.23206	4.0953	2.67564	0.653344	0.566269	0.630031	0.850052	331.943	0.986588
643	510.024	405.282	6978.89	8.42786	7.03039	2.15115	0.305979	0.834185	0.744757	0.7244	533.895	1.0468
644	116.157	137.108	6586.67	8.85487	2.36884	1.52043	0.641847	0.267518	0.828294	0.743246	133.59	1.15008
645	25.3677	34.5153	6458.05	3.06018	1.47333	1.15002	0.780559	0.481453	0.624197	0.866132	21.7191	0.856172
646	94.7951	106.265	6771.86	3.97404	2.73402	2.00057	0.73173	0.687971	0.496591	0.845539	91.0492	0.960484
647	626.182	429.104	7133.87	9.78548	4.64523	3.30383	0.71123	0.474707	0.662375	0.794264	629.065	1.00461
648	137.52	135.165	6979.59	4.41205	3.35761	2.11989	0.631367	0.76101	0.519523	0.872855	131.544	0.956549
649	343.132	326.775	6701.19	10.1927	5.07951	1.87664	0.369453	0.498349	0.815883	0.675767	406.985	1.18609
650	49.4003	71.3408	6595.08	9.85283	1.4343	1.38098	0.962819	0.145573	0.85984	0.756814	81.748	1.65481
651	77.4383	90.5712	6806.69	3.94138	2.29296	1.98272	0.8647	0.581764	0.496948	0.861106	75.0576	0.969257
652	72.0977	87.7128	6794.06	4.62597	2.39807	1.53967	0.642043	0.518394	0.667169	0.821451	71.5451	0.992336
653	623.512	433.995	7186.57	8.81449	5.99722	2.84569	0.474501	0.680382	0.677158	0.785124	630.12	1.0106
654	214.958	197.348	6812.55	6.95346	2.86751	2.57448	0.897809	0.412386	0.629756	0.818138	215.022	1.0003
655	16.0217	22.7397	5677.58	2.91473	1.23373	0.724552	0.587284	0.423276	0.751417	0.79923	10.9139	0.681192
656	193.596	209.63	6643.85	6.85946	4.83737	1.39291	0.287948	0.705212	0.796936	0.675384	193.603	1.00004
657	233.65	249.694	6772.93	7.97089	5.66434	1.50678	0.266011	0.710629	0.810965	0.677783	284.966	1.21963
658	461.959	322.521	7642.21	7.92925	4.68298	3.15392	0.673486	0.590595	0.602242	0.854623	490.561	1.06191
659	230.98	210.462	7125.93	6.93138	2.99194	2.70117	0.902816	0.431652	0.610298	0.805098	234.647	1.01588
660	295.066	267.882	6774.93	9.13038	4.05674	2.04482	0.504054	0.444312	0.776042	0.751265	317.256	1.0752
661	317.764	272.208	7137.26	10.6669	3.17091	2.64598	0.834456	0.297267	0.751944	0.774253	374.883	1.17975
662	774.383	503.407	7261.38	11.2121	4.96771	3.33195	0.670723	0.443068	0.702824	0.782823	777.372	1.00386
663	144.195	135.332	6838.91	4.08224	3.1839	2.49508	0.783654	0.77994	0.388797	0.9022	135.841	0.942063
664	393.867	314.206	6901.54	9.32892	4.44	2.48492	0.559666	0.475939	0.733633	0.786134	431.136	1.09462
665	287.056	236.672	6904.36	6.35435	3.60885	2.998	0.830737	0.567933	0.528197	0.83567	287.979	1.00321
666	213.623	208.366	6986.63	6.66557	3.96616	2.03595	0.51333	0.595021	0.694558	0.763901	225.457	1.0554
667	65.422	88.246	6606.22	5.86725	1.78442	1.5296	0.857197	0.304132	0.739299	0.744744	67.0808	1.02536
668	73.4328	89.5229	6724.29	3.88442	2.66328	1.60838	0.60391	0.68563	0.585941	0.83146	69.6981	0.94914
669	749.015	508.194	7346.27	10.2249	6.67737	2.70749	0.405472	0.653051	0.735206	0.756873	774.315	1.03378
670	449.943	388.987	6838.12	11.796	5.02798	2.13436	0.424498	0.426244	0.819061	0.688252	530.257	1.1785
671	36.0488	63.4432	5701.7	2.91733	1.44739	1.33871	0.924915	0.496134	0.541118	0.680283	23.678	0.656832
672	750.35	491.907	7629.93	8.89142	7.04452	2.97677	0.422566	0.792283	0.665208	0.784829	781.01	1.04086
673	1032.07	621.191	7355.88	9.5847	8.86355	3.26006	0.367805	0.92476	0.659869	0.773025	1160.11	1.12407
674	61.4166	89.1942	6588.2	7.72433	1.83164	1.32032	0.720838	0.237126	0.829071	0.684996	78.2469	1.27404
675	719.642	555.931	7009.02	18.2011	4.23904	2.74322	0.647133	0.232899	0.849283	0.66448	886.574	1.23197
676	284.385	285.084	6816.76	11.3184	3.37705	1.76599	0.522938	0.298367	0.843972	0.674003	282.749	0.994247
677	1217.65	764.509	7417.38	13.3794	8.35648	2.82972	0.338626	0.624579	0.788502	0.70159	1325.23	1.08835
678	1102.83	724.502	6962.36	17.4636	5.71878	2.9116	0.50913	0.327469	0.833275	0.690061	1218.03	1.10446
679	1389.88	801.674	7476.1	13.8684	7.99576	3.1371	0.392346	0.576546	0.773795	0.73209	1457.15	1.0484
680	264.358	246.131	6978.81	9.95835	2.5596	2.48874	0.972317	0.25703	0.750085	0.747698	265.722	1.00516
681	488.662	398.563	6828.02	9.93581	5.3196	2.30977	0.434199	0.535397	0.767531	0.715811	511.375	1.04648
682	22.6974	38.5473	6511.71	3.41477	1.52615	0.993733	0.651137	0.446926	0.70899	0.727811	21.6929	0.955742
683	37.384	52.3993	6685.11	2.55372	1.8525	1.6538	0.892742	0.725413	0.352393	0.890593	32.7721	0.876633
684	324.44	285.162	7091.41	6.60921	5.13448	2.40914	0.469209	0.776867	0.635487	0.750117	342.45	1.05551
685	45.3948	61.0228	6653.56	3.4545	2.10053	1.34039	0.638119	0.608056	0.611988	0.860209	40.7412	0.897485
686	221.634	220.139	6864.09	8.41817	3.37824	2.14392	0.634628	0.401303	0.745322	0.737251	255.391	1.15231
687	595.474	393.965	7443.21	9.08058	4.91635	3.20827	0.652572	0.541414	0.646688	0.835212	599.951	1.00752
688	148.201	152.291	6536.72	5.41113	3.63887	1.9048	0.523459	0.672478	0.647985	0.794307	157.106	1.06009
689	33.3786	44.6479	5753.96	4.09163	1.82232	0.940887	0.516312	0.445378	0.770046	0.758551	29.3865	0.8804
690	216.293	217.979	6752.04	6.10621	4.73953	1.82979	0.386069	0.776182	0.70034	0.738502	221.818	1.02554
691	45.3948	62.4807	6474.53	4.06864	1.76903	1.255	0.709426	0.434797	0.691544	0.735147	37.8369	0.833506
692	647.544	425.149	7834.26	7.33938	7.03035	3.06553	0.436043	0.957894	0.582317	0.823388	662.569	1.0232
693	53.4057	76.2332	6541.38	5.17772	1.89266	1.14597	0.605482	0.365539	0.778673	0.724699	47.0407	0.880817
694	29.3731	46.8527	6591.23	4.39988	1.27443	1.12054	0.879249	0.289652	0.745324	0.794824	26.3193	0.896032
695	556.754	465.8	7051.69	13.6939	5.3097	2.20565	0.415399	0.387741	0.838933	0.662812	671.773	1.20659
696	257.683	245.301	6650.78	8.87154	2.92316	2.40911	0.824145	0.329499	0.728445	0.739209	261.697	1.01558
697	61.4166	76.3436	6592.04	3.5594	2.00088	1.871	0.935089	0.562139	0.47435	0.853622	55.8162	0.908813
698	70.7626	87.4055	6535.47	4.36012	2.33775	1.51159	0.646602	0.536166	0.653314	0.829169	64.5385	0.912043
699	684.928	486.29	7329.09	13.2348	3.96345	3.55355	0.896581	0.299472	0.731499	0.742763	780.804	1.13998
700	652.885	420.511	7644.44	9.89646	4.69092	3.33144	0.710189	0.474	0.66337	0.83328	647.827	0.992254
701	710.296	469.387	7496.18	10.4271	4.94231	3.4345	0.694917	0.473986	0.670619	0.791536	741.389	1.04378
702	50.7354	70.7721	6631.32	4.51906	1.98726	1.35805	0.683378	0.439752	0.699483	0.755343	51.0869	1.00693
703	343.132	273.519	6967.2	7.46452	3.71859	2.95527	0.794729	0.498169	0.604091	0.81803	343.611	1.0014
704	56.076	73.8019	6524.93	4.05576	2.22873	1.33847	0.600554	0.549521	0.669983	0.794411	50.679	0.903757
705	727.653	491.505	7177.36	9.86102	7.19485	2.58018	0.358614	0.729625	0.738346	0.766851	766.798	1.0538
706	112.152	150.147	6366.87	14.264	2.43858	1.37046	0.561991	0.17096	0.903922	0.635703	199.68	1.78044
707	148.201	164.46	6460.05	8.55015	2.36441	1.99548	0.843967	0.276534	0.766614	0.740249	168.979	1.14021
708	62.7517	80.1945	6425.57	3.49602	2.41842	1.61242	0.666723	0.691764	0.538785	0.81784	57.1049	0.910013
709	311.088	283.776	6719.04	10.2289	4.41837	2.27221	0.514264	0.431952	0.777863	0.718727	430.156	1.38275
710	80.1085	107.672	6586.8	6.60214	1.92629	1.5247	0.791519	0.291768	0.76906	0.713196	81.2231	1.01391
711	32.0434	44.6529	6345.75	2.41706	1.80496	1.50388	0.833193	0.746759	0.377806	0.916783	27.4825	0.857663
712	1564.79	853.507	7778.13	17.1944	6.32226	3.94608	0.624156	0.367694	0.770502	0.744552	1796.85	1.14831
713	417.9	290.346	7662.65	6.1969	4.50322	3.44772	0.765612	0.72669	0.443638	0.89407	403.012	0.964376
714	3818.51	2008.68	7415.42	46.9725	9.45856	3.89648	0.411953	0.201364	0.917048	0.576685	7251.54	1.89905
715	2790.45	1273.08	8230.1	18.1503	7.98462	5.35865	0.671122	0.439917	0.704762	0.739613	3252.98	1.16576
716	21.3623	35.5883	5674.12	3.2298	1.31975	0.891449	0.675467	0.408618	0.723992	0.753599	15.9167	0.745084
717	966.643	679.847	7137.37	15.0607	6.78575	2.49536	0.367735	0.450561	0.834313	0.670062	1068.23	1.10509
718	275.039	233.68	6908.73	7.00533	3.63744	2.62257	0.720995	0.519238	0.625632	0.817611	279.924	1.01776
719	50.7354	70.5018	6391.79	4.82992	1.65734	1.45856	0.880063	0.34314	0.698016	0.777538	48.9062	0.963945
720	146.866	136.463	6763.3	3.95525	3.48448	2.45608	0.704861	0.880976	0.379034	0.907051	141.789	0.965433
721	154.877	192.742	6559.31	10.15	2.87284	1.40936	0.490581	0.283038	0.861147	0.620723	172.143	1.11149
722	285.72	284.632	6808.17	9.39334	5.13112	1.7082	0.33291	0.546251	0.818148	0.67838	344.874	1.20703
723	492.668	329.499	7656.8	6.91885	4.8634	3.63182	0.746767	0.70292	0.475083	0.87776	511.902	1.03904
724	178.909	160.398	7038.34	4.92477	3.16218	2.64025	0.834945	0.642098	0.463884	0.891985	172.229	0.96266
725	300.407	265.344	6899.85	8.71011	3.5389	2.3294	0.658228	0.406298	0.732563	0.767032	300.764	1.00119
726	1602.17	960.202	7168.22	16.1377	9.72096	2.74115	0.281984	0.602376	0.83014	0.673254	1801.24	1.12425
727	29.3731	45.6295	6516.41	2.61459	2.00919	1.16002	0.577357	0.768454	0.556328	0.838936	25.5258	0.869017
728	52.0706	68.3506	6834.15	3.54815	1.85844	1.69498	0.912045	0.523776	0.522293	0.851861	46.8169	0.899105
729	21.3623	33.9527	6613.75	2.17067	1.42984	1.3291	0.929542	0.65871	0.387701	0.862239	17.2794	0.808874
730	582.122	439.472	6920.56	8.97172	6.97002	2.32037	0.332907	0.776887	0.741369	0.734711	607.792	1.0441
731	126.839	138.544	6778.43	5.63784	2.5581	2.04196	0.798233	0.453738	0.637812	0.800179	123.358	0.972558
732	144.195	166.08	6703.19	7.38505	3.18505	1.60159	0.502847	0.431284	0.78313	0.716899	157.801	1.09436
733	94.7951	118.759	6632.85	6.1005	2.24534	1.61974	0.721377	0.368059	0.734491	0.736271	92.9355	0.980383
734	222.969	243.74	6668.14	12.5777	2.69105	1.7849	0.663271	0.213955	0.85809	0.655408	253.06	1.13496
735	129.509	134.749	6634.04	5.22499	2.97418	1.99759	0.671643	0.569222	0.617686	0.838634	130.031	1.00403
736	36.0488	54.1368	6581	3.73739	1.62168	1.19724	0.73827	0.433906	0.67966	0.758743	30.395	0.843161
737	78.7734	93.2801	6703.98	4.36097	2.40389	1.64589	0.684676	0.55123	0.622586	0.833	72.2749	0.917503
738	65.422	81.3095	6513.08	4.07689	2.31055	1.61329	0.698229	0.566743	0.604283	0.839633	63.6569	0.97302
739	128.174	139.677	6587.31	5.61928	2.96264	1.80295	0.60856	0.527228	0.67915	0.78587	125.728	0.980917
740	29.3731	46.3621	6479.95	4.56613	1.71037	0.994874	0.581673	0.374577	0.782119	0.739519	32.5457	1.10801
741	570.106	378.867	7423.06	8.71098	4.92383	3.4433	0.699315	0.565244	0.604717	0.842312	618.634	1.08512
742	1227	684.037	7771.35	12.4634	6.46921	3.88235	0.600127	0.519055	0.688501	0.790596	1311.21	1.06864
743	33.3786	50.3999	6548.8	2.59309	1.97565	1.31586	0.666038	0.761891	0.492552	0.850167	28.2375	0.845977
744	746.345	488.352	7541.89	10.4111	5.85181	3.19634	0.546213	0.562074	0.692988	0.789059	815.696	1.09292
745	276.374	269.025	6841.22	9.75986	3.73275	1.90172	0.50947	0.382459	0.805149	0.704718	290.207	1.05005
746	343.132	290.573	7149.43	9.07789	3.4568	2.78301	0.805082	0.380793	0.69343	0.768017	365.815	1.06611
747	86.7843	96.5818	6869.82	3.55716	2.9256	1.84441	0.630439	0.822453	0.481493	0.874447	80.4015	0.926453
748	590.133	410.186	7219.73	9.03366	5.81494	2.77396	0.477039	0.643697	0.692931	0.797949	610.376	1.0343
749	188.255	175.631	6697.11	5.84551	3.19539	2.31355	0.724028	0.546639	0.604218	0.838215	181.014	0.961538
750	253.677	84.6253	6696.71	4.5626	1.86711	1.65425	0.885992	0.409222	0.637433	0.807948	59.03	0.232697
751	37.384	52.4161	6590.11	2.65948	1.83636	1.58473	0.862976	0.690497	0.404118	0.851416	32.419	0.867189
752	242.996	233.663	7964.87	7.408	3.76675	2.25006	0.597349	0.508471	0.696266	0.748107	262.997	1.08231
753	303.077	248.448	7041.15	7.31981	3.6204	2.69107	0.743308	0.494603	0.632358	0.82402	298.724	0.985635
754	37.384	53.8821	6327.04	2.84673	1.84571	1.58328	0.857816	0.648361	0.443825	0.847659	34.8464	0.93212
755	858.497	689.358	6850.36	25.9213	4.32582	2.34967	0.543173	0.166883	0.909354	0.601449	1103.62	1.28553
756	311.088	311.107	6681.68	10.0599	5.28373	1.87089	0.354084	0.525229	0.814025	0.655427	416.551	1.33901
757	185.585	212.168	6631.94	8.65177	3.73172	1.70815	0.457739	0.431325	0.802566	0.670326	231.009	1.24477
758	52.0706	64.8042	6661.77	2.71626	2.48555	1.69188	0.680686	0.915065	0.377128	0.899528	47.8468	0.918883
759	530.052	418.563	6949.93	9.70681	5.58987	2.28943	0.409568	0.57587	0.764142	0.720184	520.348	0.981694
760	33.3786	51.5894	6578.32	2.4797	2.36005	1.25335	0.531067	0.951751	0.494556	0.823801	30.7242	0.920476
761	40.0543	57.072	6551.87	3.15415	2.00503	1.30685	0.651784	0.635681	0.585673	0.840555	34.6193	0.86431
762	583.457	426.476	7224.61	10.5249	5.13088	2.66125	0.518672	0.4875	0.747147	0.757677	601.982	1.03175
763	467.3	347.811	7365.39	8.28176	5.41637	2.60291	0.480563	0.654012	0.685706	0.802644	489.078	1.0466
764	807.761	514.697	7748	12.0675	4.58972	3.6588	0.797174	0.380338	0.696805	0.786878	848.848	1.05086
765	631.522	397.011	7885.18	8.01286	5.08953	3.67446	0.721965	0.63517	0.541429	0.864587	627.694	0.993937
766	1152.23	656.144	7598.3	11.769	6.90558	3.47421	0.503102	0.586759	0.7048	0.787542	1182.73	1.02647
767	144.195	141.168	6701.49	4.61957	3.49567	2.04864	0.58605	0.75671	0.55653	0.859682	138.575	0.961025
768	249.672	206.308	7159.65	5.88511	3.63882	2.75263	0.756462	0.61831	0.532272	0.873774	246.918	0.988969
769	293.731	246.191	7108.53	7.23854	3.69279	2.58359	0.699629	0.510157	0.643079	0.814732	289.279	0.984843
770	259.018	251.929	6724.11	9.5433	3.30899	1.95726	0.591497	0.346735	0.794907	0.716313	258.9	0.999545
771	743.674	488.427	7156.7	9.57211	6.29542	3.03464	0.48204	0.657683	0.68297	0.78514	766	1.03002
772	160.217	164.408	6826.47	5.97437	2.88946	2.1873	0.756994	0.483642	0.633886	0.795719	158.163	0.98718
773	169.563	166.575	6893.57	6.35553	3.08686	2.0802	0.673888	0.485696	0.672695	0.811795	170.947	1.00816
774	755.691	614.577	6861.61	29.7374	6.31874	1.91074	0.302392	0.212484	0.935746	0.622907	1503.92	1.99012
775	538.062	401.705	7454.95	10.7595	3.87947	3.21867	0.829668	0.360563	0.700853	0.762731	562.766	1.04591
776	49.4003	65.6175	6481.51	3.53492	2.24853	1.26323	0.561802	0.63609	0.642643	0.767732	42.0579	0.85137
777	679.588	420.613	7766.33	7.80385	5.78423	3.6841	0.636921	0.741203	0.527913	0.857785	696.585	1.02501
778	339.126	295.708	6968.4	9.15362	4.20391	2.14012	0.509079	0.459262	0.766199	0.749202	344.963	1.01721
779	540.733	415.292	7075.8	9.70521	5.60892	2.48301	0.442689	0.577928	0.744157	0.737963	566.175	1.04705
780	77.4383	89.4602	6659.93	4.36654	2.06206	1.90543	0.924039	0.472242	0.56363	0.842159	71.8656	0.928038
781	485.992	439.063	6972.27	17.7997	4.4134	1.92177	0.435439	0.247948	0.892034	0.637813	632.377	1.30121
782	715.636	496.788	7358.2	11.4688	6.19943	2.44858	0.394968	0.540548	0.786501	0.74752	729.242	1.01901
783	236.32	218.019	7024.32	8.13483	2.95288	2.38046	0.80615	0.362992	0.707374	0.781931	239.521	1.01355
784	905.227	580.641	7396.42	11.267	7.18226	2.78396	0.387617	0.637462	0.752909	0.754297	943.67	1.04247
785	2527.42	1161.58	8432.1	17.1079	7.9807	4.85832	0.608758	0.466493	0.716018	0.759015	2778.5	1.09934
786	72.0977	91.1302	6678	4.42955	2.18348	1.83357	0.839748	0.492934	0.58606	0.795776	74.2838	1.03032
787	287.056	255.414	6759.75	7.69324	3.87288	2.29603	0.59285	0.503413	0.701552	0.771783	286.556	0.998261
788	44.0597	60.48	6580.15	3.73802	1.94512	1.33649	0.687097	0.520361	0.642462	0.807292	40.7044	0.923847
789	145.531	143.17	6755.08	4.78131	3.38813	2.17661	0.642421	0.708621	0.544767	0.852388	147.699	1.0149
790	331.115	267.051	7115.92	7.26577	4.33813	2.44571	0.563772	0.597064	0.663392	0.819898	322.908	0.975212
791	614.166	413.776	7368.67	7.68083	6.52133	2.91061	0.446321	0.849041	0.621055	0.816667	610.684	0.994331
792	190.925	141.242	6731.97	6.23121	3.19834	1.74279	0.544903	0.513278	0.720313	0.719931	145.489	0.762019
793	512.695	353.493	7216.23	8.03384	3.98552	3.78947	0.950809	0.496092	0.528311	0.842662	508.248	0.991326
794	583.457	415.501	7234.5	10.833	4.65125	2.86549	0.616069	0.429358	0.735486	0.781593	604.794	1.03657
795	57.4111	76.7478	6624.91	4.20571	1.86783	1.54218	0.825654	0.444118	0.633312	0.788472	50.7457	0.883901
796	619.506	444.239	7350.63	13.132	4.28271	2.95762	0.690596	0.326127	0.774778	0.758891	696.755	1.12469
797	37.384	54.1671	6629.29	3.26367	1.67269	1.51368	0.904932	0.51252	0.536204	0.857389	34.6134	0.925888
798	664.901	466.462	6975.77	10.5307	5.66656	2.80892	0.4957	0.5381	0.733264	0.758891	702.108	1.05596
799	835.799	559.595	7329.75	10.4929	7.21343	2.8162	0.390411	0.687459	0.731609	0.735602	892.873	1.06829
800	372.505	287.973	7309.59	8.18598	4.00549	2.87403	0.717522	0.489311	0.648908	0.822306	394.736	1.05968
801	341.796	277.326	7216.09	7.79596	4.39598	2.39868	0.545654	0.563879	0.692317	0.803266	344.339	1.00744
802	189.59	195.265	6826.44	9.30094	2.41838	2.06447	0.85366	0.260014	0.778036	0.743973	194.513	1.02596
803	379.18	329.585	6867.55	9.66678	4.25107	2.17096	0.510687	0.439761	0.77542	0.726066	373.698	0.985542
804	396.537	329.244	7064.84	10.5326	3.50774	2.75569	0.785602	0.333037	0.738365	0.741485	426.464	1.07547
805	476.646	409.416	7032.44	17.5943	3.17703	2.48239	0.781354	0.180572	0.858909	0.677054	581.234	1.21943
806	615.501	462.81	7297.6	14.6247	4.23183	2.61818	0.618689	0.289362	0.820975	0.72072	678.739	1.10274
807	528.716	402.44	7107.05	9.8659	5.53828	2.31828	0.418591	0.561356	0.765021	0.748762	530.597	1.00356
808	249.672	224.939	6916.5	6.68012	4.43409	2.09956	0.473504	0.663774	0.6857	0.795248	260.499	1.04337
809	332.45	296.358	6956.99	9.58631	3.93233	2.12597	0.540639	0.410203	0.778228	0.735771	335.698	1.00977
810	190.925	182.117	6793.5	6.73544	3.03056	2.28344	0.753472	0.449942	0.660981	0.81136	195.239	1.0226
811	363.159	286.774	6939.92	6.54935	4.7128	2.79724	0.593541	0.719582	0.572898	0.813584	361.656	0.995861
812	698.28	445.185	7377.41	8.84679	6.14237	3.11891	0.50777	0.694305	0.647452	0.826035	709.927	1.01668
813	196.266	186.158	6862.39	5.38926	3.97411	2.31256	0.581905	0.737413	0.570895	0.802423	207.468	1.05708
814	16.0217	27.7328	6384	2.24049	1.24539	1.11334	0.893969	0.555853	0.503084	0.88359	13.0126	0.812184
815	401.878	306.331	7432.12	8.32472	4.2842	2.75111	0.642153	0.514636	0.669525	0.819373	410.994	1.02268
816	114.822	147.688	6634.48	8.28467	1.89395	1.69706	0.896044	0.228609	0.795156	0.635308	111.54	0.971417
817	194.931	179.121	6922.82	5.47605	3.69727	2.2176	0.599793	0.675171	0.595037	0.840371	188.071	0.964807
818	1081.47	647.293	7480.65	11.8522	7.12564	3.20757	0.450145	0.601209	0.729369	0.766234	1134.72	1.04924
819	252.342	218.795	6957.29	5.42964	4.92958	2.27746	0.461998	0.907901	0.580552	0.825896	255.34	1.01188
820	228.309	198.379	6903.7	5.71714	4.24432	2.17228	0.511809	0.742385	0.620041	0.831814	220.796	0.967092
821	25.3677	37.1732	6466.26	2.50402	1.47776	1.16566	0.788802	0.590156	0.534484	0.849648	18.0676	0.71223
822	261.688	132.88	6793.14	8.62611	1.87508	1.50818	0.804329	0.217372	0.825161	0.659041	102.182	0.390473
823	720.977	460.543	7572.31	8.67372	6.61001	3.06337	0.463444	0.762073	0.646822	0.81628	735.691	1.02041
824	277.71	241.36	6906.14	6.86317	3.95589	2.49127	0.629762	0.576394	0.637009	0.798106	283.32	1.0202
825	64.0868	87.1051	6544.83	5.4423	2.00881	1.42301	0.708385	0.36911	0.738528	0.748825	65.1654	1.01683
826	224.304	254.408	6639.8	8.03461	5.8099	1.37542	0.236737	0.723108	0.828814	0.643684	268.94	1.199
827	74.768	113.197	6575.54	8.63145	2.27668	1.08015	0.474441	0.263766	0.874859	0.612042	88.9119	1.18917
828	259.018	242.985	7172.31	9.77921	2.68715	2.4352	0.906239	0.274782	0.750982	0.750429	268.052	1.03488
829	21.3623	35.4592	6544.88	2.41114	1.64909	1.10921	0.672617	0.683949	0.539964	0.838038	18.4743	0.864811
830	21.3623	37.9404	6446.44	3.68408	1.5268	0.906305	0.593599	0.414431	0.753994	0.735329	21.3537	0.999599
831	281.715	342.549	6610.75	16.8083	5.30666	1.21402	0.228773	0.315718	0.927772	0.552916	453.585	1.61008
832	172.233	204.744	6590.32	9.61885	2.63879	1.69156	0.641037	0.274335	0.824141	0.648662	179.847	1.04421
833	534.057	455.269	6834.5	8.93787	7.61466	1.92692	0.253054	0.851955	0.78441	0.666412	549.334	1.02861
834	1113.51	616.62	7844.91	8.82206	8.21906	3.81108	0.463688	0.931648	0.568006	0.821507	1157.52	1.03953
835	52.0706	69.4876	6620.64	4.23835	1.82495	1.52291	0.834495	0.430581	0.640682	0.812459	49.3414	0.947588
836	1307.1	732.818	7702.69	11.4084	8.05273	3.81608	0.473886	0.705859	0.665503	0.76935	1468.5	1.12348
837	360.488	275.528	7175.36	6.07227	4.93195	2.85832	0.579551	0.812209	0.529283	0.844742	358.566	0.994667
838	401.878	320.248	6884.53	8.01101	5.30788	2.25123	0.42413	0.662572	0.718983	0.779829	400.974	0.997751
839	226.974	206.024	6867.96	6.10218	4.1362	2.15445	0.520876	0.677823	0.646938	0.812031	227.778	1.00354
840	173.569	166.988	6957.92	6.29437	3.05426	2.13044	0.69753	0.485237	0.661533	0.824524	171.56	0.988428
841	680.923	529.801	7025.02	10.7891	7.35207	2.15412	0.292995	0.681432	0.800344	0.678504	715.739	1.05113
842	220.299	191.697	6866.2	6.14789	3.67249	2.27413	0.619234	0.597358	0.630095	0.852308	215.076	0.976292
843	96.1303	110.258	6769.18	4.84264	2.37113	1.94689	0.821082	0.489636	0.597969	0.80803	93.6414	0.974109
844	576.782	380.022	7362.78	8.09385	4.65107	3.71743	0.799264	0.574642	0.540709	0.848967	586.192	1.01632
845	700.95	489.817	7344.96	9.51857	7.25226	2.72257	0.37541	0.761907	0.713972	0.752453	787.252	1.12312
846	73.4328	87.3945	6845.16	3.6225	2.29734	1.90268	0.828211	0.634187	0.47476	0.871608	66.327	0.903234
847	86.7843	100.197	6736.86	4.62648	2.20992	1.88915	0.854849	0.477667	0.591667	0.830751	80.9063	0.932269
848	439.262	345.643	7209.7	11.124	4.23362	2.54138	0.600285	0.380583	0.771541	0.761744	501.339	1.14132
849	361.824	282.996	7266.68	7.11573	4.92239	2.57142	0.522393	0.691762	0.638628	0.822848	377.275	1.0427
850	284.385	252.729	6960.54	8.64501	3.49845	2.29032	0.654667	0.404678	0.73507	0.772967	290.153	1.02028
851	554.084	392.718	7237.51	9.83084	5.12683	2.59	0.505185	0.521505	0.736543	0.793869	546.799	0.986852
852	60.0814	77.0292	6589.33	4.08925	2.23129	1.51421	0.678623	0.545648	0.629711	0.818828	57.8727	0.963238
853	222.969	224.756	6741.6	8.68417	3.44572	1.90491	0.552833	0.396782	0.780646	0.726346	238.765	1.07085
854	598.144	454.209	7099.28	8.60869	7.34958	2.40939	0.327827	0.85374	0.720121	0.723426	638.55	1.06755
855	20.0271	31.5449	6624.4	1.93808	1.56996	1.2604	0.802825	0.810057	0.349666	0.889908	16.0641	0.802116
856	399.208	309.572	7309.69	8.83561	3.80495	2.89132	0.759885	0.430638	0.672765	0.804554	407.165	1.01993
857	477.981	323.096	7522.1	6.3865	5.44809	3.32752	0.610769	0.853063	0.478976	0.878793	484.972	1.01463
858	728.988	512.074	6814.51	9.689	6.97671	2.64695	0.379399	0.720065	0.726808	0.737872	749.487	1.02812
859	491.332	344.513	7189.26	8.21808	4.54073	3.21016	0.70697	0.552529	0.609378	0.834792	501.777	1.02126
860	670.242	416.149	7671.2	7.97655	5.28108	3.75944	0.711869	0.662075	0.528689	0.861057	663.36	0.989733
861	1317.79	804.177	7422.99	17.1118	5.59489	3.90918	0.698706	0.32696	0.771551	0.7019	1567.7	1.18965
862	137.52	149.054	6689.91	6.26579	2.8036	1.90726	0.680288	0.447446	0.695608	0.788919	140.343	1.02053
863	16.0217	27.0338	6545.75	2.23852	1.23647	1.11796	0.904157	0.552362	0.500578	0.888266	12.9617	0.809006
864	196.266	182.098	6958.63	5.16705	4.24338	2.14861	0.506345	0.821239	0.58417	0.832848	197.334	1.00544
865	275.039	231.004	6830.27	6.2781	4.15245	2.48362	0.598111	0.661417	0.604399	0.833748	271.211	0.98608
866	112.152	137.75	6577.42	6.72995	2.48606	1.53393	0.617013	0.369403	0.772074	0.718185	107.502	0.958542
867	84.114	103.33	6536.14	6.02865	2.41754	1.41066	0.583513	0.401008	0.766006	0.775107	86.1202	1.02385
868	786.399	489.574	7324.93	8.68782	6.7952	3.23185	0.475607	0.782153	0.628003	0.813732	799.195	1.01627
869	16.0217	27.1248	6509.67	2.72404	1.44125	0.802467	0.556787	0.529085	0.705412	0.830905	13.1968	0.82368
870	133.514	131.562	6766.72	4.92123	2.77947	2.23571	0.804364	0.564792	0.545702	0.877147	128.097	0.959425
871	174.904	210.987	6655.89	17.4794	2.60788	1.45249	0.556962	0.149197	0.916903	0.638745	277.342	1.58568
872	321.769	243.905	7153.12	6.26021	3.68901	3.35508	0.909481	0.589278	0.464062	0.884045	324.556	1.00866
873	385.856	359.591	6955.93	16.8301	4.18171	2.24511	0.536888	0.248467	0.866601	0.661624	661.861	1.7153
874	711.631	471.541	7457.8	9.82014	6.23179	2.90431	0.466047	0.634593	0.70425	0.790727	744.495	1.04618
875	435.256	368.449	6942.12	9.94625	5.67955	2.04329	0.359763	0.571024	0.794566	0.716683	483.496	1.11083
876	722.312	495.328	7297.24	9.86465	6.49659	2.75533	0.424119	0.658573	0.720687	0.758833	739.654	1.02401
877	606.155	455.615	7256.53	10.8813	5.86946	2.36447	0.402842	0.53941	0.782703	0.727433	632.556	1.04356
878	128.174	153.052	6590.67	8.38853	2.18332	1.78468	0.817417	0.260274	0.787247	0.706521	136.915	1.0682
879	77.4383	92.4676	6628.66	4.7324	2.11554	1.77281	0.837995	0.447033	0.625389	0.815656	74.3453	0.960059
880	25.3677	41.701	6485.89	2.43163	1.64951	1.26234	0.765282	0.678356	0.480867	0.793256	21.2089	0.836059
881	638.198	435.588	7463.79	9.31151	5.51378	3.03394	0.550246	0.592147	0.674174	0.794467	652.477	1.02237
882	1600.84	794.867	8503.16	13.9277	5.63133	4.99303	0.886652	0.404325	0.641504	0.815603	1640.38	1.0247
883	479.316	349.252	7221.64	7.46856	5.64673	2.73757	0.484806	0.756067	0.633454	0.815218	483.602	1.00894
884	443.267	310.425	7470.77	6.68205	5.10619	3.07588	0.602382	0.764165	0.539681	0.866333	439.607	0.991743
885	579.452	411.64	7182.08	10.5514	4.01934	3.37449	0.839564	0.380929	0.680186	0.780023	599.462	1.03453
886	866.507	699.095	6949.62	45.3428	7.51243	2.13678	0.284433	0.165681	0.952875	0.599041	3048.86	3.51856
887	265.693	262.924	6915.33	9.03901	3.26872	2.57147	0.786691	0.361623	0.715514	0.699583	318.25	1.19781
888	655.555	532.238	6937.88	10.5239	7.29817	2.0953	0.287099	0.693483	0.800902	0.657428	674.104	1.0283
889	325.775	281.632	6901.8	7.34604	5.01956	2.18404	0.435106	0.683302	0.702691	0.763696	337.341	1.0355
890	78.7734	101.847	6570.41	6.38019	2.06042	1.50563	0.730741	0.32294	0.764015	0.749693	82.908	1.05249
891	94.7951	108.99	6727.9	5.43551	2.41165	1.68759	0.699766	0.443684	0.689525	0.81578	92.6638	0.977517
892	428.581	319.772	7179.17	8.48894	4.54491	2.6235	0.57724	0.535391	0.690951	0.81925	423.983	0.989271
893	81.4437	90.9774	6841.93	3.31984	2.51565	2.17078	0.862909	0.757763	0.34612	0.893155	75.9401	0.932424
894	515.365	383.307	7268.96	10.1072	4.00401	3.16213	0.789741	0.396155	0.68714	0.774264	536.035	1.04011
895	320.434	238.365	7130.8	5.44824	4.20836	3.36499	0.799596	0.772427	0.382371	0.903153	323.178	1.00856
896	385.856	299.959	6991.85	7.24757	4.85764	2.57383	0.529851	0.670244	0.644871	0.813312	379.564	0.983694
897	20.0271	33.052	6455.4	2.45537	1.38198	1.16488	0.842906	0.56284	0.525579	0.882689	16.5574	0.826746
898	49.4003	70.2125	6418.95	3.99778	1.96076	1.46627	0.747805	0.490462	0.63323	0.778746	48.1442	0.974574
899	177.574	193.495	6900.61	10.6073	2.49467	1.77665	0.712177	0.235185	0.832507		196.928	1.10899
900	716.972	458.418	7736.23	10.0784	5.29007	3.12039	0.589858	0.524893	0.690388	0.816319	696.868	0.971961
901	826.453	520.218	7268.93	9.64598	6.99804	3.00121	0.428864	0.725487	0.688865	0.791677	848.608	1.02681
902	74.768	99.7281	6604.39	5.93298	1.8759	1.56491	0.83422	0.316181	0.736235	0.74059	72.9561	0.975766
903	369.834	295.245	7270.14	8.87482	3.33122	2.99395	0.898755	0.375356	0.662647	0.799578	370.762	1.00251
904	703.62	469.444	7531.65	11.3951	5.55184	2.8988	0.522133	0.487213	0.74561	0.788474	768.179	1.09175
905	281.715	256.83	7057.01	8.39042	4.0237	2.1463	0.533414	0.479559	0.744196	0.760957	303.521	1.0774
906	304.412	258.819	6889.26	7.68019	4.27929	2.2971	0.536794	0.557186	0.700906	0.800297	316.236	1.03884
907	461.959	310.022	7748.88	5.71475	4.65083	4.31328	0.927421	0.813829	0.245238	0.892646	480.201	1.03949
908	723.647	471.344	7295.45	11.7204	4.53078	3.3964	0.749628	0.386572	0.710215	0.795821	755.483	1.04399
909	755.691	485.411	7611.96	9.68688	6.34001	3.05036	0.481128	0.654495	0.685104	0.800492	784.718	1.03841
910	90.7897	98.675	6768.04	3.52973	2.88958	1.95581	0.676849	0.81864	0.445904	0.887131	83.5588	0.920356
911	301.742	248.293	7045.51	6.95962	4.13703	2.44032	0.589873	0.594433	0.64936	0.825452	294.313	0.975378
912	309.753	253.055	6988.03	5.73057	5.2915	2.41545	0.456478	0.92338	0.578497	0.829052	306.806	0.990487
913	154.877	175.576	6585.48	7.88263	2.66448	1.73021	0.649361	0.338019	0.780504	0.713027	152.22	0.982845
914	182.915	165.623	7092.53	5.46087	3.03204	2.57021	0.847685	0.555229	0.52934	0.867496	178.26	0.974553
915	1068.11	740.459	7479.41	18.0615	8.22846	2.54504	0.309297	0.455579	0.859091	0.657027	1584.37	1.48333
916	22.6974	30.2186	6351.71	2.39148	1.36064	1.03529	0.760884	0.568954	0.567092	0.827204	14.1112	0.621708
917	397.872	292.618	7096.76	5.95146	5.65879	2.88147	0.509202	0.950824	0.515839	0.853712	406.489	1.02166
918	1555.44	785.036	8035.65	12.3447	6.23002	4.86944	0.781609	0.504671	0.605545	0.808078	1568.69	1.00852
919	1154.9	790	7206	13.0306	10.0617	2.49112	0.247585	0.772158	0.808825	0.651795	1368.1	1.1846
920	224.304	189.045	7169.17	5.43266	3.3567	2.90825	0.8664	0.617874	0.464674	0.885428	222.149	0.990394
921	694.274	464.88	7292.27	9.10479	6.65513	2.83516	0.426012	0.730948	0.688607	0.787811	719.603	1.03648
922	112.152	131.331	6463.7	7.00944	2.2289	1.92575	0.863995	0.317985	0.725263	0.754174	126.027	1.12371
923	421.905	305.503	7377.2	7.70049	4.09318	3.1838	0.777831	0.531547	0.586546	0.849614	420.352	0.99632
924	325.775	280.294	6728.66	9.95123	3.46421	2.29752	0.663218	0.348118	0.769122	0.763512	331.764	1.01838
925	186.92	174.935	6928.23	6.05351	3.1977	2.23547	0.699087	0.528238	0.630716	0.835924	181.26	0.969718
926	491.332	351.434	7534.08	7.89929	5.12355	3.01024	0.58753	0.648609	0.618923	0.820072	510.327	1.03866
927	1040.08	767.364	7292.14	30.8542	5.1778	2.58688	0.499611	0.167815	0.916158	0.619314	1731.11	1.66441
928	53.4057	82.216	6481.82	6.58876	1.82286	1.23856	0.67946	0.276662	0.812019	0.655547	62.3109	1.16675
929	291.061	289.11	6876.07	12.2927	3.37617	1.88692	0.558893	0.274648	0.846501	0.681217	328.028	1.12701
930	571.441	457.295	6865.49	10.5267	7.92431	2.2928	0.289338	0.752784	0.782191	0.690628	801.14	1.40196
931	352.478	305.274	6859.3	11.13	3.8844	2.26208	0.582351	0.349003	0.796758	0.742626	409.653	1.16221
932	156.212	165.45	6501.61	7.73096	2.29792	2.01611	0.877363	0.297236	0.739216	0.766183	150.028	0.960412
933	495.338	360.255	7206.95	8.9341	4.98494	2.69095	0.539815	0.557968	0.6988	0.802615	502.001	1.01345
934	758.361	640.408	7027	17.9428	7.09769	1.92543	0.271275	0.395574	0.892691	0.599942	1027.12	1.3544
935	145.531	150.781	6644.21	5.96304	2.82615	1.99966	0.707556	0.473944	0.664658	0.812589	141.159	0.969958
936	559.425	397.431	7479.92	10.9059	4.01533	3.27725	0.816186	0.368181	0.699496	0.792598	601.146	1.07458
937	291.061	295.653	6756.61	11.0742	4.96993	1.65669	0.333343	0.448787	0.8504	0.653432	381.936	1.31222
938	261.688	251.067	6907.56	9.31548	3.06532	2.15768	0.703902	0.329057	0.768376	0.730847	258.082	0.986221
939	29.3731	42.5296	6494.55	2.90327	1.5122	1.2676	0.838246	0.520863	0.563388	0.803653	23.3114	0.793629
940	284.385	271.558	6646.6	12.188	3.05007	1.98445	0.650623	0.250253	0.83718	0.711141	309.007	1.08658
941	20.0271	32.0469	6637.47	2.63728	1.39322	1.12739	0.8092	0.528279	0.572517	0.874992	17.3517	0.866407
942	491.332	393.612	7244.88	10.022	5.09962	2.38248	0.467189	0.508843	0.762274	0.725856	510.048	1.03809
943	202.942	217.062	6725.66	10.4701	2.92339	1.772	0.606146	0.279213	0.830756	0.69927	227.19	1.11948
944	202.942	200.348	6655.49	7.79659	2.96683	2.24286	0.755978	0.38053	0.712328	0.767215	217.315	1.07082
945	173.569	168.67	6970.28	6.22852	3.55587	1.96238	0.55187	0.5709	0.684937	0.815536	182.055	1.04889
946	389.862	290.824	7343.42	6.21408	5.2803	2.84217	0.538261	0.849731	0.542624	0.846885	390.638	1.00199
947	136.185	134.096	6988.36	4.61019	3.31748	2.0763	0.625868	0.719597	0.549627	0.867732	133.017	0.976741
948	686.263	503.19	7136.54	13.4105	5.02352	2.55319	0.508248	0.374596	0.809612	0.715732	720.484	1.04987
949	88.1194	116.707	6608.29	9.03161	2.6921	1.38738	0.515352	0.298075	0.846386	0.697871	141.299	1.6035
950	244.331	209.919	6623.22	5.89364	3.8914	2.55568	0.656752	0.66027	0.566366	0.84202	245.519	1.00486
951	500.678	351.031	7285.02	7.22243	5.2271	3.27523	0.626586	0.723731	0.54652	0.8338	517.934	1.03446
952	696.944	461.96	7310	9.91304	5.82977	2.9533	0.506591	0.588091	0.702079	0.796124	714.915	1.02579
953	846.48	563.577	7066.56	10.4087	7.47971	2.70469	0.361604	0.718599	0.740152	0.743405	882.044	1.04201
954	522.041	358.611	7488.1	8.61226	4.95254	3.13622	0.633256	0.575057	0.635842	0.837415	560.325	1.07334
955	113.487	124.73	6786.52	5.85301	2.69193	1.68658	0.626533	0.459922	0.711844	0.804045	111.311	0.980828
956	153.541	148.758	6818.95	4.81565	3.07894	2.45704	0.798014	0.639361	0.489781	0.859112	152.601	0.993875
957	1197.62	754.354	7253.95	13.1302	8.75963	2.73619	0.312364	0.667134	0.791612	0.704685	1318.24	1.10071
958	427.246	321.276	7440.68	9.32573	3.85357	2.86256	0.742834	0.413219	0.693047	0.808338	430.912	1.00858
959	130.844	148.518	6687.36	7.48356	2.07933	1.97287	0.9488	0.277853	0.736373	0.740197	128.594	0.982802
960	528.716	367.395	7278.27	9.38042	4.0782	3.30862	0.811293	0.434757	0.647285	0.824254	530.183	1.00277
961	138.855	146.349	7413.9	5.16136	2.87618	2.25647	0.784539	0.557252	0.562814	0.799774	140.314	1.01051
962	527.381	388.796	7362.14	8.91572	5.4866	2.66196	0.485174	0.615386	0.701431	0.779722	545.443	1.03425
963	336.456	283.104	7224.92	8.02184	4.36955	2.50059	0.572276	0.544707	0.688277	0.780352	367.15	1.09123
964	125.503	130.476	6906.9	5.0872	2.91341	1.91856	0.658529	0.572694	0.622865	0.843027	119.109	0.949048
965	152.206	171.085	6465	6.09967	3.6083	1.65977	0.459988	0.591556	0.727891	0.728558	153.019	1.00534
966	400.543	285.411	7713.98	6.96912	4.04339	3.28304	0.811954	0.580186	0.528916	0.876481	387.515	0.967475
967	323.104	304.427	7097.55	14.6921	3.14251	2.12591	0.676499	0.213891	0.855303	0.693561	411.145	1.27248
968	237.655	221.685	6989.46	7.20289	3.93937	2.05751	0.522293	0.546915	0.71435	0.778504	244.548	1.029
969	236.32	207.947	7125.76	6.31361	3.55287	2.40012	0.675544	0.562732	0.619849	0.833239	225.517	0.954285
970	417.9	333.25	7010.23	10.0748	4.23941	2.42808	0.57274	0.420795	0.758994	0.772197	434.402	1.03949
971	475.311	346.199	7433.56	7.83972	5.39678	2.65468	0.4919	0.68839	0.661381	0.812338	470.475	0.989825
972	582.122	431.497	7045.41	9.27554	6.3425	2.45986	0.387837	0.683787	0.734802	0.747242	606.176	1.04132
973	367.164	290.111	7122.25	7.46546	4.15007	2.81331	0.677896	0.555903	0.623156	0.807259	365.105	0.994393
974	427.246	295.422	6727.2	11.5419	3.43092	2.0984	0.611613	0.297259	0.818192	0.725988	348.067	0.814677
975	26.7028	41.0264	6523.35	2.29065	1.68857	1.34899	0.798897	0.737157	0.411087	0.883018	21.8563	0.818501
976	563.43	471.517	7223.33	12.2869	5.34423	2.57057	0.481	0.434952	0.790788	0.661666	707.046	1.2549
977	743.674	522.522	7158.35	14.0001	5.42928	2.52138	0.464404	0.387804	0.819902	0.73204	802.787	1.07949
978	559.425	416.53	7194.89	12.9057	4.72206	2.39627	0.507462	0.365888	0.814326	0.751299	611.699	1.09344
979	92.1248	105.731	6674.49	3.66231	3.48221	1.64016	0.471013	0.950822	0.552151	0.829942	87.6166	0.951063
980	1469.99	1033.73	6989.77	19.9357	10.1483	2.18519	0.215326	0.50905	0.890388	0.588005	1851.84	1.25976
981	1478	733.616	8240.03	11.0604	6.03801	5.783	0.957766	0.545913	0.477143	0.837823	1617.73	1.09454
982	18.692	30.5156	6508	2.06715	1.74095	1.06196	0.60999	0.842199	0.486267	0.86135	16.0088	0.856451
983	276.374	215.559	7033.74	5.29889	3.84702	3.22235	0.83762	0.726005	0.391883	0.898902	275.151	0.995573
984	256.347	225.376	6922.83	5.80843	4.74268	2.23932	0.472162	0.816518	0.614471	0.814438	258.397	1.00799
985	834.464	505.79	7557.52	9.38953	6.29346	3.34903	0.532145	0.670264	0.643323	0.822027	828.974	0.993421
986	611.495	462.903	7219.09	10.0321	6.07841	2.37527	0.390771	0.605895	0.763234	0.719806	606.713	0.992179
987	923.919	583.239	7218.31	13.7733	4.54512	3.66979	0.807413	0.329994	0.733558	0.760394	962.305	1.04155
988	86.7843	110.508	6630.37	5.91388	3.15604	1.28245	0.406348	0.533666	0.783146	0.73625	100.264	1.15532
989	1150.89	690.168	7605.87	15.2886	5.6533	3.35802	0.593994	0.369772	0.780358	0.747291	1215.74	1.05635
990	328.445	327.83	6823.78	11.7255	5.88119	1.75197	0.297893	0.501572	0.850585	0.647505	506.071	1.54081
991	1490.02	927.894	7604.94	74.4004	6.08632	3.33277	0.547584	0.0818049	0.955205	0.658286	6321.55	4.2426
992	237.655	199.552	7191.19	5.68515	3.80152	2.62875	0.6915	0.668676	0.53761	0.869533	237.979	1.00136
993	2070.81	1215.81	7436.04	17.8207	11.2446	2.78627	0.247788	0.630984	0.843649	0.633208	2338.72	1.12938
994	566.1	400.583	7562.29	9.15735	5.27563	2.86432	0.542935	0.576109	0.68721	0.79277	579.636	1.02391
995	253.677	247.607	6842.38	7.83578	4.5143	1.86181	0.412425	0.576114	0.762396	0.724239	275.866	1.08747
996	192.261	200.338	6889.47	9.6004	2.58325	1.87596	0.726201	0.269078	0.804596	0.728483	194.881	1.01363
997	672.912	479.865	7151.33	12.776	4.01618	3.18548	0.793162	0.314354	0.750666	0.740313	684.655	1.01745
998	708.961	490.899	7296.6	10.7155	6.0772	2.75482	0.453305	0.567139	0.742913	0.752397	751.45	1.05993
999	453.948	345.587	7464.42	10.1217	3.57934	3.1623	0.883487	0.353632	0.68757	0.782219	479.896	1.05716
1000	52.0706	69.0956	6703.28	3.18081	2.41049	1.43669	0.596016	0.757822	0.548326	0.839225	46.1419	0.886141
1001	224.304	248.582	6742.33	10.7617	4.7381	1.69858	0.358494	0.440273	0.842165	0.631898	362.795	1.61742
1002	173.569	196.289	6745.08	15.5696	2.20526	1.8797	0.852368	0.141639	0.879272	0.670958	270.343	1.55756
1003	62.7517	86.7732	6644.17	8.67094	2.01903	1.18207	0.585465	0.23285	0.863675	0.738048	86.6841	1.38138
1004	498.008	349.294	7315.03	7.05239	6.07478	2.85875	0.470593	0.861379	0.594641	0.834778	513.017	1.03014
1005	522.041	359.957	7342.06	8.05547	4.35502	3.5954	0.825575	0.540629	0.55367	0.835271	528.344	1.01207
1006	1538.08	1061.21	7137.83	22.1181	11.2047	2.4954	0.22271	0.506585	0.887178	0.587611	2590.45	1.68421
1007	194.931	177.942	7068.51	4.67546	3.99359	2.43706	0.610243	0.85416	0.478755	0.844202	190.608	0.977826
1008	702.285	479.638	7486.23	12.2252	4.65495	3.08484	0.662701	0.380766	0.747666	0.764431	735.347	1.04708
1009	222.969	203.757	7163.04	7.66802	2.82194	2.45283	0.869199	0.368015	0.680122	0.809432	222.325	0.997112
1010	222.969	191.865	7172.47	5.8941	3.37148	2.58379	0.766367	0.572009	0.561631	0.863031	215.072	0.964584
1011	32.0434	45.8473	6502.38	2.9114	1.68322	1.47265	0.8749	0.578147	0.494179	0.896046	30.2295	0.943393
1012	449.943	333.529	7437.54	9.35917	4.25613	2.75391	0.647045	0.454755	0.705753	0.813722	459.505	1.02125
1013	45.3948	65.1952	6622.74	4.70612	1.61675	1.41616	0.875928	0.343542	0.699082	0.775649	45.1343	0.994261
1014	121.498	124.415	6844.8	4.27624	2.87673	2.29007	0.796068	0.672724	0.464466	0.871219	118.005	0.971248
1015	198.936	174.723	7217.01	5.70227	3.06777	2.61321	0.851826	0.537991	0.541725	0.876497	191.484	0.96254
1016	166.893	185.108	6631.58	10.1113	3.04589	1.62498	0.533499	0.301236	0.839291	0.703084	209.633	1.25609
1017	532.722	384.434	7283.9	9.06004	5.30971	2.69753	0.508038	0.586058	0.70226	0.791591	543.571	1.02037
1018	109.482	113.861	6657.77	4.21031	2.50461	2.32888	0.929836	0.594877	0.446863	0.890588	102.87	0.939612
1019	619.506	433.125	7295.37	10.5528	5.21557	2.77165	0.531417	0.494237	0.737354	0.781591	638.992	1.03145
1020	978.659	553.273	6978.89	9.21446	6.41357	4.04638	0.63091	0.696033	0.560866	0.839316	1001.67	1.02351
1021	170.898	189.541	6603.55	7.53533	4.16875	1.45622	0.349317	0.553228	0.806748	0.692706	191.612	1.12121
1022	265.693	222.899	6952.15	5.64349	3.735	3.02206	0.809119	0.661825	0.464505	0.844486	266.827	1.00427
1023	144.195	142.761	6913.04	4.68774	3.08571	2.34909	0.761281	0.658251	0.498886	0.852129	142.334	0.987091
1024	166.893	172.965	6778.89	8.24484	2.49883	1.95624	0.782862	0.303079	0.762731	0.765163	168.822	1.01156
1025	512.695	346.57	7782.99	8.4219	4.01333	3.5998	0.89696	0.476535	0.572567	0.8588	509.662	0.994085
1026	102.806	136.771	6667.47	6.69231	3.64625	1.19665	0.328187	0.544842	0.82119	0.670348	122.315	1.18977
1027	264.358	214.234	7267.66	5.69877	3.78602	3.0004	0.792494	0.664358	0.4735	0.871243	271.164	1.02574
1028	599.479	390.6	7492.68	7.94326	5.49222	3.28402	0.597941	0.691432	0.586564	0.848497	600.125	1.00108
1029	895.881	516.031	7625.76	8.81528	6.13779	4.18171	0.681305	0.696267	0.52563	0.846258	947.742	1.05789
1030	746.345	444.873	8079.56	8.9725	5.19289	3.85828	0.742993	0.578756	0.569988	0.866408	753.017	1.00894
1031	914.573	550.472	6932.99	9.95649	6.37004	3.59508	0.564373	0.639788	0.638921	0.804024	955.092	1.0443
1032	140.19	147.877	6854	6.68997	2.67449	1.96773	0.735739	0.399776	0.705869	0.798915	147.475	1.05197
1033	547.408	414.166	6978.47	12.1776	4.36844	2.64046	0.604441	0.358728	0.78317	0.74549	588.377	1.07484
1034	399.208	299.668	7723.54	8.34266	3.57354	3.23395	0.904969	0.428346	0.61236	0.829357	403.855	1.01164
1035	293.731	245.896	7061.5	7.20485	4.04928	2.63873	0.651655	0.562022	0.633756	0.809338	322.468	1.09783
1036	209.617	184.885	6408.63	5.62651	3.23067	2.73649	0.847036	0.574188	0.513642	0.859925	208.36	0.994003
1037	229.645	215.529	6695.14	7.94613	2.84224	2.53164	0.89072	0.357689	0.681399	0.780721	239.501	1.04292
1038	198.936	205.1	6865.79	7.33624	3.79734	1.82946	0.481775	0.517615	0.750626	0.731309	213.484	1.07313
1039	459.289	371.882	7150.61	8.50182	7.25905	2.27713	0.313695	0.853823	0.73216	0.734411	588.664	1.28168
1040	164.223	165.277	6725.21	5.88492	3.48988	1.88261	0.539447	0.593022	0.680096	0.806277	161.957	0.986205
1041	1165.58	814.011	7312.95	19.3403	9.35724	2.39951	0.256433	0.48382	0.875932	0.633746	1818.96	1.56056
1042	85.4491	115.099	6622.34	7.39059	2.29982	1.271	0.552649	0.311183	0.828025	0.689237	90.4912	1.05901
1043	588.798	422.518	7188.48	8.45308	6.11846	2.78645	0.455416	0.723815	0.670363	0.770367	603.666	1.02525
1044	58.7463	75.0972	6388.45	5.83696	2.09462	1.13504	0.541886	0.358854	0.805542	0.730135	58.129	0.989492
1045	17.3569	30.2052	6482	2.31447	1.20032	1.19417	0.994873	0.518616	0.484042	0.852882	13.8964	0.800629
1046	73.4328	89.5604	6342.93	5.37461	2.27721	1.35696	0.595889	0.423697	0.747524	0.770797	69.5673	0.94736
1047	465.965	407.236	6808.27	15.1457	4.34928	2.03367	0.467588	0.287164	0.865726	0.674115	561.145	1.20427
1048	429.916	313.838	7238.51	7.99974	3.84079	3.39185	0.883112	0.480114	0.576005	0.837281	436.537	1.0154
1049	86.7843	98.7492	6619.52	4.40617	2.47801	1.81575	0.732746	0.562395	0.587907	0.830036	83.0439	0.956901
1050	238.991	244.891	6811.76	11.0541	2.95173	1.96101	0.664359	0.267026	0.822599	0.697612	268.021	1.12147
1051	332.45	270.098	7217.41	8.36141	3.21166	2.88322	0.897732	0.384106	0.655176	0.810991	324.321	0.975548
1052	343.132	264.189	7071.74	6.27973	4.59953	2.86086	0.621989	0.732441	0.54443	0.851826	346.13	1.00874
1053	479.316	377.134	7088.88	9.53838	5.28976	2.30328	0.435423	0.554576	0.758525	0.751596	486.795	1.0156
1054	351.142	278.112	7252.06	8.00265	3.78237	2.7545	0.728248	0.472639	0.655801	0.81941	349.244	0.994594
1055	122.833	131.723	6768.89	5.41388	2.66368	2.16043	0.81107	0.492009	0.600946	0.803804	130.503	1.06244
1056	587.463	386.507	6962.57	7.619	5.5294	3.31248	0.599067	0.725738	0.565234	0.845486	584.544	0.995032
1057	233.65	220.596	7087.05	8.96931	2.59143	2.35681	0.909461	0.288922	0.737236	0.764741	229.463	0.98208
1058	113.487	120.314	6857.88	4.65379	2.46544	2.27655	0.923385	0.529769	0.510819	0.851238	109.412	0.964094
1059	365.829	281.415	7562.89	8.31085	3.46565	3.05541	0.881628	0.417003	0.632358	0.83368	368.628	1.00765
1060	144.195	150.605	6880.27	5.71634	2.84724	2.09335	0.735223	0.498087	0.633795	0.81076	142.716	0.989741
1061	1519.39	810.99	7573.62	12.4653	6.77593	4.65236	0.686601	0.543582	0.626776	0.770635	1646.02	1.08334
1062	96.1303	113.181	6591.85	5.49771	2.73843	1.50298	0.548848	0.498104	0.726617	0.797453	94.782	0.985975
1063	124.168	146.491	6652.88	8.42254	2.16662	1.73704	0.801726	0.257241	0.793763	0.730019	132.778	1.06934
1064	121.498	126.373	6922.58	4.59632	3.142	1.89346	0.602629	0.683591	0.588049	0.848803	114.541	0.942741
1065	1078.8	571.723	8833.55	8.95431	6.31602	4.70337	0.744674	0.705361	0.474737	0.869632	1114.23	1.03284
1066	1076.12	646.633	7227.55	12.5047	6.72548	3.16897	0.471188	0.537836	0.746578	0.764192	1116.35	1.03738
1067	100.136	120.675	6677.64	5.37	2.61751	1.66624	0.636574	0.487433	0.689713	0.758865	98.1047	0.979718
1068	385.856	305.761	7248.56	9.40254	3.61046	3.06806	0.849769	0.383988	0.673699	0.788634	436.275	1.13067
1069	388.526	358.265	6773.41	8.40686	6.46435	1.89787	0.29359	0.768937	0.774248	0.670043	432.03	1.11197
1070	492.668	340.985	7359.27	7.8624	4.18771	3.6475	0.871002	0.532625	0.536083	0.849445	503.055	1.02108
1071	332.45	272.527	7139.06	8.72082	3.38449	2.72289	0.804521	0.388093	0.687771	0.798644	336.644	1.01261
1072	213.623	232.573	6793.68	12.0697	2.94764	1.83983	0.62417	0.244219	0.847566	0.66656	274.18	1.28348
1073	136.185	149.521	6423.24	6.58685	2.31439	2.15939	0.933027	0.351365	0.672167	0.767665	137.89	1.01252
1074	182.915	170.651	6946.64	5.69071	3.16983	2.38837	0.75347	0.557019	0.580303	0.845075	180.465	0.98661
1075	555.419	463.319	6944.66	18.9971	4.97657	2.12695	0.427393	0.261965	0.888038	0.666512	842.291	1.5165
1076	309.753	314.329	6764.56	13.335	3.46391	1.75445	0.506493	0.259761	0.868433	0.647432	339.459	1.0959
1077	279.045	262.649	7023.97	9.75155	3.61176	2.1692	0.600593	0.370378	0.777553	0.729288	320.022	1.14685
1078	494.003	354.545	7301.81	8.62617	5.01516	2.84614	0.567508	0.581389	0.670057	0.816818	515.76	1.04404
1079	311.088	312.372	6957.75	12.6145	4.2982	1.93224	0.449547	0.340734	0.846824	0.656533	438.842	1.41067
1080	153.541	153.425	6683.97	5.61724	2.73806	2.29624	0.838637	0.487438	0.591216	0.831735	147.935	0.963486
1081	181.579	166.013	7158.55	5.45381	3.16856	2.44156	0.770559	0.580981	0.55232	0.864812	176.733	0.973311
1082	865.172	584.611	7135.75	15.0568	5.77149	2.6471	0.458651	0.383315	0.824192	0.72642	963.562	1.11372
1083	18.692	29.8936	6393.71	1.96848	1.54963	1.20223	0.775818	0.787226	0.389256	0.912648	15.3616	0.82183
1084	428.581	327.405	7101.63	9.58228	3.82312	2.94974	0.771553	0.398978	0.692167	0.798222	452.646	1.05615
1085	953.292	628.409	7271.67	15.0907	5.50918	2.80085	0.508397	0.365072	0.814399	0.71985	975.382	1.02317
1086	827.788	671.96	6703.72	23.0321	7.08145	2.33902	0.330302	0.30746	0.898445	0.605197	1598	1.93045
1087	487.327	361.193	7243.01	7.34409	5.67807	2.81332	0.495472	0.773149	0.616927	0.792856	491.414	1.00839
1088	829.123	559.262	7073.4	10.8209	7.21427	2.75093	0.381318	0.666697	0.745776	0.738886	899.548	1.08494
1089	543.403	397.225	7209.26	8.7833	6.12705	2.84072	0.463637	0.697579	0.676576	0.776171	640.363	1.17843
1090	682.258	478.197	7067.11	12.4239	4.56024	3.10493	0.68087	0.367053	0.750084	0.754132	736.865	1.08004
1091	162.887	153.542	6807.32	4.42054	3.67863	2.2434	0.609848	0.832167	0.492505	0.862813	152.812	0.938145
1092	480.651	320.783	7986.5	6.76591	4.76718	3.63406	0.762308	0.704588	0.462887	0.888326	490.984	1.0215
1093	506.019	369.377	7370.29	8.68452	5.15422	2.69633	0.523129	0.593495	0.689525	0.797626	505.557	0.999086
1094	92.1248	111.23	6476.74	6.12964	2.18025	1.54238	0.707435	0.355689	0.748373	0.74282	86.342	0.937229
1095	30.7083	46.0215	6661.7	3.2402	1.62584	1.22508	0.753503	0.501773	0.621913	0.860222	27.0335	0.880333
1096	288.391	250.562	6845.5	7.38941	3.59968	2.70383	0.751132	0.48714	0.634094	0.787289	301.26	1.04462
1097	109.482	124.099	6704.26	5.64204	2.92363	1.7258	0.590292	0.518187	0.694118	0.785532	119.244	1.08917
1098	622.176	423.7	7554.91	9.09487	5.35943	3.38415	0.631438	0.589281	0.627905	0.800827	690.961	1.11056
1099	185.585	197.322	6768.01	8.77198	2.36342	2.13257	0.902324	0.269429	0.756888	0.727055	185.196	0.997906
1100	433.921	377.443	6799.19	9.15802	5.77897	2.18307	0.377761	0.631028	0.761622	0.697939	483.959	1.11532
1101	472.64	375.311	7028.97	9.15147	7.08193	2.14802	0.30331	0.773857	0.765281	0.742843	583.136	1.23378
1102	615.501	420.238	7352.24	9.96082	4.99047	3.1731	0.635833	0.501009	0.681442	0.799234	660.707	1.07345
1103	284.385	253.366	6632.48	7.98451	3.43347	2.52414	0.735157	0.430016	0.683871	0.770846	289.856	1.01924
1104	180.244	161.577	7162.84	4.83945	3.41047	2.51431	0.737234	0.704723	0.480455	0.885793	173.827	0.964398
1105	619.506	415.118	7521.83	10.3213	4.59665	3.25516	0.70816	0.445358	0.684616	0.815016	646.898	1.04422
1106	90.7897	113.43	6776.56	6.15186	1.98557	1.66543	0.838765	0.322759	0.729281	0.745606	85.2128	0.938574
1107	381.851	336.813	6882.34	7.57211	6.65843	1.92303	0.288811	0.879335	0.746038	0.715515	406.128	1.06358
1108	22.6974	39.8541	6450.76	3.85347	1.53412	0.914879	0.596356	0.398113	0.762583	0.729538	22.6549	0.998127
1109	76.1031	102.075	6553.51	6.24761	2.08646	1.36919	0.656224	0.333962	0.780846	0.726265	74.7611	0.982366
1110	85.4491	101.877	6779.17	5.41899	1.98244	1.80806	0.912038	0.365833	0.666347	0.802951	81.3618	0.952167
1111	4235.07	2242.42	7248.36	59.3221	30.4493	4.18559	0.137461	0.513287	0.929443	0.552126	31669.3	7.47788
1112	271.034	259.297	6915	12.6508	4.03433	1.86477	0.462225	0.3189	0.852596	0.722205	398.659	1.47088
1113	37.384	50.1673	6421.5	2.80381	2.16431	1.2217	0.564477	0.771917	0.564271	0.834854	31.0542	0.830683
1114	24.0326	41.0056	6480.44	3.25521	1.69471	0.953764	0.562789	0.520615	0.707004	0.731549	22.0396	0.917073
1115	459.289	320.136	7493.34	7.32671	4.09024	3.72723	0.91125	0.558264	0.491281	0.861017	467.878	1.0187
1116	757.026	496.75	7526.98	10.0096	6.27779	2.90377	0.462546	0.627178	0.709901	0.781495	764.316	1.00963
1117	655.555	441.687	7433.05	8.75216	6.36974	2.80119	0.439765	0.72779	0.679943	0.798243	654.135	0.997834
1118	64.0868	74.4732	6513.27	3.51936	2.73595	1.17868	0.430811	0.777398	0.665088	0.774458	47.5395	0.741798
1119	375.175	319.955	6993.53	10.2928	4.43935	2.10949	0.475181	0.431305	0.795052	0.740181	403.758	1.07619
1120	516.7	386.684	7190.86	12.4236	3.31261	3.05523	0.922303	0.266639	0.754078	0.767084	526.681	1.01932
1121	69.4274	84.7717	6648.35	4.04414	2.31853	1.66401	0.717703	0.573305	0.588537	0.849385	65.3559	0.941356
1122	392.532	360.138	7011.22	13.4237	3.26362	2.15639	0.660735	0.243123	0.83936	0.670719	395.721	1.00812
1123	102.806	117.695	6818.77	4.40164	3.34469	1.70607	0.510082	0.759874	0.612402	0.805716	105.209	1.02338
1124	503.349	426.707	7124.37	18.4778	4.61736	2.16392	0.468649	0.249887	0.882891	0.675231	773.347	1.5364
1125	556.754	390.973	7481.25	9.24507	5.28327	2.77678	0.525579	0.571469	0.699647	0.807687	568.125	1.02042
1126	464.63	318.99	7283.87	6.35245	5.20967	3.30078	0.633588	0.820104	0.480392	0.869921	457.569	0.984804
1127	297.737	240.942	7032.59	6.40734	4.44345	2.48802	0.559931	0.693493	0.611692	0.840904	296.716	0.996572
1128	551.414	384.589	7444	9.57586	4.97005	2.94484	0.592517	0.519018	0.692473	0.81385	587.067	1.06466
1129	399.208	359.053	6806.84	9.29595	5.73553	1.89684	0.330717	0.616992	0.79595	0.688189	423.629	1.06117
1130	570.106	355.119	7768.7	7.13048	4.77519	4.03723	0.845459	0.669688	0.433807	0.902391	575.813	1.01001
1131	244.331	218.665	6892.28	6.9515	3.45769	2.37471	0.686791	0.497402	0.658389	0.806124	239.091	0.978552
1132	958.632	694.101	7035.35	22.7467	5.00176	3.90235	0.780194	0.219889	0.828443	0.650786	1859.75	1.94001
1133	173.569	172.205	6675.18	5.08366	4.12232	1.90854	0.462976	0.810896	0.624575	0.798445	167.536	0.965244
1134	68.0923	101.756	6569.08	11.0944	2.01612	1.15497	0.57287	0.181723	0.895896	0.618571	108.214	1.58922
1135	448.608	392.669	6818.86	12.9653	4.33416	2.06413	0.476247	0.334289	0.840796	0.679211	485.861	1.08304
1136	724.982	458.279	7473.23	8.71648	6.11467	3.31626	0.542345	0.701507	0.619541	0.823301	740.374	1.02123
1137	551.414	365.031	7461.15	7.78629	4.84915	3.52033	0.725969	0.62278	0.547881	0.856908	556.76	1.0097
1138	1303.1	792.597	7447.77	13.3667	7.36867	3.50712	0.475949	0.55127	0.737624	0.708471	1446.95	1.11039
1139	29.3731	43.9167	6524.91	3.1096	1.68315	1.14728	0.681624	0.541276	0.631053	0.783584	25.1528	0.856319
1140	558.09	402.997	7266.63	10.2045	5.25099	2.68937	0.512165	0.514577	0.736452	0.777984	603.631	1.0816
1141	602.149	417.514	7226.24	8.04688	6.71028	2.70549	0.403185	0.833899	0.663784	0.79308	611.931	1.01625
1142	850.486	531.334	7620.31	11.7521	5.39814	3.27362	0.606435	0.459334	0.721444	0.789456	869.915	1.02284
1143	465.965	325.819	7553.19	8.25013	4.20837	3.46346	0.822993	0.510097	0.580194	0.852171	503.701	1.08099
1144	579.452	421.281	7242.48	11.146	5.16196	2.7307	0.529005	0.463123	0.755006	0.763747	658.108	1.13574
1145	387.191	316.892	7184.99	9.92329	4.14621	2.25839	0.544687	0.417826	0.772416	0.763607	389.219	1.00524
1146	879.859	534.994	7477.04	9.9441	6.32757	3.45509	0.546037	0.636314	0.652549	0.807467	910.648	1.03499
1147	269.699	243.679	7077.95	11.1837	2.98601	2.34977	0.786925	0.266997	0.789893	0.770396	328.693	1.21874
1148	70.7626	89.9083	6624.74	5.52162	2.1494	1.45314	0.676069	0.38927	0.736826	0.795186	72.2405	1.02089
1149	40.0543	62.3074	6477.43	5.42028	2.02723	0.970496	0.478731	0.374008	0.820951	0.709575	44.669	1.11521
1150	1397.89	770.709	7127.44	13.3211	5.6691	5.03027	0.887314	0.425573	0.622383	0.763595	1591.23	1.13831
1151	1025.39	567.607	8255.26	9.17635	7.08296	3.81071	0.53801	0.771871	0.584725	0.841949	1037.48	1.01179
1152	682.258	461.805	7473.25	9.66697	5.90485	2.86179	0.48465	0.610827	0.703963	0.783089	684.266	1.00294
1153	261.688	242.772	7057.01	9.04722	3.54751	2.06764	0.582841	0.392111	0.771462	0.760774	277.973	1.06223
1154	3213.69	1518.64	8555.89	23.397	10.9445	4.36974	0.399262	0.467776	0.813235	0.680089	4687.07	1.45847
1155	202.942	232.82	6760.38	10.7314	3.99986	1.42964	0.357422	0.372723	0.86678	0.634564	257.049	1.26662
1156	317.764	249.167	7111.5	6.74616	3.83091	2.88839	0.753969	0.567865	0.571848	0.852191	312.682	0.984006
1157	639.533	448.062	7071.13	9.49805	6.13151	2.68203	0.437417	0.645554	0.717623	0.770721	654.264	1.02303
1158	311.088	255.127	7229.92	8.02594	3.2913	2.83463	0.861248	0.410083	0.646817	0.820224	313.653	1.00824
1159	236.32	249.373	6829.95	13.2535	3.09887	1.53072	0.493961	0.233816	0.884504	0.678431	263.341	1.11434
1160	81.4437	97.4926	6651.98	4.043	2.78756	1.56164	0.560217	0.689477	0.613743	0.819486	73.7219	0.905189
1161	846.48	491.356	7878.49	9.32037	4.99199	4.71764	0.945042	0.5356	0.493836	0.853717	919.433	1.08618
1162	116.157	126.607	6659.11	5.20358	2.32813	2.15493	0.925603	0.44741	0.585876	0.825919	109.353	0.941423
1163	2883.91	1765.99	7466.44	48.1365	10.638	2.9368	0.276067	0.220997	0.93899	0.541679	6299.4	2.18433
1164	767.707	469.896	7165.04	8.47663	6.26318	3.46579	0.55336	0.738876	0.591136	0.837529	770.743	1.00395
1165	230.98	192.046	7049.46	5.79138	3.15612	2.91126	0.922417	0.544968	0.497312	0.88402	222.897	0.965008
1166	309.753	273.504	6755.65	7.5384	4.76765	2.1071	0.441958	0.632449	0.720484	0.756803	317.217	1.0241
1167	388.526	362.583	6769.51	9.12555	6.31849	1.77294	0.280596	0.692396	0.805717	0.664564	428.208	1.10213
1168	433.921	386.002	6629.59	10.3936	5.55846	1.90858	0.343364	0.534796	0.81637	0.680953	461.869	1.06441
1169	134.849	159.832	6719.72	8.91682	2.14777	1.70189	0.792398	0.240868	0.809137	0.696605	136.527	1.01244
1170	305.748	286.382	6764.4	9.5517	7.10767	1.53852	0.216459	0.744126	0.838927	0.723223	437.522	1.43099
1171	21.3623	34.0131	6358.62	2.05216	1.49934	1.29317	0.862498	0.730614	0.369847	0.876029	16.6669	0.780204
1172	26.7028	43.0715	6543.75	2.96363	1.66071	1.07089	0.644834	0.560366	0.638657	0.801535	22.0775	0.826785
1173	106.811	120.865	6756.2	4.94674	3.08737	1.76213	0.570753	0.624121	0.643781	0.799784	112.728	1.0554
1174	583.457	393.27	7516.61	9.72752	4.2426	3.32991	0.784874	0.436144	0.657682	0.822795	575.646	0.986612
1175	68.0923	90.7184	6554.65	5.27051	1.87027	1.54566	0.826438	0.354856	0.706734	0.753495	63.8206	0.937267
1176	267.028	226.824	6894.15	6.83964	3.8788	2.52506	0.650991	0.567106	0.630819	0.820681	280.603	1.05083
1177	128.174	141.962	6625.71	5.65869	2.5033	2.00068	0.799216	0.442381	0.646442	0.776544	118.712	0.926179
1178	548.744	380.728	7675.17	9.19834	4.42384	3.27305	0.739866	0.480938	0.64417	0.816004	557.891	1.01667
1179	487.327	356.56	7524.59	9.64708	3.98875	3.10484	0.7784	0.413467	0.678157	0.803674	500.45	1.02693
1180	628.852	447.706	7013.35	8.35726	7.37098	2.47428	0.335679	0.881985	0.703936	0.762784	638.449	1.01526
1181	1595.5	930.067	7728.21	19.8418	9.85678	3.38084	0.342996	0.496769	0.82961	0.69201	2769.67	1.73593
1182	30.7083	44.568	6434.7	2.62042	1.68804	1.40746	0.833781	0.644188	0.462888	0.878733	26.0782	0.849224
1183	129.509	140.68	6692.98	6.45259	2.74888	1.80268	0.655786	0.426012	0.720627	0.791328	133.936	1.03419
1184	24.0326	38.3012	6429.67	3.01462	1.28096	1.2337	0.963106	0.424915	0.590761	0.825676	19.9556	0.830356
1185	648.879	414.208	7589.05	9.17401	4.81092	3.64584	0.757826	0.524407	0.602591	0.842824	674.02	1.03875
1186	1235.01	869.401	7304.87	28.3743	7.75615	2.72274	0.351042	0.273351	0.904042	0.615432	2509.96	2.03234
1187	360.488	271.336	7277.86	6.11409	5.21429	2.71238	0.520182	0.852832	0.556372	0.862379	362.215	1.00479
1188	301.742	287.496	6833.34	8.89068	4.84187	1.84578	0.381212	0.544601	0.792391	0.707062	332.826	1.10302
1189	519.37	426.295	6815.7	8.34371	7.51369	2.06256	0.274507	0.900522	0.7528	0.698302	541.636	1.04287
1190	618.171	445.796	7069.12	11.3374	5.14476	2.69563	0.523955	0.453787	0.762236	0.755053	658.608	1.06541
1191	1271.06	736.805	7411.14	13.1226	7.57419	3.24735	0.428739	0.577188	0.752537	0.751489	1351.99	1.06367
1192	242.996	213.139	6851.8	5.09981	4.41014	2.62309	0.594785	0.864766	0.48565	0.826954	247.12	1.01697
1193	73.4328	96.1959	6514.55	5.74869	2.13436	1.32784	0.622127	0.371278	0.769018	0.755655	68.2454	0.929358
1194	723.647	439.385	7730.35	8.51426	4.98053	4.14825	0.832892	0.584964	0.512789	0.857342	736.845	1.01824
1195	1472.66	900.979	7321.95	19.2651	9.91584	2.8592	0.288347	0.514705	0.851586	0.676193	2287.88	1.55357
1196	26.7028	47.2129	6525.15	3.97765	1.21484	1.11855	0.920735	0.305416	0.718792	0.680765	22.6406	0.847872
1197	60.0814	86.7988	6534.69	6.32909	2.05154	1.26161	0.614956	0.324145	0.800665	0.694199	68.6174	1.14207
1198	245.666	211.738	7076.65	6.36449	3.67679	2.45805	0.668532	0.577704	0.613786	0.837389	240.942	0.980769
1199	447.273	360.556	7133.1	10.9355	4.3011	2.4376	0.566737	0.393316	0.777093	0.745159	480.252	1.07373
1200	1365.85	776.717	7699.06	13.8959	6.49893	3.7713	0.580296	0.467688	0.728602	0.747211	1426.62	1.04449
1201	499.343	378.722	7319.56	9.44349	4.47057	2.79771	0.625807	0.473402	0.703741	0.76779	494.751	0.990804
1202	1875.88	979.592	8309.09	16.4123	9.21891	3.4244	0.371454	0.561708	0.791351	0.736118	2170.32	1.15696
1203	1353.83	725.548	7811.87	11.5247	8.06839	3.64545	0.451818	0.700098	0.683683	0.797621	1419.89	1.04879
1204	200.271	221.9	6626.57	8.14859	4.49233	1.47961	0.329364	0.551302	0.818421	0.677483	226.878	1.13285
1205	62.7517	89.5442	6414.85	5.95279	1.76365	1.40512	0.796714	0.296273	0.763955	0.694592	61.7926	0.984716
1206	213.623	196.637	6994.77	5.91903	3.94917	2.16184	0.547417	0.667198	0.634764	0.82121	211.674	0.99088
1207	1052.09	820.188	6996.9	48.2781	5.29346	2.22511	0.420351	0.109645	0.953911	0.582629	2381.94	2.264
1208	535.392	414.969	6994.03	10.6571	5.27902	2.34022	0.443306	0.495354	0.780407	0.73426	551.489	1.03007
1209	429.916	399.776	6769.42	9.77814	7.82763	1.83923	0.234967	0.800524	0.811904	0.644585	589.674	1.3716
1210	850.486	577.655	6969.88	16.3365	4.55078	2.98945	0.656908	0.278566	0.817008	0.725061	930.943	1.0946
1211	1268.39	827.236	7438.05	22.4303	6.52197	2.81618	0.431799	0.290766	0.874448	0.664848	1725.69	1.36054
1212	336.456	261.542	7230.45	6.427	4.8641	2.54983	0.524215	0.756823	0.603262	0.848161	333.895	0.992389
1213	376.51	285.362	7075.34	6.80207	4.7596	2.81266	0.590945	0.699728	0.586499	0.839632	381.433	1.01308
1214	427.246	314.331	6923.43	7.30496	4.96677	2.882	0.580257	0.679918	0.605473	0.834922	438.001	1.02517
1215	230.98	196.75	7305.4	5.57369	3.76378	2.66561	0.708226	0.675276	0.521752	0.858991	234.235	1.01409
1216	20.0271	32.5185	6366.07	2.14752	1.52983	1.14419	0.747923	0.71237	0.467202	0.884285	15.7459	0.78623
1217	324.44	261.213	7029.35	7.13133	4.43311	2.44888	0.552408	0.621638	0.656602	0.793791	324.292	0.999544
1218	615.501	463.215	7146.12	10.5172	6.35918	2.32128	0.365028	0.604643	0.779289	0.72509	650.308	1.05655
1219	1174.93	764.695	7377.88	14.5839	7.62744	3.08394	0.404322	0.523006	0.788537	0.679271	1436.97	1.22303
1220	217.628	204.265	6943.26	6.50907	3.59599	2.30804	0.641839	0.552458	0.645411	0.800114	226.292	1.03981
1221	456.619	344.353	7366.61	8.15587	5.22956	2.58809	0.494896	0.641203	0.682671	0.79574	462.385	1.01263
1222	153.541	163.968	6836.83	6.77089	3.03143	1.80271	0.594673	0.447715	0.733756	0.759139	154.991	1.00944
1223	344.467	337.589	6743.58	7.98141	6.64563	1.68703	0.253856	0.832638	0.78863	0.661828	374.824	1.08813
1224	206.947	193.081	6811.92	6.11764	3.70107	2.14594	0.579816	0.604983	0.649221	0.813651	203.524	0.983461
1225	176.239	172.179	6790.42	5.31303	3.69218	2.09757	0.56811	0.69493	0.605203	0.813169	172.357	0.977975
1226	424.575	366.207	6805.54	9.24628	5.76847	2.04443	0.354414	0.623869	0.778892	0.707021	456.761	1.07581
1227	736.999	565.518	6988.72	14.4903	6.90443	2.31235	0.334908	0.476486	0.840421	0.669508	969.054	1.31487
1228	116.157	128.594	6789.38	5.01351	2.93811	1.89638	0.645443	0.586038	0.621746	0.792543	117.01	1.00734
1229	831.794	689.387	7022.96	19.131	11.2508	2.16299	0.192252	0.588094	0.886938	0.583986	1950.14	2.3445
1230	122.833	142.491	6787.73	6.78885	2.8837	1.57283	0.545422	0.424771	0.768321	0.734533	128.979	1.05003
1231	16.0217	29.1091	6514.58	2.2507	1.5448	0.829765	0.537134	0.686364	0.63133	0.818439	12.0846	0.754266
1232	779.723	572.009	7293.46	15.7051	4.4819	2.90011	0.647071	0.285379	0.815339	0.688063	855.074	1.09664
1233	32.0434	45.7524	6695.71	2.31942	1.80319	1.59479	0.884428	0.77743	0.312419	0.911911	27.9392	0.871917
1234	671.577	435.049	7666.35	7.41354	7.2804	2.97203	0.408223	0.982042	0.599108	0.823621	671.927	1.00052
1235	774.383	573.816	7448.08	112.482	8.97677	4.53655	0.505365	0.0798063	0.959669	0.67991	19187.4	24.7777
1236	340.461	260.434	7119.84	6.23202	4.3758	3.02412	0.691101	0.702148	0.514745	0.86094	345.441	1.01463
1237	403.213	326.854	6995.12	9.4447	4.2503	2.43369	0.572593	0.45002	0.742322	0.766562	409.226	1.01491
1238	90.7897	107.282	6688.32	5.1458	2.38231	1.74777	0.733645	0.462962	0.66035	0.807969	89.7476	0.988522
1239	247.001	241.771	6827.05	7.98392	4.09126	1.91576	0.468257	0.512437	0.760048	0.72812	262.121	1.06121
1240	154.877	150.744	6731.92	4.64247	3.73597	2.06391	0.552444	0.804737	0.555428	0.849704	149.945	0.96816
1241	1395.22	857.107	7776.81	20.9422	4.54956	4.22467	0.928588	0.217243	0.79827	0.682357	1686.06	1.20845
1242	703.62	499.17	7398.1	13.0231	4.69318	2.93569	0.625523	0.360372	0.774579	0.738253	751.593	1.06818
1243	21.3623	34.7801	6554.31	2.88921	1.37189	1.07143	0.780992	0.474831	0.629161	0.843873	17.789	0.83273
1244	140.19	150.269	6871.32	7.47043	2.39281	1.90648	0.796757	0.320304	0.744796	0.783376	142.75	1.01826
1245	794.41	491.229	7768.81	9.19694	5.81919	3.65057	0.627333	0.632731	0.603067	0.818357	818.381	1.03017
1246	794.41	515.734	7441.77	10.1836	6.64898	2.83656	0.426616	0.652908	0.721459	0.779086	804.524	1.01273
1247	556.754	377.345	7213.28	8.70213	4.7124	3.23195	0.685839	0.541523	0.628603	0.832161	555.163	0.997142
1248	37.384	54.4942	6568.11	3.17584	1.8649	1.33632	0.71656	0.587215	0.579225	0.8277	33.1523	0.886804
1249	140.19	146.398	6869.69	5.32407	2.93548	2.09669	0.714258	0.55136	0.606186	0.806558	137.261	0.979106
1250	643.539	469.79	7256.47	11.4109	5.83279	2.45971	0.421703	0.511159	0.784443	0.736654	685.755	1.0656
1251	100.136	112.294	6858.33	5.62484	2.85826	1.79245	0.627113	0.50815	0.681333	0.82642	120.711	1.20548
1252	372.505	280.333	7284.72	7.71079	3.64865	3.31766	0.909282	0.473188	0.569739	0.849525	390.978	1.04959
1253	726.318	497.465	7576.52	12.2595	4.95683	3.05063	0.615439	0.404326	0.751162	0.756185	776.524	1.06912
1254	511.36	374.776	6894.08	8.62137	5.69505	2.70503	0.474979	0.660573	0.686241	0.791117	556.332	1.08795
1255	554.084	388.195	7749.96	10.1149	4.44635	3.03661	0.682945	0.439584	0.699788	0.806326	572.063	1.03245
1256	429.916	298.822	7454.51	6.09413	4.91368	3.4262	0.697276	0.806297	0.437788	0.883535	429.754	0.999624
1257	53.4057	86.5699	6590.4	6.03021	1.69924	1.25727	0.739902	0.281787	0.791505	0.629743	53.9638	1.01045
1258	78.7734	67.7495	6619.02	4.82521	1.97674	1.16854	0.591147	0.40967	0.757825	0.747016	46.6874	0.592679
1259	511.36	383.326	6921.98	9.8849	4.97022	2.64984	0.533142	0.50281	0.731931	0.773125	545.325	1.06642
1260	958.632	693.965	7373.79	12.6136	9.0098	2.44307	0.271157	0.714293	0.806315	0.654445	1163	1.21318
1261	392.532	321.199	6908.91	8.66952	4.75852	2.36829	0.497695	0.54888	0.726825	0.76509	409.253	1.0426
1262	582.122	390.438	7820.43	7.17731	6.41521	3.02296	0.471217	0.893819	0.578817	0.833155	583.034	1.00157
1263	189.59	227.648	6583	10.839	3.25338	1.71929	0.528462	0.300154	0.84138	0.607734	253.959	1.33951
1264	168.228	190.472	6531.21	10.0262	2.26752	1.87911	0.828707	0.22616	0.81258	0.68888	178.948	1.06372
1265	62.7517	74.7907	6716.79	2.83329	2.27804	2.1598	0.948094	0.804026	0.237707	0.902851	58.3921	0.930526
1266	489.997	451.671	6743.91	14.765	7.31185	1.72775	0.236294	0.495216	0.882984	0.626912	781.32	1.59454
1267	138.855	135.612	7017.95	4.49344	3.22581	2.11316	0.655078	0.717893	0.529724	0.873493	128.303	0.924011
1268	16.0217	27.4838	6546.5	1.86055	1.55554	1.05129	0.675833	0.836068	0.434958	0.837116	12.7448	0.79547
1269	375.175	273.524	7521.73	6.97961	3.69633	3.48018	0.941522	0.52959	0.50138	0.879938	376.09	1.00244
1270	576.782	404.176	7433.24	8.8283	5.50844	2.87829	0.522525	0.623952	0.67397	0.798976	586.313	1.01652
1271	528.716	458.974	6808.43	14.2513	5.10124	2.03044	0.39803	0.357949	0.857526	0.650157	618.315	1.16946
1272	1567.46	935.346	7785.52	23.9312	5.97614	3.03369	0.507635	0.249721	0.873233	0.678329	1817.38	1.15944
1273	757.026	511.924	7374.61	10.2969	6.76194	2.67065	0.394953	0.656697	0.740636	0.757914	778.901	1.0289
1274	895.881	502.75	8057.69	8.3152	6.54163	4.03422	0.6167	0.786707	0.514838	0.869387	919.194	1.02602
1275	102.806	128.101	6739.04	7.98004	1.85503	1.71826	0.926272	0.232459	0.78468	0.708628	106.545	1.03637
1276	895.881	516.319	7582.76	10.0711	5.66943	3.88741	0.685679	0.562941	0.614003	0.846036	929.746	1.0378
1277	283.05	327.012	6784.49	21.2593	8.41029	1.31585	0.156457	0.395604	0.938105	0.557039	985.497	3.4817
1278	1706.31	1157.37	7578.65	38.3032	6.22553	3.22906	0.518681	0.162533	0.915697	0.572981	3225.34	1.89024
1279	712.966	514.895	7498.28	13.5804	4.8683	2.62876	0.539976	0.358479	0.80643	0.720184	728	1.02109
1280	658.225	489.367	7236.31	9.11756	7.95473	2.3724	0.298237	0.872462	0.739799	0.720795	720.743	1.09498
1281	388.526	317.553	7323.65	7.89555	4.57418	2.60234	0.568918	0.579337	0.670404	0.770201	393.684	1.01328
1282	69.4274	49.9921	6469.83	2.12051	1.93729	1.67673	0.865508	0.913596	0.209276	0.874094	28.8527	0.41558
1283	773.048	504.178	7627.25	10.5568	6.0263	2.98635	0.495553	0.570845	0.717116	0.780174	795.817	1.02945
1284	212.288	203.796	6781.14	6.87189	3.09821	2.38035	0.768298	0.450853	0.653611	0.780069	212.283	0.99998
1285	364.494	268.786	7411.05	5.37005	5.06894	3.14669	0.620778	0.943928	0.41403	0.874048	358.788	0.984347
1286	1066.78	704.258	7029.98	11.5053	9.66949	2.57813	0.266625	0.840438	0.775918	0.69568	1201.42	1.12621
1287	404.548	293.645	7514.01	7.18483	4.23862	3.43938	0.811437	0.589941	0.5213	0.857532	438.742	1.08452
1288	34.7137	51.8331	6551.54	3.06427	2.02619	1.19913	0.591816	0.661229	0.608674	0.825499	31.1862	0.898383
1289	2050.78	1136.21	8162.93	20.0046	8.46813	4.95004	0.584549	0.423308	0.752555	0.669209	3512.49	1.71276
1290	76.1031	89.5764	6449.86	3.79462	2.66213	1.68187	0.631776	0.701555	0.556775	0.867087	71.1671	0.93514
1291	206.947	200.4	6838.35	7.47088	2.95804	2.27763	0.769978	0.395943	0.695133	0.776807	210.837	1.0188
1292	516.7	391.237	7168.52	10.8139	4.75598	2.6351	0.554061	0.439802	0.756323	0.756121	567.687	1.09868
1293	481.986	405.755	7168.46	9.14474	6.99989	2.048	0.292576	0.765456	0.776046	0.698538	549.139	1.13932
1294	817.107	561.185	7249.52	12.6756	5.89011	3.31059	0.562059	0.464681	0.738821	0.724916	1035.35	1.26709
1295	189.59	213.511	6688.25	11.2801	3.41027	1.57979	0.463246	0.302327	0.859948	0.673885	254.559	1.34268
1296	508.689	381.801	7303.61	9.85921	4.8819	2.63542	0.539835	0.495161	0.732695	0.774306	531.336	1.04452
1297	161.552	167.861	6936.88	8.00513	2.81825	1.94603	0.690509	0.352056	0.756902	0.781002	183.902	1.13834
1298	221.634	211.995	6946.34	6.93077	3.85076	1.98992	0.516759	0.555604	0.712886	0.775648	222.46	1.00373
1299	830.459	520.564	7808.04	9.07519	6.87213	3.26512	0.475125	0.757244	0.640215	0.793338	852.973	1.02711
1300	457.954	361.263	7242.62	9.58982	5.06921	2.3585	0.46526	0.528603	0.754062	0.75976	480.258	1.0487
1301	256.347	223.601	6895.76	7.19983	3.08058	2.67665	0.868877	0.427868	0.628235	0.813062	248.676	0.970075
1302	37.384	59.3306	6506.5	31.0452	1.38641	0.832787	0.600678	0.0446579	0.973175	0.702275	150.144	4.01627
1303	142.86	154.86	6693.81	7.02057	2.53194	1.9034	0.751756	0.360646	0.728883	0.764119	141.724	0.992046
1304	1510.05	867.3	7505.78	13.9871	8.53706	3.20251	0.37513	0.610352	0.771039	0.717232	1601.82	1.06078
1305	126.839	124.985	6904.87	4.18524	2.77819	2.4474	0.880933	0.663806	0.415232	0.895678	119.2	0.939775
1306	616.836	431.633	7339.38	8.40299	6.57986	2.65483	0.403478	0.783038	0.684061	0.782119	614.86	0.996796
1307	779.723	549.803	7295.75	12.6485	6.28654	2.49481	0.396849	0.497019	0.802759	0.717409	830.954	1.0657
1308	743.674	468.368	7451.56	9.04056	6.40649	3.06995	0.479194	0.708639	0.660425	0.818215	744.794	1.00151
1309	432.586	410.829	6615.52	12.9149	5.52896	1.67341	0.302663	0.428107	0.870428	0.632691	500.526	1.15705
1310	38.7191	53.6884	6589.52	4.66022	1.63746	1.40944	0.860747	0.351369	0.69756	0.849843	45.0518	1.16355
1311	400.543	341.837	7146.57	12.569	3.25394	2.42349	0.744787	0.258887	0.807185	0.72082	415.181	1.03655
1312	712.966	501.84	7093.43	9.80994	7.65275	2.50117	0.326833	0.780101	0.745037	0.740944	786.531	1.10318
1313	779.723	470.279	7362.89	8.65323	6.13032	3.51695	0.573699	0.708443	0.593567	0.84457	781.477	1.00225
1314	1112.17	658.752	7571.91	11.4781	7.93353	3.24986	0.409636	0.691189	0.716864	0.767794	1239.62	1.1146
1315	281.715	252.439	6710.5	8.7354	3.12188	2.52511	0.808844	0.357382	0.710934	0.769579	288.449	1.0239
1316	522.041	363.182	7527.76	8.44418	4.50496	3.44923	0.76565	0.533499	0.591526	0.826133	549.615	1.05282
1317	934.6	647.159	7191.92	13.6059	7.26475	2.4919	0.343013	0.533943	0.816851	0.689894	1031.73	1.10393
1318	2548.79	1319.11	7936.8	19.873	10.6872	4.06625	0.380479	0.537774	0.795389	0.669762	3617.51	1.41931
1319	309.753	245.647	7308.85	6.42398	4.14142	2.7877	0.673126	0.644681	0.566048	0.851468	310.662	1.00293
1320	887.87	578.148	7394.76	10.9685	6.90207	2.94458	0.426623	0.629265	0.731541	0.748877	933.765	1.05169
1321	506.019	356.737	7376.42	8.85738	4.67106	2.92789	0.626814	0.527364	0.669441	0.823573	507.415	1.00276
1322	1130.87	671.93	7610.7	11.6564	7.98471	3.00429	0.376255	0.685005	0.742263	0.760694	1171.26	1.03572
1323	22.6974	40.5228	6409.76	3.47976	1.29953	0.993383	0.764415	0.373455	0.714525	0.694546	18.8166	0.829021
1324	268.364	228.491	6993.53	6.11348	4.47432	2.31882	0.51825	0.731878	0.620704	0.820311	265.687	0.990027
1325	651.55	433.968	7079.88	8.90638	5.97907	2.91729	0.487917	0.671324	0.67245	0.805968	650.733	0.998746
1326	395.202	349.271	7078.28	14.3385	3.12027	2.49946	0.80104	0.217614	0.825682	0.692595	468.417	1.18526
1327	263.023	219.176	6964.9	5.59859	4.10234	2.70068	0.658326	0.732745	0.517615	0.850529	259.819	0.987819
1328	409.889	359.629	6804.27	10.511	5.13396	2.05837	0.400932	0.488439	0.804169	0.702793	465.271	1.13511
1329	679.588	466.744	7515.99	12.238	5.07695	2.90723	0.572634	0.41485	0.762443	0.771552	756.63	1.11337
1330	431.251	332.36	7117.69	9.12565	4.53293	2.5473	0.561955	0.496724	0.720864	0.791278	441.379	1.02348
1331	514.03	431.061	7026.58	11.2493	6.34217	1.99852	0.315116	0.563786	0.822342	0.683881	597.255	1.16191
1332	604.82	436.698	7150.56	8.4631	6.97466	2.52575	0.362132	0.824125	0.701558	0.758844	624.498	1.03254
1333	264.358	264.322	6813.14	13.0829	2.82315	1.91707	0.679055	0.215788	0.853468	0.694547	296.597	1.12195
1334	20.0271	33.6824	6606.73	2.56984	1.50601	1.02508	0.68066	0.586031	0.601112	0.827871	16.6181	0.829777
1335	1483.34	1062.22	7377.39	20.152	12.408	2.59559	0.209186	0.615724	0.871199	0.569865	2718.59	1.83275
1336	640.868	444.715	7218.2	10.2043	5.67528	2.72332	0.479857	0.556166	0.73312	0.779399	660.629	1.03083
1337	534.057	402.574	7456.47	10.224	4.97547	2.6814	0.538923	0.486647	0.737735	0.756514	571.354	1.06984
1338	327.11	249.416	7073.71	5.78344	4.73716	2.92961	0.618433	0.81909	0.493448	0.869836	336.204	1.0278
1339	367.164	289.999	7048.17	7.24909	4.39739	2.84175	0.646235	0.606613	0.607985	0.811821	379.449	1.03346
1340	25.3677	39.3517	6537.16	2.3392	1.94427	1.15144	0.592224	0.83117	0.507761	0.815081	21.9358	0.864714
1341	433.921	398.746	6891.87	12.3834	5.4017	1.77205	0.328054	0.436203	0.856902	0.658585	496.518	1.14426
1342	400.543	319.199	7110.96	9.78543	3.54761	2.82156	0.79534	0.36254	0.711657	0.78127	410.292	1.02434
1343	34.7137	50.1061	6592.42	5.25565	1.7441	1.27134	0.728937	0.331852	0.758101	0.778196	48.8142	1.40619
1344	353.813	294.631	7010.69	9.24716	4.08111	2.37526	0.582012	0.441336	0.743137	0.775058	375.479	1.06124
1345	263.023	231.89	6800.54	5.88369	4.81557	2.22028	0.461062	0.818461	0.622639	0.80517	263.508	1.00184
1346	606.155	417.824	7326.84	8.70259	5.54574	3.2704	0.589715	0.637251	0.624203	0.798116	661.147	1.09072
1347	2172.28	1192.9	7630.02	15.2115	12.1408	3.08185	0.253841	0.798138	0.797399	0.667749	2384.07	1.0975
1348	221.634	208.574	6823.24	8.14199	2.88985	2.28948	0.792251	0.354931	0.718805	0.78595	225.648	1.01811
1349	1053.43	654.305	7608.92	13.0217	7.06868	2.87598	0.406863	0.542837	0.77914	0.743429	1108.87	1.05263
1350	652.885	443.804	7209.85	8.55916	6.4568	2.88899	0.447434	0.754373	0.662468	0.792447	668.779	1.02434
1351	552.749	412.138	6799.81	7.71644	5.7514	3.14034	0.546013	0.745343	0.593033	0.755222	583.788	1.05615
1352	340.461	299.898	6772.74	7.97322	5.17596	2.09014	0.403816	0.649168	0.737856	0.742106	361.316	1.06126
1353	461.959	329.067	7136.12	6.74122	4.83452	3.4976	0.723465	0.717158	0.481162	0.840503	477.475	1.03359
1354	759.696	804.597	6642.77	16.5341	14.9874	1.37516	0.0917544	0.906453	0.916829	0.467028	1427.42	1.87893
1355	156.212	162.588	6769.21	6.52089	3.0495	1.81403	0.59486	0.467651	0.721813	0.779513	151.101	0.967283
1356	133.514	143.597	6674.43	6.8729	2.16081	2.0772	0.961302	0.314396	0.69777	0.792134	129.218	0.967823
1357	329.78	271.535	7112.11	8.03634	3.34774	2.9001	0.866286	0.416575	0.639127	0.803854	326.823	0.991033
1358	206.947	214.048	6854.35	8.46153	3.01139	1.89508	0.629303	0.355892	0.776036	0.714901	202.27	0.9774
1359	156.212	160.019	7014.15	6.75741	2.50211	2.12933	0.851011	0.370277	0.68489	0.785435	150.806	0.965394
1360	777.053	487.175	7499.35	9.21522	6.498	3.15815	0.486018	0.705138	0.65729	0.811594	792.148	1.01943
1361	596.809	434.49	7185.15	10.9917	4.86333	2.69461	0.554067	0.442456	0.75485	0.759419	603.366	1.01099
1362	301.742	241.128	7125.23	6.91545	3.7686	2.74809	0.729208	0.544953	0.602616	0.854645	299.999	0.994223
1363	839.805	518.184	7602.7	11.7488	4.831	3.62342	0.750036	0.41119	0.691593	0.804911	861.47	1.0258
1364	109.482	119.118	6811.57	4.94211	2.37503	2.10248	0.885244	0.480571	0.574578	0.843377	103.372	0.944195
1365	220.299	216.225	6936.19	9.52577	3.04205	2.30359	0.757248	0.31935	0.758173	0.752218	279.615	1.26925
1366	248.337	220.295	6895.82	5.68892	3.60639	2.9591	0.820516	0.633933	0.479848	0.808574	254.303	1.02403
1367	132.179	167.266	6676.42	10.422	1.82215	1.75558	0.963465	0.174838	0.83155	0.648296	139.651	1.05653
1368	32.0434	48.6751	6535.46	2.39265	1.94646	1.41114	0.724978	0.813519	0.410217	0.84016	27.5286	0.859103
1369	907.897	563.561	7678.43	13.7534	4.70565	3.56655	0.757931	0.342143	0.740679	0.779612	966.869	1.06496
1370	130.844	145.913	6737.19	6.26354	2.94525	1.63326	0.554541	0.470221	0.739243	0.719344	126.208	0.964568
1371	164.223	179.954	6853.63	10.3044	2.23994	2.10281	0.938781	0.217377	0.79593	0.725339	203.304	1.23798
1372	515.365	416.223	6954.38	11.4377	5.30011	2.16456	0.408398	0.46339	0.810752	0.711922	549.644	1.06651
1373	178.909	190.235	6635.14	7.004	3.08031	2.37512	0.771065	0.439793	0.660891	0.730349	214.642	1.19973
1374	586.128	420.95	7256.49	10.2915	5.40767	2.61403	0.483392	0.525452	0.746001	0.773918	609.377	1.03967
1375	82.7788	95.5056	6865.18	3.23378	3.04775	1.76608	0.57947	0.942475	0.453864	0.875501	72.9103	0.880784
1376	492.668	349.54	7360.43	7.99728	5.26083	2.85862	0.543379	0.657827	0.642551	0.826816	503.781	1.02256
1377	24.0326	37.442	6290.94	2.34641	1.70252	1.25933	0.739684	0.725587	0.463295	0.88178	21.0729	0.876846
1378	392.532	318.168	7176.51	8.18058	5.2081	2.38761	0.458441	0.636641	0.708137	0.772944	426.103	1.08552
1379	340.461	287.349	7029.45	8.48848	4.5469	2.30191	0.50626	0.535655	0.728819	0.771592	372.154	1.09309
1380	400.543	319.719	6918.75	8.66434	4.35859	2.52489	0.579292	0.503049	0.708588	0.774283	399.404	0.997157
1381	18.692	33.0502	6852.29	2.93498	1.62688	0.971422	0.597108	0.554306	0.669019	0.817999	19.4293	1.03944
1382	41.3894	59.9158	6553.68	5.54665	1.9199	1.00355	0.522708	0.346137	0.819071		44.7647	1.08155
1383	372.505	319.73	7099.2	10.2232	4.20634	2.19431	0.521668	0.41145	0.78536	0.73784	395.255	1.06107
1384	937.27	583.498	7392.75	9.81481	8.14947	3.07993	0.37793	0.830324	0.686195	0.77204	1031.91	1.10097
1385	813.102	620.767	7042.23	13.6048	7.26308	2.30784	0.31775	0.533863	0.830365	0.651283	955.228	1.1748
1386	168.228	196.312	6542.63	11.35	3.38283	1.45892	0.431271	0.298045	0.871462	0.669667	234.637	1.39476
1387	113.487	137.396	6842.13	8.45691	2.1915	1.66114	0.757991	0.259137	0.803576	0.694039	128.958	1.13632
1388	795.745	461.104	7947.3	8.10104	5.62996	4.53695	0.805859	0.694967	0.439955	0.872471	866.759	1.08924
1389	192.261	186.358	6638.03	6.20158	3.14514	2.31975	0.737568	0.507151	0.625941	0.796109	189.528	0.985785
1390	134.849	152.615	6820.79	7.56218	2.72741	1.54544	0.566633	0.360665	0.795635	0.742662	133.518	0.990125
1391	615.501	456.765	6989.02	11.7474	4.92531	2.70993	0.550204	0.419268	0.769317	0.729211	656.783	1.06707
1392	303.077	263.874	6802.78	8.51078	3.83668	2.37714	0.619583	0.450803	0.72069	0.772305	325.139	1.07279
1393	182.915	171.139	6780.18	5.69707	3.08584	2.46225	0.797921	0.541653	0.567803	0.838749	181.32	0.991282
1394	72.0977	84.1026	6718.83	3.60715	2.3995	1.81235	0.755306	0.665207	0.497566	0.885617	65.7076	0.911369
1395	153.541	163.049	6686.5	8.8591	3.07984	1.74365	0.566152	0.347647	0.803179	0.744149	199.281	1.2979
1396	611.495	500.943	7372.62	16.3615	5.66513	2.56816	0.453328	0.346247	0.843036	0.654132	997.111	1.63061
1397	255.012	233.611	6918.88	9.03664	3.15869	2.38142	0.753928	0.349542	0.73647	0.763018	284.734	1.11655
1398	702.285	443.887	7740.34	8.76788	4.87862	4.03783	0.827658	0.55642	0.539475	0.829949	723.484	1.03019
1399	304.412	266.144	6732.72	9.0156	3.47037	2.33205	0.671987	0.38493	0.741332	0.769056	305.631	1.004
1400	96.1303	123.854	6607.11	7.90299	1.89028	1.57877	0.835201	0.239186	0.800232	0.687883	98.7928	1.0277
1401	380.516	293.856	7092.75	7.43243	4.32623	2.91139	0.672962	0.582075	0.608285	0.820519	392.13	1.03052
1402	503.349	383.362	7045.21	8.43856	5.82718	2.45242	0.420858	0.690543	0.709379	0.762114	505.138	1.00356
1403	327.11	318.955	6720.22	14.8867	3.40075	1.79721	0.528473	0.228442	0.879275	0.666096	381.119	1.16511
1404	375.175	341.758	6788.16	8.90878	6.30264	1.87873	0.298085	0.707464	0.789115	0.692869	441.869	1.17777
1405	237.655	205.753	7000.01	6.26465	3.70254	2.43825	0.658533	0.591021	0.610793	0.840451	236.899	0.996818
1406	140.19	148.771	6740.9	7.1117	2.8915	1.7455	0.603667	0.406583	0.754559	0.788245	150.35	1.07248
1407	54.7408	70.4091	6647.8	3.52049	2.13775	1.63533	0.764977	0.607231	0.535482	0.856544	51.553	0.941765
1408	161.552	175.966	6678.92	10.9535	2.57218	1.70765	0.663893	0.234826	0.8441	0.728023	201.531	1.24747
1409	620.841	424.099	7209.09	10.037	5.26917	2.88584	0.547685	0.524975	0.712479	0.796491	639.304	1.02974
1410	608.825	422.643	7250.91	7.64414	7.388	2.74057	0.370949	0.966492	0.641481	0.789529	648.314	1.06486
1411	659.56	426.099	8022.01	10.2641	4.35986	3.53573	0.810974	0.424768	0.655524	0.828476	662.765	1.00486
1412	379.18	308.201	6886.87	9.87232	3.41308	2.80644	0.822261	0.345722	0.715726	0.77168	396.106	1.04464
1413	596.809	421.207	7623.83	10.8372	4.99625	2.77779	0.555976	0.461028	0.743679	0.780855	630.011	1.05563
1414	100.136	121.559	6715.64	6.79203	1.96847	1.75623	0.892182	0.28982	0.741427	0.738541	98.3555	0.982223
1415	341.796	280.166	6932.23	8.43083	3.78206	2.51366	0.664628	0.448599	0.701849	0.795379	335.734	0.982262
1416	284.385	247.063	6978.22	6.21356	4.74071	2.30919	0.487097	0.762962	0.628363	0.797316	284.926	1.0019
1417	959.967	652.728	7237.24	13.1508	8.32404	2.52311	0.303111	0.632967	0.80814	0.699363	1156.94	1.20519
1418	117.493	137.773	6756.31	7.00611	2.60436	1.51602	0.58211	0.371727	0.783614	0.741338	115.87	0.986194
1419	428.581	358.903	7101.72	9.70521	5.05061	2.21096	0.43776	0.520402	0.772189	0.72676	453.96	1.05922
1420	670.242	495.363	7148.46	10.3186	7.06899	2.34958	0.332379	0.685073	0.772296	0.71513	717.89	1.07109
1421	519.37	415.991	6927.03	9.3933	6.06483	2.22286	0.366516	0.645655	0.763357	0.717514	530.442	1.02132
1422	85.4491	107.315	6698.28	4.88063	2.89041	1.61828	0.559878	0.59222	0.668429	0.767073	95.6262	1.1191
1423	193.596	177.45	7062.63	6.07284	3.03189	2.44977	0.808001	0.499254	0.596602	0.845012	188.938	0.975942
1424	417.9	329.5	6928.29	8.6906	5.10829	2.34915	0.45987	0.587795	0.729691	0.781225	436.842	1.04533
1425	1128.2	599.74	8254.15	9.91628	6.13817	4.41082	0.718589	0.618999	0.555194	0.853755	1124.6	0.996809
1426	526.046	415.86	6942.02	11.2638	5.59253	2.28631	0.408815	0.496506	0.797021	0.72147	603.276	1.14681
1427	253.677	228.256	7097.14	8.50552	3.27946	2.27913	0.694971	0.385568	0.732041	0.791244	266.294	1.04973
1428	801.085	508.829	7365.01	10.4569	6.12287	3.09709	0.505823	0.585537	0.703822	0.794972	830.613	1.03686
1429	432.586	358.014	7170.46	9.17539	4.61786	2.60003	0.563038	0.503288	0.71663	0.729879	461.458	1.06674
1430	289.726	247.878	7066.96	7.80829	4.26661	2.22734	0.522039	0.546421	0.714747	0.796346	310.824	1.07282
1431	547.408	378.871	7924.22	9.46605	4.03589	3.49983	0.867176	0.426355	0.630276	0.819476	560.072	1.02313
1432	608.825	431.336	7220.33	11.0515	5.23758	2.63313	0.502737	0.473925	0.76174	0.77155	638.429	1.04863
1433	73.4328	91.6423	6766.85	4.74035	2.03798	1.70193	0.835106	0.429921	0.64097	0.792144	68.8713	0.937882
1434	172.233	168.997	6973.91	6.08441	3.57762	1.87932	0.525299	0.587997	0.691125	0.8122	171.357	0.994912
1435	986.67	644.538	6993.9	10.2645	8.21663	2.87867	0.350347	0.800494	0.71955	0.720526	1016.97	1.03071
1436	32.0434	50.8499	6534.25	4.33292	1.6001	1.0896	0.680957	0.36929	0.748529	0.776542	31.6436	0.987522
1437	352.478	317.54	6773.94	9.01562	5.30141	1.87911	0.354455	0.588025	0.791572	0.717699	376.207	1.06732
1438	52.0706	71.1487	6508.56	6.25348	1.85659	1.30268	0.701649	0.29689	0.791688	0.796454	63.3526	1.21667
1439	580.787	421.408	7240.92	9.6155	5.47924	2.67675	0.488525	0.569835	0.721622	0.766053	590.729	1.01712
1440	1638.22	950.415	8280.96	16.3415	7.05137	3.49535	0.495698	0.4315	0.786106	0.689632	1687.12	1.02985
1441	189.59	182.672	6919.7	7.68476	3.08668	2.04048	0.661061	0.401662	0.734477	0.809051	202.742	1.06937
1442	485.992	363.918	7356.33	8.79912	5.23498	2.53146	0.483567	0.594944	0.712305	0.784706	488.444	1.00505
1443	640.868	562.135	6895.41	13.5362	9.75915	1.80327	0.184777	0.720965	0.866782	0.609017	997.834	1.557
1444	586.128	456.862	7023.96	11.3746	5.44125	2.31931	0.426246	0.478368	0.796097	0.710122	601.29	1.02587
1445	97.4654	117.032	6683.75	4.54855	3.29828	1.4788	0.448356	0.725128	0.674885	0.786164	92.931	0.953477
1446	431.251	364.994	7045.95	8.61989	5.62526	2.12207	0.37724	0.652591	0.753817	0.72082	431.015	0.999453
1447	212.288	208.361	6804.22	9.08595	2.85762	2.05154	0.71792	0.314509	0.774207	0.754115	223.122	1.05104
1448	437.927	356.548	7235.77	13.0803	3.26526	2.71912	0.832743	0.249632	0.792121	0.739445	486.467	1.11084
1449	413.894	345.686	7101.88	9.46238	4.87806	2.19142	0.449241	0.515522	0.768407	0.736075	423.704	1.0237
1450	328.445	284.081	7089.52	8.77929	4.25891	2.22859	0.523277	0.485109	0.746154	0.758279	349.041	1.06271
1451	1359.18	1165.83	6950.26	130.256	21.8514	2.18651	0.100062	0.167757	0.983214	0.48348	26068.6	19.1797
1452	201.607	218.451	6768.62	9.28934	3.45082	1.59858	0.463246	0.371481	0.827913	0.688287	214.649	1.06469
1453	375.175	297.079	7177.72	8.13816	3.97969	2.73698	0.687738	0.489016	0.663685	0.802725	371.31	0.989698
1454	395.202	337.192	6984.8	11.0516	5.26617	1.97628	0.375278	0.476509	0.821177	0.71877	481.787	1.21909
1455	193.596	183.666	7166.96	6.48427	2.80288	2.47292	0.882277	0.432259	0.618628	0.809739	188.262	0.972451
1456	40.0543	57.0165	6273.83	4.41422	1.63417	1.01683	0.622231	0.370205	0.769647	0.740185	30.7246	0.767074
1457	58.7463	84.6234	6565.68	6.65997	1.55802	1.26574	0.8124	0.233938	0.809948	0.691724	55.0147	0.93648
1458	193.596	186.447	6872.08	6.01867	4.14279	1.88132	0.454118	0.688323	0.68742	0.795759	196.492	1.01496
1459	488.662	371.748	6928.92	9.07793	5.41951	2.39627	0.442157	0.596999	0.736033	0.773208	493.824	1.01056
1460	477.981	374.849	7249.35	9.87378	4.94883	2.48874	0.502894	0.501209	0.747945	0.75017	509.394	1.06572
1461	265.693	247.728	6952.29	6.97698	5.52582	1.89433	0.342815	0.792007	0.728488	0.747377	305.921	1.1514
1462	1092.15	623.817	8025.52	10.3297	7.57756	3.57385	0.471636	0.733569	0.654023	0.80118	1171.77	1.07291
1463	491.332	372.636	7210.93	9.85703	4.78334	2.56286	0.535789	0.485272	0.739996	0.771108	506.164	1.03019
1464	218.963	203.256	6966.37	7.10487	3.18547	2.27355	0.713726	0.44835	0.680001	0.801124	215.538	0.984358
1465	344.467	291.613	6862.82	10.3546	3.49138	2.43911	0.69861	0.337182	0.764442	0.762751	369.361	1.07227
1466	895.881	592.275	7277.96	11.214	7.18279	2.80076	0.389927	0.640521	0.750243	0.733339	944.968	1.05479
1467	30.7083	48.1514	6593.39	5.86399	1.13671	1.08174	0.951639	0.193846	0.815529	0.730506	30.2031	0.983549
1468	401.878	320.306	7411.39	10.1287	3.37105	2.95149	0.875542	0.332823	0.7086	0.778456	422.131	1.0504
1469	201.607	265.878	6585.81	9.88972	5.59455	1.20316	0.215059	0.565694	0.878342	0.541348	278.844	1.38311
1470	240.326	229.521	6739.83	6.23944	5.28014	1.78875	0.33877	0.846252	0.713315	0.749228	246.849	1.02714
1471	865.172	571.869	7389.91	13.1131	5.74288	2.72447	0.474409	0.43795	0.792233	0.742418	859.42	0.993351
1472	84.114	107.38	6692.95	6.81194	2.14442	1.528	0.712547	0.314804	0.775688	0.755203	93.4962	1.11154
1473	150.871	176.356	6587.65	7.78694	2.88158	1.63808	0.568465	0.370053	0.789638	0.696673	153.964	1.0205
1474	718.307	470.308	7243.11	9.82691	5.39558	3.23321	0.599234	0.549061	0.670984	0.79775	718.089	0.999696
1475	220.299	229.196	6927.22	9.60983	3.53057	1.97454	0.55927	0.367391	0.794529	0.704269	280.617	1.27381
1476	244.331	220.808	6928.62	6.67222	4.02373	2.1272	0.528665	0.603057	0.681185	0.796669	239.219	0.979079
1477	16.0217	28.8532	6500.08	4.5147	1.1229	0.862575	0.768165	0.248722	0.808941	0.787659	18.3171	1.14327
1478	399.208	334.652	7034.84	8.28067	5.61582	2.11676	0.376929	0.678184	0.744373	0.745935	412.324	1.03286
1479	352.478	300.911	6920.31	8.75407	4.22365	2.39825	0.567814	0.482479	0.726042	0.753962	371.434	1.05378
1480	229.645	245.362	6771.12	10.3377	3.44443	1.5642	0.454126	0.333192	0.848689	0.675109	233.303	1.01593
1481	312.423	259.365	7357.03	8.4256	3.28212	2.79823	0.852569	0.389541	0.667889	0.804528	324.136	1.03749
1482	241.661	211.006	7302.76	6.9832	3.33834	2.51514	0.753411	0.478053	0.63983	0.831622	245.604	1.01632
1483	489.997	400.45	7126.42	15.1343	3.51187	2.63909	0.751477	0.232047	0.825622	0.711141	587.551	1.19909
1484	84.114	98.2689	6624.51	4.71909	2.23438	1.8124	0.811142	0.473476	0.615944	0.836576	80.0492	0.951675
1485	315.094	291.427	6940.45	9.79792	3.44465	2.22155	0.644929	0.35157	0.773263	0.718107	314.069	0.996747
1486	84.114	109.969	6540.7	7.02663	1.97449	1.67279	0.847201	0.281001	0.761935	0.724236	97.2149	1.15575
1487	750.35	501.97	7049.78	11.3835	5.43553	2.94186	0.541229	0.477492	0.741567	0.767468	762.479	1.01616
1488	125.503	165.997	6505.8	7.74755	3.2785	1.29532	0.395097	0.423165	0.832809	0.626528	137.818	1.09812
1489	734.328	474.161	7708.94	7.78168	7.5856	3.10579	0.409432	0.974802	0.600885	0.802623	767.933	1.04576
1490	237.655	269.471	6683.46	7.85356	6.1021	1.50287	0.246288	0.776986	0.808638	0.613429	301.687	1.26943
1491	352.478	265.148	7639.05	5.63069	5.36254	2.79851	0.521863	0.952378	0.502989	0.870214	353.955	1.00419
1492	261.688	265.193	6931.76	8.90695	5.64916	1.6211	0.286963	0.634242	0.817996	0.684655	341.674	1.30565
1493	255.012	228.019	7050.32	7.7751	3.31725	2.19533	0.661791	0.426651	0.717646	0.789558	237.177	0.93006
1494	248.337	237.519	6960.82	7.63321	4.51567	2.00729	0.444517	0.591582	0.737032	0.742968	289.82	1.16704
1495	269.699	255.692	6875.1	6.7888	4.80169	1.98769	0.413957	0.707295	0.70721	0.736653	271.409	1.00634
1496	336.456	283.389	7312.81	8.7211	4.10186	2.29605	0.559757	0.470337	0.736725	0.775357	344.05	1.02257
1497	164.223	195.622	6702.11	10.2942	2.32342	1.65519	0.712396	0.225703	0.83921	0.651402	165.827	1.00977
1498	98.8005	117.721	6636.64	7.959	2.0137	1.6843	0.836421	0.253009	0.788378	0.766074	113.073	1.14446
1499	523.376	362.363	7318.02	9.12553	4.5462	3.0107	0.662246	0.498185	0.670079	0.829641	523.194	0.999652
1500	626.182	410.698	7871.68	9.49177	4.73534	3.46216	0.731132	0.498889	0.635246	0.829013	651.829	1.04096
1501	552.749	415.629	7332.92	13.0503	3.86848	2.87027	0.741963	0.296429	0.78006	0.746828	606.976	1.0981
1502	516.7	418.196	7073.52	10.231	5.57595	2.24926	0.403386	0.545007	0.780152	0.709589	537.482	1.04022
1503	457.954	342.864	7507.33	9.26828	4.24306	2.76325	0.65124	0.457804	0.70186	0.797595	455.184	0.993951
1504	308.418	309.619	6891.57	9.55809	6.24245	1.79565	0.287651	0.653106	0.812133	0.64669	448.782	1.45511
1505	333.786	299.146	6935.67	9.27511	4.10832	2.12955	0.51835	0.44294	0.770402	0.727538	339.907	1.01834
1506	136.185	130.456	7054.59	4.13122	3.1018	2.41623	0.778976	0.750818	0.41513	0.908304	129.694	0.952337
1507	452.613	349.146	7005.24	8.67479	5.13333	2.50942	0.488848	0.591753	0.710723	0.782037	468.079	1.03417
1508	249.672	218.72	7139.28	6.62897	3.74752	2.52688	0.674282	0.565325	0.618812	0.820133	262.944	1.05316
1509	221.634	224.756	6821.69	9.02275	2.56899	2.19942	0.856144	0.284723	0.756236	0.719001	213.549	0.963523
1510	253.677	260.296	6805.72	7.75423	5.40007	1.61741	0.299517	0.696403	0.791415	0.692596	283.692	1.11832
1511	428.581	304.605	7521.35	6.2649	4.70781	3.63541	0.772209	0.751458	0.419718	0.859235	449.134	1.04796
1512	534.057	382.591	7596.81	8.30709	5.66878	2.73909	0.483188	0.682403	0.670271	0.795886	540.298	1.01169
1513	222.969	212.293	6975.31	7.74006	3.36341	2.07217	0.616093	0.434546	0.732279	0.773096	225.964	1.01343
1514	397.872	344.041	6911.99	10.3629	4.95817	2.03874	0.411188	0.478454	0.803266	0.716592	438.786	1.10283
1515	663.566	319.613	7541.07	7.73752	4.6171	2.9476	0.63841	0.596715	0.619051	0.832387	441.091	0.664729
1516	66.7571	86.5584	6624.18	5.70202	2.02009	1.43444	0.710087	0.354276	0.748433	0.785724	69.2103	1.03675
1517	52.0706	66.61	6734.87	3.48321	1.95717	1.71734	0.877461	0.561887	0.506967	0.881928	49.0402	0.941803
1518	451.278	321.765	7297.5	7.04799	5.19543	3.04205	0.585524	0.737151	0.56838	0.846603	466.597	1.03395
1519	142.86	142.066	6511.27	5.27377	2.75989	2.19927	0.79687	0.523324	0.582979	0.841438	134.085	0.938577
1520	106.811	110.982	6639.39	4.08075	2.70208	2.159	0.799015	0.662152	0.47093	0.878001	99.7195	0.933604
1521	52.0706	64.931	6682.26	2.84135	2.13366	1.7962	0.841844	0.750929	0.367835	0.897393	45.6136	0.875995
1522	664.901	433.771	7460.32	9.13778	5.8411	3.07981	0.527265	0.639225	0.662959	0.821086	688.568	1.03559
1523	295.066	276.602	6918.25	10.0829	4.05326	1.87954	0.463712	0.401992	0.813591	0.721704	321.76	1.09047
1524	647.544	402.42	8049.68	8.90335	4.63315	3.78843	0.81768	0.520382	0.574494	0.866253	654.602	1.0109
1525	256.347	232.33	6797.48	6.58582	3.86878	2.45188	0.63376	0.587441	0.627703	0.786007	261.681	1.02081
1526	16.0217	25.3861	6571.33	2.24395	1.27981	1.07383	0.83906	0.570336	0.521454	0.891526	12.9176	0.806256
1527	112.152	119.14	6765.73	4.16308	3.06297	1.97846	0.645926	0.735747	0.524762	0.847333	105.675	0.94225
1528	72.0977	103.278	6599.74	6.91512	1.6029	1.54158	0.961742	0.231797	0.777071	0.666679	71.575	0.992751
1529	327.11	248.773	7550.01	6.54037	3.77262	3.17657	0.842006	0.576821	0.514314	0.871925	328.316	1.00369
1530	68.0923	45.8539	6604.82	3.24121	1.56903	1.21954	0.777258	0.484088	0.623738	0.827773	25.979	0.381527
1531	345.802	296.464	6823.82	8.85542	3.87856	2.53417	0.653379	0.437988	0.713828	0.757448	364.59	1.05433
1532	90.7897	106.963	6818.04	4.96082	2.66193	1.56241	0.586946	0.536591	0.68505	0.803057	86.4239	0.951913
1533	686.263	506.09	6927.31	11.3365	6.48276	2.41848	0.373064	0.57185	0.786664	0.714884	744.506	1.08487
1534	158.882	191.831	6731	9.21738	3.05034	1.45228	0.476105	0.330934	0.842441	0.648845	171.039	1.07652
1535	373.84	319.128	7149.95	9.70091	4.01058	2.30087	0.573701	0.413423	0.762819	0.742009	374.973	1.00303
1536	391.197	321.791	7079	8.25047	4.95439	2.27735	0.459664	0.600499	0.723973	0.760404	389.932	0.996766
1537	229.645	226.1	6915.38	8.04007	3.68552	1.88416	0.511232	0.458395	0.765654	0.735216	233.865	1.01838
1538	256.347	248.071	7008.57	9.43699	4.46343	1.84517	0.413398	0.472971	0.804475	0.725089	325.557	1.26998
1539	66.7571	81.7428	6738.76	4.21855	1.93064	1.78124	0.922617	0.457656	0.577759	0.834274	60.7682	0.910289
1540	767.707	510.049	7496.77	8.3762	8.06648	2.78493	0.345247	0.963023	0.667519	0.768702	788.195	1.02669
1541	324.44	285.393	7063.63	7.66662	4.68248	2.15717	0.46069	0.610762	0.718628	0.753172	324.379	0.999813
1542	138.855	167.979	6655.86	8.42833	2.43607	1.63727	0.672096	0.289034	0.805742	0.677157	140.813	1.0141
1543	424.575	339.359	7181.17	9.62489	4.42839	2.62569	0.592923	0.460097	0.727198	0.760623	468.785	1.10413
1544	3005.41	1157.56	7852.77	19.8266	7.2738	4.70748	0.647183	0.366871	0.762568	0.729518	2843.71	0.9462
1545	150.871	155.639	6905.17	6.09164	3.14157	1.9314	0.614789	0.515719	0.682942	0.796972	154.826	1.02621
1546	1733.01	1005.78	7621.49	17.7134	9.20829	2.97309	0.322871	0.519849	0.832156	0.677842	2031.32	1.17213
1547	515.365	363.356	7357.86	7.05601	6.21868	2.80956	0.451793	0.881331	0.601821	0.823627	516.396	1.002
1548	449.943	325.735	7581.22	7.97143	4.65784	2.98105	0.640006	0.584317	0.626034	0.833384	463.637	1.03044
1549	158.882	173.348	6673.95	8.09168	2.30108	1.99349	0.866326	0.284377	0.753637	0.726952	155.48	0.978587
1550	436.592	349.141	7630.69	9.23486	4.07561	3.02092	0.74122	0.441329	0.672878	0.75532	476.267	1.09088
1551	444.602	350.049	7109.87	11.1559	3.72899	2.58532	0.693301	0.334263	0.768255	0.762011	450.502	1.01327
1552	92.1248	113.882	6685.86	5.25275	2.45181	1.71859	0.700946	0.466767	0.672822	0.761971	92.7115	1.00637
1553	93.46	104.72	6881.39	4.31331	2.44863	1.93805	0.791484	0.567693	0.55068	0.843567	85.741	0.917409
1554	32.0434	45.7009	6601.08	2.87139	1.85814	1.18551	0.63801	0.647122	0.587129	0.869168	26.4952	0.826853
1555	73.4328	89.6265	6683.96	4.28424	2.19908	1.848	0.840352	0.513294	0.568652	0.831694	72.9296	0.993147
1556	572.776	395.943	7667.33	8.84778	4.68164	3.46708	0.740569	0.529131	0.608142	0.811364	601.567	1.05027
1557	548.744	393.701	7401.64	8.54	5.95951	2.60113	0.436467	0.697835	0.695418	0.788552	554.522	1.01053
1558	368.499	294.885	7085.2	8.40688	4.50987	2.47282	0.548313	0.53645	0.705857	0.800096	392.718	1.06572
1559	359.153	275.743	7226.16	6.79039	4.70172	2.70493	0.575307	0.692407	0.601653	0.846443	361.739	1.0072
1560	24.0326	41.2787	6466.33	4.19223	1.18369	1.04616	0.883817	0.282352	0.750452	0.775382	21.7455	0.904833
1561	93.46	101.72	7034.27	4.02463	2.65251	2.01044	0.757938	0.65907	0.500466	0.879081	89.9009	0.961919
1562	80.1085	110.853	6710.67	18.4945	2.36758	1.56504	0.661031	0.128015	0.915378	0.654588	287.053	3.5833
1563	158.882	168.309	6644.6	7.47451	2.65605	1.8453	0.694754	0.355348	0.75312	0.760423	153.453	0.965831
1564	783.729	538.493	7357.73	11.4456	5.40903	3.19942	0.591497	0.472584	0.720468	0.730882	829.698	1.05865
1565	411.224	300.62	7323.59	6.85678	5.07713	2.87675	0.566609	0.740454	0.580452	0.849669	419.497	1.02012
1566	24.0326	38.4587	6547.17	3.12264	1.46932	1.16346	0.791834	0.470537	0.627413	0.843252	22.3603	0.930416
1567	345.802	255.39	7579.22	5.26401	4.75652	3.26821	0.687101	0.903592	0.379141	0.887855	342.771	0.991234
1568	218.963	219.784	6756.03	9.46897	2.48864	2.23347	0.897464	0.262821	0.764128	0.735996	220.462	1.00685
1569	365.829	300.847	7060.04	8.80929	4.37546	2.32845	0.532161	0.496687	0.735683	0.778971	375.941	1.02764
1570	339.126	255.339	7410.52	5.57375	4.39296	3.37419	0.76809	0.788151	0.394628	0.877417	346.069	1.02047
1571	216.293	207.407	6826.73	6.85624	3.75003	2.08614	0.5563	0.546951	0.695731	0.777084	224.674	1.03875
1572	415.229	307.048	7138.19	8.85161	3.73321	3.05809	0.81916	0.421755	0.654515	0.831757	423.296	1.01943
1573	236.32	198.481	6911.55	6.05956	3.36758	2.65238	0.787621	0.555746	0.562283	0.868589	226.716	0.959361
1574	412.559	338.523	7009.5	8.80326	5.61003	2.4686	0.440034	0.637267	0.719581	0.74599	510.68	1.23783
1575	33.3786	50.9779	6674.04	5.2747	1.25317	1.19072	0.950172	0.237581	0.774257	0.778773	32.969	0.987729
1576	76.1031	98.5268	7092.81	6.93663	2.09035	1.5742	0.75308	0.30135	0.773059	0.759672	95.6132	1.25636
1577	391.197	305.746	7271.21	8.0488	4.41025	2.57434	0.583718	0.547939	0.680158	0.806335	382.78	0.978484
1578	112.152	126.155	6581.33	5.96758	2.57497	1.74529	0.677788	0.431494	0.707539	0.792961	112.338	1.00166
1579	108.147	136.062	6526.69	9.08652	2.04588	1.42924	0.698594	0.225156	0.842707	0.698415	111.294	1.0291
1580	1252.36	772.907	7551.68	12.2416	9.16544	2.83838	0.309683	0.748712	0.768137	0.7077	1333.98	1.06517
1581	363.159	291.943	7046.46	8.22471	4.01703	2.61955	0.652112	0.48841	0.681502	0.796208	362.527	0.998261
1582	297.737	284.759	6703.74	7.07686	5.8482	1.80449	0.308555	0.826384	0.745015	0.707889	312.829	1.05069
1583	427.246	347.292	6831.8	8.72967	4.92968	2.31024	0.468638	0.564704	0.735358	0.749295	416.448	0.974728
1584	281.715	243.566	7025.63	6.79892	4.47478	2.18264	0.487766	0.65816	0.678972	0.799126	278.152	0.987352
1585	133.514	142.377	6779.57	5.94148	2.47638	2.0925	0.844985	0.416795	0.647814	0.800098	128.963	0.965913
1586	361.824	292.608	6896.17	8.13867	4.09648	2.56843	0.626985	0.503336	0.684416	0.791572	358.692	0.991344
1587	301.742	234.335	7844.38	6.10622	3.83218	3.02118	0.788371	0.627586	0.505229	0.874949	296.131	0.981404
1588	236.32	217.746	6932.62	7.32806	3.66139	2.16218	0.590535	0.49964	0.704945	0.78938	243.006	1.02829
1589	532.722	408.262	7133.43	12.5016	4.38493	2.50344	0.57092	0.350748	0.799751	0.743154	574.851	1.07908
1590	455.284	417.08	7043.78	19.5203	5.58686	2.11822	0.379143	0.286208	0.891486	0.6313	967.638	2.12535
1591	54.7408	79.1269	6421.78	4.89214	2.34069	1.102	0.470801	0.478459	0.774741	0.725541	52.8581	0.965606
1592	591.468	435.139	6996.64	9.39484	6.3385	2.50335	0.394944	0.674678	0.73354	0.747818	624.434	1.05574
1593	174.904	153.668	7135.5	3.80346	3.26936	3.18194	0.973262	0.859574	0.163409	0.914966	165.738	0.947596
1594	488.662	369.579	7218.14	8.49211	5.75753	2.44783	0.425153	0.677987	0.711752	0.77874	501.328	1.02592
1595	21.3623	35.5533	6423.19	2.0589	1.78135	1.13655	0.638028	0.865194	0.447981	0.853253	17.4608	0.817367
1596	73.4328	87.3009	6872.87	3.78751	2.50075	1.61892	0.647373	0.660262	0.572564	0.842671	64.2298	0.874675
1597	106.811	132.326	6686.86	8.75893	1.96303	1.52962	0.779213	0.224117	0.825365	0.714788	110.166	1.03141
1598	116.157	134.834	6836.07	6.80768	2.27809	1.77069	0.777268	0.334636	0.739898	0.74774	115.027	0.990271
1599	17.3569	28.5039	6517.85	1.87348	1.39853	1.30185	0.93087	0.746487	0.305117	0.921625	14.2879	0.823184
1600	512.695	369.231	7591.9	8.65579	5.21852	2.7403	0.525111	0.602894	0.683414	0.806114	518.491	1.01131
1601	564.765	376.161	7671.67	8.29776	4.23183	3.76355	0.889343	0.509997	0.546438	0.844306	553.573	0.980183
1602	248.337	221.614	6895.07	6.97798	3.58997	2.34164	0.652273	0.514471	0.664424	0.804286	245.714	0.989438
1603	192.261	211.736	6629.75	9.79927	3.14523	1.92944	0.613448	0.320966	0.803104	0.68827	249.095	1.29561
1604	109.482	116.656	6737.13	5.06036	2.3786	2.08673	0.877292	0.470046	0.587632	0.847518	105.21	0.960986
1605	392.532	361.78	6747.55	10.2956	5.35269	1.88933	0.352968	0.519901	0.816492	0.674616	436.133	1.11108
1606	279.045	271.271	6830.27	13.8636	2.6961	2.06758	0.766877	0.194474	0.850862	0.703698	323.715	1.16008
1607	369.834	312.224	7089.87	9.98564	3.53197	2.58591	0.732142	0.353705	0.741037	0.751086	382.027	1.03297
1608	658.225	471.772	7081.22	11.0281	5.40939	2.78063	0.514038	0.490511	0.747859	0.743974	694.833	1.05562
1609	708.961	492.908	7377.39	11.283	5.81509	2.74385	0.47185	0.515384	0.756816	0.753192	754.104	1.06367
1610	331.115	282.497	7058.1	8.13852	4.66154	2.15456	0.462199	0.572775	0.735264	0.772789	342.391	1.03405
1611	395.202	323.459	6915.28	9.86582	3.92047	2.56909	0.655302	0.397379	0.739597	0.762551	416.237	1.05322
1612	544.738	437.046	7046.45	15.1432	4.37892	2.35659	0.538166	0.289167	0.84438	0.700366	654.572	1.20163
1613	253.677	233.724	7006.36	8.90594	3.07005	2.31456	0.753918	0.344719	0.74011	0.767413	265.083	1.04496
1614	281.715	250.054	7030.74	8.74365	3.14247	2.49544	0.794101	0.359401	0.714599	0.780856	287.21	1.01951
1615	380.516	350.789	6824.73	12.4496	4.08126	2.01822	0.494509	0.327821	0.837889	0.676323	429.544	1.12885
1616	508.689	359.43	7474.39	8.4179	5.13564	2.86303	0.557483	0.610086	0.659887	0.820653	518.458	1.0192
1617	301.742	263.158	7021.92	7.47448	4.53199	2.16402	0.477499	0.606328	0.710479	0.778498	307.057	1.01761
1618	811.767	565.417	7155.34	14.8274	5.32682	2.63795	0.495221	0.359255	0.822089	0.714811	872.75	1.07512
1619	34.7137	51.2047	6551.08	5.85048	1.90155	1.07202	0.563763	0.325025	0.816763	0.781469	49.9566	1.4391
1620	967.978	670.016	7180.8	14.8741	7.69405	2.52526	0.32821	0.517277	0.830225	0.681582	1210.55	1.25059
1621	373.84	326.137	6845.54	9.9813	4.66928	2.07333	0.444036	0.467803	0.792279	0.723984	404.756	1.0827
1622	336.456	272.726	7130.89	7.78038	4.20159	2.40945	0.573461	0.540023	0.690318	0.810962	329.929	0.9806
1623	1315.12	696.364	7854.68	10.986	6.95611	4.44513	0.639025	0.633179	0.595383	0.81465	1422.91	1.08197
1624	385.856	300.809	7019.46	7.98896	4.44046	2.6435	0.595322	0.555824	0.669106	0.806234	392.814	1.01803
1625	385.856	313.853	7249.57	8.3076	4.91113	2.31685	0.471754	0.591162	0.721117	0.776235	395.952	1.02617
1626	164.223	161.9	6745.32	6.53064	2.62324	2.19255	0.835815	0.401682	0.664268	0.819477	157.337	0.958073
1627	202.942	198.845	6922.95	8.46157	2.53576	2.35395	0.928299	0.29968	0.721807	0.772493	211.566	1.04249
1628	102.806	120.961	6825.95	5.63679	2.3307	1.8231	0.782211	0.413479	0.676572	0.773841	100.327	0.975884
1629	489.997	381.654	7009.57	11.9522	4.75981	2.35044	0.493809	0.398238	0.803347	0.751894	560.111	1.14309
1630	113.487	129.184	6593.41	5.41611	3.04529	1.61946	0.531791	0.562264	0.700993	0.786419	111.885	0.985886
1631	431.251	335.747	7265.32	9.05155	4.48331	2.50528	0.558801	0.495308	0.723221	0.781845	425.859	0.987496
1632	66.7571	87.2887	6651.08	6.11011	1.81872	1.49003	0.819272	0.297658	0.756137	0.77448	69.3581	1.03896
1633	166.893	181.575	6615.78	7.44891	3.3842	1.79396	0.530098	0.454321	0.759165	0.736244	189.43	1.13504
1634	74.768	89.1583	6904.66	3.6402	2.3021	2.0668	0.897787	0.632412	0.432229	0.853287	72.5498	0.970333
1635	420.57	334.675	6922.74	8.42038	5.18105	2.43741	0.470447	0.615299	0.710534	0.766537	445.417	1.05908
1636	595.474	401.853	7209.62	9.82391	4.36933	3.49151	0.799094	0.444765	0.644591	0.815988	627.77	1.05424
1637	109.482	126.218	6809.5	5.81407	2.20674	2.02981	0.919825	0.379551	0.650879	0.778807	109.088	0.996402
1638	78.7734	97.7737	6761.24	4.88497	2.36965	1.6044	0.677063	0.485089	0.671564	0.78797	77.7941	0.987569
1639	90.7897	126.543	6613.69	9.24498	1.68144	1.42996	0.850438	0.181876	0.845326	0.64161	93.111	1.02557
1640	901.221	589.123	7399.99	11.263	6.99	2.89629	0.414348	0.620614	0.74285	0.740505	955.132	1.05982
1641	45.3948	71.6181	6588.62	11.1774	1.43288	1.18035	0.823756	0.128195	0.894399	0.616592	79.1862	1.74439
1642	710.296	455.537	7472.76	9.26025	6.07663	3.0417	0.500557	0.656207	0.671531	0.814368	716.953	1.00937
1643	153.541	165.075	6712.28	6.75049	2.96987	1.73964	0.585764	0.439948	0.742294	0.759946	146.09	0.951469
1644	596.809	429.624	7029.87	9.37411	6.19533	2.61157	0.421539	0.660898	0.721406	0.765927	635.309	1.06451
1645	242.996	226.948	6767.55	9.66841	2.77331	2.29603	0.827903	0.286842	0.762522	0.767969	257.881	1.06126
1646	42.7246	65.5177	6513.59	5.25603	1.79839	1.09578	0.60931	0.342157	0.79152	0.660099	43.3862	1.01549
1647	305.748	253.398	7079.18	6.14496	5.1726	2.30419	0.44546	0.841763	0.625028	0.816217	306.785	1.00339
1648	209.617	216.92	6669.16	9.32918	2.74776	2.05302	0.747162	0.294534	0.779936	0.718861	220.446	1.05166
1649	320.434	254.936	7140.8	6.71016	4.43456	2.56215	0.577768	0.660873	0.618169	0.842673	319.357	0.996639
1650	538.062	406.372	7140.34	10.046	5.18042	2.53996	0.4903	0.515672	0.747166	0.753918	553.698	1.02906
1651	488.662	374.094	6933.74	10.9138	4.13201	2.77752	0.672196	0.378603	0.745505	0.766518	524.669	1.07368
1652	1251.03	692.596	7926.74	14.2991	6.75076	3.69981	0.548059	0.47211	0.741256	0.790326	1495.99	1.19581
1653	457.954	332.015	7411.87	7.99738	4.41445	3.45121	0.781798	0.551987	0.568458	0.82743	510.369	1.11445
1654	361.824	287.862	7203.18	9.0131	3.40662	2.78892	0.818675	0.377963	0.690571	0.802493	358.692	0.991346
1655	672.912	446.173	7606.41	8.47813	6.68481	2.93764	0.43945	0.788476	0.653504	0.804612	697.391	1.03638
1656	647.544	451.738	7448.99	9.93594	5.81314	2.70401	0.465156	0.585062	0.727855	0.769789	654.209	1.01029
1657	773.048	554.064	6919.25	10.2422	8.65625	2.3384	0.270141	0.845156	0.771689	0.711313	868.421	1.12337
1658	49.4003	66.8376	6520.19	3.56672	2.23601	1.34978	0.603654	0.626911	0.621563	0.825717	45.0914	0.912777
1659	198.936	192.482	6743.4	7.24677	2.83163	2.30697	0.814715	0.390743	0.681656	0.786876	198.295	0.996775
1660	268.364	219.671	7041.94	6.59633	3.36281	2.82611	0.840404	0.5098	0.571562	0.857791	262.593	0.978495
1661	165.558	173.472	6803.9	6.90971	3.58163	1.75763	0.490735	0.518347	0.745629	0.757584	182.204	1.10054
1662	198.936	189.705	6946.6	5.90929	3.51527	2.35371	0.669566	0.594872	0.601694	0.803331	204.802	1.02949
1663	28.038	45.1133	6609.24	3.41156	1.43322	1.20307	0.839423	0.420106	0.647353	0.778805	24.6403	0.878817
1664	523.376	380.642	7273.38	9.0711	4.02678	3.57373	0.887491	0.443913	0.606031	0.78793	546.799	1.04475
1665	201.607	219.342	6755.44	9.71619	2.44298	2.00823	0.822043	0.251434	0.793311	0.680399	199.673	0.990407
1666	244.331	227.583	7042.55	8.80374	3.27055	2.15751	0.65968	0.371495	0.754932	0.761553	260.214	1.065
1667	52.0706	81.9906	6487.79	8.06384	3.05225	0.867625	0.284257	0.378511	0.892405	0.631277	89.4506	1.71787
1668	595.474	431.004	7132.84	10.1961	5.48453	2.51141	0.457908	0.537907	0.753688	0.760574	588.271	0.987905
1669	392.532	303.909	7048.53	8.57953	4.29815	2.61614	0.608666	0.500978	0.695072	0.807744	404.105	1.02948
1670	177.574	162.062	7154.11	5.44415	3.02456	2.52126	0.833593	0.555562	0.536887	0.873289	173.9	0.979308
1671	165.558	191.943	6683.21	7.49607	3.61817	1.50727	0.416585	0.482675	0.798925	0.685034	171.239	1.03432
1672	332.45	277.531	6938.77	8.30945	3.94503	2.46185	0.624038	0.474765	0.703729	0.790383	338.045	1.01683
1673	256.347	256.747	6682.89	9.23852	3.40081	1.94386	0.571587	0.368112	0.789592	0.700723	255.823	0.997954
1674	16.0217	11.336	6465.17	1.2378	1.15572	0.55482	0.480066	0.933688	0.551768	0.852503	3.32462	0.207507
1675	680.923	483.532	7153.47	11.6588	5.66434	2.60349	0.459628	0.48584	0.776694	0.744092	720.193	1.05767
1676	365.829	313.849	6947.37	11.3695	3.2945	2.43255	0.738368	0.289766	0.786046	0.739125	381.664	1.04329
1677	1173.59	658.542	7957.1	9.98979	7.9957	3.62677	0.453591	0.800387	0.636952	0.796646	1213.45	1.03396
1678	467.3	406.658	6938.3	10.3465	5.23091	2.25166	0.430453	0.505571	0.782376	0.678301	510.463	1.09237
1679	339.126	312.71	6857.01	8.87906	5.83409	1.82507	0.312829	0.657062	0.794452	0.704179	396.012	1.16774
1680	457.954	316.64	7619.48	5.73109	5.25984	3.84091	0.730232	0.917773	0.329813	0.871423	484.99	1.05904
1681	524.711	414.147	6965.6	10.3959	5.8476	2.30549	0.394262	0.562492	0.778231	0.729502	587.071	1.11885
1682	534.057	400.827	7139.1	8.95545	5.82738	2.46177	0.42245	0.650708	0.725109	0.761574	538.143	1.00765
1683	279.045	258.026	6753.15	7.27444	4.66644	1.99126	0.426718	0.641484	0.726267	0.746435	283.14	1.01468
1684	506.019	343.33	7513.7	8.01201	4.47242	3.36492	0.752371	0.558214	0.580016	0.856559	505.066	0.998117
1685	536.727	442.831	6936.4	10.244	7.99721	2.12883	0.266196	0.780673	0.792188	0.685875	730.528	1.36108
1686	64.0868	91.3438	6685.35	10.2845	1.5224	1.46606	0.962996	0.148029	0.857449	0.6767	96.1507	1.50032
1687	443.267	334.164	7353.93	8.84599	4.43703	2.69282	0.606896	0.501587	0.695589	0.801469	442.725	0.998777
1688	118.828	130.766	6762.96	5.39708	2.93077	1.76608	0.602599	0.543028	0.672772	0.805077	117.014	0.984737
1689	327.11	247.89	7396.8	6.56183	4.00471	2.89072	0.721831	0.610304	0.559464	0.877979	318.193	0.972741
1690	862.502	569.854	7631.47	15.2403	4.22006	3.29251	0.780205	0.276901	0.783961	0.740687	887.009	1.02841
1691	272.369	230.346	6892.5	6.6648	4.17357	2.34718	0.56239	0.626211	0.647825	0.825037	273.483	1.00409
1692	449.943	360.83	7141.86	11.0792	3.65388	2.81306	0.769884	0.329796	0.746095	0.749524	477.014	1.06017
1693	471.305	386.424	6686.68	9.40431	5.72885	2.31146	0.403477	0.609173	0.754213	0.72075	521.638	1.10679
1694	412.559	335.342	6793.59	9.60892	4.89688	2.29072	0.467791	0.509619	0.761605	0.758956	451.496	1.09438
1695	984	766.904	7207.71	36.6321	5.29913	2.27458	0.429236	0.144658	0.937908	0.592371	1849.5	1.87958
1696	734.328	482.03	7850.57	11.4634	5.46546	3.23487	0.591875	0.476775	0.717809	0.787797	848.957	1.1561
1697	347.137	297.499	7059.36	11.7394	3.25565	2.55641	0.785225	0.277326	0.782237	0.751281	409.264	1.17897
1698	86.7843	105.641	6604.72	5.59734	2.16947	1.67054	0.770023	0.387588	0.701548	0.783947	84.9728	0.979127
1699	448.608	349.17	7073.17	11.7762	3.51546	2.79606	0.795359	0.298522	0.762568	0.769371	484.867	1.08083
1700	222.969	222.41	6900.43	9.26521	2.52102	2.2882	0.907649	0.272095	0.753033	0.733836	223.879	1.00408
1701	94.7951	110.029	6738	5.50072	2.14174	1.83399	0.856309	0.389356	0.666591	0.808511	90.5045	0.954738
1702	520.706	422.683	6962.05	9.31167	6.25888	2.24468	0.35864	0.672154	0.758939	0.707347	547.983	1.05239
1703	74.768	88.9379	6531.79	4.19288	2.25261	1.78116	0.79071	0.537247	0.575193	0.845155	70.468	0.942489
1704	272.369	264.809	6941.48	11.3397	3.02299	2.02022	0.668285	0.266585	0.821845	0.707246	290.084	1.06504
1705	583.457	386.611	7860.64	7.34604	5.91011	3.25721	0.551125	0.80453	0.556603	0.841519	592.357	1.01525
1706	188.255	173.341	6967.16	5.4687	3.484	2.34633	0.673459	0.637081	0.570952	0.84092	187.258	0.994705
1707	41.3894	59.7758	6579.87	3.52412	1.61919	1.51116	0.933284	0.45946	0.571194	0.806276	36.12	0.872687
1708	579.452	378.224	7494.72	7.21697	5.72433	3.3973	0.593484	0.793177	0.529262	0.855039	587.898	1.01458
1709	735.664	502.141	7454.8	10.1527	6.37563	2.76381	0.433496	0.627972	0.727777	0.757866	749.382	1.01865
1710	212.288	184.139	7064.33	5.07675	3.84074	2.6109	0.679791	0.756534	0.485715	0.875444	213.245	1.00451
1711	68.0923	88.1521	6632.37	4.34859	2.12346	1.51976	0.715703	0.488309	0.650516	0.795614	58.7837	0.863295
1712	273.704	240.928	6826.41	7.06754	4.16904	2.17814	0.522456	0.589886	0.691811	0.794221	268.831	0.982195
1713	638.198	441.617	7318.11	10.3256	5.46706	2.75729	0.504346	0.529466	0.732966	0.780711	651.988	1.02161
1714	534.057	348.327	7887.6	7.56658	4.58837	3.63781	0.792832	0.6064	0.519227	0.87897	529.037	0.9906
1715	559.425	469.852	6842.86	11.7262	5.9711	2.09004	0.350027	0.509209	0.821763	0.665507	612.995	1.09576
1716	157.547	170.588	6749.01	7.12301	2.85173	1.80112	0.631587	0.400355	0.747141	0.752711	153.251	0.972733
1717	38.7191	53.7051	6641.86	2.61653	1.88858	1.59317	0.84358	0.72179	0.391112	0.858468	32.977	0.851699
1718	233.65	231.901	6674.07	9.14513	2.90864	2.16246	0.743461	0.318054	0.763539	0.729137	240.945	1.03122
1719	559.425	411.297	7215.18	9.33107	5.2975	2.73869	0.516977	0.567727	0.706498	0.764004	567.066	1.01366
1720	165.558	163.577	6742.86	6.08093	3.04706	2.241	0.735461	0.501085	0.631471	0.821752	173.933	1.05059
1721	201.607	194.708	7085.7	7.17466	2.89577	2.3248	0.802828	0.403611	0.67597	0.78988	202.321	1.00354
1722	16.0217	29.7521	6430.33	2.53857	1.50131	0.735054	0.489609	0.591398	0.710446	0.751132	11.7346	0.732417
1723	241.661	225.905	6967.54	8.92317	2.6228	2.53802	0.967672	0.293932	0.71557	0.76014	248.81	1.02958
1724	1267.05	861.024	7411.3	18.663	9.27892	2.53283	0.272966	0.497184	0.864286	0.636312	1837.27	1.45003
1725	658.225	482.062	7471.29	14.4421	3.70757	3.2308	0.871405	0.25672	0.776293	0.729056	724.632	1.10089
1726	753.02	497.122	7361.21	10.3089	6.2496	2.88155	0.461077	0.606233	0.72048	0.777827	777.644	1.0327
1727	161.552	193.783	6675.88	23.1751	3.06145	1.21671	0.397429	0.132101	0.947499	0.659192	361.596	2.23826
1728	307.083	232.926	6973.93	5.30934	4.64788	2.89861	0.623641	0.875415	0.454055	0.891632	299.622	0.975704
1729	93.46	113.741	6621.07	5.97317	2.35284	1.60722	0.683099	0.393902	0.730926	0.754754	94.6155	1.01236
1730	325.775	293.687	6837.57	8.7451	4.30282	2.07131	0.481385	0.492026	0.763146	0.730774	326.477	1.00216
1731	1000.02	649.564	7936.51	15.052	5.02258	3.36785	0.670542	0.333682	0.776252	0.719567	1066.51	1.06648
1732	129.509	144.46	6882.72	6.66275	2.6944	1.73749	0.644853	0.404397	0.739223	0.764024	130.655	1.00885
1733	755.691	464.098	7632.99	7.70635	7.06884	3.40588	0.481815	0.917275	0.558043	0.836126	777.168	1.02842
1734	42.7246	66.8638	6465.88	7.10351	1.55122	1.1466	0.739162	0.218374	0.838586	0.691685	52.9235	1.23871
1735	319.099	276.13	6919.98	9.10797	3.27412	2.54783	0.778171	0.359478	0.720264	0.761626	318.254	0.997353
1736	82.7788	98.8352	6757.66	5.00835	2.12257	1.76439	0.831252	0.423807	0.64771	0.828181	78.5671	0.94912
1737	182.915	207.137	6666.96	7.83118	4.34261	1.58491	0.364967	0.554529	0.797615	0.662518	225.773	1.23431
1738	176.239	185.113	6681.23	7.4825	3.5192	1.62653	0.462188	0.470324	0.782622	0.740501	179.408	1.01798
1739	158.882	195.815	6644.22	9.50015	3.68421	1.50888	0.409554	0.387805	0.841173	0.629224	221.217	1.39234
1740	222.969	206.554	6946.09	7.02998	3.29756	2.21653	0.672174	0.469071	0.684703	0.798348	215.233	0.965305
1741	150.871	168.873	6517.52	6.81899	3.11121	1.71489	0.551196	0.456257	0.748513	0.734138	152.396	1.01011
1742	480.651	384.725	7032.53	13.3969	4.34989	2.28035	0.524231	0.324694	0.829785	0.731481	556.635	1.15809
1743	295.066	243.136	7064.1	7.10187	3.81719	2.58507	0.677219	0.537491	0.636001	0.830067	293.547	0.994852
1744	242.996	220.683	6898.7	7.40205	3.77116	2.1373	0.566749	0.509475	0.711255	0.790391	249.908	1.02845
1745	503.349	438.884	7078.48	14.4347	7.29628	1.9675	0.269658	0.505468	0.863697	0.655587	867.984	1.72442
1746	811.767	497.283	7525.42	10.1221	5.69513	3.40805	0.598415	0.562645	0.663305	0.817639	822.937	1.01376
1747	208.282	221.99	6911.29	8.59457	3.42802	1.84842	0.539209	0.398859	0.784932	0.697635	228.117	1.09523
1748	249.672	270.125	6844.05	14.1154	3.20147	1.65763	0.517771	0.226806	0.882566	0.643297	313.776	1.25675
1749	17.3569	29.3871	6417.08	2.03559	1.41913	1.1162	0.786544	0.697157	0.451655	0.867103	13.5065	0.778166
1750	830.459	581.395	7441.54	12.8357	5.94757	2.70662	0.45508	0.463363	0.789133	0.708458	865.514	1.04221
1751	136.185	133.751	6840.25	4.7696	2.84633	2.30912	0.811264	0.596764	0.515867	0.871497	131.312	0.964217
1752	409.889	310.8	7155.38	7.96939	4.26613	3.06833	0.71923	0.535314	0.614986	0.820013	436.968	1.06607
1753	303.077	266.98	7180.23	7.67232	4.33222	2.18105	0.503449	0.564656	0.715724	0.766031	303.663	1.00193
1754	303.077	243.694	6775.74	7.50202	3.43165	2.7521	0.801975	0.45743	0.633153	0.841739	296.779	0.979219
1755	24.0326	38.3912	6399.72	2.36684	1.79215	1.13978	0.635989	0.757189	0.518436	0.835748	20.2513	0.842662
1756	30.7083	49.192	6598.96	4.23921	1.6042	0.961475	0.59935	0.378419	0.773195	0.757726	27.3885	0.891894
1757	304.412	331.73	6735.1	15.5471	4.31616	1.55688	0.360709	0.277618	0.899861	0.602469	437.612	1.43756
1758	587.463	389.438	7531.45	8.21231	4.45431	3.8307	0.859998	0.542395	0.533542	0.838135	586.966	0.999155
1759	810.431	483.129	7459.11	9.12627	5.01629	4.29544	0.856297	0.549654	0.529333	0.843275	823.706	1.01638
1760	164.223	190.449	6648.79	15.1589	2.89871	1.41917	0.489587	0.191222	0.90638	0.674057	261.213	1.5906
1761	118.828	120.067	6716.66	4.49196	2.68709	2.19698	0.817603	0.5982	0.51091	0.883025	111.079	0.934793
1762	883.864	686.59	7223.38	22.0144	6.27571	2.51296	0.400426	0.285073	0.885849	0.618097	1454.26	1.64535
1763	411.224	359.449	6883.92	13.2146	3.62551	2.25945	0.62321	0.274356	0.829018	0.694791	453.435	1.10265
1764	615.501	431.656	7360.42	11.8619	4.43409	2.95746	0.666981	0.373811	0.750675	0.775205	651.575	1.05861
1765	441.932	374.238	7105.56	10.5062	5.72286	1.98627	0.347076	0.544714	0.810943	0.711711	500.246	1.13195
1766	176.239	166.808	6751.12	4.8262	3.52674	2.45878	0.697181	0.730749	0.490536	0.840706	175.302	0.994682
1767	172.233	170.793	6964.22	5.87685	3.42531	2.24467	0.655318	0.582849	0.618049	0.802043	189.272	1.09893
1768	477.981	323.37	7559.33	7.49049	4.35755	3.53614	0.811497	0.581744	0.527917	0.875024	483.47	1.01148
1769	58.7463	80.3604	6580.36	4.7747	1.80487	1.60928	0.891629	0.378008	0.662957	0.75086	58.0916	0.988856
1770	682.258	447.426	7134.86	9.82741	5.36071	3.09561	0.577463	0.545485	0.685003	0.807051	683.118	1.00126
1771	320.434	242.497	7400.46	5.87163	4.38059	2.90147	0.662347	0.74606	0.505849	0.883693	312.607	0.975574
1772	636.863	445.651	7463.26	9.82739	6.23462	2.72021	0.436306	0.634413	0.723202	0.77202	698.134	1.09621
1773	32.0434	48.7442	6647.5	3.1499	1.75353	1.30342	0.743309	0.556696	0.586203	0.808924	30.1566	0.941117
1774	1437.95	842.406	7142.8	14.5582	8.46583	3.16795	0.374204	0.581515	0.782395	0.714267	1635.48	1.13737
1775	173.569	165.581	7028.41	5.46038	3.38788	2.15342	0.635623	0.620449	0.605628	0.835427	166.866	0.961385
1776	656.89	510.686	7199.66	10.7528	6.77295	2.30198	0.339878	0.629878	0.785918	0.684369	702.246	1.06905
1777	654.22	486.852	7178.07	12.6658	4.55939	2.85075	0.625249	0.359977	0.774925	0.716244	689.583	1.05405
1778	72.0977	91.5673	6547.06	5.95922	1.73276	1.47677	0.852261	0.29077	0.752188	0.771171	63.8748	0.885949
1779	218.963	225.7	6800.05	10.5967	2.66174	1.92844	0.724504	0.251187	0.818014	0.699727	227.839	1.04054
1780	586.128	438.665	7486.77	15.4432	3.48106	2.88277	0.828129	0.225411	0.813331	0.736388	649.154	1.10753
1781	76.1031	94.4089	6599.56	5.07066	2.04125	1.61248	0.78995	0.40256	0.681997	0.788785	69.9109	0.918633
1782	970.649	592.27	7463.41	10.921	6.71019	3.23557	0.482187	0.614428	0.703731	0.775363	993.201	1.02323
1783	237.655	234.031	6984.85	12.3467	2.93176	2.09688	0.715229	0.237454	0.830166	0.72513	317.936	1.3378
1784	189.59	173.71	6772.46	4.2813	3.93286	2.68642	0.683071	0.918613	0.372522	0.846827	189.472	0.999378
1785	695.609	529.359	7156.3	14.8002	5.79992	2.24094	0.386374	0.391882	0.848587	0.686753	805.764	1.15836
1786	74.768	88.7368	6586.34	3.81253	2.50833	1.74769	0.696755	0.657918	0.541593	0.846191	70.0084	0.936342
1787	234.985	215.172	6675.34	6.54726	3.77943	2.29118	0.606223	0.577254	0.650056	0.797422	237.483	1.01063
1788	129.509	128.395	7040.15	4.40012	2.71569	2.5059	0.922748	0.617186	0.430493	0.891749	125.428	0.968493
1789	531.387	388.767	7452.62	9.51545	4.90923	2.79549	0.569435	0.515922	0.706216	0.781461	547.001	1.02938
1790	208.282	232.175	6762.5	11.671	2.57036	1.73681	0.675707	0.220235	0.851186	0.658565	218.245	1.04783
1791	1122.85	632.529	8285.17	9.80699	8.06315	3.5318	0.438017	0.822184	0.639869	0.80473	1169.84	1.04184
1792	941.275	559.332	7658.24	11.0286	5.62302	3.78241	0.672666	0.509859	0.657035	0.804053	982.529	1.04383
1793	141.525	147.874	6720.99	5.12328	3.28417	1.97468	0.601271	0.641029	0.614568	0.807593	139.174	0.983388
1794	296.402	243.063	7058.04	6.45211	4.56916	2.46061	0.538526	0.708165	0.618634	0.828884	303.858	1.02516
1795	1397.89	736.365	7512.02	12.0047	6.41182	4.56817	0.71246	0.534111	0.619467	0.802396	1472.87	1.05363
1796	29.3731	43.327	6629	2.23433	1.91154	1.34822	0.705308	0.85553	0.396588	0.872067	24.1203	0.821168
1797	543.403	377.043	7352.51	7.56324	6.17111	2.82527	0.457823	0.815934	0.626447	0.819498	552.357	1.01648
1798	706.29	452.747	7476.24	8.75355	6.2094	3.19098	0.513895	0.709358	0.635464	0.818643	726.52	1.02864
1799	48.0651	70.6051	6586.17	5.75579	1.44057	1.37827	0.956756	0.250281	0.760542	0.747406	47.8698	0.995936
1800	369.834	362.761	6642.05	9.07269	6.12247	1.79728	0.293555	0.674824	0.801902	0.638424	418.184	1.13073
1801	634.193	508.192	6894.11	15.2156	5.20877	2.26819	0.435456	0.34233	0.85093	0.669253	752.996	1.18733
1802	614.166	391.116	7835.92	8.98526	4.33645	3.79868	0.875989	0.482618	0.577232	0.859713	619.993	1.00949
1803	532.722	386.287	7148.88	8.58178	5.2449	2.88182	0.549452	0.611167	0.664193	0.788196	543.338	1.01993
1804	124.168	126.079	6812.66	4.33808	2.7339	2.4443	0.894073	0.630209	0.436547	0.875747	121.429	0.97794
1805	819.777	543.693	7558.61	11.9805	6.2384	2.79947	0.448748	0.520711	0.766332	0.751586	876.423	1.0691
1806	205.612	198.519	6837.76	5.74308	3.95808	2.16232	0.546305	0.68919	0.623492	0.787599	205.891	1.00136
1807	321.769	265.783	7248.98	8.52613	4.53379	2.38911	0.526957	0.531752	0.719789	0.803609	386.847	1.20225
1808	162.887	176.627	6643.46	7.97709	2.47639	1.99791	0.806783	0.310437	0.749545	0.73809	165.32	1.01494
1809	116.157	115.164	6920.95	3.45676	3.05906	2.48672	0.812904	0.88495	0.280621	0.910151	110.147	0.94826
1810	311.088	301.491	6796.79	7.72076	6.61525	1.68698	0.255013	0.856814	0.781501	0.683994	360.915	1.16017
1811	190.925	183.37	6916.8	6.85997	2.8375	2.34517	0.826491	0.413632	0.658137	0.798276	191.215	1.00152
1812	291.061	243.495	6800	7.90216	3.12101	2.73424	0.876078	0.394956	0.653988	0.816611	282.466	0.970471
1813	413.894	342.685	6897.2	9.13853	5.08289	2.20721	0.434243	0.556204	0.758472	0.741044	429.456	1.0376
1814	93.46	110.374	6682.27	4.72697	2.6027	1.79608	0.690085	0.550607	0.620035	0.802564	92.5598	0.990368
1815	492.668	387.455	7137.9	11.0479	4.6873	2.51305	0.536141	0.424269	0.772532	0.743813	545.124	1.10647
1816	407.218	321.182	6963.85	8.81128	4.56052	2.41509	0.529566	0.517578	0.725909	0.785343	406.514	0.998271
1817	395.202	315.635	7262.69	9.79879	4.11028	2.4528	0.596748	0.419468	0.749683	0.779022	413.804	1.04707
1818	607.49	404.097	7402.21	7.47179	6.69472	2.95731	0.441737	0.895999	0.604204	0.825221	619.644	1.02001
1819	279.045	236.084	6961.33	6.28543	4.49187	2.35396	0.52405	0.714647	0.625489	0.824795	278.388	0.997646
1820	185.585	179.362	6871.86	6.19449	3.24616	2.11611	0.651881	0.52404	0.658388	0.808264	178.239	0.960417
1821	210.953	153.769	6885.96	5.44089	2.93473	2.29551	0.782187	0.539385	0.5781	0.838159	153.535	0.727816
1822	25.3677	37.5322	6497.47	2.28596	1.73413	1.26249	0.728029	0.758599	0.447718	0.896547	20.9636	0.826391
1823	98.8005	109.209	6842.24	4.45676	2.40052	2.05307	0.855264	0.538623	0.539335	0.84707	92.0063	0.931233
1824	41.3894	59.2384	6770.1	3.61267	1.90633	1.29534	0.679498	0.527678	0.641444	0.803963	37.3679	0.902838
1825	134.849	143.775	6842.41	5.23878	3.46514	1.80909	0.522082	0.66144	0.654674	0.80056	137.562	1.02012
1826	24.0326	38.0099	6475.44	3.43827	1.19987	1.11993	0.933377	0.348974	0.674276	0.748194	19.3531	0.805287
1827	531.387	374.255	7184.01	8.10134	5.32119	2.94221	0.552924	0.656829	0.636824	0.814371	531.286	0.999811
1828	363.159	286.357	7065.64	7.53668	4.55739	2.57063	0.564058	0.604694	0.658917	0.813019	369.849	1.01842
1829	622.176	382.34	8114.35	7.19989	5.10727	4.08371	0.799589	0.709354	0.432809	0.889403	629.011	1.01098
1830	177.574	167.406	6897.23	6.26096	2.6705	2.47174	0.925572	0.426532	0.605214	0.841558	173.111	0.974867
1831	76.1031	89.8847	6548.26	10.4814	2.12178	0.843491	0.397539	0.202433	0.919525	0.587998	78.5761	1.0325
1832	17.3569	32.6813	6444.69	3.90129	1.12116	0.925639	0.825607	0.287382	0.762735	0.768366	16.9593	0.977094
1833	372.505	272.705	6856.11	5.92502	4.73098	3.22446	0.681563	0.798475	0.455789	0.873843	378.606	1.01638
1834	660.896	489.705	7181.09	10.2772	6.7781	2.39723	0.353673	0.659529	0.766742	0.722737	699.489	1.0584
1835	502.014	381.796	7148.48	10.7369	4.35908	2.66689	0.611802	0.40599	0.751614	0.761077	522.838	1.04148
1836	594.138	384.914	7745.7	8.37338	5.14821	3.29607	0.640236	0.61483	0.606363	0.858187	595.172	1.00174
1837	502.014	343.656	7933.36	7.27369	4.55374	3.69631	0.811708	0.626056	0.491825	0.854094	512.838	1.02156
1838	122.833	129.978	6744.12	4.44972	3.25819	1.85947	0.570706	0.732223	0.582116	0.823488	112.924	0.919326
1839	307.083	307.165	6526.1	9.29799	4.84656	1.68887	0.348468	0.521248	0.818362	0.664829	318.791	1.03813
1840	158.882	184.462	6653.79	5.58936	4.83379	1.39986	0.2896	0.86482	0.749548	0.665385	158.425	0.997126
1841	110.817	117.929	6922.75	4.34951	3.12846	1.86195	0.595164	0.719269	0.571917	0.854908	106.127	0.957683
1842	121.498	142.692	6525.04	5.92473	3.07648	1.64924	0.53608	0.519261	0.721635	0.736779	125.92	1.03639
1843	165.558	183.046	6742.44	11.8974	2.41503	1.8167	0.75225	0.202987	0.847303	0.71162	218.649	1.32068
1844	449.943	328.302	7246.55	8.57692	4.45274	2.78687	0.625876	0.519154	0.675074	0.827121	445.824	0.990846
1845	349.807	268.173	7194.98	7.14929	4.10461	2.89728	0.705861	0.574129	0.594745	0.850378	356.135	1.01809
1846	68.0923	83.2072	6649.24	3.4805	2.55504	1.68938	0.661195	0.734101	0.514616	0.844562	62.9294	0.924178
1847	1214.98	707.7	7616.7	13.5493	6.0141	3.59892	0.598414	0.44387	0.734382	0.757199	1228.42	1.01106
1848	676.917	478.91	7237.37	10.8645	5.5384	2.85499	0.515491	0.50977	0.737218	0.74868	719.593	1.06304
1849	488.662	345.36	7196.94	8.12543	4.96404	2.95042	0.594359	0.610926	0.63689	0.832705	498.488	1.02011
1850	194.931	186.841	6853.71	7.09591	2.8411	2.26096	0.795803	0.400385	0.681372	0.795553	190.93	0.979477
1851	162.887	183.537	6785.94	6.67746	4.28091	1.67867	0.392128	0.641099	0.748607	0.707233	201.002	1.23399
1852	2616.88	1271.41	8048.59	15.0293	9.5403	6.29805	0.660153	0.634778	0.580949	0.709018	3782.65	1.44548
1853	967.978	567.456	7822.46	9.9635	7.11857	3.34219	0.469504	0.714464	0.664556	0.810073	992.944	1.02579
1854	56.076	80.9758	6561.83	6.08793	1.48344	1.38235	0.931852	0.24367	0.772936	0.701331	52.2936	0.932549
1855	24.0326	39.5143	6326.22	2.83251	1.36669	1.18848	0.869606	0.482501	0.580414	0.804478	19.2718	0.801904
1856	615.501	413.159	7344.08	10.06	4.07589	3.75713	0.921793	0.405158	0.626529	0.812783	645.308	1.04843
1857	108.147	131.516	6708.53	6.21131	3.02557	1.49407	0.493814	0.487106	0.75946	0.713006	117.611	1.08752
1858	182.915	166.224	7139.15	5.49128	2.91966	2.69463	0.922925	0.531691	0.509289	0.85553	180.965	0.98934
1859	220.299	206.564	6732.16	7.02311	3.24739	2.23704	0.688874	0.462386	0.681474	0.790203	213.711	0.970097
1860	224.304	205.016	6951.65	7.61174	2.79503	2.45709	0.87909	0.367201	0.677198	0.807066	218.968	0.97621
1861	391.197	343.365	6595.26	11.3858	4.12339	2.07126	0.502319	0.362153	0.818084	0.70841	407.323	1.04122
1862	375.175	346.967	7130.12	11.4471	4.07114	2.35724	0.579011	0.355648	0.794076	0.671404	460.154	1.22651
1863	66.7571	87.0344	7006.38	3.71478	2.49508	1.56947	0.629026	0.671663	0.577507	0.797227	60.9338	0.912769
1864	101.471	130.05	6456.55	9.67684	2.26487	1.20162	0.530547	0.23405	0.875825	0.668491	110.314	1.08715
1865	863.837	546.196	7557.89	10.0723	7.09897	2.97731	0.419401	0.704801	0.704406	0.778908	891.739	1.0323
1866	164.223	172.09	6858.33	7.28449	2.71728	1.91274	0.703918	0.373023	0.737423	0.765088	158.591	0.965706
1867	859.832	555.348	7512.66	11.7268	6.23246	2.9424	0.472109	0.531473	0.749087	0.760514	900.798	1.04764
1868	655.555	431.643	7354.44	8.07651	6.42908	3.02158	0.469986	0.796022	0.625881	0.815616	657.196	1.0025
1869	146.866	152.731	6712.15	5.31713	3.03369	2.12214	0.699524	0.57055	0.600886	0.797948	143.387	0.976315
1870	281.715	246.359	7012.38	9.61235	3.02513	2.50292	0.827377	0.314713	0.739614	0.788821	304.866	1.08218
1871	774.383	529.655	7149.5	10.3636	6.8256	2.73583	0.400819	0.658616	0.736014	0.74243	810.637	1.04682
1872	372.505	271.179	7320.97	6.08908	4.54914	3.17246	0.697376	0.747098	0.478992	0.880302	368.1	0.988175
1873	77.4383	102.422	6584.6	5.62275	2.08993	1.51397	0.724411	0.371692	0.730742	0.740678	74.5222	0.962343
1874	678.252	419.09	8063.95	7.3909	5.98125	3.80007	0.635331	0.809271	0.485845	0.861126	703.671	1.03748
1875	65.422	84.7573	6629.43	4.95067	2.57252	1.21455	0.472126	0.519631	0.754669	0.775452	64.793	0.990386
1876	627.517	432.777	7214.07	10.0247	5.13184	2.98598	0.581855	0.51192	0.702137	0.78748	643.457	1.0254
1877	37.384	52.0195	6732.46	2.4963	2.06496	1.51332	0.732857	0.82721	0.393773	0.884771	32.676	0.874064
1878	682.258	459.266	7451.47	8.92458	6.4275	2.91877	0.454107	0.720202	0.672952	0.78786	701.322	1.02794
1879	749.015	505.388	7272.54	11.2208	5.73313	2.96208	0.516661	0.510938	0.736018	0.760438	798.179	1.06564
1880	17.3569	32.0982	6504.31	6.51007	1.48518	0.597631	0.402395	0.228136	0.908199	0.68191	24.204	1.39449
1881	889.205	702.575	6691.86	15.1128	7.86181	2.16275	0.275096	0.520209	0.856892	0.612527	1076.37	1.21049
1882	33.3786	50.4136	6623.44	3.016	1.77172	1.28537	0.725493	0.587438	0.573818	0.839934	28.7702	0.861935
1883	137.52	152.344	6824.12	8.08996	2.26547	1.82894	0.807313	0.280034	0.773925	0.749738	140.408	1.021
1884	491.332	375.784	7151.92	10.1175	4.61073	2.55597	0.554353	0.45572	0.747371	0.762923	499.445	1.01651
1885	185.585	190.115	6841.51	7.46503	3.65723	1.67766	0.458725	0.489915	0.775264	0.748019	191.857	1.0338
1886	42.7246	58.2026	6422.56	2.91127	2.17729	1.53426	0.704668	0.747883	0.472991	0.863849	40.7368	0.953474
1887	975.989	583.634	7514.03	10.5297	7.3887	3.1699	0.42902	0.701699	0.698957	0.79332	1033.05	1.05846
1888	88.1194	93.9292	6714.18	3.2453	3.03047	1.98837	0.656128	0.933801	0.387307	0.905256	81.9127	0.929564
1889	1660.92	999.085	7786.91	23.4985	5.31455	3.59398	0.676252	0.226166	0.847055	0.659676	1880.05	1.13194
1890	535.392	363.871	7604.44	7.4795	5.40183	3.15195	0.583496	0.722218	0.578589	0.839793	533.434	0.996343
1891	86.7843	108.927	6472.69	5.42878	2.38452	1.49105	0.625302	0.439238	0.725344	0.758877	80.8507	0.931629
1892	124.168	120.057	6929.26	3.78501	3.19809	2.26712	0.708899	0.844935	0.401026	0.905061	114.953	0.925784
1893	496.673	344.42	6901.64	7.6132	5.18999	3.03835	0.585425	0.68171	0.60091	0.841392	502.874	1.01249
1894	579.452	458.086	6908.43	10.6726	6.00952	2.19839	0.365817	0.563082	0.794015	0.700437	590.611	1.01926
1895	643.539	465.393	7186.96	10.1408	6.51074	2.43479	0.373965	0.642035	0.759901	0.744479	673.367	1.04635
1896	962.638	662.799	7216.8	14.0845	7.35007	2.47123	0.336219	0.521854	0.824543	0.687472	1071.61	1.1132
1897	133.514	143.661	6551.87	6.24377	2.71464	1.82903	0.673767	0.434775	0.707063	0.783725	129.858	0.972617
1898	734.328	496.909	7184.35	10.0343	6.42776	2.78262	0.432906	0.64058	0.722689	0.76615	751.776	1.02376
1899	222.969	212.255	6871.75	6.58322	4.53445	1.85004	0.407997	0.688789	0.718976	0.773396	231.331	1.0375
1900	1353.83	804.053	7816.09	21.2921	4.64192	3.64194	0.784577	0.218011	0.828954	0.713427	1507.78	1.11371
1901	1157.57	715.15	7642.92	11.9669	8.54687	2.80189	0.327826	0.714206	0.765864	0.725367	1200.41	1.03701
1902	518.035	358.041	7379.05	7.56344	5.58632	3.04478	0.545043	0.738595	0.597434	0.834962	538.878	1.04023
1903	252.342	217.14	6928.94	5.73727	4.60727	2.25836	0.490173	0.803042	0.606371	0.835272	250.052	0.990924
1904	301.742	250.306	7143.88	7.11857	3.88895	2.60391	0.669567	0.54631	0.634209	0.815488	301.953	1.0007
1905	118.828	127.117	6648.17	5.02339	2.78941	1.84897	0.662854	0.555285	0.631927	0.829201	108.525	0.913294
1906	120.163	119.344	7015.82	3.89954	2.69167	2.54523	0.945593	0.690255	0.3473	0.899701	111.905	0.931281
1907	126.839	140.359	6727.93	5.6885	3.03724	1.79401	0.590669	0.533927	0.684626	0.781852	129.834	1.02362
1908	272.369	235.466	6821.81	7.15357	3.85416	2.42363	0.628835	0.538774	0.6612	0.811825	279.903	1.02766
1909	251.007	219.814	6950.61	7.04262	3.41143	2.49144	0.730321	0.484398	0.646234	0.821126	250.732	0.998905
1910	572.776	440.417	7333.81	11.9658	6.10208	2.31783	0.379843	0.509959	0.806296	0.72535	708.911	1.23768
1911	542.068	537.446	6770.57	17.0537	11.6872	1.44322	0.123487	0.685321	0.915372	0.555418	1204.9	2.22278
1912	646.209	440.287	7080.01	9.11257	6.06797	2.84371	0.468643	0.66589	0.687935	0.791941	658.657	1.01926
1913	150.871	96.9632	6563.66	4.07558	2.85131	1.61577	0.566675	0.699609	0.603549	0.806571	78.6504	0.521309
1914	21.3623	33.4052	6564	1.8816	1.73975	1.36984	0.787377	0.924611	0.271982	0.902413	18.7833	0.879276
1915	307.083	253.482	6770.17	7.05304	4.07324	2.6127	0.641431	0.577515	0.629564	0.8187	314.408	1.02385
1916	17.3569	28.6932	6370.23	2.25981	1.28419	1.15303	0.897864	0.568274	0.489768	0.890312	14.0162	0.807531
1917	24.0326	40.3814	6451.33	2.17069	2.07076	1.06715	0.515343	0.953968	0.50838	0.825092	20.0929	0.836071
1918	117.493	155.116	6516.69	10.3585	2.93153	1.32863	0.45322	0.283008	0.871735	0.614114	168.999	1.43838
1919	371.17	308.86	6973.94	8.82685	4.13024	2.67784	0.648348	0.467918	0.696626	0.761158	408.934	1.10175
1920	242.996	208.528	7107.52	4.92416	4.53655	2.67446	0.589537	0.921284	0.456869	0.844948	250.255	1.02987
1921	947.951	581.956	7529.95	12.0769	6.33664	3.21621	0.507557	0.524689	0.73369	0.777758	1030.98	1.08759
1922	878.524	598.539	7319.69	13.38	6.27201	2.97945	0.475039	0.468761	0.777321	0.713225	1047.34	1.19216
1923	48.0651	66.9238	6497.36	4.44807	1.86418	1.30271	0.69881	0.4191	0.707129	0.810677	45.2477	0.941383
1924	185.585	175.118	6866.73	7.55071	2.55167	2.3278	0.912266	0.337938	0.69171	0.825434	187.866	1.01229
1925	234.985	219.92	6888.22	8.78694	2.9906	2.26426	0.757125	0.340346	0.742316	0.771975	249.235	1.06064
1926	424.575	306.87	7203.07	7.92795	4.01182	3.30406	0.823583	0.506034	0.583239	0.846635	440.189	1.03677
1927	747.68	511.003	7317.39	10.0959	6.68251	2.65456	0.397239	0.661902	0.737066	0.752204	750.182	1.00335
1928	61.4166	80.7912	6674.87	4.59221	2.0482	1.48475	0.724905	0.446017	0.67668	0.797538	58.4976	0.952473
1929	1441.95	706.269	8138.9	10.4663	6.82493	4.98605	0.730565	0.652086	0.523609	0.854873	1491.89	1.03463
1930	526.046	420.955	6879.22	10.3936	4.86629	2.49619	0.512955	0.468202	0.759833	0.713065	528.845	1.00532
1931	714.301	530.025	7183.27	12.5091	5.62616	2.44975	0.435421	0.449767	0.804162	0.700274	722.182	1.01103
1932	249.672	245.344	6746.55	7.83493	4.51369	2.12688	0.471207	0.576098	0.728539	0.718545	315.064	1.26191
1933	315.094	297.039	6835.5	11.5258	3.69734	2.01333	0.544536	0.320789	0.825319	0.697363	359.388	1.14058
1934	603.484	443.848	7062.47	11.4296	5.02334	2.77885	0.553188	0.439501	0.756873	0.74381	668.311	1.10742
1935	448.608	326.855	7346.78	7.85428	4.40031	3.08221	0.700452	0.560243	0.607576	0.831033	446.211	0.994657
1936	161.552	182.003	6767.07	9.87062	2.75015	1.56892	0.570487	0.278619	0.841051	0.697266	178.398	1.10428
1937	185.585	170.89	7172.51	5.39886	3.48345	2.37169	0.680844	0.64522	0.560706	0.854179	186.835	1.00674
1938	42.7246	61.6971	6083.78	9.80527	1.70296	0.811945	0.476784	0.173678	0.917193	0.687878	56.7911	1.32924
1939	41.3894	58.7764	6514.06	3.89012	1.93305	1.24176	0.642386	0.496912	0.68079	0.826209	39.1141	0.945027
1940	495.338	406.53	6842.95	10.6611	5.39077	2.47326	0.458795	0.505651	0.76801	0.702625	595.402	1.20201
1941	2174.95	1173.42	7670.66	20.307	8.3723	3.66614	0.437889	0.412286	0.819465	0.675979	2610.89	1.20044
1942	284.385	249.562	7021.29	7.48242	3.93443	2.59747	0.66019	0.525822	0.652857	0.772748	320.304	1.1263
1943	252.342	247.842	6756.65	10.5295	2.79899	2.37033	0.846851	0.265823	0.774888	0.720727	292.623	1.15963
1944	29.3731	44.761	6473.64	6.44884	1.2591	0.836665	0.664495	0.195244	0.870261	0.648038	28.4566	0.968795
1945	34.7137	56.6572	6483.69	4.23505	1.75221	1.12624	0.642753	0.41374	0.734067	0.678544	35.0078	1.00847
1946	460.624	351.169	7207.97	7.96276	5.07635	3.04351	0.599548	0.637512	0.617781	0.781727	515.322	1.11875
1947	337.791	322.194	6763.38	9.98679	4.95732	1.88208	0.379657	0.496388	0.811543	0.676955	390.301	1.15545
1948	157.547	178.452	6569.74	8.62771	3.33585	1.5425	0.462401	0.386644	0.821216	0.701996	185.958	1.18034
1949	21.3623	31.3118	5923.56	5.86111	1.5241	0.683132	0.448219	0.260037	0.883447	0.743284	25.5615	1.19657
1950	535.392	376.481	7287.41	7.11981	6.28499	2.84996	0.453454	0.882747	0.599715	0.813143	534.195	0.997765
1951	18.692	28.4459	6044.21	2.37634	1.48973	0.857127	0.575357	0.626901	0.639308	0.797273	12.7101	0.679978
1952	80.1085	95.6408	6634.85	5.19264	2.12208	1.60121	0.754546	0.40867	0.691639	0.807996	73.9069	0.922584
1953	169.563	167.027	6990.24	7.7147	2.5093	2.12314	0.846111	0.325262	0.724792	0.813076	172.163	1.01533
1954	456.619	342.707	7167.36	8.30508	5.06618	2.61956	0.517068	0.61001	0.684584	0.798981	461.68	1.01108
1955	40.0543	56.6619	6557.5	3.64064	1.93683	1.22021	0.630001	0.532004	0.664837	0.850332	36.0406	0.899793
1956	550.079	448.467	6808.85	11.4589	5.68472	2.17073	0.381853	0.496098	0.810563	0.690938	592.305	1.07676
1957	337.791	270.489	6925.63	7.33024	4.23134	2.58547	0.611028	0.577245	0.647287	0.820577	335.911	0.994436
1958	58.7463	85.119	6592.75	8.60275	1.45817	1.38622	0.950659	0.1695	0.838863	0.693243	72.8393	1.2399
1959	61.4166	80.4251	6558.48	3.92662	2.33334	1.41378	0.605903	0.594236	0.63995	0.795958	54.2582	0.883446
1960	114.822	127.949	6688.05	4.78583	2.94818	1.91806	0.650593	0.616022	0.599221	0.807979	113.361	0.98727
1961	269.699	244.853	6999.42	7.72111	3.18098	2.68918	0.845393	0.411985	0.651711	0.770702	276.662	1.02582
1962	106.811	141.888	6663.11	7.94078	2.79434	1.24904	0.44699	0.351897	0.842706	0.671368	116.093	1.0869
1963	172.233	184.054	6718.3	8.31658	2.23175	2.14592	0.961539	0.26835	0.741971	0.730739	166.837	0.96867
1964	188.255	187.519	6811.31	7.04866	3.444	1.9279	0.559785	0.488604	0.726487	0.772861	196.039	1.04135
1965	113.487	133.93	6726.62	5.30371	3.34242	1.46286	0.437665	0.630205	0.724181	0.766364	108.626	0.957166
1966	182.915	190.571	6732.18	6.04836	4.66146	1.69063	0.362683	0.770699	0.720481	0.746236	199.663	1.09157
1967	1595.5	792.777	8355.68	12.6821	6.45455	4.92643	0.76325	0.50895	0.611544	0.816089	1689.19	1.05872
1968	666.236	443.745	7473.1	10.3693	4.9367	3.16668	0.641457	0.476086	0.694611	0.800421	679.016	1.01918
1969	675.582	460.885	7365.96	12.5047	4.57519	2.93011	0.640435	0.365878	0.765679	0.776258	702.191	1.03939
1970	412.559	311.083	7265.89	8.4711	3.99706	3.01376	0.753993	0.471847	0.644231	0.817264	427.442	1.03607
1971	276.374	231.262	7107.06	7.54683	3.76271	2.53869	0.674696	0.498581	0.663609	0.828783	301.969	1.09261
1972	174.904	192.231	6644.77	9.35223	2.85452	1.66308	0.582614	0.305223	0.822173	0.706329	185.973	1.06329
1973	288.391	260.834	6918.03	7.51663	4.26839	2.15783	0.505538	0.567859	0.712926	0.757479	289.997	1.00557
1974	232.315	216.862	6800.36	7.75024	3.13388	2.27799	0.726892	0.404359	0.706075	0.780566	231.759	0.997609
1975	527.381	334.747	7484.93	6.28688	4.82915	4.15818	0.861057	0.768132	0.338594	0.906623	528.807	1.0027
1976	26.7028	43.0592	6546.6	3.29159	2.26952	0.948336	0.417857	0.68949	0.711891	0.789887	29.675	1.1113
1977	61.4166	85.46	6540.8	6.17726	1.87955	1.24755	0.663751	0.304269	0.798041	0.73191	60.6733	0.987899
1978	213.623	205.053	6927.44	7.17394	3.67299	2.12519	0.578599	0.51199	0.703763	0.783498	234.565	1.09804
1979	790.404	597.268	7142.85	19.6195	5.77213	2.49092	0.431541	0.294204	0.873039	0.660467	1181.6	1.49494
1980	397.872	322.85	7058.13	8.60402	4.89098	2.32237	0.474826	0.568453	0.730084	0.770006	409.371	1.0289
1981	269.699	257.901	6930.29	10.6267	3.74372	2.06138	0.550622	0.352294	0.806019	0.722959	343.517	1.27371
1982	32.0434	46.7403	6540.79	2.74239	2.18665	1.19922	0.548428	0.797352	0.56271	0.793769	30.123	0.940068
1983	194.931	185.576	6633.57	6.09818	3.51189	2.12241	0.60435	0.575891	0.65196	0.805447	190.396	0.976738
1984	416.564	338.352	7102.97	9.32991	4.61486	2.37594	0.514846	0.494631	0.745341	0.758529	428.509	1.02867
1985	644.874	454.315	7150.53	11.8865	4.5711	2.91601	0.637924	0.384562	0.754679	0.763161	663.671	1.02915
1986	604.82	407.057	7627.36	9.7833	4.20138	3.5651	0.848555	0.429444	0.635593	0.819799	613.816	1.01487
1987	767.707	508.43	7453.66	10.3106	6.49458	2.92798	0.450834	0.629894	0.716022	0.770793	821.28	1.06978
1988	753.02	514.238	7372.13	10.6268	6.45751	2.69461	0.417283	0.607664	0.746432	0.750841	774.552	1.02859
1989	57.4111	78.4437	6469.93	5.88304	1.59569	1.39004	0.871124	0.271236	0.76372	0.777463	54.6597	0.952075
1990	367.164	312.04	7001.13	8.97536	4.47094	2.26061	0.505624	0.498135	0.748131	0.749222	379.984	1.03492
1991	456.619	393.146	6933.4	12.9492	5.96661	1.79188	0.300318	0.46077	0.861623	0.688191	579.921	1.27003
1992	17.3569	28.1812	6583.85	2.05986	1.36609	1.07775	0.788931	0.663196	0.476784	0.856059	12.7035	0.731903
1993	496.673	403.767	6998.58	9.81766	6.66643	2.34811	0.352228	0.679025	0.760828	0.710283	643.736	1.2961
1994	46.73	69.0742	6560.26	5.21024	1.70392	1.17891	0.691879	0.327032	0.773733	0.721493	43.8404	0.938164
1995	272.369	262.106	6812.87	10.5866	2.87777	2.18376	0.758838	0.271831	0.793724	0.712563	278.681	1.02318
1996	36.0488	54.0155	6943.81	2.77445	1.84844	1.47903	0.800149	0.666237	0.466912	0.827698	31.7722	0.881366
1997	664.901	458.426	7080.14	9.82847	5.9196	2.81047	0.474775	0.60229	0.714048	0.77613	684.93	1.03012
1998	29.3731	43.5074	6482.41	2.75206	1.91355	1.18571	0.619642	0.695315	0.569154	0.870168	26.1557	0.890462
1999	86.7843	96.794	6911.05	3.64192	2.83105	1.90169	0.671727	0.777349	0.477834	0.878135	82.1307	0.946378
[truncated: 710 more rows]

## Sheet: WOC2
#	vol	ar	int	Elong	Emed	Eshort	flat	elo	anis	sphe	ElliVolume	EV_SV	RejecHyper				Failed sphericities
1	675.582	441.582	7342.54	8.71181	6.0338	3.04883	0.505291	0.692601	0.650035	0.81287	671.307	0.993671	27				6
2	29.3731	52.3828	6706.18	4.43128	2.41347	0.704277	0.291812	0.544643	0.841067	0.605382	31.5503	1.07412
3	1121.52	838.035	7139.54	28.7449	3.74255	2.97651	0.795317	0.130199	0.896451	0.595973	1341.3	1.19596
4	337.791	296.676	6914.21	9.9432	4.01558	2.09347	0.521336	0.403852	0.789458	0.735052	350.13	1.03653
5	590.133	398.682	7387.05	8.2848	5.75283	2.92515	0.508472	0.694383	0.646926	0.8209	583.983	0.989578
6	1273.73	675.37	7824.53	12.3855	5.65776	4.49861	0.795123	0.456804	0.636785	0.820275	1320.46	1.03669
7	866.507	624.602	7107.9	19.1481	5.51062	2.75602	0.500129	0.287789	0.856068	0.67698	1218.14	1.4058
8	498.008	359.649	7127.46	8.60956	4.98316	2.80011	0.561914	0.578794	0.674767	0.806449	503.211	1.01045
9	339.126	349.26	6687.07	10.6499	5.31303	1.60784	0.302622	0.498879	0.849029	0.620208	381.083	1.12372
10	562.095	443.521	6965.9	13.3473	4.60345	2.4457	0.531276	0.344899	0.816764	0.706384	629.46	1.11985
11	588.798	393.935	7010.87	7.3378	6.16206	3.12682	0.50743	0.83977	0.573876	0.831192	592.22	1.00581
12	679.588	458.331	7157.63	10.6277	5.17538	3.06239	0.591722	0.48697	0.711849	0.783986	705.556	1.03821
13	941.275	537.772	8037.05	8.45751	7.47957	3.72097	0.497484	0.88437	0.56004	0.840369	985.969	1.04748
14	272.369	258.782	6681.24	8.92949	2.78118	2.63741	0.948306	0.31146	0.704641	0.730323	274.361	1.00731
15	349.807	275.877	6783.71	6.7387	4.56783	2.65542	0.581331	0.67785	0.605944	0.820259	342.38	0.978768
16	813.102	515.005	7455.57	12.3153	4.27856	3.88557	0.908148	0.34742	0.684492	0.790412	857.6	1.05473
17	94.7951	117.396	6580.39	4.99501	3.25406	1.31528	0.404196	0.651461	0.736682	0.730443	89.5503	0.944672
18	129.509	138.6	6714.67	5.30284	3.22052	1.77163	0.550108	0.60732	0.665908	0.805093	126.735	0.978582
19	718.307	458.135	7241.29	7.84096	6.71631	3.3033	0.491832	0.856568	0.578713	0.81635	728.679	1.01444
20	506.019	368.221	7376.36	9.91268	3.94888	3.08466	0.78115	0.398366	0.688816	0.79543	505.78	0.999527
21	433.921	356.901	6816.54	11.958	4.0456	2.31037	0.571081	0.338318	0.806793	0.734862	468.177	1.07894
22	951.957	562.9	7447.15	11.1028	5.83266	3.49863	0.599835	0.52533	0.684889	0.807224	949.047	0.996943
23	424.575	312.534	7141.43	6.23172	5.10512	3.41355	0.668652	0.819216	0.45223	0.833315	454.892	1.0714
24	534.057	386.755	7186.63	10.1997	4.44004	2.85787	0.64366	0.435312	0.719807	0.786512	542.132	1.01512
25	341.796	256.738	7061.41	6.12348	4.13166	3.36137	0.813565	0.674725	0.451068	0.871919	356.228	1.04222
26	668.906	439.298	7411.93	8.24673	6.32169	3.56823	0.564443	0.766569	0.567316	0.810771	779.214	1.16491
27	439.262	331.399	6848.67	8.65187	4.67102	2.83533	0.607006	0.539885	0.672287	0.803675	479.971	1.09268
28	106.811	114.153	6515.45	4.03661	2.97455	2.06602	0.694566	0.736895	0.488178	0.854899	103.911	0.972847
29	393.867	316.509	6846.22	9.12392	3.8115	2.74187	0.719368	0.417748	0.699485	0.778202	399.405	1.01406
30	691.604	432.096	7883.93	9.04796	4.9591	3.77126	0.760473	0.54809	0.583192	0.843416	708.808	1.02488
31	268.364	219.296	6969.78	5.66339	4.14847	2.53511	0.611094	0.732507	0.55237	0.858396	249.488	0.929663
32	212.288	221.89	6756.19	8.86768	3.81305	1.64957	0.432612	0.429994	0.813979	0.712851	233.637	1.10057
33	337.791	275.342	7002.54	8.20667	3.91429	2.54804	0.650959	0.476964	0.689516	0.80295	342.858	1.015
34	29.3731	43.6369	6638.27	2.6982	1.64645	1.32268	0.803352	0.610204	0.509791	0.87264	24.6133	0.837952
35	368.499	355.911	6830.38	11.0258	5.33799	1.82436	0.341769	0.484136	0.834537	0.650146	449.766	1.22053
36	283.05	283.3	6708.19	14.1119	3.16058	1.93407	0.611935	0.223965	0.862948	0.679677	361.337	1.27658
37	842.475	485.964	8050.02	8.05052	6.80713	3.69117	0.54225	0.845551	0.5415	0.864441	847.306	1.00573
38	301.742	252.177	6773.68	6.3727	4.20402	2.7284	0.648998	0.659692	0.571861	0.811093	306.186	1.01473
39	473.976	344.659	7060.41	8.19887	4.91131	2.89375	0.589201	0.599022	0.647056	0.818734	488.09	1.02978
40	2202.99	1212.1	7733.02	25.946	7.69243	4.04861	0.526311	0.296478	0.84396	0.660302	3384.77	1.53645
41	562.095	382.09	7249.97	8.11819	5.15571	3.44683	0.668546	0.635082	0.575419	0.827398	604.304	1.07509
42	259.018	225.83	6936.41	6.13967	4.45091	2.36661	0.531713	0.724943	0.614538	0.81012	270.9	1.04587
43	790.404	611.542	7018.36	19.9989	4.57038	2.93199	0.64152	0.228532	0.853393	0.639544	1122.56	1.42024
44	464.63	337.238	7172.65	6.87085	6.04741	2.69223	0.445187	0.880155	0.608167	0.821297	468.577	1.00849
45	420.57	314.235	7110.97	7.36941	4.65705	3.01339	0.64706	0.631943	0.591095	0.824227	433.199	1.03003
46	336.456	302.691	6725.54	9.03684	3.48226	2.49776	0.717283	0.38534	0.723602	0.723195	329.244	0.978565
47	548.744	385.865	7083.29	9.13167	4.77215	3.09022	0.647552	0.522593	0.661594	0.802988	564.082	1.02795
48	121.498	139.883	6582.49	6.04599	2.58501	1.91039	0.739025	0.427557	0.684024	0.760761	125.066	1.02937
49	312.423	260.411	7267.73	8.15491	3.21009	2.82546	0.880181	0.393639	0.653527	0.807796	309.823	0.991678
50	379.18	304.974	7017.83	8.78727	4.30812	2.40683	0.558672	0.490269	0.7261	0.784881	381.659	1.00654
51	536.727	389.934	7049.2	8.45128	5.91869	2.61752	0.442246	0.70033	0.690281	0.783914	548.436	1.02181
52	846.48	514.73	7621.01	10.4319	5.77175	3.48853	0.604414	0.553279	0.665591	0.81349	879.836	1.0394
53	1148.22	623.34	7673.79	10.7339	6.21972	4.51494	0.725907	0.579447	0.579376	0.830475	1262.61	1.09962
54	327.11	268.333	7158.51	7.51007	3.43199	3.00576	0.875807	0.456986	0.599769	0.806685	324.514	0.992065
55	428.581	329.996	6977.26	9.24509	4.25701	2.63825	0.619743	0.460461	0.714633	0.79362	434.931	1.01482
56	735.664	499.912	7113.93	10.2315	6.31687	2.80508	0.444062	0.617393	0.725839	0.761473	759.409	1.03228
57	814.437	572.294	7042.92	16.6514	4.79637	2.71652	0.56637	0.288046	0.83686	0.707053	908.797	1.11586
58	1028.06	592.336	7430.41	9.8686	6.45674	4.03247	0.624537	0.654271	0.591383	0.80714	1076.29	1.04691
59	696.944	535.744	6817.59	12.6924	6.04476	2.54972	0.421806	0.476251	0.799114	0.680054	819.414	1.17572
60	347.137	263.653	6992.82	6.70535	4.04791	3.02899	0.748286	0.603683	0.548272	0.860988	344.38	0.992059
61	178.909	178.327	6650.97	6.50294	2.81132	2.17298	0.772941	0.432316	0.665846	0.794428	166.405	0.930107
62	879.859	540.81	7556	9.93855	6.69746	3.31675	0.495225	0.673887	0.666275	0.796826	924.771	1.05104
63	782.393	474.759	7555.11	9.40962	5.06069	3.93515	0.777591	0.537821	0.581795	0.835275	784.93	1.00324
64	78.7734	106.633	6480.12	6.89586	1.9015	1.46978	0.772962	0.275744	0.78686	0.709927	80.7283	1.02482
65	484.657	344.209	7506.28	7.47258	5.32107	3.10323	0.583196	0.71208	0.584718	0.834139	516.858	1.06644
66	272.369	225.083	7156.19	6.31757	3.38772	3.00926	0.888286	0.536238	0.523668	0.84521	269.778	0.990487
67	397.872	327.819	6714.76	10.3395	3.66095	2.8156	0.76909	0.354075	0.727684	0.752317	446.429	1.12204
68	348.472	283.262	6960.1	7.90817	3.85277	2.68322	0.696439	0.487188	0.660703	0.796706	342.447	0.982711
69	68.0923	93.5724	6428.73	6.46044	2.09138	1.35341	0.647141	0.32372	0.790507	0.723414	76.5974	1.12491
70	226.974	186.49	6875.48	4.53825	3.80579	3.06602	0.805621	0.838602	0.324404	0.905753	221.818	0.977284
71	329.78	288.485	6719.64	8.41203	4.32267	2.24012	0.518227	0.513867	0.7337	0.752517	341.203	1.03464
72	54.7408	70.4441	6633	4.02492	1.81411	1.52705	0.841764	0.450719	0.620601	0.813453	46.705	0.853203
73	249.672	222.273	6667.87	7.5497	3.30295	2.37331	0.718544	0.437494	0.685641	0.804497	247.899	0.9929
74	672.912	438.668	7233.51	8.75322	5.94944	3.19812	0.53755	0.679685	0.634635	0.815774	697.633	1.03674
75	100.136	111.155	6665.53	5.27283	2.16635	2.06218	0.951912	0.410852	0.608905	0.834286	98.6707	0.98537
76	634.193	406.459	7451.38	8.54944	4.60651	3.9322	0.853618	0.538808	0.540064	0.848421	648.684	1.02285
77	527.381	355.232	7427.55	6.64353	5.93264	3.30925	0.557805	0.892996	0.501883	0.854918	546.343	1.03595
78	678.252	476.989	7000.7	9.64085	6.15517	2.72263	0.442332	0.638446	0.717595	0.754288	676.757	0.997795
79	372.505	290.266	6789.11	7.7767	4.21142	2.74254	0.651216	0.541543	0.647339	0.814844	376.241	1.01003
80	931.929	567.516	6900.81	10.7436	5.94082	3.4883	0.587175	0.552965	0.675313	0.78941	932.604	1.00072
81	894.545	542.481	7398.99	9.93941	6.49158	3.36415	0.518233	0.653116	0.661534	0.803286	909.234	1.01642
82	1293.75	832.995	7151.24	17.1444	7.48254	2.71459	0.36279	0.436443	0.841663	0.671258	1458.69	1.12749
83	538.062	377.54	7030.97	9.64512	3.68592	3.64254	0.988231	0.382154	0.622344	0.812577	542.433	1.00812
84	906.562	533.03	7045.23	9.39229	6.23214	3.78169	0.606804	0.663537	0.597363	0.825436	927.219	1.02279
85	234.985	226.873	6704.27	9.12407	3.35999	2.05023	0.610189	0.368256	0.775295	0.7495	263.28	1.12041
86	421.905	307.304	7083.2	7.35297	4.49919	2.99069	0.664718	0.611887	0.593267	0.843811	414.436	0.982298
87	837.134	495.601	6988.36	8.56358	6.30069	3.69575	0.586562	0.735754	0.568434	0.840073	835.285	0.997791
88	237.655	205.362	6753.19	6.07989	3.43393	2.72601	0.793845	0.564801	0.551635	0.842105	238.398	1.00312
89	411.224	302.903	7186.64	6.88613	4.73068	3.27041	0.69132	0.686987	0.525072	0.841226	446.261	1.0852
90	477.981	332.76	7290.88	7.26366	5.18868	3.05154	0.588115	0.714334	0.579889	0.852847	481.749	1.00788
91	707.626	450.644	7150.75	10.2938	4.76272	3.51962	0.738994	0.462679	0.658083	0.822056	722.795	1.02144
92	789.069	541.373	7109.54	12.4463	5.64037	2.93929	0.521117	0.453177	0.763842	0.734034	864.328	1.09538
93	849.151	523.256	6995.51	8.82411	6.63295	3.64605	0.549688	0.751685	0.586808	0.803209	893.901	1.0527
94	365.829	321.838	6678.16	9.39964	4.96262	1.99764	0.402537	0.527959	0.787477	0.723248	390.326	1.06696
95	441.932	333.975	7247.15	7.91331	5.22411	2.55377	0.488844	0.660168	0.677281	0.799901	442.223	1.00066
96	271.034	233.962	6917.59	6.42019	3.98567	2.50369	0.628173	0.620802	0.610029	0.809132	268.36	0.990134
97	696.944	465.131	6975.88	8.90138	5.83853	3.36208	0.575843	0.655913	0.622297	0.786518	731.908	1.05017
98	608.825	418.291	7399.26	9.9886	5.06254	2.89007	0.570873	0.506832	0.710663	0.79741	612.168	1.00549
99	472.64	324.568	7383.4	7.18636	4.90206	3.23895	0.660733	0.682134	0.549291	0.864742	477.949	1.01123
100	515.365	368.984	7143.08	7.39649	5.8724	2.89102	0.492307	0.793944	0.609136	0.808464	525.994	1.02062
101	897.216	567.807	7533.51	12.547	5.74158	3.0461	0.530533	0.457606	0.757225	0.766211	919.187	1.02449
102	251.007	219.246	6835.07	6.56677	3.19075	2.88802	0.905122	0.485893	0.560207	0.809319	253.474	1.00983
103	447.273	345.235	6962.71	8.07828	5.17285	2.59616	0.501881	0.640341	0.678625	0.777263	454.431	1.01601
104	1109.5	606.463	7917.84	9.51258	6.7423	4.41445	0.654739	0.708777	0.535936	0.830756	1185.96	1.06891
105	109.482	125.815	6675.22	5.52544	2.79771	1.64365	0.587497	0.506332	0.702531	0.785438	106.431	0.972131
106	340.461	272.441	7578.87	7.4687	3.91857	2.80374	0.715501	0.524665	0.624602	0.822355	343.716	1.00956
107	1698.3	875.156	8416.75	18.2075	5.53962	4.88366	0.881587	0.30425	0.731777	0.768874	2063.31	1.21493
108	411.224	303.802	7682.68	7.18924	4.46936	3.22001	0.720463	0.621673	0.552107	0.834253	433.385	1.05389
109	969.313	578.518	7861.53	11.8139	5.99735	3.41553	0.569507	0.507651	0.710889	0.793578	1013.68	1.04577
110	365.829	321.959	7021.28	11.5942	3.28331	2.44908	0.745919	0.283185	0.788767	0.720832	390.521	1.0675
111	52.0706	69.9369	6706.15	4.63191	1.79682	1.44351	0.803371	0.387922	0.688355	0.810605	50.3238	0.966453
112	404.548	332.471	7007.54	11.3518	3.69288	2.47019	0.668905	0.325314	0.782396	0.747733	433.758	1.0722
113	455.284	309.861	7406.78	6.47075	5.01997	3.33907	0.665158	0.775794	0.483974	0.883177	454.329	0.997903
114	560.76	413.503	7205.44	10.137	5.27556	2.5624	0.485712	0.520428	0.747222	0.763004	574	1.02361
115	735.664	465.261	6998.93	10.1052	4.79772	3.69678	0.770529	0.474778	0.63417	0.820221	750.741	1.02049
116	506.019	343.816	6981.44	6.42811	5.73957	3.33417	0.58091	0.892886	0.481314	0.857252	515.274	1.01829
117	632.858	445.968	7145.97	10.3559	5.08424	2.90323	0.571025	0.490952	0.719654	0.766627	640.299	1.01176
118	520.706	359.092	7291.84	7.98955	5.07466	3.02153	0.595416	0.635161	0.621815	0.835385	513.151	0.985491
119	695.609	465.132	7269.8	8.71091	6.77033	2.83254	0.418375	0.777224	0.674829	0.785746	699.74	1.00594
120	1032.07	633.861	7157.83	12.1125	6.76823	3.17076	0.468478	0.558782	0.738223	0.755893	1088.83	1.055
121	616.836	387.304	7155.14	7.52456	5.2613	3.73206	0.709341	0.699218	0.504016	0.875544	618.887	1.00332
122	412.559	321.413	6997.9	7.98171	4.93325	2.54852	0.516601	0.618069	0.680705	0.791977	420.345	1.01887
123	475.311	330.884	7405.8	7.53007	4.882	3.10311	0.635622	0.648334	0.587905	0.852187	477.84	1.00532
124	140.19	157.62	6690.91	6.2941	3.29645	1.63921	0.497264	0.523737	0.739565	0.732674	142.463	1.01621
125	325.775	244.847	6995.75	5.92526	4.48656	2.98726	0.665825	0.757192	0.495843	0.886641	332.646	1.02109
126	803.756	466.797	7724.15	9.39042	4.79608	4.28666	0.893786	0.510741	0.543507	0.868981	808.685	1.00613
127	393.867	296.62	7076.91	6.92901	4.65132	2.96626	0.637724	0.671282	0.571907	0.831572	400.446	1.0167
128	343.132	270.123	6915.18	6.81306	4.23897	2.95652	0.697463	0.622182	0.566051	0.827966	357.661	1.04234
129	612.83	392.259	7069.51	8.29467	4.85352	3.66493	0.755108	0.585138	0.558158	0.857318	618.032	1.00849
130	861.167	549.09	7195.58	12.1158	5.51092	3.20124	0.580891	0.454852	0.73578	0.771279	895.334	1.03967
131	373.84	275.004	7548.51	6.75614	4.47715	3.02265	0.675129	0.662678	0.552607	0.868611	382.98	1.02445
132	1328.47	707.662	7952.73	12.8749	6.43682	4.10372	0.637539	0.499952	0.681261	0.807254	1424.56	1.07233
133	380.516	306.549	7086.12	9.03084	4.20862	2.53631	0.602646	0.466028	0.71915	0.783323	403.793	1.06117
134	325.775	272.621	6750.05	7.14769	4.50274	2.41381	0.536077	0.629957	0.662294	0.793651	325.413	0.998889
135	153.541	148.455	6666.05	4.9438	2.74579	2.57906	0.939277	0.5554	0.478325	0.848301	146.649	0.955108
136	508.689	361.795	6812.1	7.28209	4.85433	3.66299	0.754583	0.666612	0.496986	0.816532	542.387	1.06624
137	379.18	299.475	7120.29	9.12283	3.57919	2.75107	0.768629	0.392333	0.698441	0.797104	376.274	0.992335
138	44.0597	56.9396	6531.7	3.13706	1.76164	1.55967	0.885348	0.561558	0.502826	0.851842	36.1045	0.819444
139	447.273	324.63	7347.12	7.94977	4.64802	2.95618	0.63601	0.584673	0.628142	0.83344	457.554	1.02299
140	351.142	277.203	7056.78	7.48165	4.24248	2.63325	0.620687	0.567052	0.648039	0.821774	350.106	0.997047
141	295.066	259.335	6938.78	7.9235	3.49031	2.54357	0.72875	0.440502	0.678984	0.765915	294.655	0.998605
142	674.247	451.175	7244.79	10.0844	5.55056	2.9787	0.536648	0.55041	0.704623	0.794533	698.396	1.03582
143	57.4111	79.5913	6510	5.78802	1.78433	1.38459	0.77597	0.30828	0.760784	0.751574	59.8983	1.04332
144	313.758	254.512	6945.99	6.17223	5.13626	2.51138	0.488951	0.832157	0.593116	0.827363	333.496	1.06291
145	539.398	390.287	7306.69	8.88958	5.61177	2.7797	0.495335	0.631275	0.687308	0.784781	580.855	1.07686
146	724.982	490.979	7330.36	9.73967	6.29153	2.85902	0.454424	0.64597	0.706456	0.767638	733.849	1.01223
147	424.575	311.4	7011.13	8.20679	3.82383	3.26802	0.854646	0.465935	0.60179	0.83616	429.582	1.01179
148	911.902	522.726	7410.39	8.54156	6.25283	4.18278	0.668942	0.732048	0.510302	0.848573	935.766	1.02617
149	190.925	190.791	6449.85	6.12816	3.98724	2.05058	0.514284	0.650642	0.665385	0.767328	209.878	1.09927
150	755.691	447.472	6963.27	7.06668	5.96979	4.35059	0.728768	0.844781	0.384351	0.867273	768.797	1.01734
151	667.571	451.606	7221.21	10.3072	5.64194	2.87783	0.510078	0.547378	0.720794	0.787346	701.007	1.05009
152	308.418	246.242	7059.91	5.85726	4.65116	2.92856	0.629642	0.794084	0.500012	0.841467	334.194	1.08357
153	467.3	359.703	7257.74	10.7859	4.26598	2.63165	0.616893	0.395513	0.756011	0.768982	507.216	1.08542
154	755.691	472.385	7748.7	10.1894	5.25792	3.53147	0.671647	0.516021	0.653416	0.822862	792.509	1.04872
155	647.544	420.605	7345.69	8.20289	5.85194	3.15602	0.539313	0.7134	0.615254	0.828686	634.593	0.979999
156	696.944	471.675	7090.11	8.96308	6.67822	2.82891	0.423603	0.74508	0.684382	0.774906	709.293	1.01772
157	958.632	619.046	6946.89	11.1835	7.2509	3.2474	0.447862	0.648357	0.709626	0.73519	1103.05	1.15065
158	806.426	520.251	7279.23	10.8474	6.01014	3.07926	0.512343	0.554064	0.716129	0.780372	840.899	1.04275
159	739.669	463.018	7363.73	8.88214	5.85919	3.54217	0.604549	0.659659	0.601203	0.823869	772.17	1.04394
160	44.0597	68.2617	6455.58	17.5577	1.52211	1.09326	0.718253	0.0866916	0.937733	0.722705	122.384	2.77768
161	363.159	270.681	6826.49	6.55503	4.17408	3.43019	0.821783	0.636775	0.476709	0.862891	393.135	1.08254
162	703.62	432.839	7494.3	9.32216	4.66696	3.87076	0.829397	0.500631	0.584778	0.852295	705.401	1.00253
163	758.361	479.669	7281.56	8.82203	6.5174	3.18766	0.489101	0.738764	0.63867	0.809979	767.721	1.01234
164	870.513	530.228	6919.33	10.2918	5.50481	3.80301	0.690853	0.534872	0.630482	0.805433	902.508	1.03675
165	419.235	353.297	6881.28	11.8446	3.73781	2.49498	0.667498	0.315571	0.789357	0.722011	462.691	1.10366
166	247.001	215.549	6796.05	5.53477	4.26715	2.40936	0.56463	0.770973	0.564686	0.823667	238.357	0.965005
167	472.64	322.747	7388.06	7.51486	4.06808	3.7844	0.930266	0.541338	0.496411	0.870297	484.615	1.02533
168	532.722	354.233	7591.71	6.57339	6.04444	3.33238	0.551313	0.919532	0.49305	0.859047	554.612	1.04109
169	364.494	320.061	6800.5	6.64105	5.86831	2.21071	0.376719	0.883642	0.667115	0.72662	360.885	0.9901
170	576.782	414.023	7043.64	9.98229	4.79949	3.00426	0.625955	0.4808	0.699041	0.7763	602.908	1.0453
171	540.733	360.344	7555.15	7.67056	4.90428	3.44353	0.702147	0.639364	0.551072	0.854164	542.619	1.00349
172	76.1031	91.4261	6549.14	4.56132	2.23268	1.71916	0.770001	0.48948	0.6231	0.831016	73.3368	0.963651
173	387.191	283.833	7022.65	5.94472	4.91871	3.23654	0.658005	0.827408	0.455561	0.856483	396.417	1.02383
174	209.617	243.733	6697.2	13.1635	3.46144	1.45056	0.419062	0.262958	0.889804	0.623693	276.855	1.32076
175	699.615	458.497	7273.66	10.1292	5.51964	3.04125	0.550987	0.544921	0.699756	0.799971	712.242	1.01805
176	397.872	283.621	7281.59	6.9108	4.05562	3.36422	0.829521	0.586853	0.513193	0.882554	394.965	0.992692
177	668.906	415.593	7649.68	7.96307	5.95274	3.44375	0.578516	0.747543	0.567534	0.858099	683.782	1.02224
178	416.564	320.788	7026.05	8.10434	4.78798	2.57892	0.538624	0.590792	0.681785	0.797225	419.175	1.00627
179	596.809	435.335	7455.74	12.0939	4.15689	2.92445	0.703518	0.343718	0.758188	0.754764	615.838	1.03188
180	396.537	329.794	6931.63	10.0859	4.3965	2.20744	0.50209	0.435906	0.781136	0.745333	410.015	1.03399
181	38.7191	53.2402	6650.48	2.70679	1.83626	1.58643	0.863945	0.67839	0.413908	0.901204	33.0292	0.853047
182	265.693	223.211	6881.02	6.30899	3.2114	3.02867	0.943101	0.50902	0.519943	0.832771	257.037	0.967419
183	117.493	125.004	6501.5	5.09937	2.42896	2.16351	0.890715	0.476325	0.57573	0.840691	112.25	0.955376
184	411.224	318.247	6898.4	8.23133	4.56245	2.63213	0.576912	0.554279	0.68023	0.799285	414.061	1.0069
185	416.564	342.276	6837.14	11.2031	3.837	2.39262	0.623565	0.342496	0.786431	0.739676	430.814	1.03421
186	907.897	535.814	7600.65	10.4655	6.05332	3.55599	0.587446	0.578408	0.660217	0.820989	943.631	1.03936
187	648.879	419.381	7573.37	8.28454	5.8603	3.5295	0.602273	0.707378	0.573965	0.833534	717.779	1.10618
188	423.24	355.561	6902.26	12.1188	3.76261	2.30922	0.61373	0.310478	0.80945	0.722717	441.064	1.04211
189	226.974	255.79	6584.43	18.5873	3.22148	2.0865	0.647682	0.173316	0.887746	0.620342	523.333	2.30569
190	40.0543	54.4116	6764.23	2.89001	1.86616	1.57996	0.846635	0.645728	0.453305	0.900003	35.6929	0.891114
191	556.754	423.884	7075.51	9.51579	5.99315	2.36702	0.394954	0.629811	0.751254	0.737535	565.445	1.01561
192	337.791	267.975	6923.46	6.07394	4.93416	2.72152	0.551567	0.812349	0.551935	0.833398	341.652	1.01143
193	809.096	474.738	7219.28	7.66449	5.75147	4.57123	0.794793	0.750405	0.403583	0.855061	844.08	1.04324
194	612.83	454.24	7173.07	9.45483	6.66072	2.41494	0.362564	0.704478	0.744582	0.736398	637.043	1.03951
195	749.015	465.042	7579.32	8.55588	5.98856	4.02981	0.672919	0.699935	0.529001	0.829235	864.889	1.1547
196	22.6974	38.1073	6478.82	3.30954	1.48892	0.902577	0.606194	0.449888	0.72728	0.72592	18.63	0.820797
197	475.311	359.874	7094.2	8.11103	5.52338	2.53186	0.45839	0.680971	0.68785	0.779384	475.126	0.999612
198	682.258	445.464	7010.14	9.63619	5.58296	3.17541	0.568769	0.579374	0.67047	0.810301	715.58	1.04884
199	58.7463	76.1096	6459.3	3.3985	2.46258	1.52021	0.617324	0.724609	0.552681	0.822327	53.2931	0.907174
200	361.824	285.537	6735.69	7.98607	4.04161	2.74397	0.67893	0.506083	0.656405	0.815226	370.985	1.02532
201	530.052	345.898	7630.1	6.92336	5.37583	3.44425	0.640693	0.776477	0.502517	0.881071	536.965	1.01304
202	17.3569	33.1415	6471.38	4.16542	1.06488	0.860291	0.807876	0.255648	0.793468	0.730161	15.9843	0.920922
203	62.7517	79.7448	6462.38	3.95641	2.31745	1.55524	0.671099	0.585745	0.606907	0.82797	59.7307	0.951858
204	40.0543	57.7978	6578.33	3.66874	1.91019	1.26447	0.661959	0.520666	0.655341	0.798066	37.1183	0.9267
205	612.83	447.236	7077.06	10.8151	5.7886	2.4717	0.426994	0.535233	0.771459	0.748457	648.168	1.05766
206	662.231	482.728	6946.53	15.2309	3.68856	3.17006	0.859432	0.242176	0.791867	0.728285	746.001	1.1265
207	208.282	201.791	6892.72	7.30766	2.99522	2.2596	0.754403	0.409874	0.69079	0.774652	207.17	0.994659
208	158.882	171.133	6640.5	6.2201	3.21131	2.05894	0.641153	0.516279	0.668987	0.742962	172.27	1.08427
209	822.448	547.77	7288.12	14.4687	4.17558	3.37096	0.807303	0.288594	0.767017	0.746999	853.08	1.03725
210	687.598	466.358	7525.95	10.1262	5.57205	2.94821	0.529108	0.550262	0.708852	0.779503	696.798	1.01338
211	449.943	331.937	7162.09	7.81976	5.04335	2.75503	0.546269	0.64495	0.647684	0.81742	455.122	1.01151
212	445.938	327.478	7093.1	8.35158	4.54287	2.80924	0.618383	0.543954	0.663628	0.824141	446.453	1.00116
213	771.712	518.29	6967.12	9.74659	6.66334	2.87773	0.431875	0.683658	0.704745	0.758618	782.857	1.01444
214	305.748	255.918	6844.21	6.72238	4.63307	2.29787	0.495972	0.689201	0.658176	0.805	299.783	0.98049
215	576.782	446.971	7008.28	11.883	5.07755	2.54343	0.500917	0.427297	0.78596	0.715601	642.815	1.11449
216	251.007	235.866	6936.72	8.48456	3.23499	2.24405	0.69368	0.381279	0.735514	0.760287	258.002	1.02787
217	461.959	329.252	7004.33	8.23249	4.2196	3.18811	0.755548	0.512555	0.61274	0.837669	463.901	1.0042
218	196.266	171.02	6999.8	4.21744	3.84995	2.88799	0.750136	0.912863	0.315228	0.889461	196.421	1.00079
219	554.084	363.475	7417.54	6.84455	5.82015	3.39509	0.583333	0.850334	0.503972	0.865085	566.524	1.02245
220	189.59	178.316	6856.72	6.28596	2.88783	2.42453	0.839569	0.45941	0.614294	0.82312	184.357	0.972398
221	795.745	504.026	7321.32	9.95139	5.73295	3.57681	0.623903	0.576095	0.640572	0.798717	854.763	1.07417
222	899.886	669.872	7107.94	16.1856	6.68221	2.68105	0.401222	0.412848	0.834357	0.644936	1214.63	1.34976
223	606.155	445.13	7242.67	10.2592	7.65798	2.73231	0.356793	0.746447	0.733673	0.74354	899.183	1.48342
224	468.635	382.39	6871.87	12.7423	3.47077	2.59979	0.749053	0.272382	0.795971	0.719873	481.617	1.0277
225	415.229	337.458	6921.87	10.2155	3.83341	2.53277	0.660709	0.375254	0.752066	0.753323	415.46	1.00055
226	1036.07	653.061	7392.46	11.326	7.96799	2.84872	0.35752	0.703514	0.74848	0.737108	1076.87	1.03938
227	750.35	499.088	7150.74	11.4074	5.08324	3.12203	0.614182	0.445607	0.726316	0.769934	758.323	1.01063
228	122.833	132.572	6502.7	4.70169	2.75603	2.19291	0.795678	0.586178	0.533591	0.798626	119.027	0.969018
229	397.872	328.987	7107.89	10.7093	3.98657	2.39822	0.601574	0.372253	0.776062	0.754729	428.883	1.07794
230	783.729	514.53	7317.07	11.3401	5.26139	3.16319	0.601207	0.463964	0.721061	0.770357	790.552	1.00871
231	222.969	233.158	6823.98	8.80654	4.38955	1.69786	0.386797	0.498441	0.807204	0.698822	274.927	1.23303
232	375.175	360.212	6773.33	14.1674	3.36946	2.06017	0.611425	0.237833	0.854583	0.647953	411.948	1.09801
233	192.261	194.245	6706.52	6.72016	3.81684	1.82388	0.477851	0.567968	0.728596	0.753103	195.96	1.01924
234	162.887	183.068	6726.52	8.36689	4.00436	1.66951	0.416922	0.478596	0.800463	0.696794	234.301	1.43842
235	49.4003	71.3873	6588.86	4.30916	2.24123	1.15161	0.513827	0.52011	0.732754	0.742499	46.5878	0.943067
236	25.3677	37.9662	6479.58	2.01785	1.62386	1.46651	0.903103	0.804744	0.273233	0.883778	20.1285	0.793468
237	623.512	450.218	6933.8	10.4112	4.39216	3.48121	0.792597	0.421868	0.665628	0.748737	666.804	1.06943
238	296.402	256.679	6892.61	8.62999	3.27737	2.49549	0.761429	0.379765	0.710836	0.784079	295.651	0.997468
239	536.727	351.619	7620.62	8.0166	4.45968	3.60705	0.808814	0.556306	0.550052	0.873618	540.175	1.00642
240	344.467	263.953	7081.2	5.54701	4.97605	3.17423	0.6379	0.89707	0.427759	0.84887	367.003	1.06542
241	185.585	188.131	6910.78	7.79051	2.64045	2.24782	0.8513	0.338932	0.711467	0.75724	193.684	1.04364
242	1002.69	684.872	7424.42	22.2636	4.00202	3.16755	0.791488	0.179756	0.857725	0.680362	1182.19	1.17902
243	58.7463	85.1436	6414.77	6.29744	1.85073	1.64472	0.888689	0.293885	0.738827	0.698634	80.2947	1.3668
244	666.236	429.415	7087.77	7.54953	6.63375	3.32477	0.501191	0.878698	0.559605	0.827694	697.477	1.04689
245	575.446	393.94	7238.63	8.04321	4.78721	3.69947	0.772784	0.595186	0.54005	0.81825	596.678	1.0369
246	112.152	124.845	6724.75	5.81412	2.58939	1.74904	0.675466	0.445362	0.699173	0.800831	110.299	0.983476
247	48.0651	70.9118	6536.28	4.9888	1.89637	1.1182	0.589651	0.380126	0.775858	0.722026	44.3125	0.921927
248	44.0597	63.8274	6422.42	4.44361	1.64555	1.30998	0.796075	0.370318	0.705199	0.78948	40.1236	0.910663
249	292.396	242.304	7029.05	6.90849	4.2037	2.46862	0.587248	0.608484	0.642669	0.826403	300.301	1.02704
250	1162.91	793.212	6977.34	23.7172	6.50423	3.21312	0.494005	0.274242	0.864523	0.652677	2076.22	1.78537
251	240.326	221.26	6757.37	6.68735	3.74941	2.2623	0.603374	0.560673	0.661705	0.788593	237.605	0.98868
252	92.1248	114.757	6624.36	6.94279	2.50277	1.42221	0.568256	0.360485	0.795153	0.714151	103.516	1.12365
253	170.898	168.865	6784.79	6.26807	3.31326	1.9445	0.586884	0.528593	0.689778	0.806433	169.155	0.989798
254	503.349	366.808	7259.16	9.80697	4.53587	2.79853	0.616978	0.462515	0.714639	0.797099	521.452	1.03597
255	373.84	283.496	6987.67	5.73249	4.53168	3.55479	0.78443	0.790526	0.379887	0.841939	386.817	1.03471
256	273.704	268.68	6690.55	7.71934	4.9169	1.76107	0.358167	0.636959	0.771862	0.703507	279.987	1.02295
257	276.374	249.948	6907.81	6.87962	4.59946	1.97094	0.428515	0.668564	0.71351	0.762452	261.236	0.945226
258	811.767	527.719	7524.13	11.7849	5.31994	3.10851	0.584314	0.45142	0.736229	0.769639	816.343	1.00564
259	285.72	229.644	6948.18	6.35954	3.56526	2.90885	0.815889	0.560615	0.5426	0.856832	276.266	0.966909
260	2292.44	1146.16	8241.42	20.8046	7.17008	4.27073	0.595632	0.344639	0.794722	0.719229	2668.54	1.16406
261	16.0217	28.6008	6418.25	3.17337	1.18002	0.768714	0.651442	0.371851	0.757761	0.764723	12.0577	0.752582
262	444.602	328.379	7040.18	8.445	4.4908	3.10762	0.691997	0.531771	0.632016	0.81334	493.674	1.11037
263	253.677	205.882	6951.24	5.9765	3.52177	2.83122	0.803921	0.589269	0.526275	0.882507	249.615	0.983985
264	732.993	440.825	8059.2	8.67934	5.48356	3.8755	0.706748	0.631795	0.55348	0.863468	772.62	1.05406
265	76.1031	86.2515	6510.72	5.24263	1.95053	1.60011	0.820347	0.372052	0.694788	0.793088	68.5395	0.900613
266	33.3786	48.3572	6528.88	2.83696	1.84807	1.36832	0.740406	0.651428	0.517679	0.85096	30.0504	0.900289
267	369.834	327.149	6928.75	9.86495	4.44046	2.11364	0.475997	0.450125	0.785742	0.719037	387.832	1.04866
268	307.083	250.781	7102.52	6.98722	4.05633	2.60786	0.642911	0.580536	0.626767	0.829705	309.607	1.00822
269	312.423	263.719	6963.45	7.5987	4.04942	2.35754	0.582192	0.53291	0.689744	0.792038	303.865	0.972606
270	149.536	142.712	6786.66	4.61401	2.93329	2.47247	0.842898	0.635737	0.464139	0.866808	140.169	0.937361
271	336.456	279.486	6979.19	6.14751	5.77412	2.23263	0.386661	0.939261	0.636825	0.788719	331.963	0.986646
272	129.509	135.297	6773.73	4.30031	3.54177	2.06855	0.584044	0.823608	0.518977	0.83116	131.969	1.019
273	644.874	437.83	7427.85	9.49653	5.56207	2.91703	0.52445	0.585695	0.692832	0.791214	645.404	1.00082
274	403.213	301.077	7201.8	7.8596	4.2639	2.84595	0.667452	0.542508	0.637902	0.832337	399.506	0.990806
275	516.7	399.749	7080.19	9.49267	5.30852	2.64169	0.497633	0.559223	0.721712	0.739993	557.612	1.07918
276	416.564	322.085	7214.98	7.47864	5.20885	2.59905	0.498967	0.696497	0.652471	0.797973	424.1	1.01809
277	839.805	543.144	7128.46	9.45423	7.27537	2.94864	0.40529	0.769536	0.688115	0.766776	849.554	1.01161
278	85.4491	40.9734	6494.5	2.57461	1.65977	1.21209	0.730275	0.644671	0.529213	0.8401	21.6962	0.253908
279	1037.41	581.122	8218.54	10.7476	5.26875	4.53568	0.860864	0.490224	0.577984	0.829094	1075.85	1.03706
280	492.668	325.977	7570.96	6.30358	5.04662	3.7356	0.740219	0.800597	0.407384	0.887806	497.78	1.01038
281	421.905	317.573	7222.7	7.9863	4.72373	2.65868	0.562836	0.591479	0.667094	0.817711	420.132	0.995798
282	396.537	330.111	6815.5	7.00059	5.75403	2.41978	0.420536	0.821935	0.654347	0.746526	408.291	1.02964
283	439.262	339.438	7175.11	8.30602	5.1947	2.4072	0.463395	0.625414	0.710186	0.783796	435.065	0.990445
284	588.798	395.371	7606.89	9.00272	4.61106	3.41956	0.7416	0.512185	0.620164	0.825216	594.612	1.00987
285	845.145	588.261	7015.04	12.7823	6.59449	2.52874	0.383463	0.515907	0.802169	0.710334	892.861	1.05646
286	319.099	272.853	6862.01	8.98172	4.31998	2.16232	0.500538	0.480975	0.759254	0.779353	351.438	1.10134
287	396.537	294.976	7191.22	6.85716	4.87529	2.924	0.599758	0.710978	0.573585	0.843142	409.459	1.03259
288	333.786	255.087	7075.48	6.40203	3.55081	3.51012	0.988539	0.554639	0.451718	0.865826	334.238	1.00136
289	672.912	430.961	7493.13	8.03094	5.80989	3.77629	0.649975	0.723438	0.529783	0.831469	738.055	1.09681
290	687.598	538.771	6867.74	14.0312	5.97075	2.45562	0.411274	0.425535	0.824989	0.668906	861.732	1.25325
291	543.403	377.891	7339.71	7.41991	5.4437	3.2978	0.605801	0.733661	0.555548	0.816964	557.963	1.02679
292	194.931	186.171	6862.41	6.69923	3.12046	2.41708	0.774591	0.465794	0.6392	0.806284	211.652	1.08578
293	439.262	334.834	7093.41	7.97701	5.22498	2.53403	0.484984	0.655005	0.682333	0.794997	442.411	1.00717
294	222.969	221.333	6705.86	8.43484	3.55877	1.96767	0.552907	0.421913	0.766721	0.742646	247.41	1.10962
295	708.961	474.604	7152.01	9.22775	6.54783	2.75089	0.420122	0.709581	0.701889	0.77851	696.234	0.982049
296	341.796	265.62	7216.74	6.12511	4.98375	2.6248	0.526672	0.813658	0.571469	0.844613	335.625	0.981945
297	37.384	60.8305	6324.93	6.21937	1.43874	0.991701	0.689285	0.231332	0.840547	0.643003	37.1704	0.994287
298	668.906	415.488	7695.4	8.47234	5.05807	3.90425	0.771884	0.59701	0.539177	0.859907	700.833	1.04773
299	1128.2	602.44	8365.23	8.87293	7.30362	4.31066	0.590209	0.823135	0.514179	0.848789	1170.14	1.03718
300	763.702	484.447	7072.49	8.25432	6.33632	3.54429	0.559361	0.767637	0.570614	0.807268	776.492	1.01675
301	611.495	429.543	7197.01	7.5348	7.28668	2.70902	0.371777	0.967071	0.640465	0.779301	623.02	1.01885
302	236.32	193.507	6900.48	5.30528	3.63569	2.86616	0.78834	0.685296	0.459753	0.89439	231.571	0.979905
303	664.901	443.109	7577.14	10.2335	4.38123	3.80215	0.867827	0.428127	0.62846	0.798656	714.064	1.07394
304	782.393	557.174	7427.99	16.9581	4.00993	2.95342	0.736527	0.236461	0.82584	0.706763	841.253	1.07523
305	518.035	379.358	7163.86	9.42989	5.00787	2.59795	0.518775	0.531063	0.724498	0.78673	513.901	0.99202
306	1323.13	788.468	7359.81	12.845	8.36882	3.02995	0.362052	0.651526	0.764114	0.72184	1364.34	1.03115
307	814.437	509.87	7590.77	10.048	5.69659	3.65656	0.641885	0.566937	0.636092	0.800055	876.71	1.07646
308	765.037	463.292	7787.29	9.17254	5.1753	4.25602	0.822372	0.564217	0.536004	0.842807	846.286	1.1062
309	137.52	144.999	7058.15	5.16993	3.21377	1.97541	0.614671	0.621627	0.617904	0.794338	137.482	0.999724
310	1631.54	899.15	7976.83	17.342	6.01902	4.15175	0.689771	0.347077	0.760596	0.726686	1815.29	1.11262
311	32.0434	46.5153	6462.38	2.5854	1.63701	1.47621	0.90177	0.633176	0.429021	0.852183	26.1709	0.816731
312	162.887	183.607	6706.74	9.39262	3.0993	1.50092	0.484277	0.329972	0.840202	0.695584	183.019	1.12359
313	379.18	307.961	6825.29	8.10666	4.99256	2.51012	0.502773	0.615858	0.690363	0.778359	425.548	1.12228
314	440.597	329.052	7463.78	8.94309	3.45429	3.39827	0.983781	0.386253	0.620012	0.810945	439.737	0.998048
315	862.502	562.523	7534.08	11.8476	6.55385	2.79501	0.426468	0.553181	0.764086	0.753441	909.071	1.05399
316	667.571	488.446	7072.36	10.7024	6.54114	2.38784	0.36505	0.611183	0.776888	0.724882	700.212	1.04889
317	25.3677	40.1006	6343.74	2.44898	1.69999	1.25195	0.736445	0.694161	0.488789	0.864801	21.8326	0.860647
318	926.589	578.573	7354.46	11.9938	5.62763	3.34888	0.595078	0.469211	0.720783	0.769573	946.829	1.02184
319	122.833	138.419	6696.62	5.68724	3.0478	1.72412	0.565693	0.535901	0.696845	0.757044	125.182	1.01913
320	58.7463	80.0173	6424.32	6.90399	3.70562	0.862077	0.23264	0.536737	0.875134	0.654491	92.3838	1.57259
321	168.228	44.1232	6674.83	3.98555	1.34032	1.07799	0.804283	0.336294	0.729525		24.1213	0.143385
322	761.031	495.033	7206.75	10.4516	5.93151	2.98184	0.502711	0.567519	0.714702	0.78428	774.324	1.01747
323	44.0597	61.5934	6613.09	3.1533	1.8654	1.49394	0.800869	0.59157	0.52623	0.84616	36.8094	0.835444
324	347.137	282.751	7128.11	7.35898	4.95173	2.40425	0.485537	0.672883	0.673291	0.800278	366.98	1.05716
325	1344.49	779.81	7648.14	11.0683	8.62389	3.82992	0.444106	0.779149	0.653975	0.73703	1531.31	1.13895
326	168.228	166.926	6648.8	5.26361	3.54318	2.1747	0.61377	0.673146	0.586843	0.812154	169.889	1.00987
327	165.558	162.726	6862.85	5.63049	3.28377	2.26613	0.690099	0.583212	0.597526	0.823395	175.506	1.06009
328	389.862	303.825	7119.86	7.43256	5.08737	2.57252	0.505669	0.68447	0.653885	0.804954	407.455	1.04513
329	511.36	411.155	7066.5	14.6363	3.76792	2.40619	0.638599	0.257436	0.835602	0.713682	555.842	1.08699
330	543.403	371.709	7374.88	6.82489	5.15364	4.06945	0.789626	0.755124	0.403734	0.833399	599.562	1.10335
331	204.277	189.274	6825.52	5.03899	4.44846	2.12879	0.478544	0.882808	0.577538	0.819876	199.882	0.978486
332	739.669	486.633	7488.41	11.0863	4.95529	3.42348	0.690873	0.446975	0.691197	0.784761	787.793	1.06506
333	173.569	178.141	6683.6	7.16254	2.60198	2.23306	0.858217	0.363276	0.68823	0.769252	174.325	1.00436
334	599.479	431.25	7377.66	9.69108	5.44803	2.62518	0.48186	0.56217	0.729113	0.763675	580.577	0.968469
335	520.706	375.387	7282.84	9.08797	5.10628	2.76244	0.54099	0.561872	0.696033	0.796795	536.974	1.03124
336	78.7734	90.9965	6701.1	3.53903	2.78995	1.72237	0.617347	0.788339	0.513322	0.872311	71.2353	0.904307
337	268.364	258.376	6870.29	11.2925	3.32903	1.94056	0.58292	0.294799	0.828155		305.578	1.13867
338	1042.75	688.171	7140.54	12.8173	8.12297	2.57518	0.317025	0.633749	0.799086	0.700182	1123.08	1.07704
339	77.4383	93.079	6666.78	4.66192	2.27423	1.6615	0.730579	0.487831	0.643601	0.824142	73.7885	0.952869
340	1396.56	853.947	7178.65	12.443	10.3799	2.86905	0.276405	0.834196	0.769424	0.69094	1552.19	1.11144
341	427.246	332.503	7021.17	8.69959	4.76517	2.5616	0.537568	0.547747	0.705549	0.783801	444.812	1.04112
342	579.452	426.86	6819.68	10.5458	5.46524	2.63698	0.482501	0.51824	0.749949	0.751009	636.625	1.09867
343	114.822	123.773	6734.88	5.15883	2.92505	1.71657	0.586851	0.566999	0.667256	0.810036	108.501	0.94495
344	259.018	217.137	6872.88	5.82363	3.37782	3.27923	0.970815	0.580019	0.436909	0.85108	270.203	1.04319
345	767.707	612.407	7114.23	18.7718	7.15569	2.34183	0.327268	0.381193	0.875248	0.629415	1317.65	1.71635
346	379.18	292.254	6834.41	7.20863	4.48581	2.82752	0.630324	0.622284	0.607759	0.823205	382.99	1.01005
347	754.356	479.773	7506.79	9.35976	5.83336	3.32199	0.569482	0.623238	0.645077	0.808131	759.751	1.00715
348	467.3	342.962	6896.97	8.08314	4.01367	3.50673	0.873695	0.496549	0.566168	0.812306	476.555	1.0198
349	769.042	471.062	7464.85	8.68767	6.16285	3.51968	0.571113	0.709379	0.594865	0.83334	789.364	1.02642
350	82.7788	96.0983	6670.48	4.14748	2.44704	1.8203	0.743876	0.590007	0.561108	0.845042	77.385	0.93484
351	391.197	322.834	7036.75	11.5258	3.61709	2.36057	0.652615	0.313825	0.795193	0.752918	412.228	1.05376
352	181.579	201.372	6703.54	10.3509	2.51929	1.74456	0.692479	0.243388	0.831459	0.686645	190.559	1.04946
353	540.733	378.035	7118.16	9.82087	4.12804	3.43807	0.832857	0.420334	0.649922	0.811107	583.845	1.07973
354	255.012	232.068	6959.28	9.87809	2.75535	2.48096	0.900414	0.278935	0.748843	0.782664	282.851	1.10916
355	691.604	458.233	7004.45	10.5291	4.43822	4.0321	0.908495	0.421522	0.61705	0.795626	789.258	1.1412
356	615.501	464.837	6973.4	11.6927	4.74226	2.95727	0.623598	0.405573	0.747085	0.720016	686.88	1.11597
357	42.7246	61.548	6457.94	3.11612	2.08016	1.42506	0.685071	0.667549	0.542682	0.827275	38.693	0.905638
358	121.498	132.606	6638.45	4.92502	2.82762	2.06417	0.730003	0.574133	0.580881	0.8085	120.41	0.991045
359	465.965	353.377	7239.51	9.00887	4.68966	2.635	0.561875	0.52056	0.70751	0.784697	466.317	1.00076
360	508.689	377.684	7222.25	10.3012	3.67317	3.23186	0.879856	0.356575	0.686265	0.778397	512.237	1.00697
361	248.337	211.972	7151.41	5.56095	3.76936	2.81503	0.746819	0.677826	0.493787	0.845593	247.165	0.995284
362	1372.53	861.65	7470.61	22.9312	5.4253	3.68659	0.679518	0.23659	0.839233	0.671085	1921.16	1.39973
363	126.839	140.874	6626.91	4.93357	4.10654	1.69616	0.41304	0.832367	0.656199	0.775109	143.944	1.13486
364	373.84	272.142	7325.21	5.75461	4.33295	3.66134	0.844999	0.752953	0.363755	0.879785	382.41	1.02292
365	142.86	152.975	6878.06	7.58968	3.32267	1.84554	0.555439	0.437788	0.756835	0.775708	194.95	1.36462
366	704.955	485.099	7515.01	12.621	4.38339	3.17421	0.724146	0.347308	0.748498	0.759187	735.58	1.04344
367	387.191	299.575	7130	7.92703	4.21661	2.81414	0.667394	0.531928	0.644995	0.817151	394.011	1.01761
368	226.974	216.802	6814.54	6.17836	4.54029	1.92462	0.423899	0.734869	0.68849	0.769164	226.147	0.996357
369	941.275	564.159	7734.9	10.1989	6.61661	3.40273	0.514271	0.648754	0.666364	0.799787	961.848	1.02186
370	102.806	133.34	6906	6.07797	3.52356	1.19389	0.338831	0.579727	0.80357	0.696333	107.101	1.04178
371	481.986	338.98	7275.26	7.19588	5.51689	3.02092	0.547578	0.766673	0.580187	0.84024	502.35	1.04225
372	445.938	325.685	7148.89	7.13306	5.33006	2.79057	0.523553	0.747234	0.608783	0.826734	444.416	0.996588
373	320.434	276.605	6653.38	9.28311	3.00485	2.69013	0.895264	0.323689	0.710213	0.757682	314.324	0.980931
374	530.052	360.827	7403.07	8.05714	4.98819	3.13112	0.627708	0.619102	0.611385	0.843994	527.124	0.994476
375	1016.04	627.047	7453.17	10.7959	7.65876	2.97517	0.388466	0.709411	0.724418	0.757033	1030.43	1.01416
376	648.879	423.444	7338.97	7.43717	6.83971	3.0339	0.44357	0.919666	0.592063	0.825251	646.45	0.996256
377	1297.76	773.647	8063.44	17.8361	6.46123	3.07466	0.475864	0.362255	0.827616	0.723658	1484.23	1.14369
378	20.0271	32.9361	6684.33	15.6314	4.31457	1.22895	0.284837	0.276019	0.921379	0.706695	347.183	17.3356
379	212.288	193.102	6906.48	5.88231	3.39425	2.63169	0.775336	0.577028	0.55261	0.829999	220.097	1.03679
380	720.977	581.343	6969.96	19.9093	5.86526	2.04683	0.348975	0.294599	0.897192	0.639357	1001.19	1.38865
381	93.46	115.121	6661.7	5.65976	2.39685	1.6252	0.678055	0.42349	0.71285	0.757069	92.3495	0.988119
382	1038.74	629.835	7507.7	15.0878	4.79851	3.87982	0.808547	0.318039	0.742851	0.763412	1176.61	1.13273
383	495.338	342.23	7032.58	8.38973	3.97617	3.66781	0.922447	0.473933	0.562822	0.850331	512.517	1.03468
384	515.365	374.957	6950.84	9.04852	5.11827	2.73707	0.534764	0.565648	0.697512	0.791809	530.976	1.03029
385	1172.26	713.203	7258.46	11.8013	7.82506	2.99761	0.383078	0.663068	0.745993	0.732117	1159.53	0.989142
386	720.977	475.87	7037.69	8.50056	7.13558	2.8378	0.397697	0.839426	0.666163	0.788804	721.021	1.00006
387	851.821	501.424	8099.74	8.35233	6.76375	3.74907	0.554289	0.809805	0.551134	0.840375	887.172	1.0415
388	303.077	242.122	7168.51	6.31729	3.62907	3.2064	0.883533	0.574466	0.49244	0.850492	307.916	1.01597
389	1117.51	677.223	7362.17	14.1347	6.10217	3.18965	0.522708	0.431716	0.774339	0.746932	1152.4	1.03122
390	42.7246	67.2826	6424.44	7.49687	2.22611	0.936357	0.420625	0.296938	0.8751	0.699254	65.457	1.53207
391	579.452	418.219	7014.76	13.1905	4.16427	3.36911	0.809051	0.315701	0.744581	0.768141	775.184	1.33779
392	2295.11	1218.74	8113.1	26.4028	7.91655	4.66482	0.589249	0.299838	0.823321	0.67581	4084.22	1.77953
393	502.014	361.815	7231.91	7.91601	5.58334	2.68279	0.4805	0.705323	0.661093	0.807674	496.68	0.989375
394	160.217	154.194	6762.28	5.3874	2.99856	2.28707	0.762722	0.556588	0.575478	0.843641	154.761	0.965944
395	372.505	303.899	7062.66	8.04584	4.79973	2.36693	0.493137	0.596548	0.70582	0.778503	382.879	1.02785
396	395.202	300.184	6896.46	6.20291	5.5975	2.81866	0.503557	0.9024	0.54559	0.82413	409.941	1.03729
397	41.3894	62.3161	6527.35	5.55821	1.48287	1.05381	0.710655	0.266789	0.810405	0.74172	36.382	0.879017
398	747.68	491.739	7213.49	10.2655	6.02335	2.96111	0.491605	0.586756	0.711548	0.78269	766.941	1.02576
399	775.718	514.469	6945.85	9.00056	7.01792	3.38446	0.482259	0.779721	0.623973	0.766659	895.48	1.15439
400	299.072	246.711	7247.17	7.38931	3.22109	2.9788	0.92478	0.435912	0.596877	0.826664	296.987	0.993029
401	722.312	464.996	7549.02	9.97901	5.73737	3.05498	0.53247	0.574944	0.69386	0.807783	732.652	1.01431
402	743.674	496.329	7317.47	9.93964	6.26193	2.88252	0.460324	0.629996	0.709998	0.772305	751.519	1.01055
403	1492.69	840.637	8017.66	19.6825	4.96147	4.03943	0.814161	0.252075	0.79477	0.73038	1652.34	1.10695
404	580.787	430.822	7149.52	11.6798	4.83701	2.59949	0.537416	0.414136	0.777437	0.746675	615.159	1.05918
405	511.36	360.617	7239.51	8.71599	4.40361	3.16218	0.718089	0.505233	0.637198	0.820246	508.394	0.994201
406	98.8005	112.782	6503.97	4.12423	3.39675	1.6715	0.492088	0.823609	0.594712	0.811792	98.0848	0.992755
407	563.43	391.206	7525.68	9.60145	4.89357	2.88648	0.589851	0.50967	0.699371	0.809879	568.094	1.00828
408	547.408	362.063	7285.14	7.28103	5.75177	3.24583	0.564319	0.789966	0.554208	0.859894	569.388	1.04015
409	188.255	167.982	7176.59	5.05428	3.18094	2.73057	0.858416	0.629356	0.459751	0.877415	183.889	0.976808
410	208.282	212.75	6712.96	7.1218	4.23453	1.76561	0.416956	0.594587	0.752084	0.731461	223.038	1.07084
411	42.7246	63.1757	6637.56	4.53584	1.72016	1.35726	0.78903	0.379238	0.70077	0.751188	44.3588	1.03825
412	489.997	411.809	6952.1	12.458	5.19485	2.12138	0.408361	0.41699	0.829717	0.695232	575.079	1.17364
413	584.792	374.512	7318.23	7.25631	5.17605	3.90135	0.753731	0.713317	0.462351	0.871802	613.788	1.04958
414	74.768	87.4404	6348.02	3.37438	2.61722	1.78616	0.682464	0.775615	0.470671	0.854967	66.076	0.883747
415	699.615	469.453	7131.6	8.59942	6.42914	3.19984	0.497709	0.747625	0.6279	0.782062	741.036	1.05921
416	1081.47	642.461	7587.46	10.5066	7.84914	3.18756	0.406103	0.747065	0.696615	0.771093	1101.11	1.01817
417	62.7517	88.217	6573.34	5.71317	1.76167	1.3698	0.777559	0.308353	0.760238	0.737342	57.7496	0.920288
418	395.202	305.384	7226.84	7.50044	4.88397	2.58552	0.529389	0.651158	0.655285	0.810761	396.731	1.00387
419	38.7191	55.9784	6401.21	3.09825	1.80345	1.44945	0.803707	0.582088	0.532172	0.845032	33.9244	0.876167
420	368.499	320.693	6761.73	8.44064	5.04467	2.18146	0.432428	0.597665	0.741553	0.730788	389.084	1.05586
421	588.798	425.767	7122.58	8.75295	5.9495	2.89565	0.486705	0.679714	0.66918	0.766273	631.641	1.07276
422	216.293	189.299	7007.18	4.92268	4.18833	2.44668	0.584167	0.850823	0.502978	0.857042	211.305	0.976937
423	420.57	295.534	7327.28	6.8287	4.48218	3.36912	0.75167	0.656373	0.506624	0.878582	431.949	1.02706
424	658.225	460.548	7081.85	12.0815	4.70044	2.89301	0.615476	0.38906	0.760543	0.763246	688.172	1.0455
425	862.502	559.01	7442.59	10.4915	7.15556	2.83395	0.396048	0.682032	0.729882	0.758209	891.176	1.03324
426	540.733	390.022	7187.99	7.99303	5.9624	2.89969	0.48633	0.745949	0.637223	0.788974	578.859	1.07051
427	16.0217	29.5424	6471.42	2.68051	1.05084	1.04609	0.99548	0.39203	0.609742	0.809289	12.3428	0.770381
428	498.008	354.699	7250.55	8.31219	4.56659	3.19124	0.698825	0.549385	0.616076	0.818511	507.407	1.01887
429	732.993	479.255	7580.68	10.8876	4.63725	3.68405	0.794446	0.42592	0.66163	0.790496	779.126	1.06294
430	558.09	363.26	7131.83	6.97245	4.73414	4.27072	0.90211	0.678978	0.387487	0.869807	590.494	1.05806
431	758.361	485.957	7288.35	10.6428	5.53241	3.43006	0.619994	0.519826	0.677711	0.798766	845.983	1.11554
432	484.657	351.148	7042.59	8.3231	4.95147	2.804	0.566296	0.594907	0.663106	0.80966	484.045	0.998738
433	66.7571	102.002	6504.84	7.76065	1.89036	1.242	0.657018	0.243583	0.839962	0.599876	76.3226	1.14329
434	1443.29	909.163	7095.6	14.2086	10.0909	2.66357	0.263957	0.710196	0.812539	0.662784	1599.68	1.10836
435	534.057	365.024	7391.26	8.3328	5.25728	3.10728	0.591043	0.630913	0.627103	0.834637	570.191	1.06766
436	787.734	502.947	7152.57	9.95412	6.22162	3.13109	0.503259	0.62503	0.685448	0.79224	812.251	1.03112
437	317.764	267.832	6984.99	8.37592	4.11009	2.25172	0.54785	0.490704	0.731168	0.790888	324.703	1.02184
438	1156.23	774.825	7188.97	13.6191	8.29367	2.62226	0.316176	0.608973	0.807457	0.666832	1240.68	1.07303
439	217.628	194.059	6888.81	4.9766	4.66009	2.19228	0.470436	0.936401	0.559483	0.84285	212.966	0.978579
440	142.86	158.409	6699.64	6.92157	2.55077	1.86343	0.730537	0.368525	0.730779	0.745477	137.809	0.964641
441	535.392	358.768	7696.89	8.13889	4.71763	3.36971	0.714282	0.57964	0.585973	0.853956	541.964	1.01227
442	389.862	290.469	7128.07	6.19295	5.13348	3.0598	0.596048	0.828924	0.505922	0.849663	407.467	1.04516
443	134.849	130.71	6970.49	4.11992	3.21319	2.35791	0.733823	0.779915	0.427681	0.902653	130.75	0.969599
444	411.224	323.26	6895.71	9.37431	3.59728	2.96397	0.823946	0.383738	0.68382	0.782166	418.673	1.01812
445	2196.31	1136.43	7317.57	16.4904	10.0942	3.48703	0.345449	0.612124	0.788542	0.705692	2431.35	1.10702
446	363.159	298.558	7083.7	7.99548	4.26715	2.60942	0.611514	0.533696	0.673638	0.780136	372.92	1.02688
447	476.646	370.586	7284.89	10.8174	4.39992	2.48163	0.564016	0.406744	0.77059	0.756797	494.758	1.038
448	200.271	184.93	6844.01	6.19034	3.10568	2.44041	0.785789	0.501698	0.605772	0.831772	196.526	0.981301
449	514.03	392.4	6899.04	9.83167	4.41549	2.85275	0.646078	0.449109	0.709841	0.755495	518.751	1.00919
450	416.564	321.9	7450.93	8.93668	3.8436	2.96167	0.770546	0.430093	0.668594	0.795435	426.127	1.02296
451	554.084	408.095	6975.41	9.8691	4.74235	2.8149	0.593567	0.480525	0.714776	0.765915	551.853	0.995973
452	343.132	288.037	7101.08	8.772	3.62178	2.64551	0.730445	0.412879	0.698415	0.774713	352.061	1.02602
453	918.578	542.058	8028.45	10.793	5.29195	3.89035	0.735145	0.490312	0.639549	0.817903	930.757	1.01326
454	52.0706	67.9303	6608.92	2.78122	2.58958	1.6056	0.620023	0.931096	0.422699	0.849342	48.4384	0.930246
455	415.229	323.241	7150.11	9.2262	4.09998	2.74315	0.669064	0.444385	0.702678	0.793277	434.654	1.04678
456	524.711	400.926	7128.02	8.72008	5.80267	2.42946	0.418679	0.665438	0.721395	0.750221	514.928	0.981355
457	1133.54	771.087	7073.47	12.8686	9.17819	2.45895	0.267912	0.713223	0.808919	0.662296	1216.54	1.07322
458	101.471	118.697	7106.92	4.47996	3.34543	1.76851	0.528636	0.746753	0.605239	0.793009	111.026	1.09416
459	1136.21	659.638	7432.88	10.9142	6.77335	3.58923	0.529904	0.620598	0.671143	0.77815	1111.44	0.978203
460	136.185	139.425	6741.12	5.23086	2.98017	2.08131	0.698388	0.569728	0.602109	0.834119	135.906	0.997957
461	220.299	211.482	6572.84	8.37345	2.91951	2.23883	0.76685	0.348664	0.732627	0.767	229.258	1.04067
462	288.391	260.93	6748.96	10.2998	2.76964	2.45654	0.886951	0.268902	0.761497	0.750297	293.539	1.01785
463	1036.07	600.092	7103.41	12.1189	5.66145	3.77401	0.666616	0.467158	0.688585	0.801995	1084.63	1.04687
464	615.501	421.436	7231.89	7.76489	6.79375	2.78421	0.409819	0.874932	0.641436	0.800688	615.228	0.999557
465	636.863	456.773	7105.21	9.45764	6.20231	2.62547	0.423305	0.655799	0.722397	0.754162	645.107	1.01294
466	444.602	323.522	7221.2	7.25074	5.57774	2.71662	0.487046	0.769265	0.625332	0.831576	460.212	1.03511
467	620.841	404.439	7516.83	7.9376	6.00896	3.14011	0.522571	0.757025	0.6044	0.836592	627.368	1.01051
468	412.559	314.773	7521.47	7.12012	4.55824	3.24525	0.711953	0.640192	0.544214	0.81252	441.186	1.06939
469	559.425	409.414	7197.78	8.346	6.43389	2.5423	0.395143	0.770895	0.695386	0.768154	571.831	1.02218
470	272.369	227.283	6767.47	5.56726	4.4074	2.85397	0.647541	0.791664	0.487365	0.841019	293.334	1.07697
471	656.89	460.398	7071.11	9.98257	6.06671	2.72844	0.449739	0.607731	0.72668	0.763191	692.147	1.05367
472	301.742	247.034	6907.44	5.31961	5.07458	2.65212	0.522628	0.953939	0.501444	0.8316	299.89	0.993862
473	220.299	255.435	6685.55	12.4015	2.85125	1.52046	0.533261	0.229912	0.877397	0.613365	225.203	1.02226
474	452.613	325.808	7282.83	7.02261	5.23302	2.97212	0.567955	0.745167	0.576778	0.835707	457.515	1.01083
475	650.214	421.894	7209.66	7.52767	5.39115	4.35856	0.808465	0.716178	0.420995	0.824885	740.924	1.13951
476	305.748	281.343	6781.95	10.5894	3.08373	2.37595	0.770479	0.29121	0.775628	0.728723	324.993	1.06294
477	296.402	253.87	7083.91	8.79501	3.23652	2.50711	0.774631	0.367995	0.71494	0.791272	298.934	1.00854
478	431.251	337.141	6682.45	6.8987	4.90809	3.15148	0.642099	0.711451	0.543178	0.782217	446.974	1.03646
479	448.608	352.618	7248.88	10.6941	4.09645	2.63938	0.644307	0.383059	0.753192	0.758047	484.329	1.07963
480	88.1194	104.8	6538.52	4.31923	3.00846	1.61591	0.537122	0.696527	0.62588	0.811376	87.9543	0.998127
481	50.7354	66.9641	6532.32	2.92298	2.38169	1.59487	0.669636	0.814818	0.454369	0.853965	46.5077	0.91667
482	515.365	348.913	7374.85	7.13896	5.09682	3.5875	0.703871	0.713944	0.497475	0.855215	546.782	1.06096
483	1632.88	973.542	7564.22	14.5728	11.5561	2.83385	0.245225	0.792989	0.805539	0.67293	1999.04	1.22424
484	859.832	512.702	7679.33	9.43448	5.94718	3.73219	0.627557	0.630366	0.604409	0.82715	877.166	1.02016
485	367.164	283.471	7152.96	7.16479	4.54792	2.65899	0.584662	0.634759	0.62888	0.827283	362.929	0.988466
486	456.619	358.928	7202.73	10.8817	3.8702	2.60771	0.673793	0.35566	0.760359	0.755396	460.024	1.00746
487	1078.8	673.095	7380.6	13.0188	5.40673	3.94419	0.729496	0.415303	0.697038	0.732601	1162.92	1.07798
488	540.733	364.448	7307	7.09069	6.02625	3.03597	0.503791	0.849882	0.571837	0.843829	543.402	1.00494
489	186.92	190.104	6796.99	8.12764	3.05355	1.85886	0.608754	0.3757	0.771292	0.757751	193.244	1.03383
490	578.117	425.325	7217.96	9.66653	5.52325	2.70814	0.490317	0.571379	0.719843	0.757657	605.655	1.04763
491	76.1031	107.521	6633.93	7.21134	1.80694	1.47001	0.813536	0.250569	0.796153	0.652547	80.2356	1.0543
492	161.552	163.682	6691.15	5.23566	3.60958	1.98993	0.551291	0.689421	0.619928	0.79971	157.526	0.97508
493	1140.21	709.449	7277.61	9.68808	9.27902	3.30728	0.356425	0.957777	0.658624	0.723141	1245.37	1.09223
494	566.1	391.872	7249.84	7.9467	5.7815	2.95775	0.511588	0.727535	0.627802	0.811072	569.217	1.00551
495	706.29	433.338	7187.55	7.56626	6.05879	3.79614	0.626551	0.800764	0.49828	0.85909	728.95	1.03208
496	339.126	283.637	7041.48	7.61611	4.68012	2.60076	0.555704	0.614502	0.658518	0.778968	388.31	1.14503
497	255.012	206.379	7074.42	5.13305	3.89526	3.07436	0.789256	0.758858	0.401066	0.89078	257.486	1.0097
498	97.4654	113.023	6683.7	4.60185	2.95065	1.7243	0.584378	0.641189	0.625304	0.789366	98.0733	1.00624
499	579.452	378.532	8654.03	7.01657	5.43529	3.72758	0.685811	0.774636	0.468746	0.851572	595.474	1.02765
500	213.623	193.77	6920.59	5.03684	4.36518	2.24298	0.513836	0.86665	0.554684	0.830863	206.574	0.967002
501	292.396	251.365	7154.22	8.65106	3.14566	2.45544	0.780581	0.363615	0.716169	0.791127	279.897	0.957254
502	576.782	393.542	7583.51	9.91161	4.0572	3.43967	0.847796	0.409338	0.652965	0.817313	579.397	1.00453
503	495.338	356.874	7051.31	8.44628	4.92536	2.87717	0.584154	0.58314	0.659357	0.814102	501.369	1.01218
504	819.777	501.852	7328.28	9.59237	5.73189	4.16787	0.727136	0.597547	0.565502	0.819847	959.9	1.17093
505	534.057	376.315	7184.6	7.81325	5.64654	2.9032	0.514156	0.722687	0.628426	0.814839	536.512	1.0046
506	1160.24	686.256	7498.88	10.94	8.1038	3.17621	0.391941	0.740752	0.709669	0.755983	1179.51	1.01661
507	602.149	432.702	7044.71	10.0868	5.22304	2.76509	0.529402	0.517807	0.725872	0.76272	610.207	1.01338
508	315.094	246.33	7016.22	6.01504	4.11039	2.97493	0.723759	0.683352	0.505418	0.860743	308.097	0.977796
509	502.014	375.628	7305.91	8.43215	5.45038	2.6434	0.484994	0.64638	0.68651	0.77821	508.881	1.01368
510	574.111	448.266	6978.32	14.4948	3.69173	2.61908	0.709446	0.254694	0.819308	0.708869	587.054	1.02254
511	340.461	301.28	7016.62	11.7769	2.91498	2.58431	0.886563	0.247516	0.780561	0.735944	371.621	1.09152
512	182.915	176.717	6927.36	6.57943	3.11101	2.1463	0.689907	0.472838	0.673786	0.819312	184.022	1.00605
513	615.501	403.511	7614.62	7.90537	5.85631	3.24343	0.553836	0.740801	0.589718	0.836822	628.984	1.02191
514	568.771	409.401	7539.44	10.6461	4.30625	3.04088	0.706156	0.40449	0.714367	0.775405	583.955	1.0267
515	273.704	232.214	7152.28	5.77629	4.88505	2.27514	0.465734	0.845707	0.606125	0.820504	268.915	0.982501
516	842.475	542.362	7462.27	10.8176	6.53745	2.92756	0.447813	0.604333	0.729372	0.769913	867.23	1.02938
517	377.845	299.137	6856.77	6.77819	5.36735	2.52161	0.469805	0.791856	0.627982	0.802459	384.272	1.01701
518	291.061	244.511	7236.69	6.4449	4.32676	2.46186	0.568985	0.671347	0.618014	0.821118	287.562	0.987978
519	373.84	315.974	7080.69	10.2145	3.72185	2.45498	0.659611	0.364369	0.759658	0.745213	390.943	1.04575
520	515.365	388.348	7110.74	7.68634	6.40943	2.51387	0.392214	0.833873	0.672943	0.762062	518.765	1.0066
521	782.393	489.05	7343.43	9.35864	5.66394	3.81542	0.673633	0.60521	0.592311	0.810817	847.153	1.08277
522	58.7463	84.2762	6581.91	6.69275	1.60054	1.30031	0.812418	0.239146	0.805714	0.722794	58.3454	0.993177
523	494.003	376.837	7220.75	9.976	4.75605	2.56038	0.538343	0.476749	0.743346	0.76525	508.858	1.03007
524	753.02	491.513	7144.08	9.35956	6.17045	3.1131	0.504518	0.659267	0.667388	0.785653	753.103	1.00011
525	369.834	304.738	6978.64	9.02435	3.64001	2.68	0.736261	0.403355	0.703026	0.770144	368.758	0.99709
526	559.425	404.744	7150.73	10.4538	4.71757	2.7551	0.584007	0.45128	0.736449	0.778052	569.136	1.01736
527	448.608	348.638	7115.49	7.70829	5.48798	2.51617	0.458488	0.711958	0.673576	0.772798	445.861	0.993878
528	758.361	327.08	6913.63	8.62428	4.39152	2.42673	0.552595	0.509205	0.718616	0.742001	384.989	0.50766
529	401.878	360.905	6752.24	10.8058	3.97622	2.39505	0.602342	0.367971	0.778355	0.688585	431.052	1.07259
530	1077.46	625.573	7933.31	9.8323	7.34066	3.6297	0.494466	0.746586	0.630839	0.791029	1097.36	1.01847
531	580.787	423.014	7464.7	9.60554	6.06996	2.49438	0.410939	0.631923	0.740318	0.763773	609.199	1.04892
532	507.354	408.765	6937.05	12.2915	4.26852	2.32717	0.545194	0.347273	0.810669	0.715374	511.445	1.00806
533	431.251	326.397	7207.63	7.73259	4.66979	2.78306	0.595972	0.60391	0.640086	0.805467	420.954	0.976123
534	335.121	293.129	7017.1	9.05776	3.8286	2.33972	0.611115	0.422687	0.741689	0.749073	339.87	1.01417
535	185.585	192.819	6695.53	8.73555	2.69622	1.8542	0.687705	0.308649	0.78774	0.738616	182.933	0.985712
536	18.692	31.5119	6533.21	2.17533	1.47955	1.1016	0.744549	0.680148	0.493597	0.866925	14.8514	0.79453
537	444.602	324.861	7196.37	8.09556	4.63045	2.93462	0.633766	0.571975	0.637502	0.82565	460.799	1.03643
538	321.769	275.977	6916.53	8.02566	4.54154	2.11736	0.466221	0.565878	0.736176	0.776699	323.273	1.00467
539	809.096	525.222	7335.8	9.59478	7.10223	2.89213	0.407214	0.740218	0.698573	0.773296	825.536	1.02032
540	301.742	260.934	6969.25	8.91126	3.23892	2.44654	0.755356	0.363464	0.725455	0.780959	295.788	0.980267
541	720.977	492.096	7400.53	10.7105	5.38371	2.96874	0.551429	0.502658	0.72282	0.760649	717.053	0.994558
542	319.099	264.923	7049.76	6.83792	4.96945	2.24572	0.451905	0.726748	0.671579	0.80225	319.651	1.00173
543	113.487	128.106	6770.54	5.61038	2.53262	1.90952	0.75397	0.451417	0.659645	0.789372	113.652	1.00145
544	628.852	406.829	7467.66	7.61905	5.98265	3.49829	0.584738	0.785223	0.54085	0.842297	667.942	1.06216
545	588.798	405.088	7476.54	8.30822	6.16684	2.83005	0.458914	0.742258	0.659367	0.809129	607.369	1.03154
546	384.521	364.408	6930.57	16.7222	3.49622	2.04147	0.583908	0.209076	0.877918	0.647381	499.946	1.30018
547	323.104	260.968	6986.65	6.48662	4.75053	2.46128	0.518106	0.732357	0.620561	0.817385	317.694	0.983255
548	579.452	420.576	7166.5	9.18457	5.84972	2.60525	0.445364	0.636907	0.716345	0.767373	586.317	1.01185
549	650.214	455.899	7378.02	9.7051	6.17523	2.68353	0.434563	0.636287	0.723493	0.768559	673.67	1.03607
550	281.715	232.05	7043.47	6.14852	3.63843	3.12243	0.858181	0.591757	0.492166	0.842396	292.595	1.03862
551	802.421	506.632	7721.11	11.3781	4.70269	3.73856	0.794983	0.413312	0.671424	0.797136	837.931	1.04425
552	141.525	192.551	6950.28	18.5657	2.71626	1.22017	0.449208	0.146305	0.934279	0.582668	257.746	1.8212
553	50.7354	79.2141	6776.95	6.24285	1.82695	1.01578	0.556	0.292647	0.837288	0.633592	48.5288	0.956508
554	710.296	473.762	7249.49	9.47422	6.42498	2.79917	0.43567	0.678154	0.704548	0.780895	713.729	1.00483
555	742.339	494.488	7288.83	10.8158	5.81649	2.84106	0.48845	0.537779	0.737322	0.773901	748.665	1.00852
556	704.955	449.772	7366.26	10.0218	4.2851	4.00184	0.933897	0.427576	0.600688	0.823048	719.875	1.02116
557	416.564	327.336	7209.22	8.92432	4.91736	2.38742	0.485508	0.551007	0.732482	0.782504	438.858	1.05352
558	224.304	217.488	6821.26	7.12334	3.94958	1.93461	0.489827	0.554456	0.728412	0.758712	227.991	1.01644
559	433.921	380.551	6991.34	8.60898	6.56232	1.93576	0.294981	0.762265	0.775146	0.68734	458.089	1.0557
560	173.569	162.199	6895.49	5.07077	3.5067	2.25394	0.642751	0.691551	0.555504	0.851902	167.881	0.967234
561	275.039	236.493	6827.53	7.03058	3.82198	2.41336	0.631442	0.543623	0.656734	0.809898	271.638	0.987632
562	1065.44	768.552	7361.5	22.2204	4.52637	3.37425	0.745466	0.203703	0.848146	0.627472	1421.57	1.33425
563	927.924	560.957	7844.15	9.80734	7.03299	3.29626	0.468685	0.717115	0.663899	0.796503	952.362	1.02634
564	632.858	401.961	7563.01	8.0704	5.27112	3.63022	0.6887	0.653143	0.550181	0.85954	646.875	1.02215
565	437.927	340.703	7137.08	8.11281	5.0798	2.55579	0.503129	0.626145	0.684968	0.779175	441.196	1.00747
566	149.536	159.31	6810.66	5.8739	2.771	2.102	0.758572	0.471748	0.642146	0.77097	143.313	0.958384
567	247.001	213.993	7156.03	6.12416	4.00978	2.34616	0.58511	0.654749	0.6169	0.831652	241.331	0.977045
568	308.418	301.712	6493.19	7.4438	6.05218	1.74803	0.288826	0.81305	0.76517	0.683111	329.87	1.06956
569	309.753	260.281	7067.96	6.39601	4.73733	2.40871	0.508453	0.74067	0.623405	0.800197	305.714	0.986961
570	703.62	472.35	7131.48	11.4587	4.0075	3.85823	0.962752	0.349735	0.663292	0.777426	742.137	1.05474
571	38.7191	56.0355	6777.1	4.17123	3.03365	0.595632	0.196341	0.72728	0.857205	0.651286	31.5716	0.815401
572	566.1	397.997	7485.04	8.32993	6.05919	2.87883	0.475119	0.727399	0.654399	0.79825	608.641	1.07515
573	405.883	345.797	7054.15	9.30127	5.17063	2.02672	0.391967	0.555905	0.782103	0.723085	408.289	1.00593
574	789.069	505.997	7590.63	12.3132	4.44691	3.53737	0.795467	0.361148	0.712718	0.78914	811.335	1.02822
575	1277.73	976.917	7002.91	31.1249	6.9683	2.30111	0.330226	0.223882	0.926068	0.5598	2090.56	1.63615
576	1882.55	917.334	8258.38	10.8467	7.09781	6.68001	0.941136	0.654378	0.384141	0.788781	2154.2	1.1443
577	357.818	283.052	6992.67	8.19837	3.33302	3.19182	0.957635	0.406547	0.610676	0.815969	365.336	1.02101
578	714.301	524.209	7256.46	13.788	4.69447	2.65613	0.565799	0.340475	0.807359	0.706656	720.156	1.0082
579	878.524	595.538	7286.98	11.7242	7.24712	2.56261	0.353604	0.618133	0.781426	0.719719	912.051	1.03816
580	339.126	269.42	7215.43	7.20384	4.31375	2.63324	0.610429	0.598812	0.634467	0.827402	342.766	1.01073
581	380.516	308.069	7180.99	8.52193	4.7885	2.27462	0.475018	0.561903	0.733086	0.780457	388.808	1.02179
582	955.962	567.175	7189.89	10.3395	6.33683	3.56279	0.562236	0.612877	0.655419	0.804101	977.799	1.02284
583	761.031	470.309	7354.59	8.39425	6.81805	3.28246	0.481436	0.812229	0.608963	0.829602	786.919	1.03402
584	44.0597	60.2481	6463.67	3.34856	1.84651	1.53228	0.829827	0.551434	0.542405	0.820566	39.6861	0.900734
585	618.171	462.865	6984.28	10.7332	6.18071	2.47006	0.399639	0.575852	0.769867	0.727753	686.376	1.11033
586	316.429	295.243	6894.28	8.40386	4.49855	2.00934	0.446663	0.535296	0.760903	0.71313	318.195	1.00558
587	69.4274	97.8612	6676.75	7.2402	2.17632	1.31465	0.604071	0.300589	0.818423	0.698407	86.771	1.24981
588	590.133	389.415	7925.4	8.66878	4.91684	3.45575	0.70284	0.56719	0.601356	0.84365	616.986	1.0455
589	146.866	164.145	6622.88	7.11575	2.6606	1.71859	0.64594	0.373903	0.758481	0.728638	136.289	0.927984
590	261.688	251.156	6747.47	7.67624	4.17361	1.98687	0.476057	0.543705	0.741166	0.724378	266.636	1.01891
591	174.904	166.493	6817.82	6.09192	2.93486	2.42464	0.826153	0.481762	0.601991	0.825474	181.584	1.03819
592	247.001	208.54	6902.12	6.18409	3.47437	2.74619	0.790412	0.561824	0.555927	0.852138	247.156	1.00063
593	646.209	531.859	6961.47	24.8814	3.78363	2.44276	0.645612	0.152067	0.901824	0.641732	963.28	1.49066
594	982.665	553.432	7512.64	10.9743	5.59456	3.99932	0.714858	0.509788	0.635574	0.838551	1028.53	1.04668
595	188.255	184.741	6910.95	7.78715	2.72612	2.06851	0.758776	0.350079	0.734368	0.78608	183.937	0.977064
596	392.532	332.32	7027.46	11.9621	3.39373	2.45783	0.724229	0.283708	0.794531	0.732717	417.949	1.06475
597	162.887	158.296	6739.51	4.62948	3.45304	2.36679	0.685422	0.745881	0.488757	0.836396	158.483	0.972963
598	632.858	433.055	7145.29	9.24564	5.44853	3.03524	0.557076	0.589308	0.671711	0.792776	640.471	1.01203
599	727.653	500.938	7373.12	12.2489	5.13004	2.77308	0.540556	0.418816	0.773606	0.74947	729.909	1.0031
600	535.392	396.182	7154.51	7.70748	6.87639	2.50912	0.364888	0.892171	0.674457	0.769311	557.035	1.04042
601	117.493	124.653	6791.34	4.03936	3.5577	1.80115	0.506269	0.880758	0.554099	0.825236	108.423	0.922808
602	200.271	176.558	7024.71	5.10574	3.60949	2.55146	0.706874	0.706949	0.500276	0.874671	196.962	0.983474
603	1305.77	849.958	7479.69	25.8222	4.15276	3.50578	0.844206	0.160821	0.864234	0.655749	1574.72	1.20597
604	479.316	380.685	7177.05	9.63257	4.95092	2.3605	0.476781	0.513977	0.754946	0.741531	471.543	0.983782
605	883.864	510.598	7593.1	8.75752	5.61192	4.61614	0.82256	0.640812	0.472894	0.847308	950.3	1.07517
606	711.631	584.796	7077.72	20.7127	6.04411	2.29583	0.379847	0.291807	0.889158	0.620863	1203.92	1.69178
607	807.761	525.432	7239.04	9.03483	7.26073	3.0524	0.420399	0.803638	0.662152	0.774978	838.745	1.03836
608	157.547	152.811	6766.71	5.08368	3.42149	2.14225	0.626115	0.673034	0.578603	0.853685	156.081	0.990699
609	201.607	196.435	6804.93	7.89026	2.61768	2.30656	0.881144	0.331761	0.707671	0.780935	199.554	0.989821
610	173.569	175.858	6789.83	7.11127	3.48004	1.81559	0.521715	0.489369	0.744689	0.780378	188.207	1.08434
611	327.11	273.081	7107.55	8.43698	3.25151	3.02339	0.92984	0.385388	0.641651	0.78774	347.42	1.06209
612	108.147	120.554	6704.78	5.92921	2.18849	1.88746	0.862447	0.369104	0.681668	0.81046	102.591	0.948628
613	1004.03	635.047	7544.66	13.3974	6.57677	3.32092	0.504947	0.490899	0.752122	0.738071	1225.69	1.22077
614	750.35	494.62	7260.19	10.3816	6.06297	2.92428	0.482319	0.584011	0.718321	0.779914	771.007	1.02753
615	359.153	288.575	6992.14	8.23678	4.0698	2.58846	0.636018	0.494101	0.685743	0.797638	363.463	1.012
616	460.624	323.313	7219.28	7.46599	4.65075	3.23485	0.695554	0.622925	0.566722	0.853672	470.494	1.02143
617	145.531	154.714	6752.5	6.11008	3.14553	1.72103	0.547135	0.51481	0.71833	0.780278	138.554	0.952059
618	145.531	151.671	6778.27	6.57025	2.72843	1.91442	0.701656	0.415271	0.708623	0.787908	143.754	0.987793
619	416.564	307.692	6992.24	7.63974	4.21267	3.06045	0.726487	0.551416	0.599404	0.833492	412.583	0.990441
620	403.213	333.857	7121.76	10.7693	3.91155	2.38561	0.609889	0.363212	0.778481	0.746684	420.946	1.04398
621	606.155	468.589	7094.64	15.2698	3.4129	2.89176	0.847304	0.223506	0.810622	0.70376	631.258	1.04141
622	50.7354	67.0154	6462.03	3.39167	2.0037	1.5575	0.777316	0.590769	0.540786	0.847353	44.3367	0.87388
623	152.206	156.532	6847.13	5.54047	3.42655	1.8649	0.54425	0.618459	0.663404	0.796331	148.303	0.974352
624	658.225	431.688	7680.01	7.77475	6.90715	2.96802	0.429702	0.888407	0.618249	0.817275	667.637	1.0143
625	383.186	316.509	6897.35	7.52434	5.44365	2.41404	0.443459	0.723472	0.67917	0.762357	414.182	1.08089
626	328.445	306.079	6841.62	8.09867	5.36265	1.86281	0.347367	0.662165	0.769986	0.702404	338.883	1.03178
627	116.157	129.527	6701.38	6.076	2.22643	2.03828	0.915494	0.36643	0.664535	0.784089	115.499	0.994335
628	17.3569	30.7274	6280.92	3.0075	1.3877	0.792918	0.571392	0.461411	0.736353	0.692718	13.8617	0.798631
629	619.506	455.41	7017.63	9.76177	6.13903	2.61579	0.426091	0.628885	0.732037	0.739229	656.628	1.05992
630	790.404	477.416	7979.31	9.32029	5.8213	3.50354	0.601849	0.624583	0.624095	0.840131	796.242	1.00739
631	133.514	137.083	6804.68	4.77553	3.28375	1.89087	0.575825	0.68762	0.604051	0.835306	124.206	0.930283
632	544.738	438.747	7094.6	15.6947	3.70538	2.70427	0.729822	0.23609	0.827696	0.69542	658.756	1.20931
633	401.878	304.566	7142.13	7.87377	4.56628	2.64724	0.579737	0.579936	0.66379	0.821659	398.682	0.992049
634	484.657	336.996	7412.64	7.08912	5.39228	3.01804	0.559697	0.760643	0.574271	0.849049	483.258	0.997114
635	1307.1	806.897	7248.77	13.0603	9.65944	2.77604	0.287391	0.739604	0.787444	0.697968	1466.96	1.1223
636	25.3677	41.9939	6529.89	4.72152	1.53334	0.824016	0.537398	0.324756	0.825477	0.796438	24.9888	0.985065
637	439.262	355.632	7080.82	9.66609	4.91643	2.29861	0.467537	0.508627	0.762198	0.742928	457.568	1.04167
638	977.324	595.906	7942.58	11.8468	6.15157	3.35445	0.5453	0.519262	0.716846	0.775514	1023.99	1.04775
639	186.92	181.135	6867.78	5.04127	4.21557	2.02975	0.481488	0.836213	0.597373	0.810406	180.687	0.966655
640	253.677	233.311	7069.3	8.60919	2.83554	2.44902	0.863686	0.329362	0.715534	0.764361	250.425	0.987182
641	495.338	382.692	7219.49	9.24866	5.38152	2.39235	0.44455	0.58187	0.74133	0.75392	498.767	1.00692
642	702.285	508.828	6981.25	9.992	7.33121	2.46349	0.336028	0.733708	0.753454	0.723363	755.906	1.07635
643	193.596	193.989	6825.52	5.88153	4.41193	1.92205	0.435648	0.750133	0.673206	0.765428	208.916	1.07914
644	185.585	186.242	6921.41	6.74619	2.74271	2.34098	0.853529	0.406557	0.652991	0.77002	181.437	0.977649
645	639.533	441.349	7277.7	9.77067	5.39925	2.89188	0.535607	0.552598	0.704025	0.785884	639.037	0.999224
646	172.233	167.617	6833.68	5.92456	3.14729	2.16913	0.689205	0.531228	0.633875	0.821771	169.421	0.98367
647	620.841	417.9	7004.28	9.32792	5.67855	2.98467	0.525605	0.608769	0.680028	0.810367	662.228	1.06666
648	48.0651	64.1182	6558.86	2.96817	2.20804	1.5703	0.711172	0.743907	0.470955	0.854593	43.109	0.896888
649	763.702	601.982	7130.18	21.9109	4.04545	2.90545	0.718202	0.184632	0.867397	0.636798	1078.77	1.41255
650	391.197	414.386	6711.43	13.5128	6.6492	1.65986	0.249633	0.492066	0.877164	0.570407	624.703	1.5969
651	568.771	383.152	7443.58	7.95463	5.34775	3.57446	0.668405	0.672281	0.550644	0.831997	636.927	1.11983
652	328.445	264.435	7076.53	6.87435	4.06924	2.8236	0.693888	0.591945	0.589257	0.825096	330.854	1.00733
653	647.544	484.352	7127.82	13.434	5.03484	2.40751	0.478171	0.374782	0.82079	0.71819	682.101	1.05337
654	251.007	232.839	6802.55	8.71972	3.73724	2.01971	0.540427	0.428597	0.768375	0.767045	275.696	1.09836
655	480.651	367.367	7121.09	8.67878	5.41512	2.53038	0.467281	0.62395	0.70844	0.768266	498.129	1.03636
656	22.6974	35.6813	6509	2.37129	1.42064	1.20552	0.848576	0.599099	0.491619	0.829035	17.0109	0.749466
657	16.0217	27.1282	6376.67	1.70241	1.62832	0.902481	0.554242	0.956479	0.469879	0.837161	10.4792	0.654063
658	340.461	286.036	6776.79	7.14156	4.50527	2.54533	0.564966	0.630853	0.64359	0.775692	343.041	1.00758
659	536.727	379.793	7339.23	8.51544	5.56583	2.72984	0.490464	0.653616	0.679425	0.806208	541.955	1.00974
660	89.4545	109.775	6713.75	5.85734	2.44121	1.60526	0.65757	0.416777	0.72594	0.759184	96.148	1.07483
661	16.0217	27.5895	6563.75	2.31484	1.22052	1.03617	0.848962	0.527259	0.552377	0.848616	12.2627	0.765382
662	702.285	527.31	7278.29	13.8059	5.54104	2.48833	0.449073	0.401352	0.819764	0.693497	797.36	1.13538
663	1858.52	996.264	7630.5	14.1376	8.78347	3.84942	0.438258	0.621284	0.727718	0.719898	2002.29	1.07736
664	137.52	145.249	6682.23	6.44308	2.36919	2.12523	0.897028	0.36771	0.670153	0.792992	135.89	0.98815
665	433.921	339.513	7203.52	9.83	3.66943	2.94138	0.801592	0.373289	0.700775	0.774254	444.419	1.02419
666	666.236	517.405	7304.62	16.8595	5.38449	2.63824	0.48997	0.319375	0.843516	0.679837	1003.21	1.50579
667	1108.17	671.84	7602.61	13.2763	7.278	2.85349	0.392071	0.548193	0.78507	0.75033	1154.93	1.0422
668	963.973	620.285	7547.5	12.0941	7.11084	2.75402	0.387299	0.587961	0.772283	0.739228	992.086	1.02916
669	958.632	560.357	7520.59	8.61787	7.37802	3.70347	0.50196	0.85613	0.570257	0.815454	986.364	1.02893
670	536.727	371.495	6886.73	8.28839	4.9535	3.27364	0.660874	0.597643	0.605033	0.823029	562.992	1.04894
671	1016.04	659.386	7576.84	10.2158	8.77348	2.82103	0.32154	0.858817	0.723856	0.719856	1059.11	1.04238
672	612.83	432.226	7377.04	10.3446	5.42646	2.71542	0.500404	0.524571	0.737503	0.774735	638.491	1.04187
673	502.014	358.373	7215.59	8.66907	4.43927	3.1129	0.701219	0.512082	0.640918	0.813646	501.809	0.999593
674	448.608	321.733	7078.82	7.79517	4.06116	3.37809	0.831805	0.520984	0.566643	0.838714	447.955	0.998545
675	335.121	262.611	7326.5	7.67774	3.30266	3.09505	0.937139	0.43016	0.59688	0.842129	328.741	0.980962
676	264.358	238.332	6968.04	7.42169	3.88434	2.16121	0.556392	0.523376	0.708798	0.779932	260.979	0.987218
677	293.731	232.34	7026.01	6.10157	3.75469	2.98588	0.795238	0.615366	0.510638	0.865621	286.534	0.975497
678	419.235	356.984	7089.92	12.5036	3.65029	2.18039	0.59732	0.291938	0.82562	0.71208	416.856	0.994325
679	857.161	572.673	7444.71	11.5207	6.83712	2.70576	0.395745	0.593462	0.76514	0.738171	892.752	1.04152
680	224.304	227.693	6718.25	9.97974	2.89439	1.97942	0.683881	0.290027	0.801656	0.708051	239.498	1.06774
681	264.358	225.893	7281.22	6.1537	4.55119	2.29538	0.504347	0.739587	0.626991	0.829536	269.28	1.01862
682	233.65	216.193	6647.08	6.09109	3.71896	2.59505	0.697791	0.610557	0.573959	0.793118	246.236	1.05387
683	769.042	490.296	7187.61	8.91607	6.75669	3.15915	0.467559	0.75781	0.645679	0.801522	797.197	1.03661
684	439.262	382.147	6966.61	15.6788	3.20123	2.61021	0.815377	0.204176	0.83352	0.689065	548.773	1.24931
685	1273.73	713.387	7745.64	11.8211	7.09685	3.96932	0.559307	0.600353	0.664218	0.776177	1394.86	1.0951
686	387.191	275.905	7443.86	5.8288	4.90615	3.32925	0.678587	0.841708	0.428827	0.887451	398.8	1.02998
687	758.361	477.958	7295.07	9.55976	5.94476	3.24954	0.546623	0.621852	0.660082	0.813362	773.556	1.02004
688	598.144	410.336	7330.96	8.80787	5.37551	3.03101	0.563856	0.610308	0.655874	0.803276	601.128	1.00499
689	397.872	284.115	6983.13	5.76787	4.29357	3.87949	0.903557	0.744394	0.327397	0.876096	402.437	1.01147
690	500.678	377.501	7254.6	8.59582	5.40055	2.5844	0.478543	0.628276	0.699343	0.769556	502.543	1.00372
691	232.315	211.441	7110.53	7.02349	3.80664	2.09549	0.550483	0.541988	0.701645	0.806211	234.676	1.01017
692	17.3569	25.646	6611.08	5.85155	1.44842	0.55421	0.382631	0.247528	0.905288	0.7086	19.6756	1.13359
693	696.944	457.262	6780.9	10.1301	5.32189	3.25065	0.610807	0.525353	0.67911	0.801037	734.073	1.05327
694	232.315	239.526	6691.18	9.71179	3.4794	1.73857	0.499675	0.358265	0.820984	0.699226	246.084	1.05927
695	166.893	152.249	7021.36	4.86898	3.24287	2.38188	0.734497	0.666026	0.510806	0.888564	157.534	0.943925
696	555.419	376.376	7447.46	8.37646	4.90629	3.22925	0.658186	0.585724	0.614485	0.81529	555.91	1.00088
697	1137.54	664.035	7595.18	13.0116	6.72589	3.18071	0.472905	0.516916	0.755548	0.773132	1165.98	1.025
698	1025.39	685.983	7189.1	11.1954	8.01626	2.88437	0.359815	0.716032	0.742361	0.694	1084.3	1.05745
699	503.349	363.689	7507.25	10.2916	3.63504	3.2181	0.8853	0.353206	0.687307	0.799477	504.289	1.00187
700	735.664	475.483	7208.04	8.98597	6.26356	3.11849	0.497879	0.697038	0.65296	0.803569	735.224	0.999402
701	162.887	161.867	6979.08	5.19356	3.4187	2.15947	0.631663	0.658258	0.584203	0.814664	160.606	0.985996
702	189.59	190.382	6951.55	7.36677	3.09777	1.87691	0.60589	0.420506	0.74522	0.769162	179.414	0.946327
703	305.748	260.816	6989.69	8.11651	3.50739	2.60943	0.743981	0.43213	0.678503	0.792121	311.162	1.01771
704	971.984	658.799	7177.06	11.9009	8.19928	2.46303	0.300396	0.688965	0.793038	0.697885	1006.73	1.03574
705	29.3731	46.4989	6400.23	4.11677	1.43028	1.07255	0.749889	0.347427	0.739468	0.81352	26.4536	0.900604
706	639.533	408.65	7257.74	7.30368	5.91854	3.69982	0.625124	0.810351	0.49343	0.845709	669.924	1.04752
707	481.986	342.914	7390.58	8.30625	4.18019	3.35517	0.802636	0.503259	0.596067	0.827603	487.983	1.01244
708	927.924	581.681	7500.81	11.7929	6.10501	3.09324	0.506673	0.517688	0.737702	0.766809	932.842	1.0053
709	76.1031	100.274	6600.6	5.92325	2.54564	1.23203	0.483979	0.42977	0.792	0.738208	77.8157	1.0225
710	682.258	444.521	7341.05	7.72432	7.10376	2.97271	0.41847	0.919662	0.615149	0.813549	683.267	1.00148
711	596.809	423.946	7510.54	10.929	4.98089	2.73892	0.549886	0.45575	0.749389	0.776173	624.532	1.04645
712	514.03	370.943	7118.75	8.21514	5.08743	2.88852	0.567777	0.619274	0.64839	0.80186	505.682	0.98376
713	96.1303	108.871	6939.38	4.74855	2.47506	1.85105	0.747881	0.521225	0.610186	0.827908	91.1286	0.94797
714	885.199	533.015	8025.6	9.92584	6.41728	3.44825	0.537339	0.646523	0.652598	0.811557	920.037	1.03936
715	1045.42	609.304	7529.92	10.3397	6.71884	3.66029	0.544779	0.649809	0.645998	0.794561	1065.14	1.01887
716	715.636	457.228	7317.04	8.73207	6.18106	3.27378	0.529648	0.707857	0.625085	0.817141	740.147	1.03425
717	339.126	50.3558	6692.59	4.1635	1.43967	1.11974	0.777774	0.345784	0.731058	0.760874	28.1144	0.0829024
718	220.299	179.66	7244.63	4.80105	3.56537	2.97986	0.83578	0.742623	0.37933	0.920724	213.661	0.969871
719	214.958	211.129	6841.65	8.10961	2.8107	2.27368	0.808935	0.346589	0.719632	0.753071	217.086	1.0099
720	240.326	212.297	7130.35	6.36481	3.89595	2.27848	0.584833	0.612108	0.642019	0.820025	236.665	0.984766
721	307.083	271.389	7033.7	8.77459	3.86557	2.16937	0.561204	0.440541	0.752766	0.762823	308.222	1.00371
722	369.834	319.357	6959.77	9.31302	4.94228	2.15767	0.436573	0.530685	0.768317	0.732677	415.998	1.12482
723	680.923	480.895	7267.57	9.89548	6.22172	2.68763	0.431974	0.628744	0.728399	0.749108	693.114	1.0179
724	56.076	84.4648	6550.95	6.48129	2.58252	0.993736	0.384794	0.398457	0.846676	0.669426	69.6729	1.24247
725	313.758	238.741	7497.77	6.10395	3.87519	3.08162	0.795218	0.634866	0.495143	0.881402	305.331	0.973142
726	403.213	315.025	7217	8.18143	4.82192	2.48544	0.515446	0.589375	0.696209	0.797526	410.716	1.01861
727	420.57	328.486	7157.71	8.47912	4.92541	2.43401	0.494173	0.580887	0.712941	0.784797	425.798	1.01243
728	831.794	566.757	6923.68	10.5041	6.92549	3.06358	0.442363	0.659312	0.708345	0.72569	933.528	1.12231
729	81.4437	95.0079	6603.75	4.98449	2.34562	1.59032	0.677995	0.470585	0.680946	0.813064	77.8847	0.956301
730	604.82	442.297	7184.28	12.2858	4.44348	3.46103	0.778901	0.361676	0.71829	0.744913	791.445	1.30856
731	555.419	455.121	7090.17	13.9476	5.30815	2.13885	0.402937	0.380578	0.846651	0.679342	663.302	1.19424
732	64.0868	80.336	6805.15	4.27389	1.96081	1.6971	0.86551	0.458789	0.602913	0.837871	59.5739	0.929581
733	555.419	413.321	7220.13	9.56595	5.55114	2.55008	0.459379	0.580302	0.733422	0.756875	567.221	1.02125
734	375.175	366.217	6796.29	12.8953	4.75981	1.72233	0.361848	0.369113	0.866437	0.643193	442.817	1.1803
735	736.999	541.844	7197.26	11.3038	6.81345	2.3833	0.349794	0.602759	0.789159	0.703086	768.88	1.04326
736	457.954	324.058	7162.35	7.8092	4.27475	3.28135	0.767613	0.547399	0.579809	0.846399	458.837	1.00193
737	50.7354	70.9838	6670.13	4.24387	1.76798	1.3872	0.784623	0.416597	0.673129	0.788158	43.5981	0.859323
738	448.608	364.739	6814.27	11.0452	3.97569	2.9161	0.733484	0.359947	0.735984	0.733161	536.385	1.19566
739	316.429	361.814	6509.63	89.3202	2.77712	1.78199	0.64167	0.0310917	0.980049	0.558406	1851.56	5.85143
740	122.833	144.052	6747.76	7.86758	2.26553	1.63614	0.722192	0.287957	0.79204	0.72785	122.157	0.9945
741	357.818	278.55	7093.51	7.0999	3.79426	3.10762	0.819033	0.53441	0.5623	0.827935	350.669	0.980019
742	403.213	330.176	6970.27	8.86776	4.65779	2.39151	0.513442	0.52525	0.730314	0.757849	413.766	1.02617
743	152.206	152.588	6695.28	5.80181	2.56435	2.38297	0.929268	0.441991	0.589272	0.817632	148.507	0.975695
744	333.786	294.65	6830.32	12.0562	2.93917	2.61625	0.890134	0.243789	0.782995	0.736048	388.332	1.16342
745	81.4437	110.97	6520.84	6.18746	2.16239	1.52794	0.706597	0.349479	0.753059	0.681357	85.6328	1.05144
746	873.183	573.003	7722.99	13.6102	4.85674	3.41253	0.702639	0.356845	0.749267	0.742528	944.876	1.08211
747	436.592	340.368	6779.26	7.48157	5.08158	3.17257	0.624327	0.679213	0.575949	0.776332	505.232	1.15722
748	495.338	352.912	7194.81	9.1809	4.55049	2.94685	0.647591	0.495648	0.679023	0.820337	515.693	1.04109
749	403.213	337.508	7081.91	10.3113	4.48142	2.2252	0.496539	0.434614	0.784197	0.737858	430.709	1.06819
750	392.532	297.207	6949.41	6.01305	5.33229	2.97159	0.557281	0.886786	0.505811	0.830975	399.103	1.01674
751	21.3623	32.1925	6487.44	5.55569	0.968827	0.796439	0.822065	0.174385	0.856645	0.659894	17.9567	0.840579
752	447.273	325.507	7100.77	7.82272	4.75136	2.94706	0.620256	0.607379	0.623269	0.833377	458.83	1.02584
753	291.061	251.374	6939.5	6.95126	4.31565	2.35355	0.545351	0.620844	0.661422	0.789914	295.748	1.0161
754	1486.01	967.217	7337.87	30.7405	5.51425	3.09093	0.560535	0.179381	0.899451	0.62973	2194.7	1.47691
755	234.985	207.087	6939.28	7.03449	3.28363	2.35076	0.715902	0.46679	0.665824	0.829547	227.448	0.967927
756	646.209	424.593	8012.18	10.0291	4.68216	3.52027	0.751848	0.466858	0.648994	0.820708	692.424	1.07152
757	724.982	476.616	7368.5	9.40511	6.40913	2.89267	0.451336	0.681452	0.692436	0.791271	730.383	1.00745
758	321.769	261.809	6967.72	5.93735	5.41814	2.35536	0.434717	0.912552	0.603298	0.817768	317.386	0.986378
759	365.829	287.123	7071.34	6.16937	5.03555	2.88951	0.573821	0.816219	0.531636	0.816234	376.011	1.02783
760	132.179	141.813	6702.65	6.66589	2.38705	1.8261	0.765002	0.358099	0.726053	0.764223	121.712	0.920809
761	640.868	463.794	7259.26	9.26036	7.21986	2.44854	0.33914	0.779652	0.735589	0.744574	685.729	1.07
762	268.364	248.713	6587.73	9.65557	3.15545	2.26766	0.718649	0.326801	0.765144	0.753101	289.406	1.07841
763	575.446	477.726	6770.87	11.386	6.20079	2.00672	0.323623	0.544597	0.823756	0.668237	593.461	1.03131
764	746.345	499.942	7189.46	10.3067	6.20496	2.90211	0.467708	0.602031	0.718425	0.770588	777.431	1.04165
765	671.577	485.815	6979.26	9.91074	6.19735	2.62404	0.423413	0.625316	0.735233	0.734108	675.103	1.00525
766	791.739	525.09	7453.15	9.99543	6.47657	3.01767	0.465937	0.647953	0.698095	0.763692	818.29	1.03353
767	44.0597	61.738	6584.21	3.58258	1.87243	1.39615	0.745633	0.522649	0.610295	0.81716	39.2305	0.890393
768	993.346	598.322	7665.98	10.9823	6.29577	3.56805	0.566737	0.573266	0.675109	0.782599	1033.38	1.0403
769	851.821	573.248	7143.1	10.193	7.60201	2.676	0.352012	0.745811	0.737466	0.734431	868.566	1.01966
770	74.768	94.0406	6702	4.78291	2.98784	1.35256	0.452689	0.624691	0.717209	0.787965	80.9649	1.08288
771	444.602	330.347	7146.51	8.43933	4.43473	2.97843	0.671615	0.525483	0.647078	0.814803	466.929	1.05022
772	54.7408	80.1645	6592.76	5.91145	1.59788	1.28743	0.805713	0.270303	0.782214	0.690711	50.9392	0.930551
773	205.612	228.554	6625.55	8.12163	4.24033	1.50764	0.355546	0.522104	0.814368	0.675899	217.484	1.05774
774	154.877	162.715	6866.53	6.99602	2.77611	1.84581	0.664892	0.396813	0.736162	0.782212	150.163	0.969569
775	371.17	397.258	6798.82	39.2499	2.69507	1.56193	0.57955	0.0686643	0.960206	0.571087	692.081	1.8646
776	48.0651	66.8686	6531.67	3.81903	1.99315	1.38925	0.697011	0.521899	0.63623	0.806572	44.2958	0.921579
777	627.517	422.881	7675.15	9.76221	5.14542	3.25098	0.63182	0.527075	0.666983	0.80427	684.026	1.09005
778	212.288	204.328	6740.36	6.71034	3.99869	1.86741	0.467005	0.5959	0.721712	0.778225	209.889	0.988702
779	523.376	403.744	7358.15	13.3202	3.83003	2.65816	0.69403	0.287536	0.800441	0.737992	568.046	1.08535
780	20.0271	33.0671	6408.87	1.93645	1.68266	1.1603	0.689563	0.86894	0.400811	0.849427	15.8366	0.790759
781	327.11	299.503	6949.51	9.96223	3.78173	2.0696	0.547264	0.379606	0.792255	0.715019	326.604	0.998455
782	247.001	226.751	6893.61	7.47818	3.22246	2.38665	0.74063	0.430915	0.680851	0.779874	240.914	0.975354
783	105.476	136.351	6700.16	7.93265	2.41171	1.53985	0.638489	0.304023	0.805885	0.669777	123.398	1.16991
784	94.7951	107.839	6926.28	4.09084	3.08392	1.76122	0.571099	0.753858	0.569472	0.831533	93.0717	0.981819
785	112.152	118.885	6534.74	5.30644	2.41906	1.93982	0.801891	0.455873	0.63444	0.814114	104.304	0.930025
786	583.457	385.885	6944.08	7.98812	5.39376	3.37928	0.626516	0.675223	0.576962	0.843812	609.885	1.0453
787	465.965	401.109	6949.86	19.1604	3.49085	2.66212	0.7626	0.18219	0.861062	0.677294	745.851	1.60066
788	403.213	338.292	7012.75	12.5654	3.38033	2.52918	0.748203	0.269018	0.79872	0.732042	449.992	1.11602
789	26.7028	42.2027	6486.35	2.78856	1.72459	1.26103	0.731204	0.618453	0.547785	0.801198	25.4026	0.951308
790	543.403	424.229	7065.34	9.41996	6.21402	2.44999	0.394268	0.659665	0.739915	0.723047	600.723	1.10548
791	180.244	180.512	6781.78	7.46501	2.48589	2.25073	0.905401	0.333005	0.698496	0.777865	174.954	0.970647
792	773.048	512.911	7327.75	9.04619	7.29103	2.79497	0.383344	0.805978	0.691033	0.766326	772.183	0.998882
793	16.0217	27.9901	6535.58	1.81044	1.6323	0.992441	0.608004	0.901602	0.451822	0.870555	12.285	0.766773
794	226.974	194.394	6974.14	5.80677	3.55406	2.51283	0.707031	0.612055	0.567258	0.860046	217.225	0.957049
795	263.023	223.192	7113.09	7.13388	3.00743	2.8632	0.952043	0.42157	0.598648	0.834783	257.313	0.978291
796	201.607	199.884	6902.79	8.05503	2.69867	2.15078	0.796977	0.33503	0.732989	0.75814	195.84	0.971399
797	635.528	523.162	7216.59	38.0713	3.80785	2.43936	0.640613	0.100019	0.935926	0.644625	1481.3	2.33081
798	271.034	246.563	6781.8	6.22873	5.45025	1.88843	0.346484	0.875018	0.69682	0.766225	268.537	0.990787
799	177.574	187.155	6829.26	6.69466	3.72897	1.73409	0.465032	0.557007	0.740974	0.743664	181.334	1.02117
800	335.121	271.28	7009.37	7.46402	3.48214	3.06839	0.88118	0.466523	0.588909	0.813678	334.055	0.99682
801	1140.21	836.374	6918	19.4566	7.05843	2.48277	0.351745	0.362779	0.872394	0.607991	1428.23	1.2526
802	439.262	312.878	7087.17	6.73889	5.32563	2.88357	0.541452	0.790283	0.5721	0.85294	433.491	0.986861
803	20.0271	33.3572	6723.53	2.21814	1.45375	1.15275	0.792949	0.655388	0.480311	0.851349	15.5704	0.777466
804	453.948	326.173	7144.15	8.59094	3.8905	3.17613	0.816382	0.45286	0.630293	0.829787	444.665	0.97955
805	189.59	170.23	6727.05	5.08549	3.288	2.62234	0.797549	0.646546	0.484348	0.874826	183.672	0.968783
806	564.765	376.139	7370.04	7.7406	5.64152	3.14543	0.557549	0.728823	0.593646	0.846509	575.359	1.01876
807	707.626	460.282	7697.25	10.8802	4.51303	3.50996	0.77774	0.414791	0.677401	0.804155	721.934	1.02022
808	616.836	445.995	7364.1	10.5091	5.67843	2.57272	0.453068	0.540337	0.755191	0.756201	643.091	1.04256
809	372.505	308.884	7167.34	10.3389	3.56851	2.50518	0.702024	0.345155	0.757693	0.76449	387.159	1.03934
810	1045.42	760.747	6979.42	20.7324	5.95897	2.6665	0.447477	0.287423	0.871385	0.628014	1379.91	1.31996
811	718.307	463.78	7085.01	11.549	4.21974	3.65207	0.865472	0.365378	0.683775	0.807689	745.513	1.03788
812	305.748	263.728	7085.7	9.97449	3.10823	2.43871	0.784597	0.311618	0.755505	0.778666	316.703	1.03583
813	305.748	297.598	6705.42	10.1873	5.167	1.80881	0.350069	0.5072	0.822445	0.6806	398.821	1.30441
814	319.099	301.97	6865.37	13.3767	2.79068	2.2538	0.807619	0.208622	0.831513	0.688325	352.423	1.10443
815	600.814	437.414	7117.84	12.7061	4.40439	2.76495	0.627771	0.346635	0.782392	0.751748	648.15	1.07879
816	691.604	540.519	7200.81	16.0279	5.4567	2.57515	0.471925	0.340451	0.839333	0.661769	943.405	1.36408
817	889.205	634.204	7243.35	18.6081	3.8456	3.42127	0.889657	0.206662	0.816142	0.676413	1025.52	1.1533
818	683.593	445.505	7416.69	8.21889	6.46936	3.27029	0.505505	0.787132	0.6021	0.812942	728.366	1.0655
819	622.176	412.156	7304.57	9.47252	4.97108	3.23331	0.650424	0.524789	0.658664	0.822223	637.753	1.02503
820	1044.08	729.536	7060.45	11.3243	11.0314	2.34988	0.213017	0.97414	0.792492	0.662651	1229.64	1.17772
821	1098.82	625.194	7977.38	10.4208	7.06541	4.00689	0.567114	0.67801	0.615491	0.802814	1235.76	1.12462
822	663.566	419.136	7480.34	9.29339	4.62509	3.77069	0.815267	0.497676	0.594261	0.846501	678.896	1.0231
823	716.972	484.547	7276.58	10.5075	5.24904	3.19209	0.608128	0.499554	0.696207	0.771651	737.466	1.02858
824	546.073	388.583	7309.24	8.65701	5.65075	2.73388	0.483809	0.652737	0.6842	0.797316	560.2	1.02587
825	777.053	538.931	7315.79	13.0659	5.57818	2.60631	0.467233	0.426926	0.800526	0.732112	795.694	1.02399
826	423.24	339.696	6980.25	9.02302	4.71517	2.36174	0.500881	0.522572	0.738254	0.765531	420.892	0.994452
827	552.749	382.365	7379.01	8.59314	5.27581	2.90145	0.549955	0.613956	0.662352	0.815594	550.992	0.996821
828	29.3731	47.3392	6556.77	3.34403	1.55483	1.15449	0.742521	0.464957	0.65476	0.800938	25.1439	0.856016
829	128.174	167.629	6669.17	10.8919	4.35466	1.20047	0.275675	0.399806	0.889783	0.633106	238.507	1.86081
830	566.1	409.056	7109.53	9.72083	5.04575	2.88653	0.572072	0.519066	0.703057	0.773819	593.054	1.04761
831	133.514	141.556	6848.84	6.30543	2.45648	1.94163	0.790409	0.389582	0.692071	0.796181	125.974	0.943528
832	1750.37	1047.32	7803.59	33.8654	9.83523	2.99361	0.304377	0.290421	0.911603	0.652115	4176.63	2.38614
833	30.7083	47.9977	6523.3	4.08267	1.34669	1.16896	0.868018	0.329856	0.713679	0.784461	26.9215	0.876686
834	242.996	220.271	6927.57	6.84961	3.38598	2.5015	0.73878	0.494333	0.634797	0.798891	243.019	1.00009
835	655.555	447.033	7377.02	10.2783	5.21314	2.96456	0.568671	0.507196	0.711572	0.784878	665.381	1.01499
836	467.3	369.88	6988.51	8.79791	5.75003	2.31391	0.402417	0.653568	0.736993	0.749142	490.327	1.04928
837	46.73	76.4404	6203.63	6.27482	3.3798	0.800174	0.236752	0.538629	0.872479	0.579184	71.083	1.52114
838	975.989	600.947	7555.8	10.56	7.46481	3.0314	0.406093	0.706897	0.712935	0.768283	1000.95	1.02558
839	603.484	457.313	7211.17	9.03324	7.4864	2.54427	0.339853	0.828761	0.718343	0.724751	720.724	1.19427
840	112.152	132.502	6645.29	5.69031	3.36543	1.41104	0.419276	0.591431	0.752027	0.75383	113.189	1.00925
841	443.267	335.4	7317.1	9.13628	4.28533	2.75882	0.643782	0.469045	0.698037	0.799167	452.444	1.0207
842	303.077	274.379	6711.45	6.63743	5.45728	1.97946	0.362719	0.822198	0.701773	0.744102	300.338	0.990963
843	443.267	345.285	6803.81	8.29167	5.48369	2.32583	0.424136	0.661349	0.719498	0.774072	442.977	0.999345
844	694.274	441.933	7306.57	8.4891	5.76676	3.52851	0.611871	0.679313	0.584348	0.829421	723.558	1.04218
845	180.244	211.106	6684.24	19.795	2.69608	1.72663	0.640424	0.1362	0.912774	0.64591	385.989	2.14148
846	405.883	323.272	6941.37	7.52333	5.63855	2.29549	0.407106	0.749475	0.694884	0.777648	407.888	1.00494
847	763.702	486.654	7685.37	9.3762	4.82288	4.25121	0.881467	0.514375	0.546596	0.803942	805.257	1.05441
848	16.0217	28.0846	6412.33	2.01061	1.44177	1.04753	0.726562	0.717081	0.478996	0.854605	12.7198	0.793909
849	216.293	206.675	6892.18	7.87521	2.83049	2.33503	0.824958	0.359417	0.703496	0.776707	218.024	1.008
850	507.354	400.06	7119.68	9.61126	4.64517	2.7847	0.599484	0.483305	0.710267	0.732502	520.774	1.02645
851	90.7897	116.741	6476.74	5.61922	2.48185	1.47653	0.59493	0.441672	0.737236	0.735219	86.2545	0.950047
852	225.639	195.008	7038.27	5.80984	3.14568	2.9032	0.922915	0.541441	0.500296	0.854603	222.252	0.984988
853	335.121	267.575	7029.76	7.56078	4.01534	2.62798	0.654485	0.531074	0.65242	0.819591	334.194	0.997235
854	1606.18	1266.04	7155.14	174.63	25.4343	3.3448	0.131507	0.145646	0.980846	0.501552	62229.8	38.7441
855	229.645	228.202	6788.14	6.68446	4.84753	1.82658	0.376807	0.725195	0.726742	0.735341	247.922	1.07959
856	226.974	201.707	6934.89	5.65498	3.91397	2.59797	0.66377	0.692128	0.540587	0.825884	240.864	1.06119
857	148.201	172.744	6603.18	7.06808	3.18956	1.61058	0.504955	0.451262	0.772133	0.706595	152.091	1.02625
858	554.084	397.048	7175.45	11.7451	4.41117	3.2713	0.741594	0.375575	0.721476	0.784919	709.935	1.28128
859	124.168	125.37	6906.56	4.29929	2.81583	2.31853	0.823393	0.654951	0.460718	0.876231	117.572	0.946878
860	479.316	402.124	6826.81	19.3109	3.34012	2.54694	0.762528	0.172965	0.868109	0.692144	688.134	1.43566
861	576.782	395.647	7720.25	7.93951	6.03754	2.85519	0.472907	0.760443	0.640382	0.815323	573.295	0.993955
862	284.385	281.898	6873.84	8.49335	4.87786	1.88515	0.386471	0.574316	0.778043	0.681434	327.148	1.15037
863	508.689	337.215	7511.76	6.47858	5.24307	3.6456	0.695318	0.809292	0.437284	0.876855	518.708	1.0197
864	16.0217	32.1993	6420.75	5.45964	2.01679	0.730572	0.362244	0.3694	0.866187	0.739901	33.6959	2.10314
865	168.228	177.242	6795.79	7.24052	3.24256	1.78182	0.54951	0.447835	0.75391	0.756255	175.231	1.04163
866	272.369	267.627	6821.46	7.89322	4.67824	1.79323	0.383313	0.592691	0.772814	0.704549	277.371	1.01837
867	64.0868	84.5913	6617.27	5.00987	2.34882	1.35445	0.576651	0.468838	0.729644	0.776076	66.7615	1.04174
868	110.817	126.763	6621.37	6.5349	2.22187	1.79182	0.806448	0.340001	0.725807	0.776285	108.979	0.983412
869	222.969	243.45	6626.92	8.06508	4.60813	1.5599	0.338511	0.571368	0.806585	0.661363	242.84	1.08912
870	154.877	159.428	6771.66	5.18227	3.60603	1.88791	0.523541	0.695841	0.635699	0.794162	147.781	0.954185
871	327.11	308.706	6843.47	12.5535	3.7957	1.94503	0.51243	0.302363	0.84506	0.694899	388.214	1.1868
872	205.612	219.26	6505.91	13.105	2.54949	2.31669	0.90869	0.194543	0.823221	0.692269	324.227	1.57689
873	42.7246	61.0561	6456.78	3.17381	1.99545	1.50687	0.755155	0.628722	0.525217	0.824984	39.9748	0.935641
874	149.536	159.476	6717.64	5.05857	3.87997	1.83042	0.471761	0.767008	0.638155	0.772115	150.485	1.00635
875	295.066	234.56	7548.05	6.62312	3.37029	3.18558	0.945196	0.508868	0.519021	0.863496	297.857	1.00946
876	241.661	231.678	6802.94	9.30058	3.08288	2.01566	0.653825	0.331471	0.783276	0.749269	242.087	1.00177
877	726.318	494.37	7010.26	8.16655	6.4282	3.79636	0.590579	0.787139	0.535132	0.761349	834.804	1.14936
878	467.3	384.875	6842.65	11.0137	5.15296	2.09338	0.406248	0.467869	0.809929	0.717402	497.652	1.06495
879	389.862	326.456	6931.27	10.2404	3.08297	2.9442	0.954986	0.30106	0.712492	0.744332	389.351	0.998691
880	2666.28	1365.71	7846.82	17.9636	10.7723	3.82842	0.355396	0.599671	0.786879	0.66892	3103.19	1.16387
881	1025.39	640.678	7382.78	10.356	8.42014	2.89948	0.344351	0.813069	0.720019	0.745729	1059.06	1.03284
882	595.474	464.093	6882.32	9.07847	8.06849	2.48921	0.30851	0.88875	0.725812	0.706106	763.755	1.2826
883	92.1248	116.594	6631.39	6.57662	2.09363	1.58542	0.757262	0.318344	0.758931	0.737287	91.44	0.992566
884	48.0651	61.9952	6685.89	3.34544	1.97923	1.55365	0.784978	0.59162	0.535592	0.878832	43.0914	0.896521
885	84.114	123.354	6585.03	5.83513	4.01221	0.974052	0.242772	0.687596	0.833071	0.641516	95.5222	1.13563
886	807.761	579.405	7417.3	15.5952	6.72802	2.63257	0.391285	0.431418	0.831193	0.695619	1157.03	1.4324
887	688.934	442.591	7142.37	8.98597	5.50975	3.40451	0.617907	0.61315	0.62113	0.82403	706.058	1.02486
888	483.322	374.6	7186.31	11.7082	3.80788	2.80328	0.736179	0.325232	0.760571	0.754085	523.512	1.08316
889	323.104	262.986	6812.3	6.62532	4.36735	2.74404	0.628308	0.659191	0.585825	0.819554	332.586	1.02934
890	233.65	197.668	7171.86	5.47363	3.6403	2.91748	0.80144	0.665062	0.466993	0.864924	243.506	1.04218
891	332.45	349.483	6741.96	11.5305	6.80316	1.52769	0.224556	0.590017	0.867508	0.603711	501.974	1.50992
892	598.144	390.258	7767.88	7.66251	5.21587	3.69184	0.70781	0.6807	0.518194	0.848376	618.059	1.03329
893	481.986	366.543	7155.15	10.3259	4.27255	2.64961	0.620146	0.413772	0.743401	0.772297	489.646	1.01589
894	392.532	311.673	7299.96	10.0445	3.41261	2.89144	0.847282	0.339749	0.712137	0.786688	415.161	1.05765
895	303.077	276.939	6899.57	7.28857	5.01815	1.92902	0.384408	0.688496	0.735336	0.736491	295.537	0.97512
896	465.965	381.444	6808.04	8.23196	6.15269	2.26378	0.367934	0.747415	0.725001	0.724937	480.276	1.03071
897	494.003	394.265	6727.26	9.71891	4.96135	2.57719	0.519454	0.510485	0.734827	0.730031	520.539	1.05372
898	1550.1	893.517	7921.06	18.2843	6.58841	3.25709	0.494367	0.360332	0.821864	0.708334	1643.52	1.06027
899	16.0217	27.9925	6396.25	2.1076	1.27832	1.13412	0.887191	0.606531	0.461891	0.879472	12.799	0.798853
900	419.235	315.045	7226.39	7.58364	4.82461	2.88614	0.598212	0.636186	0.619426	0.81825	442.329	1.05509
901	242.996	220.95	6362.36	6.8755	3.45985	2.45149	0.708554	0.503213	0.643446	0.795673	244.275	1.00527
902	245.666	200.848	7265.68	5.32562	4.03069	2.69276	0.668066	0.756848	0.494376	0.88602	242.123	0.985578
903	393.867	286.974	7228.98	6.98541	3.79628	3.5211	0.927514	0.543458	0.495935	0.861892	391.126	0.993041
904	138.855	150.747	6874.46	6.80234	2.79321	1.67725	0.600472	0.410625	0.753431	0.770803	133.49	0.961361
905	638.198	434.806	7412.55	9.55979	5.34097	3.00086	0.561857	0.558691	0.686096	0.792266	641.804	1.00565
906	272.369	253.837	6726.71	9.40712	3.33123	2.07546	0.623031	0.354118	0.779373	0.741743	272.436	1.00025
907	28.038	45.3618	6505.48	3.10826	1.90079	0.980103	0.515629	0.611528	0.684678	0.794749	24.2556	0.865098
908	52.0706	68.8074	6537.03	2.46628	2.24555	2.00144	0.891293	0.910501	0.188478	0.854191	46.4298	0.891671
909	365.829	314.893	6918.75	7.41488	5.40407	2.17369	0.402232	0.728814	0.706848	0.743708	364.847	0.997316
910	1307.1	758.333	7824.87	18.7941	5.12261	4.5485	0.887928	0.272565	0.757982	0.734606	1834.3	1.40333
911	284.385	244.805	7044.16	8.474	3.05308	2.57648	0.843894	0.360288	0.695955	0.795543	279.217	0.981827
912	1263.04	652.242	7865.52	9.53693	7.40119	4.42705	0.598154	0.776057	0.535799	0.846811	1308.92	1.03632
913	17.3569	30.1252	6173.23	2.70632	1.23582	1.07163	0.867137	0.456644	0.604027	0.821809	15.013	0.864963
914	105.476	114.281	6705.53	3.93304	3.09468	2.0008	0.64653	0.786842	0.491283	0.8568	102.008	0.967122
915	555.419	417.288	7253.6	10.2971	5.29984	2.48531	0.468942	0.514694	0.758639	0.749039	568.128	1.02288
916	468.635	338.849	7091.91	7.81816	5.54269	2.6118	0.471216	0.70895	0.665932	0.822501	474.082	1.01162
917	220.299	200.148	7123.08	6.15991	3.82946	2.28833	0.59756	0.621674	0.628513	0.818522	226.11	1.02638
918	319.099	281.86	6692.92	7.0783	4.07126	2.7313	0.670873	0.575174	0.614131	0.753289	329.697	1.03321
919	181.579	167.887	6821.99	4.7401	3.21513	2.8308	0.880462	0.678284	0.402797	0.855876	180.711	0.995216
920	97.4654	114.972	6703.78	4.99851	2.71173	1.71248	0.631507	0.542507	0.657403	0.782487	97.23	0.997585
921	1069.45	646.063	7514.54	12.5453	6.69781	3.09979	0.462807	0.533889	0.752912	0.761175	1091.02	1.02017
922	348.472	319.802	6871.23	9.92552	4.3067	2.32073	0.538865	0.433902	0.766186	0.698627	415.538	1.19246
923	2620.88	1384.71	7988.96	20.5788	7.90699	5.34763	0.676317	0.384231	0.740138	0.648507	3644.86	1.3907
924	69.4274	87.9328	6757.52	4.83691	2.03896	1.56688	0.768471	0.421542	0.676058	0.803531	64.7292	0.932329
925	494.003	401.082	6990.45	9.59047	5.96634	2.18129	0.3656	0.622111	0.772556	0.715951	522.818	1.05833
926	428.581	360.838	7155.23	11.1168	4.68156	2.10248	0.449098	0.421124	0.810874	0.715432	458.345	1.06945
927	221.634	208.959	6823.77	7.06444	3.52248	2.20408	0.625718	0.498621	0.688004	0.780083	229.742	1.03659
928	473.976	378.423	6991.11	10.4782	4.42878	2.67056	0.603002	0.422666	0.745132	0.738388	519.114	1.09523
929	295.066	295.77	6920.78	13.7963	2.63222	2.07818	0.789517	0.190792	0.849367	0.66057	316.123	1.07136
930	319.099	313.544	6774.24	11.9312	4.00103	1.86912	0.46716	0.335342	0.843342	0.667355	373.751	1.17127
931	473.976	367.549	7028.68	12.3951	3.5597	2.79462	0.785071	0.287186	0.774538	0.758475	516.503	1.08972
932	343.132	290.725	6969.05	7.88724	4.37571	2.40966	0.550691	0.554784	0.694486	0.772508	348.352	1.01521
933	765.037	504.19	7373.99	9.40084	7.23917	2.72263	0.376097	0.770055	0.710385	0.776226	776.125	1.01449
934	467.3	335.039	7221.84	7.94282	5.00829	2.8056	0.560192	0.630543	0.646775	0.829127	467.497	1.00042
935	698.28	595.643	6924.33	22.2602	7.59029	1.77355	0.23366	0.34098	0.920327	0.606485	1255.22	1.79759
936	42.7246	62.3514	6603.28	3.90588	1.903	1.3599	0.714607	0.487214	0.651834	0.798953	42.3402	0.991003
937	452.613	356.069	7043.27	7.67602	6.37075	2.25594	0.354108	0.829955	0.706106	0.761616	462.107	1.02097
938	951.957	614.215	7774.42	13.5585	6.12714	3.39474	0.554049	0.451903	0.749624	0.736965	1181.32	1.24093
939	475.311	379.029	6949.61	10.8789	4.37724	2.46916	0.564091	0.402362	0.773031	0.738219	492.517	1.0362
940	313.758	276.486	7069.54	8.25545	4.5991	2.08359	0.453042	0.557099	0.747611	0.754603	331.371	1.05613
941	118.828	127.276	6736.18	4.26994	3.64107	1.71575	0.471223	0.85272	0.598179	0.810988	111.736	0.940323
942	332.45	288.881	7050.28	7.93252	4.64148	2.11905	0.456545	0.585121	0.732866	0.75589	326.811	0.983037
943	567.436	392.932	7087.6	10.1353	3.78495	3.7097	0.980117	0.373442	0.633983	0.811511	596.109	1.05053
944	1096.15	654.598	7808.85	10.8375	7.906	3.18159	0.402427	0.729501	0.706429	0.764151	1141.88	1.04171
945	189.59	220.942	6623.51	9.60576	3.41466	1.55307	0.454823	0.355481	0.838319	0.642138	213.382	1.12549
946	242.996	215.331	7023.81	7.17203	2.98958	2.72164	0.910374	0.416839	0.620521	0.819051	244.439	1.00594
947	82.7788	105.089	6429.5	6.75791	1.8279	1.59186	0.870867	0.270483	0.764445	0.757541	82.3682	0.995039
948	638.198	416.566	7420.96	8.91621	5.23756	3.26365	0.623125	0.58742	0.633964	0.830177	638.413	1.00034
949	311.088	274.94	6796.52	8.51345	4.07226	2.18469	0.536482	0.478332	0.743383	0.757133	317.264	1.01985
950	352.478	329.481	6961.58	15.61	3.17941	2.13862	0.672648	0.203677	0.862997	0.681361	444.602	1.26136
951	189.59	173.861	7047.39	5.3292	3.3062	2.57437	0.778648	0.620393	0.516932	0.854769	189.999	1.00215
952	1586.15	794.471	7648.08	13.1457	6.88911	4.47235	0.649191	0.524058	0.659787	0.811819	1696.57	1.06961
953	16.0217	29.034	6392.42	2.35314	1.27609	0.952474	0.746398	0.542294	0.595233	0.809536	11.9804	0.747761
954	182.915	172.561	7116.64	5.64992	3.60058	2.10464	0.584529	0.63728	0.627491	0.833447	179.342	0.980469
955	164.223	148.841	7056.75	4.0615	3.44744	2.76568	0.80224	0.84881	0.31905	0.903117	162.208	0.987734
956	160.217	167.753	6845.88	6.11852	3.59913	1.73649	0.482477	0.588235	0.71619	0.771203	160.179	0.999762
957	1976.01	991.279	7860.53	13.6089	9.16755	3.98188	0.434345	0.673642	0.707407	0.753902	2080.92	1.05309
958	576.782	434.637	6912.49	14.1282	3.64234	2.82382	0.775275	0.257806	0.800129	0.732396	608.686	1.05531
959	396.537	301.314	7259.45	7.22922	4.99711	2.64917	0.53014	0.691237	0.633547	0.824837	400.875	1.01094
960	244.331	203.552	6821.16	5.5132	4.03682	2.64524	0.655278	0.732209	0.520199	0.870341	246.602	1.00929
961	60.0814	76.7588	6642.69	3.45271	2.40748	1.57148	0.652747	0.697273	0.544857	0.861314	54.7167	0.910709
962	120.163	129.763	6946.6	5.60526	2.71991	1.98037	0.728102	0.485242	0.646694	0.812527	126.469	1.05248
963	606.155	437.04	7086.8	9.36841	6.34928	2.66852	0.420286	0.677733	0.715158	0.760231	664.889	1.0969
964	319.099	253.711	6808.24	6.01658	4.27019	3.03819	0.711488	0.709738	0.49503	0.84672	326.964	1.02465
965	375.175	300.908	7040.9	6.86424	5.21829	2.46528	0.472432	0.760213	0.640851	0.792031	369.893	0.985921
966	128.174	151.633	6636.39	10.0155	2.9838	1.40275	0.470121	0.297918	0.859943	0.689598	175.595	1.36998
967	296.402	224.893	6844.3	5.08668	4.40257	3.06675	0.696581	0.86551	0.397102	0.906205	287.679	0.970571
968	444.602	345.061	7322.51	9.26008	4.83622	2.56946	0.531296	0.522266	0.722523	0.776816	482.005	1.08413
969	588.798	440.497	7080.32	9.16683	6.32864	2.49164	0.393708	0.690384	0.72819	0.741322	605.485	1.02834
970	325.775	278.645	7060.56	8.66591	3.72873	2.47864	0.664743	0.430275	0.713978	0.774465	335.488	1.02982
971	620.841	425.364	7412.23	10.2045	5.15914	2.94057	0.569974	0.505577	0.711835	0.794243	648.468	1.0445
972	789.069	487.096	7740.61	9.64897	5.47577	3.63904	0.664572	0.567498	0.622857	0.820713	805.382	1.02067
973	142.86	167.151	6647.3	6.78901	3.30418	1.60098	0.484532	0.486696	0.76418	0.69553	150.434	1.05301
974	301.742	275.608	6803.59	7.4013	4.76419	2.07186	0.434883	0.643696	0.720068	0.738846	306.017	1.01417
975	663.566	488.026	7259.84	12.2861	5.49051	2.58769	0.471302	0.446887	0.789382	0.720616	731.186	1.1019
976	48.0651	68.7562	6603.47	4.16083	1.65462	1.47435	0.891052	0.397665	0.64566	0.761657	42.5173	0.884577
977	116.157	124.887	7069.1	4.50248	3.01828	2.05982	0.682449	0.670359	0.542514	0.826531	117.254	1.00944
978	49.4003	69.3009	6575.84	4.44683	1.82789	1.51186	0.827108	0.411055	0.660014	0.771565	51.4755	1.04201
979	168.228	163.447	6698.53	4.8908	3.89879	2.05823	0.527915	0.797168	0.579163	0.82694	164.397	0.977225
980	385.856	299.286	7341.78	8.01688	4.02303	2.83703	0.705198	0.50182	0.646117	0.814822	383.276	0.993314
981	153.541	174.955	6660.15	7.22523	2.59517	1.75768	0.67729	0.359181	0.75673	0.703737	138.053	0.899125
982	548.744	374.144	7518.88	7.2302	5.91749	3.22361	0.54476	0.818441	0.554146	0.830521	577.722	1.05281
983	818.442	513.183	7584.58	9.17236	6.73267	3.29891	0.489986	0.734018	0.640342	0.79801	853.351	1.04265
984	18.692	33.7478	6459.14	4.64905	1.43562	0.676638	0.47132	0.3088	0.854457	0.665119	18.9169	1.01203
985	48.0651	67.1827	6627.67	3.88002	1.87126	1.36602	0.730001	0.482282	0.647934	0.800727	41.5446	0.86434
986	563.43	366.615	7328.04	7.09346	5.54246	3.48962	0.629615	0.781349	0.508051	0.867314	574.681	1.01997
987	78.7734	93.5354	6571.27	3.47091	2.31786	2.04908	0.88404	0.667797	0.409641	0.855317	69.0526	0.876598
988	479.316	341.88	7177.4	6.35115	6.26753	2.94937	0.470579	0.986834	0.535617	0.82983	491.774	1.02599
989	373.84	341.948	6757.14	9.72601	5.40826	1.81401	0.335415	0.556062	0.813488	0.69114	399.688	1.06914
990	487.327	365.569	7384.01	8.59712	4.89747	3.10552	0.634107	0.569664	0.638772	0.777451	547.707	1.1239
991	25.3677	39.5666	6411.79	2.72127	2.06649	1.03655	0.501598	0.759385	0.619094	0.777283	24.4164	0.962501
992	285.72	277.501	6722.72	6.82428	5.51377	1.86001	0.337338	0.807964	0.727443	0.701335	293.163	1.02605
993	29.3731	42.0451	6466.86	2.82601	1.72035	1.22685	0.713141	0.608757	0.56587	0.871835	24.9846	0.850594
994	345.802	335.659	6691.01	10.4749	5.25716	1.67196	0.318035	0.501882	0.840384	0.665576	385.671	1.11529
995	1496.69	761.733	8032.87	9.72591	9.25247	4.09243	0.442307	0.951322	0.579224	0.812886	1542.61	1.03068
996	218.963	184.666	6808.71	4.41329	4.32994	2.65572	0.61334	0.981114	0.398244	0.89119	212.576	0.970831
997	749.015	450.727	7303.62	7.95656	6.23642	3.69837	0.593027	0.783808	0.53518	0.855667	768.704	1.02629
998	229.645	206.196	7002.83	6.84156	3.26279	2.42815	0.744194	0.476907	0.645089	0.821216	227.043	0.98867
999	476.646	335.041	6986.58	7.26438	4.29499	3.66964	0.854402	0.591239	0.494844	0.846862	479.593	1.00618
1000	122.833	151.82	6408.71	5.82082	3.84389	1.41531	0.368197	0.660369	0.756854	0.673955	132.646	1.07989
1001	1512.72	854.641	7930.84	12.8859	9.55183	3.19994	0.335008	0.74126	0.751672	0.727911	1649.81	1.09062
1002	656.89	441.171	7543.74	8.89716	6.29671	2.85922	0.454082	0.707721	0.678637	0.800302	670.967	1.02143
1003	315.094	251.233	7208.35	7.2266	4.06589	2.60883	0.641637	0.562628	0.638997	0.840731	321.088	1.01902
1004	827.788	556.006	7366.46	9.71479	7.675	2.78163	0.362427	0.790033	0.713671	0.741135	868.758	1.04949
1005	441.932	359.805	7119.39	11.4904	3.83906	2.42997	0.632958	0.33411	0.788523	0.735876	449.004	1.016
1006	289.726	268.127	7013.51	11.6013	2.79003	2.35723	0.844879	0.240493	0.796813	0.733601	319.599	1.10311
1007	487.327	411.642	7138.51	12.9836	4.92012	2.08216	0.423193	0.378948	0.839632	0.68849	557.153	1.14328
1008	381.851	295.311	6954.2	7.52169	3.52353	3.44871	0.978766	0.468449	0.541497	0.820053	382.859	1.00264
1009	21.3623	33.412	6473.06	2.11793	1.74145	1.13725	0.653049	0.822241	0.463036	0.882609	17.5697	0.822466
1010	459.289	396.029	6797.81	13.286	6.10107	1.89637	0.310826	0.45921	0.857266	0.68495	643.892	1.40193
1011	149.536	169.28	6682.4	8.01485	2.9706	1.60266	0.539507	0.370636	0.800039	0.719228	159.834	1.06886
1012	132.179	131.846	6917.16	4.29604	3.58756	1.94125	0.541106	0.835084	0.548131	0.871355	125.325	0.948145
1013	300.407	252.221	7198.66	6.80902	4.40851	2.32799	0.528067	0.647451	0.658102	0.808202	292.716	0.974397
1014	522.041	425.788	7105.56	13.0338	3.91804	2.7186	0.693868	0.300607	0.791419	0.69457	581.531	1.11396
1015	128.174	135.802	6748.25	5.30458	2.47422	2.29292	0.926726	0.466431	0.567747	0.817829	126.057	0.983486
1016	738.334	495.679	7169.98	8.79579	7.48083	2.76529	0.369651	0.850501	0.685612	0.768304	762.175	1.03229
1017	29.3731	45.9585	6405.77	2.97413	2.06849	1.00383	0.485294	0.695494	0.662481	0.797804	25.8678	0.880663
1018	220.299	195.666	6962.3	5.13714	4.35598	2.29571	0.527025	0.84794	0.553115	0.837921	215.186	0.976791
1019	1074.79	687.965	7493.22	18.5695	4.59329	3.40071	0.740365	0.247357	0.816866	0.71273	1215.02	1.13047
1020	377.845	299.952	7038.36	7.15617	5.18941	2.56763	0.494782	0.725165	0.641201	0.798148	399.41	1.05707
1021	423.24	332.256	7138.01	9.48027	3.88645	2.81137	0.723378	0.409952	0.70345	0.779953	433.891	1.02517
1022	448.608	320.586	7264.82	6.85889	4.28953	3.84037	0.895289	0.625397	0.440089	0.845094	473.287	1.05501
1023	400.543	320.314	7164.68	8.23444	5.3011	2.30759	0.435303	0.643772	0.719764	0.779384	421.936	1.05341
1024	117.493	126.175	6933	5.19478	2.44709	2.16783	0.885881	0.471067	0.582691	0.827185	115.434	0.982476
1025	271.034	223.359	7438.64	5.65418	4.07805	2.70627	0.663618	0.721246	0.521368	0.855712	261.386	0.964403
1026	564.765	439.471	6893.53	13.4736	4.16256	2.55103	0.612853	0.308941	0.810664	0.712914	599.306	1.06116
1027	1054.76	765.933	7076.39	12.9409	9.29135	2.18961	0.235661	0.717982	0.8308	0.632415	1102.81	1.04555
1028	472.64	341.59	7494.79	8.22212	4.94786	2.91991	0.590136	0.601775	0.644871	0.821442	497.577	1.05276
1029	197.601	176.767	7148.32	5.61028	3.63183	2.36826	0.652085	0.647352	0.577871	0.856999	202.129	1.02291
1030	441.932	330.136	7355.5	8.35491	4.20891	3.17195	0.753627	0.503765	0.620349	0.811735	467.226	1.05723
1031	165.558	178.265	6607.31	5.94906	3.99183	1.66972	0.418283	0.671003	0.719331	0.748965	166.093	1.00324
1032	692.939	469.571	7221.69	8.51339	6.8909	2.92307	0.424193	0.809419	0.65665	0.778307	718.301	1.0366
1033	443.267	341.03	7165.62	8.36355	5.0724	2.57418	0.507488	0.606489	0.692214	0.781058	457.438	1.03197
1034	257.683	226.611	7075.95	5.62806	5.06804	2.2033	0.434743	0.900495	0.608516	0.810124	263.245	1.02159
1035	500.678	349.594	7090.46	7.68638	5.14692	3.06043	0.594613	0.669615	0.601838	0.835403	507.154	1.01293
1036	447.273	398.222	6798.78	10.615	6.30498	1.9873	0.315195	0.593968	0.812784	0.670186	557.13	1.24562
1037	507.354	349.76	7589.02	8.36013	4.88574	3.19746	0.654448	0.584409	0.617535	0.845796	547.062	1.07826
1038	283.05	245.98	6749	8.1263	3.36265	2.56782	0.763632	0.413798	0.684011	0.792727	293.919	1.0384
1039	166.893	203.2	6457.99	11.4752	2.49972	1.77043	0.708249	0.217837	0.845717	0.609745	212.726	1.27462
1040	1763.72	948.583	8177.39	11.782	8.80524	5.0907	0.578145	0.747349	0.567924	0.727557	2212.2	1.25428
1041	196.266	181.121	7089.43	5.8931	3.12478	2.53181	0.810235	0.530244	0.570378	0.837168	195.292	0.995035
1042	1081.47	650.84	7801.96	11.1425	7.61378	3.04333	0.399713	0.683307	0.726873	0.760344	1081.49	1.00002
1043	305.748	257.317	7404.7	7.20052	4.35779	2.36676	0.54311	0.605205	0.671307	0.803121	311.081	1.01744
1044	238.991	239.105	6681.97	8.66569	3.62251	1.87651	0.518014	0.418029	0.783455	0.711992	246.747	1.03246
1045	635.528	480.778	6786.66	8.64447	7.07202	2.67532	0.378296	0.818097	0.690517	0.714885	685.086	1.07798
1046	343.132	282.363	7239.92	8.31198	3.69948	2.66214	0.719599	0.445079	0.679722	0.792199	342.898	0.99932
1047	588.798	380.949	7556.49	6.86397	5.2209	4.20386	0.805199	0.760623	0.387547	0.859462	631.041	1.07174
1048	1490.02	987.14	7346.88	21.3282	8.16592	2.61949	0.320784	0.382869	0.877182	0.619704	1911.02	1.28255
1049	504.684	376.045	7388.71	9.57793	4.90277	2.57147	0.524493	0.511882	0.731522	0.776528	505.805	1.00222
1050	914.573	628.111	7384.93	17.2123	5.24043	2.80619	0.535489	0.304459	0.836966	0.700229	1060.26	1.15929
1051	583.457	390.605	7907.2	8.05549	5.28226	3.42247	0.647917	0.655734	0.575139	0.829437	610.014	1.04552
1052	309.753	261.254	6980.27	8.22118	3.25645	2.92953	0.899608	0.396106	0.64366	0.797063	328.523	1.0606
1053	464.63	344.116	7343.46	8.61325	4.94115	2.72226	0.550936	0.573669	0.683945	0.802695	485.303	1.0445
1054	158.882	169.268	6581.19	6.32099	4.28643	1.54919	0.361417	0.678127	0.754913	0.756466	175.823	1.10662
1055	2170.94	1263.87	7712.25	38.2172	6.44855	3.22622	0.500302	0.168734	0.915582	0.625333	3330.45	1.53411
1056	943.946	582.083	7836.7	9.62322	8.52914	3.98415	0.467122	0.886309	0.585986	0.774343	1369.78	1.45112
1057	531.387	370.104	7437.96	8.32041	5.37004	2.91689	0.543178	0.645406	0.64943	0.82059	545.922	1.02735
1058	259.018	217.191	7029.99	5.54913	3.90184	2.89162	0.741093	0.703144	0.478905	0.85476	262.256	1.0125
1059	566.1	390.754	7389.06	9.35101	4.83772	2.96964	0.613851	0.517348	0.682426	0.812838	562.72	0.994029
1060	504.684	408.397	6806.9	10.4233	4.79916	2.64712	0.551581	0.460426	0.746038	0.711458	554.67	1.09904
1061	46.73	64.1995	6639.94	3.9823	2.11378	1.28032	0.605703	0.530794	0.678496	0.804498	45.1441	0.966063
1062	1200.29	678.566	7634.69	11.4887	7.43596	3.47006	0.466659	0.64724	0.69796	0.783259	1241.75	1.03454
1063	877.189	592.462	7530.11	10.7865	7.20361	2.8613	0.397203	0.667834	0.734734	0.72333	931.288	1.06167
1064	315.094	261.536	6936.84	7.78183	3.41825	2.87257	0.840364	0.43926	0.630861	0.808677	320.07	1.01579
1065	114.822	137.245	6799.62	15.6212	2.72036	1.72512	0.634152	0.174146	0.889565	0.729469	307.077	2.67437
1066	512.695	376.771	7297.78	10.5961	4.00417	2.94558	0.735629	0.377892	0.722012	0.786554	523.501	1.02108
1067	746.345	482.113	7502.52	9.29296	5.78132	3.31525	0.573441	0.622119	0.643251	0.79998	746.081	0.999647
1068	703.62	485.715	7206.54	10.5284	5.55767	3.08457	0.555012	0.527875	0.707023	0.758422	756.027	1.07448
1069	385.856	317.591	7290.13	7.78501	4.5439	2.84137	0.625315	0.583674	0.63502	0.765111	421.022	1.09114
1070	703.62	478.176	7107.13	11.2226	5.27646	2.95783	0.56057	0.470163	0.736441	0.770911	733.667	1.0427
1071	515.365	367.14	7491.63	8.07519	5.68057	2.69934	0.475188	0.70346	0.665724	0.810919	518.67	1.00641
1072	574.111	400.025	7706.93	9.19052	4.85993	3.08934	0.635675	0.528799	0.663856	0.799048	577.995	1.00677
1073	391.197	296.747	7040.43	6.06033	5.69845	2.69624	0.473154	0.940287	0.5551	0.832146	390.032	0.997022
1074	332.45	282.974	7035.2	8.79675	3.55795	2.5099	0.705433	0.404463	0.714679	0.771722	329.054	0.989784
1075	575.446	399.814	7560.84	8.2439	5.14074	3.42845	0.666918	0.623581	0.584123	0.797997	608.617	1.05764
1076	1032.07	601.256	7484.8	11.325	6.31013	3.52642	0.55885	0.557185	0.688617	0.79819	1055.6	1.0228
1077	1014.71	619.561	7887.55	10.2497	6.42022	4.04039	0.629323	0.626382	0.605804	0.765768	1113.71	1.09757
1078	1192.28	847.911	7231.13	36.3945	5.74528	2.53563	0.441341	0.157861	0.930329	0.615679	2220.86	1.8627
1079	1082.8	646.926	7801.11	10.004	8.47869	3.08091	0.363371	0.847526	0.692033	0.767661	1094.64	1.01094
1080	461.959	358.493	6923.04	7.10461	6.27329	2.59439	0.413561	0.882989	0.63483	0.768216	484.35	1.04847
1081	241.661	225.913	6893.91	8.3969	3.58718	2.17863	0.607339	0.427202	0.740543	0.773859	274.881	1.13747
1082	548.744	381.234	7814.52	8.15544	5.44416	2.87898	0.528821	0.66755	0.646986	0.817047	535.434	0.975746
1083	189.59	176.567	6960.16	5.00274	3.97988	2.17139	0.545593	0.795539	0.565959	0.833544	181.094	0.955189
1084	1396.56	805.266	7709.93	17.6506	5.81804	3.55378	0.610821	0.329622	0.79866	0.7311	1528.68	1.0946
1085	580.787	424.541	7191.57	11.0984	4.12617	3.02972	0.734271	0.371779	0.727013	0.756283	581.166	1.00065
1086	421.905	304.641	7482.24	6.67966	5.0897	3.00309	0.590033	0.761969	0.550413	0.853579	427.664	1.01365
1087	172.233	186.5	6774.57	7.15819	3.99606	1.6643	0.416486	0.55825	0.767497	0.731107	199.414	1.15781
1088	305.748	251.539	7422	7.18588	3.69472	2.85094	0.771627	0.514164	0.603257	0.814753	317.057	1.03699
1089	130.844	158.265	6561.15	8.29061	3.06845	1.53039	0.498752	0.370111	0.815406	0.688466	163.079	1.24636
1090	381.851	320.473	7186.22	10.546	3.37637	2.65375	0.785978	0.320156	0.748365	0.744949	395.811	1.03656
1091	182.915	201.601	6715.32	6.88687	4.71396	1.55001	0.328812	0.684486	0.774933	0.705794	210.781	1.15235
1092	168.228	170.89	6720.87	6.19208	3.43141	1.81534	0.529035	0.554162	0.706829	0.785167	161.568	0.960412
1093	435.256	381.476	6869.42	10.6549	5.33169	2.05861	0.386108	0.500397	0.806793	0.685459	489.866	1.12546
1094	797.08	509.099	7571.19	10.0224	6.02838	3.18227	0.527881	0.601489	0.682485	0.791775	805.376	1.01041
1095	918.578	596.91	7486.42	11.2697	7.36281	2.96161	0.402239	0.653326	0.737207	0.741256	1029.38	1.12062
1096	592.803	500.365	7104.96	22.7802	4.21191	2.31805	0.550356	0.184894	0.898243	0.644902	931.641	1.57159
1097	1210.97	636.882	7859.22	9.89117	6.80731	4.5922	0.674598	0.688221	0.535728	0.841455	1295.19	1.06954
1098	626.182	439.295	7262.64	11.5047	4.3447	3.09785	0.713018	0.377646	0.730732	0.773757	648.61	1.03582
1099	138.855	144.679	6900.49	4.80338	3.35017	2.17504	0.649233	0.697459	0.547186	0.812696	146.612	1.05586
1100	522.041	476.033	6863.52	11.1921	8.1223	1.76084	0.21679	0.725714	0.842672	0.618899	670.502	1.28439
1101	612.83	407.118	7551.48	9.68553	4.47512	3.38868	0.757226	0.462042	0.65013	0.823309	615.243	1.00394
1102	41.3894	55.4	6464.84	2.64097	2.08014	1.58989	0.764321	0.787642	0.397989	0.890281	36.5857	0.883939
1103	297.737	259.005	7042.11	6.92837	4.78493	2.14925	0.44917	0.690628	0.68979	0.784963	298.457	1.00242
1104	257.683	247.254	6765.59	8.27416	3.71513	2.03269	0.547138	0.449005	0.754332	0.730764	261.733	1.01572
1105	552.749	381.098	7391.69	8.07929	5.62169	2.95213	0.525131	0.695815	0.634606	0.823167	561.648	1.0161
1106	1429.94	916.616	7581.14	19.0913	7.21868	3.22774	0.447137	0.378114	0.830931	0.646648	1863.29	1.30306
1107	328.445	274.827	7122.65	8.09854	3.39501	2.93418	0.864261	0.419213	0.637691	0.793651	337.927	1.02887
1108	397.872	303.708	7205.48	7.30578	4.91568	2.6624	0.541614	0.672848	0.635576	0.819819	400.509	1.00663
1109	783.729	513.418	7017.91	11.924	5.48955	3.01248	0.548766	0.460379	0.74736	0.772052	825.983	1.05391
1110	287.056	261.724	7055.79	9.24129	3.06428	2.36901	0.773103	0.331586	0.74365	0.750719	281.006	0.978926
1111	504.684	414.03	6975.14	11.1511	5.13977	2.34653	0.456545	0.460922	0.789568	0.705928	563.346	1.11623
1112	428.581	341.418	7232.52	10.7247	3.73519	2.67831	0.71705	0.348278	0.750267	0.761082	449.416	1.04861
1113	238.991	203.956	7057.2	5.54343	3.53084	2.92377	0.828066	0.636941	0.472571	0.859054	239.711	1.00302
1114	471.305	413.983	6883.61	11.73	5.48241	1.98827	0.362664	0.467385	0.830496	0.671662	535.59	1.1364
1115	303.077	296.381	7045.51	16.2043	4.8629	2.10947	0.433789	0.300099	0.86982	0.668778	696.288	2.29739
1116	467.3	339.5	7336.87	7.97153	4.94123	2.86349	0.579509	0.61986	0.640786	0.817275	472.455	1.01103
1117	18.692	33.171	6400.21	2.21479	1.43463	1.10574	0.770745	0.647751	0.500749	0.837415	14.7168	0.787332
1118	389.862	306.142	7079.99	8.59448	4.00657	2.71474	0.677572	0.466179	0.68413	0.801533	391.569	1.00438
1119	355.148	310.497	7088.92	9.57739	4.01222	2.27454	0.566903	0.418926	0.76251	0.737716	366.112	1.03087
1120	443.267	359.056	7322.6	11.7558	3.13912	2.99058	0.952679	0.267027	0.745609	0.738243	462.28	1.04289
1121	236.32	207.317	6982.23	5.1791	4.66867	2.27262	0.486781	0.901445	0.561194	0.830514	230.177	0.974005
1122	267.028	225.477	7293.14	6.71868	3.74352	2.81041	0.75074	0.55718	0.581702	0.828275	296.089	1.10883
1123	639.533	463.371	7130.84	10.6445	5.71386	2.52187	0.441361	0.536792	0.763081	0.74336	642.487	1.00462
1124	253.677	238.917	6840.31	7.52731	3.75329	2.11061	0.562336	0.498624	0.719606	0.751091	249.776	0.98462
1125	29.3731	44.0207	6360.73	2.58843	1.77474	1.30197	0.733612	0.685641	0.497006	0.872523	25.053	0.852923
1126	344.467	317.671	6868.24	9.67939	5.25826	1.80102	0.342513	0.543243	0.813932	0.704267	383.971	1.11468
1127	675.582	452.876	7222.42	8.76001	6.04591	3.10621	0.51377	0.690172	0.64541	0.793512	689.107	1.02002
1128	166.893	156.643	6961.12	4.95169	3.49277	2.22678	0.637539	0.705369	0.550299	0.872174	161.321	0.966612
1129	814.437	517.396	7292.31	9.50609	6.60301	3.13958	0.475477	0.694608	0.66973	0.788536	825.475	1.01355
1130	901.221	591.958	7523.73	13.9709	5.73	2.87485	0.501718	0.410138	0.794226	0.736251	964.011	1.06967
1131	345.802	331.476	6844.81	16.27	3.0397	2.00893	0.660897	0.186829	0.876525	0.669972	416.17	1.20349
1132	403.213	307.692	7171.07	9.13654	3.29876	3.2683	0.990767	0.361051	0.642282	0.814287	412.614	1.02331
1133	34.7137	49.809	6678.88	2.82314	1.92172	1.30266	0.677862	0.680701	0.538578	0.851819	29.6033	0.852785
1134	580.787	406.815	7304.36	9.11852	4.82525	3.38973	0.702498	0.529171	0.628259	0.795804	624.738	1.07568
1135	44.0597	64.3627	6521.15	4.96791	1.62056	1.25325	0.773342	0.326206	0.747731	0.763017	42.2635	0.959233
1136	319.099	288.568	7133.18	12.2013	2.85584	2.46259	0.862301	0.234061	0.798169	0.725625	359.435	1.1264
1137	351.142	275.099	7346.58	6.64473	4.91894	2.52872	0.514079	0.740276	0.61944	0.828429	346.208	0.985948
1138	419.235	353.724	7102.12	13.1474	3.21803	2.5771	0.800833	0.244766	0.803984	0.72079	456.72	1.08941
1139	785.064	539.359	7101.47	9.5219	7.85385	2.57612	0.328008	0.824819	0.729453	0.737294	806.978	1.02791
1140	97.4654	114.111	6602.82	4.60862	3.58772	1.51092	0.421136	0.778482	0.672153	0.791629	104.645	1.07367
1141	225.639	247.009	6733.75	9.87893	4.26415	1.55909	0.365627	0.431641	0.84218	0.666038	275.107	1.21923
1142	765.037	532.099	7191.8	10.4964	6.721	2.66225	0.396109	0.640316	0.746365	0.734498	786.702	1.02832
1143	40.0543	55.7148	6324.6	2.87408	1.95467	1.55943	0.797794	0.680105	0.457416	0.862593	36.6966	0.916173
1144	371.17	308.278	7188.64	7.18578	5.72701	2.29702	0.401085	0.796992	0.680338	0.767715	395.964	1.0668
1145	130.844	134.851	6924.4	4.61072	3.54201	1.83917	0.519245	0.768212	0.601109	0.83403	125.814	0.961557
1146	316.429	258.161	7251.13	8.37173	3.36836	2.67089	0.792935	0.40235	0.680963	0.814859	315.485	0.997019
1147	41.3894	32.3146	6520.84	2.68507	1.17174	1.11851	0.954575	0.436389	0.583434	0.800991	14.7406	0.356144
1148	152.206	171.915	6730.82	7.86272	2.26567	1.94802	0.859796	0.288154	0.752246	0.716172	145.362	0.955034
1149	349.807	276.959	7237.68	7.5679	3.96424	2.79564	0.705216	0.523822	0.630592	0.820336	351.322	1.00433
1150	555.419	402.138	7456.68	10.3932	4.48773	3.05724	0.681243	0.431796	0.705842	0.778214	597.301	1.07541
1151	206.947	189.714	7018.63	6.38744	3.40381	2.27742	0.669081	0.532891	0.643453	0.826998	207.408	1.00223
1152	50.7354	71.1184	6655.55	4.26219	2.08681	1.27671	0.611803	0.489609	0.700456	0.800605	47.5661	0.937532
1153	439.262	369.325	6850.38	10.5442	5.26443	2.03893	0.387302	0.499272	0.806631	0.717506	474.084	1.07927
1154	352.478	296.797	7075.26	7.79311	5.04019	2.26104	0.448601	0.646749	0.709867	0.768421	372.009	1.05541
1155	328.445	296.486	7008.23	9.11991	4.06872	2.11	0.51859	0.446136	0.768638	0.729619	327.958	0.998518
1156	755.691	502.411	7586.5	9.31026	7.07659	2.82409	0.399075	0.760085	0.696669	0.771892	779.388	1.03136
1157	599.479	431.17	7298.07	10.0464	5.76667	2.57646	0.446785	0.574002	0.743545	0.767424	625.243	1.04298
1158	335.121	276.492	7063.78	7.54508	4.66356	2.26148	0.484925	0.618093	0.700271	0.794735	333.321	0.994629
1159	1474	809.371	8228.94	15.2829	6.67162	3.76832	0.564829	0.436541	0.753429	0.753985	1609.44	1.09189
1160	57.4111	70.7281	6610.86	3.03563	2.46903	1.65955	0.672148	0.813348	0.45331	0.88449	52.102	0.907525
1161	586.128	363.606	7203.08	6.67123	5.19943	4.04696	0.778346	0.779381	0.393372	0.899215	588.003	1.0032
1162	441.932	342.039	7106.67	10.4668	3.56772	3.02949	0.849139	0.34086	0.710563	0.774992	473.876	1.07228
1163	283.05	255.271	6852.97	7.30595	4.28484	2.17506	0.507619	0.586486	0.702289	0.769027	285.215	1.00765
1164	20.0271	32.1551	6799.4	2.18422	1.94625	0.859051	0.441388	0.891049	0.606701	0.759594	15.2969	0.763807
1165	128.174	128.639	6844.3	4.49089	2.90978	2.22989	0.766342	0.647928	0.503465	0.8752	122.057	0.95228
1166	578.117	444.306	7333.88	9.32733	6.77394	2.28314	0.337047	0.726246	0.755221	0.724497	604.254	1.04521
1167	602.149	445.214	7454.47	11.0219	5.17968	2.55358	0.493001	0.469944	0.768318	0.741513	610.659	1.01413
1168	460.624	343.573	7478.26	9.54586	4.0392	2.96804	0.734808	0.423136	0.689076	0.797603	479.368	1.04069
1169	439.262	357.919	7131.58	10.2272	4.7075	2.27133	0.482491	0.460291	0.777914	0.742197	458.055	1.04278
1170	32.0434	49.1855	6602.75	2.83093	1.91256	1.26991	0.663984	0.675594	0.551416	0.805862	28.801	0.898811
1171	164.223	172.766	6775.21	7.60646	2.87259	2.1459	0.747026	0.377652	0.717884	0.758713	196.406	1.19598
1172	162.887	166.549	6710.86	5.46602	3.81833	1.89337	0.495863	0.698557	0.653611	0.794189	165.527	1.0162
1173	238.991	202.776	6971.5	5.49145	4.24361	2.54479	0.599675	0.772767	0.536591	0.862238	248.406	1.0394
1174	714.301	464.363	7703.67	10.5651	5.67293	2.9638	0.522447	0.53695	0.719472	0.802654	744.079	1.04169
1175	186.92	183.694	6866.94	6.77576	2.75114	2.43292	0.884333	0.406027	0.640937	0.793886	189.971	1.01632
1176	453.948	348.797	7124.97	9.49072	4.31585	2.73405	0.633491	0.454744	0.711924	0.783201	469.095	1.03337
1177	429.916	331.353	7096.12	7.85739	5.24073	2.48242	0.473679	0.666981	0.684065	0.793579	428.188	0.995981
1178	532.722	405.073	6809.12	10.4662	5.48347	2.78787	0.508414	0.523921	0.733631	0.750083	670.203	1.25807
1179	344.467	296.25	6924.1	7.6794	4.91625	2.16081	0.439524	0.640187	0.718622	0.757206	341.717	0.992018
1180	104.141	125.188	6707.83	7.90775	2.19964	1.71422	0.779319	0.278162	0.783223	0.758037	124.899	1.19932
1181	401.878	318.785	7069.35	6.68275	5.70383	2.5391	0.445158	0.853514	0.620051	0.786867	405.407	1.00878
1182	295.066	238.626	7241.98	6.43356	3.53759	3.03946	0.859188	0.549866	0.527562	0.848328	289.764	0.982029
1183	249.672	225.049	6711.78	7.17202	3.64705	2.2497	0.616856	0.508511	0.686322	0.794036	246.489	0.987251
1184	348.472	292.27	7142.54	7.93367	4.66259	2.31921	0.497408	0.587696	0.707675	0.774794	359.36	1.03124
1185	464.63	340.895	7316.59	8.96598	3.8395	3.23781	0.843291	0.428229	0.638878	0.811452	466.888	1.00486
1186	54.7408	84.6365	6516.24	7.00589	1.68163	1.135	0.674939	0.240031	0.837994	0.678283	56.0115	1.02321
1187	157.547	159.078	6621.19	5.98186	2.8916	2.18388	0.755249	0.483395	0.634916	0.808343	158.231	1.00435
1188	110.817	123.48	7098.23	3.77071	3.34559	1.96787	0.588197	0.887258	0.478118	0.789297	103.987	0.938371
1189	813.102	545.442	7502.25	13.0795	5.03696	2.97631	0.590895	0.385102	0.772445	0.74251	821.348	1.01014
1190	40.0543	63.7117	6264.67	4.58686	1.59722	1.25969	0.788675	0.348216	0.725371	0.702044	38.6573	0.965122
1191	988.005	602.752	7381.51	9.34387	8.35992	3.18189	0.380613	0.894696	0.659467	0.773032	1041.12	1.05376
1192	403.213	305.523	7255.86	7.59332	4.36205	2.85091	0.653572	0.574458	0.62455	0.822739	395.544	0.980981
1193	80.1085	97.9573	6611.48	5.39759	2.32253	1.46443	0.630532	0.430289	0.728689	0.793204	76.8985	0.959929
1194	441.932	348.134	7156.97	10.7201	3.22889	3.08833	0.95647	0.3012	0.711912	0.76428	447.779	1.01323
1195	30.7083	47.7356	6432.83	2.45693	2.21693	1.19566	0.539332	0.902317	0.513351	0.822379	27.2798	0.888352
1196	65.422	97.5264	6680.41	6.06632	2.03302	1.46509	0.720646	0.335132	0.758489	0.643504	75.6867	1.1569
1197	1401.9	916.235	7262.22	18.1184	6.84712	3.34098	0.48794	0.37791	0.815603	0.638698	1736.16	1.23844
1198	1351.16	769.287	7561.24	11.4538	8.80917	3.66777	0.416358	0.769105	0.679777	0.749132	1550.16	1.14728
1199	315.094	266.892	7021.56	7.09113	4.44152	2.59746	0.584813	0.626349	0.633703	0.775968	342.677	1.08754
1200	52.0706	66.9297	6538.38	3.51127	2.03216	1.64143	0.807728	0.578753	0.532525	0.841583	49.0606	0.942195
1201	659.56	482.013	7103.52	10.6179	5.88785	2.67999	0.455172	0.554519	0.747598	0.723316	701.808	1.06405
1202	492.668	385.758	7297.25	11.2849	3.83398	2.80279	0.73104	0.339743	0.751634	0.744938	507.958	1.03103
1203	675.582	445.892	7295.38	7.78993	7.16506	2.97821	0.415658	0.919786	0.617684	0.808179	696.303	1.03067
1204	217.628	222.08	6876.71	11.6265	2.91079	1.99611	0.685762	0.250359	0.828313	0.717662	282.963	1.30021
1205	25.3677	40.5725	6525.32	2.38717	1.88995	1.15596	0.611633	0.791714	0.515762	0.829674	21.8456	0.861158
1206	683.593	481.653	7574.12	12.8099	4.82673	2.77572	0.575073	0.376798	0.783314	0.744157	718.89	1.05163
1207	590.133	443.82	7225.6	11.9689	4.30314	2.69251	0.625708	0.359528	0.77504	0.731292	580.878	0.984318
1208	40.0543	56.3041	6603.7	3.65544	1.55373	1.37971	0.887996	0.425047	0.62256	0.821742	32.8241	0.81949
1209	381.851	302.713	7075.18	7.92347	4.5423	2.49902	0.550167	0.573272	0.684605	0.799214	376.747	0.986633
1210	710.296	473.203	7205.52	10.3235	5.32304	3.11203	0.584634	0.515624	0.698549	0.784875	716.339	1.00851
1211	309.753	276.893	6809.34	8.51425	4.19843	2.16863	0.516533	0.493106	0.745295	0.750129	324.718	1.04831
1212	546.073	366.698	7375.13	7.96481	5.25324	3.13911	0.597558	0.659556	0.605877	0.843066	550.172	1.00751
1213	1121.52	818.705	6949.99	14.3837	9.57723	2.50042	0.26108	0.66584	0.826162	0.61663	1442.82	1.28649
1214	168.228	166.638	6911.27	5.27447	3.63343	2.10777	0.580107	0.68887	0.600382	0.804252	169.203	1.00579
1215	384.521	295.633	6850.86	7.62876	4.18874	2.81348	0.671677	0.549072	0.631201	0.817586	376.591	0.979376
1216	408.554	331.521	6951.75	7.63763	6.0034	2.17746	0.362704	0.78603	0.714904	0.762829	418.21	1.02364
1217	616.836	509.519	6866.87	11.9532	7.12609	2.27771	0.319629	0.596166	0.809448	0.658487	812.685	1.31751
1218	377.845	284.578	7422.68	6.80926	4.78217	2.78087	0.581507	0.702304	0.591605	0.84764	379.309	1.00387
1219	584.792	396.898	7067.75	8.23061	5.55719	3.19716	0.57532	0.675185	0.611552	0.818522	612.548	1.04746
1220	173.569	178.386	6688.84	7.44643	2.5731	2.15697	0.838276	0.345548	0.710335	0.762245	173.116	0.997392
1221	307.083	278.381	6851.17	8.39235	4.1565	2.16008	0.519686	0.495273	0.742613	0.738387	315.624	1.02781
1222	461.959	362.581	7120.71	11.2777	4.11388	2.56979	0.624664	0.364781	0.772135	0.752086	499.412	1.08107
1223	213.623	141.965	6695.69	9.69346	1.91392	1.59436	0.833037	0.197444	0.835522	0.670188	123.902	0.580004
1224	28.038	42.8336	6521.48	2.97933	1.43138	1.21217	0.846852	0.480437	0.593141	0.83486	21.6534	0.772288
1225	512.695	349.854	7591.14	7.29886	5.54106	3.08136	0.556095	0.759168	0.57783	0.848826	522.009	1.01817
1226	291.061	258.443	6899.24	9.02728	3.22583	2.4638	0.763772	0.357343	0.727072	0.768048	300.534	1.03255
1227	89.4545	113.945	6751.49	6.77338	2.02823	1.62579	0.801583	0.299441	0.759973	0.734585	93.5568	1.04586
1228	257.683	227.428	6932.79	7.56792	3.14738	2.51924	0.800423	0.415885	0.667117	0.802861	251.353	0.975436
1229	650.214	440.452	7622.83	8.20154	6.82128	2.79017	0.409039	0.831707	0.6598	0.794216	653.853	1.0056
1230	3721.04	1546.79	9258.71	17.6811	9.02061	6.927	0.767909	0.510184	0.608225	0.739987	4627.85	1.2437
1231	248.337	224.152	7038.57	7.16043	3.8496	2.13367	0.554258	0.537621	0.702019	0.790769	246.36	0.992042
1232	336.456	262.475	7111.27	7.03429	4.30979	2.70106	0.626727	0.612683	0.616015	0.844448	343.004	1.01946
1233	84.114	95.8746	6791.24	3.79743	2.82152	1.84777	0.654885	0.743008	0.513415	0.817514	82.9297	0.98592
1234	273.704	259.048	6945.25	7.27107	4.93976	2.18193	0.441707	0.679372	0.699917	0.72634	328.271	1.19936
1235	126.839	149.256	6700.46	11.2781	2.59542	1.45912	0.562191	0.230129	0.870624	0.72361	178.905	1.4105
1236	953.292	605.868	7722.47	13.5385	5.15279	3.89263	0.75544	0.380602	0.712478	0.746815	1137.48	1.19322
1237	341.796	308.437	6851.02	8.97854	4.3296	2.10768	0.486808	0.482217	0.765253	0.721789	343.2	1.00411
1238	174.904	179.536	6775.64	6.75154	3.43352	1.78433	0.51968	0.508554	0.735715	0.769527	173.263	0.99062
1239	85.4491	116.375	6879.44	6.83802	2.86039	1.22402	0.427921	0.418306	0.820998	0.686071	100.284	1.17361
1240	268.364	245.007	6916.74	9.84522	2.71662	2.47554	0.911257	0.275933	0.748554	0.760918	277.341	1.03345
1241	70.7626	83.188	6665.74	3.53936	2.68136	1.6523	0.616217	0.757582	0.533165	0.865132	65.6837	0.928226
1242	555.419	371.738	7476.16	8.19935	4.86342	3.33617	0.685973	0.593147	0.593117	0.845562	557.261	1.00332
1243	580.787	409.775	7446.59	9.69698	4.36111	3.38557	0.77631	0.449739	0.650863	0.786598	599.728	1.03261
1244	365.829	270.251	7243.53	5.40903	4.92485	3.24103	0.658097	0.910486	0.400811	0.874015	361.646	0.988566
1245	50.7354	70.976	6593.84	5.37701	1.79765	1.22426	0.681032	0.334323	0.772316	0.787344	49.5689	0.977008
1246	118.828	138.116	6780.81	7.32229	2.41674	1.66581	0.689278	0.330052	0.772502	0.748812	123.478	1.03913
1247	552.749	399.451	7577.19	10.3649	4.49975	2.85454	0.634376	0.434133	0.724596	0.780788	557.673	1.00891
1248	228.309	201.449	6952.43	4.87474	4.27009	2.84139	0.665418	0.875962	0.417119	0.834823	247.747	1.08514
1249	468.635	388.198	6755.09	10.7231	4.80792	2.20668	0.458968	0.448371	0.794212	0.713576	476.547	1.01688
1250	49.4003	67.0943	6639.24	4.46565	1.85789	1.37937	0.742438	0.416041	0.691115	0.780519	47.9373	0.970386
1251	1106.83	684.493	7573.81	13.9911	5.1158	4.11102	0.803592	0.365646	0.706169	0.732921	1232.55	1.11358
1252	1329.8	806.048	7599.41	14.4791	7.93924	2.87466	0.362082	0.548325	0.801461	0.707897	1384.18	1.0409
1253	925.254	673.128	7093.61	12.7769	7.8137	2.54529	0.325747	0.611547	0.80079	0.655261	1064.41	1.1504
1254	2192.3	1477.79	7300.3	32.5162	18.1892	2.29897	0.126392	0.559391	0.929298	0.536064	5695.55	2.59797
1255	61.4166	80.9531	7008.52	5.58166	2.00322	1.71002	0.85364	0.358892	0.693635	0.781369	80.0907	1.30406
1256	307.083	240.4	7056.4	5.43715	4.51993	2.97399	0.657972	0.831304	0.453025	0.862598	306.148	0.996955
1257	287.056	252.145	6777.11	7.74734	4.25976	2.09567	0.491969	0.549835	0.729498	0.782812	289.701	1.00921
1258	429.916	329.991	7076.72	9.23846	4.05288	2.81238	0.693921	0.438697	0.695579	0.792087	441.089	1.02599
1259	672.912	486.722	7217.21	9.41369	7.30665	2.55679	0.349926	0.776173	0.728397	0.73285	736.65	1.09472
1260	743.674	555.889	7209.36	12.1936	6.15464	2.77184	0.450366	0.504744	0.772681	0.684083	871.345	1.17168
1261	773.048	610.625	7213.61	16.8609	5.6583	2.26422	0.40016	0.335587	0.865711	0.637986	904.846	1.17049
1262	393.867	286.969	7310.68	5.54203	5.08812	3.47624	0.683208	0.918096	0.372749	0.86191	410.606	1.0425
1263	132.179	151.966	6935.21	6.2469	3.7839	1.56814	0.414425	0.605724	0.748972	0.739578	155.267	1.17467
1264	299.072	253.533	7222.66	6.15902	5.25425	2.23251	0.424896	0.853097	0.637522	0.80313	302.625	1.01188
1265	440.597	336.046	7326.24	8.16259	5.20266	2.50569	0.481618	0.637379	0.693027	0.794787	445.727	1.01164
1266	88.1194	118.834	6365.48	7.67278	2.00805	1.52638	0.760132	0.261711	0.801065	0.672748	98.5098	1.11791
1267	117.493	118.815	6932.99	3.97299	3.05473	2.20648	0.722315	0.768874	0.444631	0.884539	112.17	0.954701
1268	356.483	289.442	7439.75	7.23764	5.22289	2.44054	0.467277	0.721628	0.6628	0.793332	386.439	1.08403
1269	519.37	444.639	6824.07	9.99154	7.58705	2.08336	0.274595	0.759347	0.791487	0.666292	661.544	1.27374
1270	57.4111	78.7811	6421.95	6.80744	1.53984	1.41516	0.919031	0.2262	0.792115	0.752336	62.1378	1.08233
1271	46.73	65.9141	6664.49	3.47184	2.21814	1.32015	0.595163	0.638893	0.619754	0.815993	42.5855	0.91131
1272	368.499	319.101	6616.71	10.1731	3.933	2.27909	0.579478	0.386609	0.775968	0.732037	381.968	1.03655
1273	555.419	412.459	6801.69	10.2175	4.88588	2.78971	0.570974	0.478188	0.726967	0.759035	583.359	1.0503
1274	353.813	325.947	6886.7	13.9575	3.23549	2.29635	0.709739	0.231809	0.835476	0.692247	434.386	1.22773
1275	726.318	514.751	7213.5	11.2213	6.21757	2.64198	0.424922	0.554086	0.764557	0.729358	772.117	1.06306
1276	325.775	289.724	6882.2	9.27605	3.61886	2.35536	0.650857	0.39013	0.746081	0.737702	331.194	1.01663
1277	647.544	440.453	7533.33	9.33735	5.15818	3.25342	0.63073	0.552425	0.651569	0.790645	656.37	1.01363
1278	626.182	458.936	6917.78	13.8833	4.64473	3.65138	0.786134	0.334556	0.736994	0.73444	986.276	1.57506
1279	522.041	365.046	6895.63	8.27854	4.74099	3.4126	0.719808	0.572684	0.587777	0.81941	561.044	1.07471
1280	873.183	557.625	7721.85	10.5812	6.87433	2.92937	0.426131	0.649675	0.723153	0.76928	892.537	1.02217
1281	385.856	374.036	7016.66	26.2089	2.85245	2.19006	0.767781	0.108835	0.916438	0.632249	685.821	1.7774
1282	48.0651	73.028	6826.58	4.9023	1.86174	1.18475	0.636365	0.379769	0.758328	0.674434	45.2931	0.942328
1283	659.56	491.066	7207.78	10.1632	6.64966	2.42638	0.364888	0.654288	0.761258	0.717478	686.874	1.04141
1284	861.167	558.936	7456.41	9.71424	7.44886	2.903	0.389724	0.766799	0.70116	0.758562	879.904	1.02176
1285	1456.64	1088.55	7172.44	24.6044	17.6569	2.4572	0.139164	0.71763	0.900132	0.546409	4471.53	3.06975
1286	937.27	569.453	7854.65	11.891	5.73345	3.31877	0.578844	0.482169	0.720899	0.788834	947.762	1.01119
1287	185.585	172.03	6966.94	5.08425	3.95561	2.214	0.559711	0.778013	0.564537	0.855009	186.512	1.00499
1288	457.954	368.82	6945.66	8.22542	5.90738	2.31433	0.391769	0.718185	0.718638	0.7391	471.049	1.02859
1289	1146.89	656.483	7305.54	11.7161	6.2471	3.70032	0.592326	0.533206	0.684168	0.784927	1134.46	0.989165
1290	459.289	358.262	7060.4	9.29181	5.00894	2.37545	0.474243	0.53907	0.74435	0.763084	463.106	1.00831
1291	874.518	543.666	7441.66	9.80017	6.62991	3.37939	0.509719	0.67651	0.65517	0.788841	919.747	1.05172
1292	552.749	438.436	7205.55	15.4295	4.52734	2.36264	0.52186	0.293421	0.846875	0.703089	691.322	1.2507
1293	112.152	124.545	6682.2	4.41156	3.2233	1.89443	0.587728	0.730649	0.570577	0.810233	112.839	1.00613
1294	36.0488	59.3945	6129.63	7.61758	2.20048	0.88572	0.402512	0.288869	0.883727	0.645707	62.1898	1.72515
1295	843.81	560.398	7269.5	9.66087	7.56999	3.10528	0.41021	0.783573	0.678571	0.74458	951.265	1.12734
1296	2096.17	1071.24	7566.3	19.229	7.46095	3.82762	0.513021	0.388006	0.800945	0.72375	2300.21	1.09734
1297	181.579	174.381	6917.3	5.43773	3.84295	2.16798	0.564146	0.70672	0.601307	0.813685	189.77	1.04511
1298	265.693	213.824	7056.81	4.5702	4.23554	3.25772	0.769141	0.926773	0.287181	0.879586	264.147	0.99418
1299	349.807	277.178	7055.14	6.78576	5.05611	2.4675	0.488024	0.745106	0.63637	0.819315	354.618	1.01375
1300	120.163	132.942	6889.91	6.11115	2.94254	1.7357	0.589864	0.481503	0.715979	0.793063	130.74	1.08802
1301	380.516	294.715	7178.09	6.33435	4.91162	3.03212	0.617336	0.775395	0.52132	0.814384	395.15	1.03846
1302	532.722	371.784	7766.55	8.51264	5.25533	2.94673	0.560713	0.617356	0.653841	0.815916	552.197	1.03656
1303	1251.03	853.181	7697.97	18.4351	6.87491	3.24989	0.472718	0.372926	0.823711	0.633139	1725.32	1.37912
1304	192.261	180.711	6808.47	6.36994	2.87789	2.44416	0.84929	0.451792	0.616297	0.821556	187.684	0.976196
1305	245.666	235.508	6679.04	7.74329	3.87352	2.00269	0.517021	0.500242	0.741364	0.752487	251.614	1.02421
1306	33.3786	47.747	6573.44	2.7106	1.94986	1.33487	0.684594	0.719348	0.507539	0.86318	29.5526	0.885376
1307	542.068	437.395	7120.12	11.8416	5.99562	2.36441	0.394357	0.506319	0.80033	0.700993	703.164	1.29719
1308	659.56	473.405	7205.79	11.5164	5.32827	2.64274	0.495984	0.46267	0.770523	0.739905	679.273	1.02989
1309	1687.62	1118.63	7237	23.7036	8.35733	2.59689	0.310732	0.352577	0.890443	0.595548	2154.88	1.27688
1310	456.619	375.731	7037.99	11.0497	4.66828	2.46491	0.528013	0.42248	0.776925	0.723707	532.594	1.16639
1311	452.613	337.611	7426.25	9.26045	4.18278	2.81313	0.67255	0.451682	0.696221	0.804103	456.431	1.00843
1312	336.456	285.862	6974.81	9.52143	3.32621	2.54607	0.765454	0.34934	0.732596	0.768919	337.762	1.00388
1313	108.147	117.989	6773.14	4.13322	3.17243	1.90129	0.599316	0.767545	0.539998	0.837008	104.428	0.965616
1314	396.537	307.373	7406.29	8.06451	4.68297	2.54082	0.542567	0.580688	0.684938	0.805747	401.941	1.01363
1315	150.871	148.455	6965.41	4.45736	3.51975	2.25011	0.639283	0.789649	0.495191	0.845254	147.871	0.980113
1316	260.353	235.565	6899.81	6.97654	4.11982	2.14923	0.521681	0.590525	0.691934	0.778508	258.756	0.993869
1317	168.228	166.312	6805.66	4.65551	3.76137	2.245	0.596855	0.80794	0.517777	0.817221	164.671	0.978858
1318	400.543	354.11	7204.79	12.5264	3.93592	2.1445	0.544853	0.314209	0.828802	0.69136	442.882	1.1057
1319	26.7028	39.9949	6579.55	2.42215	1.74546	1.28409	0.735676	0.720625	0.469854	0.874565	22.7402	0.851603
1320	29.3731	46.706	6495.55	3.97877	1.57556	1.12893	0.716523	0.395992	0.716263	0.739526	29.6441	1.00923
1321	283.05	272.96	6901.86	9.03182	4.64441	1.7235	0.371091	0.514228	0.809175	0.712655	302.835	1.0699
1322	652.885	418.945	7046.76	9.02941	5.14205	3.38093	0.657507	0.569478	0.625564	0.837011	657.538	1.00713
1323	684.928	466.283	7496.97	10.8039	5.33844	2.89794	0.542844	0.494123	0.731768	0.777187	700.118	1.02218
1324	196.266	206.519	6861.07	9.64343	2.45911	1.91681	0.779473	0.255003	0.801232	0.708711	190.404	0.970135
1325	280.38	231.082	7210.06	6.59661	3.79429	2.6886	0.70859	0.575189	0.592427	0.843672	281.881	1.00535
1326	190.925	193.811	6742.43	7.90527	3.1245	1.88423	0.60305	0.395242	0.761649		194.948	1.02107
1327	704.955	489.543	7403.63	14.3878	3.76092	3.55818	0.946094	0.261397	0.752693	0.749355	806.499	1.14404
1328	564.765	411.112	7168.36	9.30006	5.82366	2.58317	0.443564	0.626196	0.722242	0.770468	586.035	1.03766
1329	520.706	390.919	7209.73	8.30396	6.15013	2.5391	0.412853	0.740626	0.69423	0.766314	543.173	1.04315
1330	380.516	379.839	6875.01	37.3681	3.96715	2.22382	0.560559	0.106164	0.940489	0.602247	1380.92	3.62906
1331	82.7788	99.5097	6645.19	4.23667	2.66733	1.6607	0.622609	0.629581	0.608018	0.801404	78.6105	0.949645
1332	595.474	439.174	7201.04	9.87913	5.8172	2.68912	0.462271	0.588837	0.727797	0.748705	647.339	1.0871
1333	570.106	400.945	7598.12	9.69317	5.19074	2.76768	0.533197	0.535504	0.714471	0.795598	583.311	1.02316
1334	343.132	267.466	7095.56	7.28574	4.20694	2.63586	0.626552	0.577421	0.638216	0.835599	338.417	0.986259
1335	730.323	496.894	7181.79	9.24084	7.01258	2.72094	0.388009	0.758868	0.705552	0.762853	738.579	1.0113
1336	285.72	254.184	6959.41	9.1984	3.26501	2.34339	0.717728	0.354954	0.745239	0.774284	294.802	1.03178
1337	292.396	242.155	7199.24	7.22918	3.84343	2.50808	0.652563	0.531655	0.653062	0.829128	291.903	0.998312
1338	643.539	443.101	7396.88	8.70106	6.06058	3.05898	0.504734	0.696534	0.648435	0.780604	675.698	1.04997
1339	698.28	546.225	6986.57	13.6254	6.38225	2.19624	0.344118	0.468407	0.838813	0.66904	800.005	1.14568
1340	527.381	374.475	7336.63	9.11199	5.11876	2.79262	0.545566	0.561761	0.693522	0.807054	545.606	1.03456
1341	451.278	350.153	7050.87	8.16338	5.40467	2.53099	0.468298	0.662063	0.689958	0.774146	467.755	1.03651
1342	267.028	221.974	7101	6.72337	3.70399	2.55602	0.690071	0.550913	0.619831	0.84481	266.63	0.998509
1343	626.182	411.922	7524.07	9.18282	5.07553	3.16503	0.623586	0.552721	0.655331	0.826797	617.908	0.986788
1344	372.505	358.776	6792.98	8.3608	6.82676	1.69619	0.248462	0.816519	0.797126	0.656208	405.532	1.08866
1345	935.935	622.176	7589.54	12.3758	7.19677	2.68202	0.37267	0.581521	0.783285	0.719884	1000.6	1.06909
1346	184.25	185.091	6871.46	7.34072	2.57804	2.26199	0.877407	0.351197	0.691857	0.764866	179.311	0.973195
1347	337.791	290.496	7223.63	9.91337	3.3373	2.51147	0.752545	0.336647	0.746658	0.754941	348.044	1.03035
1348	419.235	354.803	6969.59	12.5348	3.6594	2.35578	0.64376	0.291939	0.812062	0.718651	452.638	1.07968
1349	1138.88	746.155	7229	12.6263	8.84764	2.61713	0.2958	0.700729	0.792725	0.685952	1224.67	1.07533
1350	234.985	251.532	6821.85	18.6389	2.9153	1.69485	0.581365	0.156409	0.909069	0.665177	385.766	1.64166
1351	121.498	141.806	6712.34	6.85705	2.12601	1.89362	0.890691	0.310048	0.723843	0.74058	115.634	0.951735
1352	100.136	123.141	6748.44	6.64003	2.54088	1.48055	0.582692	0.382661	0.777026	0.733498	104.633	1.04491
1353	150.871	177.266	6811.58	8.17351	3.51257	1.64117	0.467227	0.42975	0.799209	0.685728	197.367	1.30818
1354	720.977	460.006	7653.99	8.34674	6.70352	3.0988	0.462264	0.80313	0.628742	0.816804	726.276	1.00735
1355	345.802	254.137	7148.83	5.68702	4.18932	3.48328	0.831466	0.736646	0.387505	0.890598	347.62	1.00526
1356	526.046	398.946	7012.74	11.401	4.44455	2.79609	0.629107	0.389838	0.75475	0.752601	593.487	1.1282
1357	905.227	583.145	7453.96	12.5178	5.71328	3.20931	0.561727	0.456411	0.743621	0.75052	961.425	1.06208
1358	1217.65	727.109	7458.15	11.2446	9.26957	3.08385	0.332685	0.824355	0.725749	0.738445	1346.44	1.10577
1359	423.24	354.089	6852.48	11.9717	4.34244	2.41502	0.556144	0.362725	0.798273	0.724437	525.896	1.24255
1360	229.645	226.215	6954.53	7.43008	3.65513	1.98163	0.542149	0.491937	0.733297	0.7302	225.427	0.981637
1361	255.012	221.386	6880.86	6.5537	3.80607	2.38653	0.627033	0.580751	0.63585	0.821258	249.355	0.977818
1362	753.02	510.057	7553.54	10.9449	5.67868	3.27786	0.577222	0.518843	0.700512	0.755349	853.369	1.13326
1363	696.944	439.144	7904.75	7.28768	5.63895	4.51483	0.800651	0.773765	0.380484	0.83749	777.174	1.11512
1364	221.634	205.92	7034.52	6.98778	3.40255	2.16674	0.636799	0.486928	0.689925	0.794671	215.794	0.973651
1365	101.471	130.844	6620.5	10.7981	2.66521	1.36195	0.51101	0.246822	0.873871	0.675108	164.184	1.61804
1366	172.233	175.957	6799.94	6.28425	3.46788	1.85873	0.535984	0.551836	0.704225	0.782334	169.677	0.985155
1367	437.927	335.202	7199.74	7.9712	4.99971	2.55812	0.511653	0.627222	0.67908	0.794449	427.049	0.975161
1368	396.537	311.186	6955.47	7.12194	5.22814	2.51689	0.481413	0.73409	0.6466	0.798276	392.554	0.989954
1369	841.14	556.253	6998.26	9.78742	7.54289	2.86646	0.380021	0.770672	0.707128	0.750328	886.422	1.05383
1370	279.045	241.75	6983.98	7.93912	3.42213	2.36027	0.689707	0.431047	0.702704	0.798119	268.608	0.962598
1371	1157.57	674.307	7622.53	10.04	8.86791	3.16369	0.356757	0.883255	0.684893	0.771099	1179.89	1.01928
1372	660.896	428.018	7347.71	8.27756	6.16814	3.18876	0.516972	0.745164	0.614771	0.826287	681.973	1.03189
1373	29.3731	47.4697	6727.95	2.50832	2.13982	1.11811	0.522525	0.853088	0.55424	0.808754	25.1381	0.85582
1374	833.129	553.543	7542.45	11.924	5.71727	3.39936	0.594578	0.479475	0.714915	0.747441	970.73	1.16516
1375	576.782	423.557	7240.39	9.9452	5.1885	2.73853	0.527807	0.521709	0.724638	0.755552	591.918	1.02624
1376	571.441	454.208	7284.38	14.3536	4.76746	2.71404	0.569285	0.332144	0.810915	0.696449	777.952	1.36139
1377	494.003	385.196	7117.92	9.49463	5.93336	2.29531	0.386849	0.624917	0.758251	0.747461	541.638	1.09643
1378	417.9	330.867	7089.85	8.14945	4.94718	2.59115	0.523762	0.607057	0.682046	0.777394	437.589	1.04712
1379	395.202	319.234	7152.35	9.95745	3.59641	2.62889	0.730976	0.361178	0.735987	0.768812	394.348	0.997838
1380	58.7463	83.5609	6400.64	5.69993	2.73769	1.01509	0.370783	0.480303	0.821912	0.701955	66.3509	1.12945
1381	2911.95	1828.88	7512.66	341.904	8.22989	4.41292	0.536207	0.0240708	0.987093	0.522946	52013.1	17.862
1382	695.609	440.961	7923.11	8.48703	5.93705	3.45397	0.581766	0.699544	0.593029	0.832484	729.01	1.04802
1383	666.236	493.128	7165.7	9.97692	7.07132	2.35163	0.332559	0.708768	0.764293	0.721026	694.953	1.0431
1384	174.904	213.39	6672.12	18.718	2.47388	1.87067	0.756168	0.132166	0.90006	0.613195	362.846	2.07455
1385	160.217	166.726	6808.69	6.07483	3.13813	2.04372	0.651254	0.51658	0.663575	0.784265	163.198	1.01861
1386	21.3623	36.958	6501.5	3.28663	1.36543	1.07065	0.784112	0.415452	0.674239	0.789231	20.1261	0.942132
1387	1897.24	971.362	8471.79	15.2169	6.72297	5.52485	0.821788	0.441808	0.636928	0.746394	2367.54	1.24789
1388	510.024	397.633	7434.1	11.6799	4.68045	2.61073	0.557795	0.400726	0.776477	0.739633	597.83	1.17216
1389	50.7354	66.3612	6532.05	3.77135	1.99221	1.44907	0.727369	0.528247	0.61577	0.833451	45.6047	0.898872
1390	263.023	243.557	6766.84	8.88592	3.70126	2.03226	0.549073	0.41653	0.771294	0.759758	279.975	1.06445
1391	598.144	421.324	7164.95	8.67761	5.92617	2.86231	0.482995	0.682926	0.67015	0.785315	616.565	1.0308
1392	431.251	340.731	6948.47	10.7029	4.18473	2.52406	0.60316	0.390989	0.764171	0.768254	473.542	1.09807
1393	468.635	354.789	7052.11	8.49541	4.9003	2.69831	0.550641	0.576818	0.68238	0.786076	470.53	1.00404
1394	469.97	384.321	7051.13	11.3852	4.82541	2.18745	0.45332	0.423832	0.807869	0.72059	503.387	1.0711
1395	153.541	151.679	6941.64	4.87694	3.52645	2.06043	0.584278	0.723086	0.577517	0.840189	148.433	0.966731
1396	28.038	41.8426	6263.1	2.64519	1.67782	1.25153	0.745926	0.63429	0.526867	0.861572	23.2664	0.829816
1397	361.824	298.914	7096.35	9.52166	3.78913	2.44867	0.646234	0.397949	0.742832	0.773425	370.058	1.02276
1398	166.893	168.139	6822.1	6.76469	3.04369	2.04092	0.67054	0.449938	0.698299	0.792045	176.02	1.05469
1399	639.533	444.747	7194.2	8.79026	6.76905	2.61338	0.386077	0.770062	0.702696	0.775285	651.358	1.01849
1400	70.7626	100.589	6637.7	8.16163	2.09052	1.21504	0.581213	0.25614	0.851128	0.684805	86.8378	1.22717
1401	110.817	125.463	6740.89	5.82973	2.34093	1.82471	0.779483	0.401549	0.686999	0.762981	104.308	0.941268
1402	234.985	219.764	6873.4	7.6101	3.9121	2.15348	0.550468	0.514066	0.717023	0.77606	268.553	1.14285
1403	125.503	135.832	6794.53	6.12145	2.88992	1.82785	0.632491	0.472098	0.701403	0.795293	135.447	1.07923
1404	984	587.783	7619.77	10.9758	6.14759	3.65866	0.595138	0.560102	0.666662	0.791492	1034.08	1.05089
1405	288.391	243.241	7381.01	7.94028	3.53779	2.46487	0.696726	0.44555	0.689574	0.813184	290.035	1.0057
1406	275.039	227.614	7053.08	7.52846	3.04728	2.91343	0.956074	0.404768	0.613012	0.842372	279.97	1.01793
1407	193.596	205.919	6598.54	9.08173	3.80991	1.6767	0.440089	0.419514	0.815377	0.713472	243.012	1.25526
1408	307.083	263.315	6881.01	7.75123	4.11683	2.29108	0.556516	0.531119	0.704424	0.783602	306.24	0.997256
1409	351.142	299.4	6908.59	8.56183	4.42568	2.25235	0.508927	0.516908	0.736931	0.759355	357.496	1.01809
1410	125.503	144.473	6594.06	6.56381	3.52963	1.54082	0.436538	0.537742	0.765256	0.738815	149.529	1.19143
1411	308.418	251.71	7087.29	6.15506	4.98906	2.42705	0.486474	0.810562	0.605683	0.830562	312.189	1.01223
1412	758.361	530.354	7489.68	10.8275	6.65852	2.61175	0.392242	0.614967	0.758784	0.731115	788.724	1.04004
1413	415.229	304.481	7568.83	7.91554	3.84916	3.39405	0.881764	0.486279	0.571217	0.840874	433.164	1.04319
1414	357.818	312.391	6886.02	7.62763	5.09249	2.50562	0.492023	0.667638	0.671507	0.733984	407.685	1.13936
1415	1712.99	1043.73	7205.83	29.5669	7.10008	2.87962	0.405576	0.240136	0.902607	0.646043	2532.17	1.47822
1416	923.919	559.472	7697.71	10.0138	6.10798	3.69567	0.605056	0.609957	0.630942	0.796721	946.843	1.02481
1417	248.337	224.528	7169.78	8.27112	3.19834	2.42656	0.758695	0.386688	0.706622	0.796048	268.887	1.08275
1418	316.429	300.442	6792.82	7.74967	5.49977	1.87465	0.34086	0.709677	0.7581	0.705635	334.685	1.05769
1419	42.7246	60.0019	6526.47	2.90307	2.10373	1.58779	0.754751	0.724657	0.453064	0.841156	40.6192	0.950722
1420	114.822	120.919	6887.29	4.07502	3.20064	1.98061	0.618817	0.785429	0.513963	0.854491	108.207	0.942384
1421	582.122	410	7380.74	9.81706	5.20855	2.77992	0.533723	0.530562	0.716827	0.790764	595.415	1.02284
1422	37.384	47.2642	6373.29	6.59103	1.141	1.02374	0.897233	0.173114	0.844677	0.735015	32.249	0.862641
1423	388.526	302.855	7002.61	7.4963	5.24224	2.45299	0.467928	0.69931	0.672773	0.805035	403.783	1.03927
1424	660.896	556.463	6877.52	23.4984	5.18003	2.04625	0.395026	0.220442	0.91292	0.624891	1043.32	1.57865
1425	632.858	455.278	7376.11	10.974	5.22832	2.81815	0.539016	0.476428	0.743198	0.751324	677.298	1.07022
1426	393.867	340.829	7027.35	12.6518	4.08965	2.03023	0.496433	0.323246	0.83953	0.716307	440.021	1.11718
1427	244.331	249.458	6677.43	9.6783	4.20734	1.74624	0.415047	0.434719	0.819571	0.696019	297.851	1.21905
1428	319.099	277.804	7112.88	8.06358	4.3233	2.33923	0.541076	0.536151	0.709902	0.76508	341.589	1.07048
1429	144.195	148.201	6580.12	4.67409	3.9891	1.90532	0.477633	0.853449	0.592365	0.816183	148.809	1.032
1430	365.829	285.352	6901.43	6.72498	4.34383	3.07196	0.7072	0.645925	0.543202	0.819999	375.896	1.02752
1431	608.825	413.221	7673.43	8.92447	5.79267	2.84435	0.491025	0.649077	0.681287	0.807528	615.932	1.01167
1432	255.012	231.307	6868.06	7.86555	3.73076	2.14824	0.57582	0.474316	0.726879	0.788134	264.057	1.03547
1433	188.255	169.547	7069.23	5.16447	3.14266	2.69748	0.858341	0.608516	0.477686	0.870987	183.387	0.974142
1434	192.261	195.04	6621.08	7.07929	3.92011	1.85779	0.473912	0.553743	0.737575	0.753784	215.959	1.12326
1435	738.334	464.35	7601.52	8.60147	6.46729	3.26718	0.505185	0.751881	0.620161	0.819107	761.301	1.03111
1436	368.499	289.875	7441	8.42706	3.50909	2.86501	0.816452	0.416408	0.660023	0.809056	354.883	0.96305
1437	36.0488	49.8616	6589.44	2.50816	2.12406	1.49089	0.701903	0.846862	0.405585	0.882851	33.2702	0.922919
1438	1395.22	776.485	7875.77	10.8688	9.15093	3.68038	0.402186	0.841945	0.661381	0.758464	1533.3	1.09897
1439	288.391	281.183	6897.9	13.5141	2.9961	1.99084	0.664474	0.221701	0.852685	0.694189	337.652	1.17081
1440	214.958	196.949	6745.11	5.94786	3.80158	2.2378	0.588649	0.639151	0.623764	0.820512	211.95	0.986008
1441	226.974	206.307	6908.67	5.79135	4.12995	2.35112	0.569285	0.713124	0.594029	0.81224	235.552	1.03779
1442	313.758	289.747	6856.99	9.45892	4.09049	1.96404	0.480147	0.432448	0.792361	0.719497	318.314	1.01452
1443	445.938	324.607	7130.69	8.60548	4.04706	3.04584	0.752607	0.470288	0.646058	0.824945	444.335	0.996407
1444	683.593	500.075	7288.46	15.0691	3.95205	3.21729	0.814081	0.262261	0.786498	0.714659	802.581	1.17406
1445	1109.5	749.822	7243.53	39.0482	7.77075	3.23129	0.415828	0.199004	0.917249	0.666876	4107.04	3.70169
1446	688.934	475.624	7396.46	9.96372	6.16764	2.77693	0.450242	0.619009	0.721296	0.765162	714.814	1.03757
1447	575.446	425.55	7157.55	11.41	4.24423	2.98089	0.702338	0.371974	0.738749	0.75003	604.672	1.05079
1448	88.1194	102.06	6466.08	4.09926	3.03939	1.59877	0.526015	0.741449	0.609987	0.831567	83.4385	0.94688
1449	608.825	437.212	6958.62	10.3147	5.62017	2.65894	0.473107	0.544871	0.742218	0.760475	645.657	1.0605
1450	112.152	126.24	6816.81	4.81991	3.35163	1.69897	0.50691	0.695371	0.647509	0.801639	114.966	1.02509
1451	97.4654	129.53	6132.3	7.44741	2.38324	1.35255	0.567527	0.320009	0.818386	0.650514	100.558	1.03173
1452	158.882	173.698	6709.74	5.55398	3.78782	1.76019	0.464696	0.682002	0.683076	0.736608	155.11	0.976262
1453	2093.5	1360.29	7090.56	26.8993	11.1262	3.06622	0.275586	0.413623	0.886011	0.56035	3843.96	1.83614
1454	994.681	583.248	8012.98	10.1151	6.94437	3.52452	0.507537	0.686533	0.651559	0.802768	1037.03	1.04258
1455	556.754	396.633	7020.15	10.2161	4.33843	3.05856	0.704992	0.424665	0.700614	0.790815	567.839	1.01991
1456	427.246	340.599	7199.78	8.37483	5.18392	2.35016	0.453356	0.618988	0.719378	0.765528	427.386	1.00033
1457	299.072	248.596	7063.26	7.09413	3.98454	2.61378	0.655979	0.561668	0.631557	0.813972	309.482	1.03481
1458	524.711	396.782	7117.35	8.69986	6.05673	2.41873	0.399346	0.696186	0.721981	0.761026	533.859	1.01743
1459	384.521	314.874	7037.14	9.11611	4.75955	2.26991	0.476916	0.522104	0.751	0.769274	412.546	1.07288
1460	281.715	256.733	7066.27	8.67961	3.78724	2.07316	0.547407	0.436338	0.761146	0.755542	285.46	1.01329
1461	64.0868	87.3925	6670.92	3.9211	2.81921	1.24432	0.441373	0.718986	0.682659	0.75425	57.618	0.899061
1462	477.981	384.561	6957.66	10.4951	5.1888	2.22593	0.428987	0.494402	0.787908	0.730619	507.753	1.06229
1463	2076.15	1021.11	8372.21	15.1268	6.91064	5.30471	0.767615	0.456846	0.649318	0.755895	2322.83	1.11882
1464	170.898	163.08	6870.56	5.45839	3.56392	2.09515	0.587879	0.652924	0.61616	0.838215	170.725	0.998984
1465	41.3894	49.3427	6635.81	3.29368	1.50964	1.40447	0.930336	0.458345	0.573585	0.753207	29.2521	0.706754
1466	732.993	447.275	7472.41	8.30229	6.19674	3.54183	0.571564	0.74639	0.573391	0.847368	763.269	1.0413
1467	361.824	357.593	7062.4	25.8671	3.02864	2.32746	0.768482	0.117085	0.910023	0.617971	763.775	2.1109
1468	1427.27	808.993	7466.23	11.237	8.13806	4.45953	0.547984	0.724219	0.60314	0.736212	1708.24	1.19686
1469	400.543	304.412	6968.72	7.94478	4.3953	2.7252	0.620027	0.553231	0.656982	0.817955	398.619	0.995196
1470	86.7843	109.933	6583.51	4.7534	2.90199	1.40945	0.485685	0.610508	0.703485	0.756392	81.4403	0.938422
1471	125.503	150.752	6571	6.62285	3.52557	1.45379	0.412356	0.532333	0.780489	0.704915	142.188	1.13294
1472	371.17	289.92	6839.72	8.96891	3.7218	2.77064	0.744435	0.414967	0.691084	0.816446	387.401	1.04373
1473	189.59	198.936	6892.97	9.58256	2.71957	1.88211	0.692062	0.283804	0.80359	0.730806	205.454	1.08367
1474	356.483	294.858	7082.26	7.42538	4.91726	2.50557	0.509547	0.662223	0.662566	0.772419	383.21	1.07497
1475	112.152	118.595	6708.25	4.7252	2.82236	1.98758	0.704227	0.5973	0.579365	0.860967	111.032	0.990013
1476	264.358	220.247	6908.92	5.93532	4.18622	2.53436	0.605405	0.705306	0.573004	0.852392	263.768	0.997767
1477	990.676	665.433	7428.1	13.9309	8.29255	2.57099	0.310037	0.595262	0.815447	0.700616	1244.11	1.25582
1478	69.4274	95.3344	6562.4	4.94774	2.45348	1.25648	0.512122	0.495879	0.746049	0.71835	63.8903	0.920246
1479	576.782	418.949	7025.71	8.0993	6.64604	2.80194	0.421596	0.820569	0.654051	0.766874	631.769	1.09533
1480	142.86	173.602	6693.46	10.2525	2.66301	1.4962	0.561847	0.259743	0.854064	0.668617	171.112	1.19776
1481	238.991	236.017	6840.19	12.153	2.69829	1.9876	0.736616	0.222027	0.836451	0.72598	273.017	1.14238
1482	372.505	293.357	7145.42	8.51886	3.74155	2.86666	0.766169	0.439208	0.663492	0.808499	382.735	1.02746
1483	321.769	257.956	7300.51	7.03933	4.24329	2.57587	0.607046	0.602798	0.634074	0.833073	322.291	1.00162
1484	429.916	332.486	7342.57	8.80427	4.63594	2.69664	0.581682	0.526555	0.693712	0.789412	461.044	1.0724
1485	351.142	274.248	7401.11	6.24087	5.21858	2.57117	0.492695	0.836195	0.588011	0.831682	350.765	0.998925
1486	29.3731	26.216	6448.05	5.03055	1.10542	0.784428	0.709617	0.219742	0.844067	0.739404	18.272	0.622065
1487	295.066	283.949	6668.92	8.94929	4.20096	1.96468	0.467674	0.469419	0.780465	0.702958	309.398	1.04857
1488	1950.64	1300.22	7372.89	51.0455	16.9389	2.71954	0.160549	0.33184	0.946723	0.559398	9849.8	5.04952
1489	542.068	371.675	7027.52	7.63291	4.73641	3.74141	0.789925	0.620525	0.509832	0.830287	566.583	1.04523
1490	885.199	562.342	7658.21	11.2872	6.47217	2.97652	0.459895	0.573407	0.736293	0.768376	910.821	1.02894
1491	492.668	355.53	7549.45	8.55957	4.54516	2.98643	0.657056	0.531004	0.651101	0.8131	486.678	0.987843
1492	5671.69	3278.54	7541.6	54.0959	29.2654	2.72673	0.0931727	0.54099	0.949594	0.459562	18082.1	3.18814
1493	699.615	485.192	7473.71	11.6312	5.30091	2.85479	0.538546	0.455749	0.754558	0.755819	737.289	1.05385
1494	301.742	258.213	7085.62	7.79089	4.10204	2.35257	0.573513	0.526517	0.698035	0.792882	314.933	1.04372
1495	251.007	213.913	6853.66	5.89661	4.16368	2.46606	0.592278	0.706114	0.581784	0.843776	253.613	1.01038
1496	58.7463	96.3747	6544.7	5.38921	2.78373	1.09505	0.393375	0.516537	0.796807	0.550676	68.8138	1.17137
1497	2041.43	1092.61	7695.72	17.1415	7.58711	4.24686	0.559746	0.442617	0.752247	0.697338	2313.56	1.1333
1498	206.947	196.487	6880.78	8.14259	2.82316	2.1609	0.765417	0.346715	0.734618	0.789693	208.075	1.00545
1499	415.229	329.21	7345.19	6.88663	5.67626	2.98453	0.525792	0.824244	0.566619	0.779766	488.69	1.17692
1500	656.89	462.12	7341.17	10.2046	6.01119	2.71316	0.451352	0.589068	0.734123	0.760789	697.138	1.06127
1501	165.558	158.736	7256.13	5.28455	3.26933	2.25257	0.688998	0.618659	0.573745	0.844844	163.017	0.984655
1502	787.734	498.277	7690.78	8.90106	7.08977	3.37317	0.47578	0.796508	0.621037	0.799136	891.663	1.13193
1503	588.798	414.473	7551.41	10.4165	4.56978	3.11523	0.681701	0.438707	0.700933	0.786337	621.147	1.05494
1504	528.716	377.014	7013.92	9.21619	4.47204	3.08714	0.690321	0.485237	0.665031	0.801295	532.97	1.00805
1505	76.1031	88.1046	6658.74	3.45862	2.72126	1.80127	0.661924	0.786805	0.479195	0.870289	71.0133	0.933119
1506	110.817	134.845	6680.89	6.38988	3.20941	1.40166	0.436735	0.502264	0.780643	0.735591	120.407	1.08654
1507	21.3623	31.8105	6557.56	2.57291	1.25301	1.11121	0.886836	0.487	0.568111	0.856514	15.0059	0.70245
1508	340.461	278.589	7068.8	8.62751	3.84888	2.50555	0.650983	0.446117	0.709586	0.795371	348.508	1.02363
1509	124.168	128.625	6807.23	4.78312	2.75808	2.17409	0.788261	0.576629	0.545466	0.848311	120.139	0.967552
1510	299.072	252.379	7037.63	6.98843	4.94121	2.45466	0.496773	0.707056	0.648754	0.804337	355.052	1.18718
1511	56.076	74.1302	6731.14	4.12848	1.79583	1.65655	0.922447	0.434985	0.598749	0.834283	51.4456	0.917427
1512	205.612	212.697	7004.33	10.7622	2.53222	1.91027	0.754384	0.235288	0.822502	0.717192	218.065	1.06057
1513	761.031	494.452	7535.78	9.58074	6.3475	3.06114	0.48226	0.662527	0.68049	0.788682	779.783	1.02464
1514	36.0488	52.7441	6501.7	3.17203	1.67249	1.4311	0.85567	0.527262	0.548838	0.81458	31.8023	0.882199
1515	2289.77	1218.15	7962.51	21.47	7.4304	4.05349	0.545528	0.346083	0.811202	0.675218	2708.71	1.18296
1516	210.953	196.308	6810.01	5.49136	4.27679	2.11167	0.49375	0.778822	0.615457	0.802535	207.736	0.984753
1517	86.7843	99.7955	6786.82	4.73016	2.2298	1.90588	0.854734	0.4714	0.597078	0.827469	84.2027	0.970253
1518	817.107	546.788	7034.87	10.9188	6.64115	2.95772	0.445363	0.608229	0.729117	0.748626	898.389	1.09947
1519	133.514	140.285	6761.44	5.06951	3.07107	2.11348	0.688191	0.605792	0.583099	0.82091	137.83	1.03232
1520	186.92	169.807	6800.83	4.49201	3.93055	2.412	0.613655	0.875008	0.463047	0.864357	178.386	0.954342
1521	392.532	333.867	7314.71	13.5808	3.60622	2.35932	0.654236	0.265538	0.826276	0.733123	484.011	1.23305
1522	544.738	411.832	7211.58	8.23762	7.04398	2.33971	0.332158	0.855099	0.715972	0.750869	568.683	1.04396
1523	700.95	490.32	7232.69	11.0612	5.91867	2.62627	0.443726	0.535082	0.76257	0.748981	720.203	1.02747
1524	236.32	201.254	7167.68	5.70588	3.47094	2.77454	0.799364	0.608309	0.51374	0.86017	230.17	0.973976
1525	230.98	206.711	6985.64	5.80083	4.48959	2.16763	0.482814	0.773956	0.626323	0.824001	236.467	1.02376
1526	396.537	301.254	7510.48	7.61799	4.79746	2.60301	0.542581	0.629754	0.658308	0.824231	398.488	1.00492
1527	1018.71	768.324	7228.99	307.418	12.4393	3.91068	0.314381	0.0404637	0.987279	0.611242	62642.1	61.4913
1528	331.115	292.381	7094.06	9.08316	4.39605	2.1549	0.49019	0.483977	0.762759	0.741535	360.425	1.08852
1529	619.506	429.256	7355.09	10.5328	4.8031	3.13735	0.653192	0.456012	0.702137	0.786942	664.841	1.07318
1530	419.235	395.792	6764.64	8.33232	6.82746	2.1559	0.315769	0.819395	0.741261	0.634862	513.739	1.22542
1531	769.042	536.701	7542.78	11.6789	6.94414	2.44941	0.35273	0.594588	0.790271	0.72808	832.093	1.08199
1532	162.887	172.731	6817.82	7.37812	2.93683	1.73873	0.592045	0.398045	0.764339	0.757886	157.814	0.968855
1533	154.877	160.78	6544.71	6.28614	3.14251	1.9122	0.608494	0.49991	0.695808	0.785927	158.227	1.02164
1534	435.256	349.391	7313.11	11.2382	3.99431	2.88138	0.721371	0.355424	0.743608	0.74883	541.783	1.24474
1535	248.337	234.639	6872.43	8.42914	3.61897	1.93713	0.53527	0.42934	0.770187	0.754062	247.523	0.996722
1536	588.798	518.58	6970.01	16.8739	7.51988	2.00644	0.266818	0.445652	0.881092	0.617688	1066.45	1.81124
1537	41.3894	59.5559	6442.1	3.44257	1.72089	1.56862	0.911518	0.499884	0.544347	0.794579	38.9261	0.940484
1538	205.612	208.028	6719.23	7.83542	2.96052	2.11265	0.713607	0.377838	0.730372	0.731461	205.28	0.998384
1539	591.468	405.206	7451.42	9.68349	4.96814	3.10299	0.624578	0.513053	0.679558	0.80499	625.31	1.05722
1540	440.597	307.123	7727.26	5.84166	5.01266	3.96853	0.7917	0.858088	0.320651	0.871663	486.769	1.10479
1541	842.475	629.928	7141.23	10.6671	9.25045	2.31178	0.249911	0.867197	0.783278	0.659621	955.529	1.13419
1542	110.817	122.228	7266.28	4.74268	2.44203	2.18688	0.895517	0.514904	0.538894	0.802264	106.093	0.957373
1543	49.4003	73.4533	6583.73	3.29535	2.8715	1.21867	0.424402	0.871381	0.630184	0.717872	48.3044	0.977816
1544	82.7788	106.261	6651.61	4.63715	3.52885	1.23627	0.350333	0.760995	0.733399	0.751323	84.7397	1.02369
1545	65.422	92.6623	6460.96	9.28847	1.61427	1.31469	0.814419	0.173793	0.85846	0.690339	82.5716	1.26214
1546	218.963	224.896	6509.29	6.57179	4.96921	1.75864	0.353907	0.756142	0.732396	0.722119	240.567	1.09866
1547	276.374	213.097	7239.53	5.14214	3.77715	3.36854	0.89182	0.734548	0.344916	0.904642	274.055	0.991607
1548	1795.77	849.453	9349.53	12.7083	7.23614	5.67844	0.784732	0.569403	0.553171	0.825173	2187.32	1.21804
1549	30.7083	52.7475	6488.78	3.68226	2.40467	0.781746	0.325095	0.653041	0.7877	0.735382	28.9951	0.94421
1550	1086.81	692.616	7343.09	12.4359	7.45417	2.92851	0.392869	0.599409	0.764511	0.716948	1137.13	1.04631
1551	906.562	690.15	7281.84	20.6807	6.37039	2.45267	0.385011	0.308035	0.881403	0.628339	1353.5	1.493
1552	44.0597	61.5926	6634.97	3.20193	2.209	1.30975	0.592917	0.689896	0.590949	0.827502	38.8047	0.88073
1553	181.579	183.713	6765.71	7.08426	2.93884	2.06741	0.703479	0.414841	0.708168	0.772494	180.296	0.992931
1554	606.155	424.089	7304.62	9.90032	5.25347	2.83838	0.540287	0.530636	0.713304	0.785291	618.38	1.02017
1555	400.543	304.819	7408.04	7.27056	4.91186	2.6899	0.547633	0.675582	0.630029	0.82107	402.381	1.00459
1556	389.862	323.582	7147.18	9.3742	4.45238	2.3168	0.52035	0.474961	0.752854	0.757037	405.044	1.03894
1557	333.786	287.136	6901.78	9.60308	3.73595	2.32897	0.623395	0.389036	0.757477	0.761921	349.996	1.04857
1558	514.03	345.604	7567.84	7.53643	4.73017	3.52054	0.744273	0.62764	0.532864	0.865247	525.703	1.02271
1559	233.65	213.019	6842.86	5.972	4.23453	2.1614	0.510422	0.709064	0.638078	0.803322	228.953	0.979899
1560	512.695	378.608	7095.8	9.487	4.96856	2.67494	0.538374	0.523723	0.718041	0.785147	528.156	1.03016
1561	546.073	367.135	7299	7.61272	5.4341	3.1853	0.586168	0.713819	0.581582	0.845242	551.958	1.01078
1562	519.37	388.681	7362	9.05658	5.36645	2.54449	0.474147	0.592547	0.719046	0.768876	518.012	0.997384
1563	534.057	380.854	7439.73	9.64501	4.73098	2.88093	0.608949	0.490511	0.701304	0.799557	550.648	1.03107
1564	1227	830.737	7243.94	17.4784	9.08715	2.79253	0.307306	0.519908	0.840229	0.643969	1857.87	1.51416
1565	234.985	210.305	6896.99	6.81943	3.54382	2.30109	0.649324	0.519665	0.662569	0.81692	232.939	0.991292
1566	108.147	128.104	6560.43	5.73403	3.41647	1.35119	0.395494	0.595823	0.764356	0.736357	110.877	1.02525
1567	36.0488	50.9615	6429.67	2.82051	1.8804	1.42505	0.757841	0.666688	0.494757	0.847959	31.6589	0.878224
1568	357.818	341.577	6949.39	14.7039	6.60912	1.72131	0.260445	0.449481	0.882935	0.672288	700.688	1.95822
1569	568.771	396.355	7200.85	9.26993	4.79862	3.32282	0.692452	0.517655	0.641549	0.802968	619.139	1.08856
1570	321.769	251.912	6951.61	5.7499	4.78677	2.79587	0.584082	0.832496	0.513754	0.856295	322.336	1.00176
1571	279.045	232.632	7063.16	6.52335	4.1459	2.42706	0.585412	0.635547	0.627943	0.837684	274.953	0.985335
1572	380.516	380.113	6616.05	14.2017	4.50126	1.72772	0.383829	0.316951	0.878345	0.621327	462.633	1.21581
1573	567.436	447.128	7064.44	12.7725	4.64202	2.41601	0.520466	0.363438	0.810843	0.707318	600.027	1.05744
1574	269.699	240.913	6960.36	7.53114	3.58312	2.35703	0.657816	0.475774	0.687028	0.781782	266.426	0.987865
1575	732.993	453.605	7533.93	8.70909	5.6242	3.66041	0.650832	0.645784	0.579703	0.837793	751.019	1.02459
1576	440.597	312.365	7258.9	6.98737	4.58569	3.24592	0.707838	0.656282	0.535459	0.855517	435.657	0.988788
1577	700.95	441.961	7755.86	9.68138	4.79395	3.74286	0.780746	0.495172	0.613396	0.834754	727.65	1.03809
1578	128.174	137.934	6718.6	5.45063	3.44854	1.71976	0.498694	0.632686	0.684484	0.805665	135.406	1.05643
1579	18.692	33.2547	6427.79	3.01586	1.35205	0.907821	0.671443	0.448311	0.698985	0.774363	15.5057	0.829537
1580	136.185	156.435	6747.65	7.74976	2.13123	1.96496	0.921985	0.275006	0.746449	0.725236	135.944	0.998236
1581	110.817	139.556	6824.61	7.10277	2.22355	1.64843	0.741349	0.313054	0.767918	0.697747	109.052	0.984072
1582	222.969	203.851	7141.82	7.39367	3.366	2.19352	0.651671	0.455254	0.703324	0.809666	228.668	1.02556
1583	516.7	346.962	7499.73	8.20703	4.33047	3.48392	0.804513	0.527654	0.575496	0.86058	518.653	1.00378
1584	881.194	610.949	7640.21	15.2433	3.82254	3.57178	0.934398	0.250768	0.765682	0.698509	871.775	0.989311
1585	192.261	188.974	6760.02	6.75481	3.32954	1.98641	0.596602	0.492915	0.705926	0.781493	187.135	0.973343
1586	62.7517	78.5468	7048.49	3.24617	2.39329	1.81695	0.759183	0.737267	0.440279	0.854357	59.1287	0.942264
1587	359.153	278.078	7063.36	5.6042	5.44203	2.84811	0.523354	0.971063	0.49179	0.835136	363.849	1.01307
1588	97.4654	106.671	6642.01	4.3458	2.50062	2.08572	0.834079	0.575411	0.520062	0.865248	94.9427	0.974117
1589	324.44	260.374	7230.6	7.50333	3.82101	2.67947	0.701246	0.509243	0.642896	0.827595	321.789	0.991829
1590	72.0977	91.5238	6558.02	5.32411	2.18053	1.46589	0.672262	0.409558	0.72467	0.783649	71.2853	0.988731
1591	26.7028	41.2911	6604.15	2.29109	1.8794	1.28672	0.684642	0.820307	0.438383	0.87876	23.2078	0.869113
1592	248.337	235.615	6773.62	7.97501	3.52796	2.1571	0.611431	0.442377	0.729517	0.754979	254.223	1.0237
1593	389.862	295.041	7002.37	6.98894	5.36118	2.31211	0.431268	0.767094	0.669177	0.754132	362.884	0.930802
1594	283.05	234.288	6976.39	6.6608	3.58631	2.75184	0.767319	0.53842	0.58686	0.836481	275.351	0.972797
1595	315.094	259.164	6814.14	6.84411	4.71488	2.48926	0.527958	0.688896	0.636292	0.816053	336.47	1.06784
1596	126.839	125.557	6885.75	3.66073	3.10836	2.53398	0.815213	0.849109	0.307796	0.889831	120.779	0.952225
1597	638.198	479	7125.74	14.6928	5.45805	3.22975	0.591741	0.371477	0.780182	0.714679	1084.93	1.69999
1598	218.963	235.228	6623.57	9.47336	3.35463	1.83789	0.547868	0.354112	0.805994	0.680934	244.657	1.11734
1599	89.4545	105.829	6650.43	4.95944	2.57408	1.64436	0.638817	0.519025	0.668438	0.806368	87.9307	0.982966
1600	25.3677	38.6229	6320.58	4.75949	2.32262	0.713803	0.307326	0.487999	0.850025	0.601211	33.0527	1.30294
1601	124.168	135.054	6833.37	6.15404	2.28865	2.00947	0.878016	0.371894	0.673471	0.801442	118.553	0.954775
1602	16.0217	17.9676	6422.67	1.53563	1.26699	0.828472	0.653889	0.825063	0.4605	0.870527	6.75192	0.421423
1603	543.403	440.36	7023.39	12.7507	5.43626	2.0824	0.383057	0.426349	0.836684	0.6948	604.627	1.11267
1604	125.503	135.792	6858.62	5.18855	2.73822	2.11819	0.773566	0.527742	0.591756	0.80201	126.057	1.00441
1605	1245.69	796.971	7185.75	20.9179	6.73527	3.46349	0.514232	0.321986	0.834425	0.679777	2043.98	1.64084
1606	393.867	294.221	7239.68	8.39431	3.73868	2.93009	0.783723	0.445382	0.650944	0.837454	385.188	0.977964
1607	656.89	507.257	7155.63	9.47076	7.34398	2.26773	0.308788	0.775437	0.760554	0.692478	660.688	1.00578
1608	186.92	178.657	7042.13	5.58609	3.80431	2.02036	0.531071	0.681032	0.638324	0.818749	179.846	0.962156
1609	488.662	462.021	6746.3	14.1425	8.97588	1.76484	0.196621	0.634676	0.875209	0.607723	938.42	1.92039
1610	1013.37	635.106	7571.83	10.1844	8.48891	2.97416	0.350359	0.83352	0.707969	0.745217	1077.06	1.06285
1611	153.541	177.843	6692.07	8.08522	3.01219	1.50012	0.498016	0.372555	0.814462	0.68593	153.034	0.996694
1612	356.483	354.025	6741.19	9.64321	5.98838	1.61427	0.269566	0.620995	0.832601	0.64522	390.476	1.09536
1613	124.168	128.963	6613.87	4.36471	3.05838	2.16101	0.706587	0.700707	0.50489	0.843712	120.835	0.973157
1614	523.376	386.592	7460.61	10.3216	4.58151	2.69191	0.58756	0.443877	0.739196	0.773577	533.217	1.0188
1615	460.624	330.98	7191.99	7.53251	5.02151	2.81667	0.56092	0.666645	0.626065	0.834151	446.27	0.968838
1616	36.0488	54.0076	6536.11	3.39912	1.61953	1.29289	0.798309	0.476455	0.619641	0.801419	29.8129	0.827014
1617	636.863	519.06	7254.77	16.9995	6.23107	2.37615	0.381339	0.366543	0.860223	0.648756	1054.3	1.65545
1618	841.14	655.057	7101.48	18.4978	5.95857	2.74797	0.461179	0.322122	0.851444	0.627196	1268.71	1.50833
1619	532.722	366.928	7132.5	7.5199	5.66995	3.0775	0.542774	0.753993	0.590752	0.83164	549.639	1.03176
1620	204.277	199.368	6915.24	6.31276	4.14389	1.88177	0.454106	0.656431	0.701911	0.778502	206.197	1.0094
1621	233.65	207.518	6961.92	5.88534	4.10019	2.33336	0.569086	0.696679	0.60353	0.822985	235.856	1.00944
1622	477.981	378.132	7493.16	11.0141	4.53298	2.33111	0.514255	0.411561	0.788353	0.742351	487.51	1.01994
1623	420.57	315.002	7507.42	8.28821	4.22816	3.06402	0.724668	0.510142	0.630316	0.818867	449.772	1.06943
1624	164.223	166.202	6745.81	6.86281	2.35414	2.33604	0.992308	0.343029	0.659609	0.802967	158.09	0.962656
1625	184.25	190.915	7208.79	7.15784	3.20695	2.08695	0.650758	0.448033	0.708439	0.748409	200.666	1.0891
1626	168.228	173.504	6731.21	5.79766	3.76187	1.89109	0.502699	0.64886	0.673819	0.766763	172.765	1.02697
1627	114.822	73.0621	6619.77	4.32595	1.83761	1.46713	0.798387	0.424788	0.660855	0.80474	48.8531	0.425467
1628	226.974	221.48	6730.48	7.39428	3.79751	2.04327	0.538056	0.513574	0.723669	0.755012	240.331	1.05885
1629	213.623	206.413	7102.69	7.75276	3.70499	1.85073	0.499525	0.477893	0.761281	0.773381	222.678	1.04239
1630	90.7897	109.47	6709.32	4.8797	2.69016	1.64814	0.612655	0.551297	0.662245	0.794516	90.6266	0.998203
1631	291.061	259.467	6901.18	9.25929	3.13594	2.48585	0.792699	0.33868	0.731528	0.768413	302.35	1.03878
1632	221.634	216.736	6743.47	6.71062	4.09551	1.93277	0.471925	0.610303	0.711983	0.755353	222.505	1.00393
1633	32.0434	46.1626	6681.25	2.35836	1.94427	1.41737	0.728996	0.824415	0.399005	0.883443	27.2231	0.84957
1634	168.228	202.026	6599.26	5.41367	5.17623	1.44299	0.278772	0.956141	0.733455	0.641487	169.378	1.00683
1635	210.953	198.814	6866.51	8.17835	2.64695	2.34753	0.886879	0.323653	0.712959	0.792336	212.868	1.00908
1636	62.7517	80.0007	6585.04	4.01404	2.1074	1.62679	0.771943	0.525007	0.594725	0.824509	57.6435	0.918596
1637	1033.4	640.748	7311	9.81856	7.44546	4.46601	0.59983	0.758305	0.545146	0.749022	1367.56	1.32336
1638	156.212	153.317	6871.9	5.42067	3.06978	2.20827	0.719356	0.56631	0.592621	0.840777	153.922	0.985342
1639	671.577	433.555	7566.76	8.82409	5.39361	3.41574	0.633293	0.611237	0.612908	0.826509	680.962	1.01397
1640	128.174	128.579	7000.65	5.02001	2.6016	2.21718	0.852239	0.518245	0.558332	0.868789	121.293	0.946315
1641	160.217	175.612	6782.88	7.7185	2.77411	1.8453	0.665185	0.359411	0.760925	0.730539	165.505	1.03301
1642	284.385	270.701	6804.74	11.8284	3.53395	1.98151	0.560705	0.298767	0.83248	0.715827	346.955	1.22002
1643	170.898	168.493	7089.25	6.38344	3.0761	2.06641	0.671764	0.481887	0.676286	0.809264	169.965	0.994542
1644	320.434	290.646	6798.4	6.995	6.00154	1.912	0.318584	0.857976	0.726662	0.738279	336.222	1.04927
1645	277.71	295.842	6838.22	14.1639	2.58251	1.91828	0.742799	0.182331	0.864565	0.634887	293.917	1.05836
1646	782.393	542.614	7250.81	14.2727	4.91679	2.72823	0.55488	0.344489	0.80885	0.726094	801.972	1.02502
1647	437.927	327.061	7114.07	7.56119	4.65383	3.02114	0.649173	0.615489	0.600441	0.812524	445.307	1.01685
1648	309.753	265.311	7093.92	8.09243	3.94853	2.2573	0.571683	0.487928	0.72106	0.782489	302.129	0.975387
1649	44.0597	66.9892	6429.45	5.12216	1.56726	1.1812	0.753671	0.305976	0.769395	0.714283	39.7196	0.901495
1650	100.136	125.922	6647.49	5.6879	2.97166	1.4038	0.472397	0.522453	0.753194	0.716151	99.3908	0.992561
1651	753.02	547.058	7244.3	13.0727	6.40168	2.49743	0.390121	0.489699	0.808958	0.704311	875.467	1.16261
1652	28.038	41.4155	6613.9	2.58579	1.66828	1.30892	0.784592	0.645173	0.493803	0.875235	23.6518	0.843564
1653	413.894	340.508	7031.58	10.2306	4.55805	2.41139	0.52904	0.445529	0.764297	0.745599	471.019	1.13802
1654	388.526	276.008	7336.98	6.31307	4.11849	3.63059	0.881535	0.652374	0.424909	0.887389	395.407	1.01771
1655	125.503	150.309	6872.96	8.69042	2.2787	1.55051	0.680435	0.262209	0.821584	0.703246	128.615	1.02479
1656	280.38	291.578	6805.19	9.97807	4.34389	1.62177	0.373346	0.435343	0.837466	0.658686	294.445	1.05016
1657	745.01	608.601	6922.21	16.0035	6.77388	2.52195	0.372306	0.423275	0.842412	0.619933	1145.19	1.53715
1658	1033.4	744.895	7451.68	677.447	42.3284	11.0861	0.261906	0.0624823	0.983636	0.633145	1.3316e+06	1288.56
1659	110.817	131.125	6531.75	6.49019	2.33973	1.72231	0.736118	0.360502	0.734628	0.746746	109.553	0.988594
1660	206.947	185.087	6931.75	5.71104	3.49526	2.45769	0.703149	0.612018	0.56966	0.849071	205.499	0.993004
1661	74.768	107.949	6827.73	6.65	1.97054	1.3383	0.679151	0.296322	0.798752	0.660918	73.4596	0.982501
1662	469.97	363.927	6769.43	9.73165	4.46699	2.65784	0.594997	0.459017	0.726887	0.764475	483.972	1.02979
1663	1547.43	978.13	7419.49	15.3536	10.1457	2.6832	0.264466	0.660805	0.82524	0.645453	1750.8	1.13142
1664	241.661	210.085	7204.2	7.15076	3.134	2.54687	0.812659	0.438275	0.643832	0.832748	239.082	0.989329
1665	720.977	470.752	7239.85	8.72583	6.63626	3.01644	0.454539	0.760531	0.654309	0.797143	731.667	1.01483
1666	301.742	271.455	6753.41	10.3534	2.81838	2.50103	0.8874	0.272218	0.758433	0.745485	305.696	1.0131
1667	237.655	210.526	6989.42	6.3741	4.42156	2.05129	0.463928	0.693675	0.678184	0.82221	242.164	1.01897
1668	241.661	203.653	7206.81	6.16309	3.51334	2.64405	0.752573	0.570062	0.570987	0.865211	239.815	0.992363
1669	224.304	235.279	6741.99	7.61735	5.93444	1.75444	0.295636	0.779069	0.769679	0.68349	332.207	1.48106
1670	1341.82	894.335	7485.18	23.2142	5.25131	3.03972	0.57885	0.226211	0.869057	0.634815	1552.19	1.15678
1671	61.4166	79.6919	6722.96	4.17844	2.08281	1.50074	0.720536	0.498467	0.640836	0.801269	54.709	0.890786
1672	32.0434	48.2524	6561.58	3.36111	1.60812	1.2352	0.768105	0.478449	0.632501	0.846449	27.9659	0.872749
1673	475.311	353.624	7125.32	8.87063	4.9445	2.72351	0.550817	0.557401	0.692974	0.796681	500.374	1.05273
1674	312.423	271.244	6775.15	8.46563	3.46457	2.57241	0.742491	0.409251	0.696135	0.769771	316.036	1.01156
1675	659.56	503.044	7467.88	13.4733	5.24572	2.35372	0.448693	0.389342	0.825305	0.696021	696.822	1.05649
1676	81.4437	94.3097	6812.43	3.92371	2.45748	1.88273	0.766122	0.626314	0.520167	0.848426	76.0434	0.933693
1677	212.288	179.146	7099.52	4.45522	3.62483	3.05434	0.842617	0.813614	0.314435	0.902748	206.616	0.973281
1678	45.3948	68.6599	6605.21	6.80547	1.57223	1.08035	0.687147	0.231024	0.841253	0.6831	48.4202	1.06665
1679	253.677	241.772	6961.47	7.3797	4.33107	1.88098	0.4343	0.58689	0.745114	0.748066	251.829	0.992716
1680	141.525	146.964	7289.92	5.95672	3.1335	1.91784	0.612045	0.526044	0.678037	0.798403	149.947	1.05951
1681	76.1031	106.472	6788.81	7.74146	1.88395	1.3953	0.740623	0.243359	0.819763	0.671669	85.241	1.12007
1682	503.349	527.449	6801.42	14.7437	6.86475	1.50035	0.218559	0.465606	0.898238	0.541185	636.081	1.2637
1683	646.209	524.472	7225.82	16.7612	5.10413	2.24229	0.439308	0.30452	0.866222	0.658864	803.54	1.24347
1684	941.275	623.205	7685.89	15.2047	4.71172	3.26026	0.691948	0.309885	0.785576	0.718812	978.361	1.0394
1685	380.516	296.191	7393.72	8.50643	3.50747	3.06771	0.874622	0.412331	0.639366	0.814948	383.393	1.00756
1686	1259.04	807.982	7487.51	15.4667	8.92083	2.95789	0.331571	0.576776	0.808758	0.675716	1709.52	1.35779
1687	206.947	173.87	6917.54	4.4404	3.61689	2.98167	0.824374	0.81454	0.328514	0.90995	200.588	0.969272
1688	112.152	147.034	6592.29	8.28458	2.3658	1.39583	0.590005	0.285566	0.831515	0.646498	114.596	1.02179
1689	66.7571	80.8095	6591.44	3.75925	2.10876	1.82327	0.864616	0.560953	0.514991	0.865728	60.5434	0.90692
1690	210.953	206.582	6874.38	7.61669	3.43187	1.97212	0.574649	0.450573	0.741079	0.764525	215.933	1.02361
1691	121.498	141.482	6665.88	10.6808	2.37038	1.71923	0.725298	0.221928	0.839036	0.741633	182.324	1.50064
1692	483.322	366.785	7035.75	7.5116	6.05585	2.62033	0.432693	0.8062	0.651163	0.770551	499.289	1.03304
1693	775.718	594.088	7012.22	11.0665	9.45666	2.18107	0.230639	0.854526	0.802913	0.660681	956.112	1.23255
1694	588.798	441.876	7052.81	9.74715	5.63886	2.80661	0.497727	0.578513	0.712058	0.736316	646.16	1.09742
1695	678.252	485.125	7246.38	10.9107	6.09803	2.50451	0.410708	0.558904	0.770454	0.740002	697.996	1.02911
1696	2684.97	1394.68	8235.37	23.9609	8.85839	3.63011	0.409793	0.369701	0.848499	0.656971	3227.5	1.20206
1697	619.506	450.357	7209.14	11.8077	4.83427	2.79152	0.577443	0.409416	0.763585	0.746663	667.46	1.07741
1698	686.263	449.715	7703.81	9.14134	6.10193	2.94574	0.482755	0.667509	0.677757	0.807884	688.271	1.00293
1699	502.014	351.621	7473.47	7.62871	4.7715	3.36744	0.705739	0.625467	0.558584	0.832323	513.445	1.02277
1700	113.487	119.867	6714.01	4.84026	2.51938	2.08214	0.826448	0.520505	0.56983	0.850111	106.356	0.937163
1701	113.487	123.497	6747.12	5.35563	2.53647	1.92983	0.760833	0.473607	0.639664	0.820747	109.811	0.967609
1702	52.0706	65.552	6631.95	3.46716	2.16077	1.54008	0.712745	0.62321	0.55581	0.872386	48.3297	0.928157
1703	476.646	340.713	7412.73	6.79568	5.30277	3.32944	0.627868	0.780315	0.510065	0.827442	502.569	1.05439
1704	365.829	336.967	7023.69	10.6524	4.13179	2.12743	0.514893	0.387876	0.800285	0.685994	392.219	1.07214
1705	696.944	491.063	7550.34	8.41277	8.03493	2.49271	0.310234	0.955087	0.703699	0.744143	705.801	1.01271
1706	36.0488	51.3609	6652.59	3.00467	2.08912	1.32597	0.6347	0.695292	0.558698	0.843854	34.8644	0.967144
1707	487.327	344.75	7597.07	7.36164	5.2271	3.09142	0.591422	0.710046	0.580063	0.832487	498.29	1.0225
1708	209.617	190.013	6844.18	6.13733	3.46905	2.39056	0.689112	0.565237	0.610488	0.836961	213.196	1.01707
1709	1036.07	585.204	7706.81	10.3635	6.55915	3.87588	0.590911	0.632907	0.626008	0.822481	1103.61	1.06518
1710	372.505	330.439	6976.47	9.35971	5.14643	1.92622	0.374283	0.54985	0.794201	0.714725	388.654	1.04335
1711	825.118	640.002	7126.98	32.6931	7.13981	2.46733	0.345573	0.218389	0.924531	0.631259	2412.45	2.92376
1712	37.384	51.7837	6628	2.53679	2.01221	1.48354	0.737268	0.79321	0.415192	0.894493	31.7208	0.848514
1713	226.974	203.997	6910.48	6.09316	4.02723	2.14734	0.533207	0.660942	0.647581	0.815929	220.719	0.972439
1714	408.554	318.02	7288.13	8.14746	4.82428	2.50463	0.519172	0.592121	0.692587	0.796964	412.37	1.00934
1715	875.853	722.73	7073.54	19.0257	6.53313	2.32891	0.356477	0.343385	0.877591	0.584897	1212.56	1.38443
1716	483.322	423.338	7019.51	16.6677	3.77117	2.16481	0.574042	0.226256	0.870119	0.661093	569.982	1.1793
1717	177.574	212.374	6700.88	15.1392	1.95343	1.87158	0.958102	0.129031	0.876375	0.633968	231.845	1.30562
1718	405.883	319.966	7317.45	8.77064	4.58879	2.40622	0.524368	0.5232	0.725651	0.785243	405.652	0.99943
1719	408.554	321.959	7252.16	8.28271	5.46384	2.43112	0.444946	0.659668	0.706483	0.782107	460.856	1.12802
1720	809.096	546.933	6995.86	10.5729	6.92239	2.86196	0.413436	0.654726	0.729313	0.741335	877.415	1.08444
1721	34.7137	54.788	6457.88	4.29317	1.73001	0.983049	0.568234	0.402967	0.77102	0.733485	30.5837	0.881026
1722	388.526	311.425	7346.19	8.76282	4.37362	2.37799	0.543711	0.499112	0.728628	0.784163	381.754	0.982568
1723	1009.37	664.284	7603.06	14.7765	6.70964	2.68813	0.400637	0.454077	0.81808	0.710665	1116.37	1.10601
1724	1013.37	643.206	7523.69	13.9811	5.79604	3.15325	0.544035	0.414561	0.774464	0.733858	1070.34	1.05621
1725	38.7191	56.4736	6401.24	4.65884	1.62844	1.17126	0.719251	0.349538	0.748594	0.783605	37.2214	0.961317
1726	355.148	335.332	6723.83	9.68009	5.39452	1.87034	0.346712	0.55728	0.806784	0.680307	409.112	1.15195
1727	515.365	392.373	7395.75	9.54507	5.28135	2.47629	0.468874	0.553306	0.740569	0.75738	522.893	1.01461
1728	902.556	577.878	7607.32	15.1378	4.43875	3.53882	0.797256	0.293222	0.766227	0.756984	996.028	1.10356
1729	339.126	295.543	7024.06	9.15371	4.04041	2.1638	0.535541	0.441395	0.763615	0.747703	335.219	0.988479
1730	457.954	316.368	7564.98	6.45357	5.30814	3.25067	0.612393	0.822513	0.496299	0.867431	466.449	1.01855
1731	865.172	564.096	7479.36	14.4424	4.92846	3.4529	0.700604	0.34125	0.760919	0.751666	1029.49	1.18993
1732	1356.5	932.73	7356.99	40.6151	8.53458	2.65588	0.31119	0.210133	0.934609	0.610157	3856.27	2.8428
1733	1098.82	689.434	7322.21	14.2223	6.28809	3.33804	0.530851	0.44213	0.765295	0.72296	1250.45	1.13799
1734	222.969	217.301	6866.16	9.0509	2.64401	2.14869	0.812663	0.292126	0.7626	0.75652	215.385	0.965988
1735	564.765	463.92	6839.99	9.03912	7.82464	2.09643	0.267926	0.865642	0.768072	0.682233	621.096	1.09974
1736	311.088	282.387	6992.79	10.8109	3.55189	2.51963	0.709377	0.328548	0.766936	0.72588	405.272	1.30275
1737	889.205	589.998	7299.16	12.0351	6.76143	2.74813	0.406442	0.561807	0.771658	0.73274	936.733	1.05345
1738	4122.92	2159.2	7644.79	33.7811	19.5556	3.0371	0.155306	0.578893	0.910095	0.565228	8404.13	2.03839
1739	116.157	123.585	6889.15	5.09807	2.70074	1.93316	0.715789	0.529758	0.620805	0.841404	111.492	0.95984
1740	170.898	171.007	6746.56	6.84256	2.77366	2.36164	0.851453	0.405354	0.65486	0.792234	187.747	1.09859
1741	98.8005	118.021	6750.95	6.15347	2.05835	1.79064	0.869937	0.334502	0.709004	0.779672	95.0026	0.96156
1742	535.392	452.658	6841.38	9.83316	6.82205	2.00537	0.293954	0.69378	0.79606	0.669388	563.497	1.05249
1743	130.844	144.486	6925.92	6.28614	2.7806	1.60838	0.57843	0.442339	0.744138	0.77979	117.761	0.90001
1744	268.364	251.684	6821.33	7.70032	5.10822	1.72891	0.338455	0.663378	0.775476	0.735444	284.865	1.06149
1745	492.668	394.484	6827.32	8.54821	6.86261	2.40862	0.350977	0.802813	0.718231	0.726049	591.863	1.20134
1746	78.7734	103.971	6496.76	6.87161	1.92917	1.57203	0.814871	0.280745	0.771229	0.706639	87.2928	1.10815
1747	726.318	481.2	7240.26	9.99613	5.92855	2.95985	0.499253	0.593085	0.7039	0.782843	734.749	1.01161
1748	469.97	330.481	7302.76	7.50927	5.17989	2.90293	0.560423	0.6898	0.61342	0.844075	472.981	1.00641
1749	193.596	197.763	6642.68	8.70948	3.1841	1.83661	0.576808	0.36559	0.789125	0.73694	213.346	1.10202
1750	427.246	323.899	7577.74	9.00594	4.09488	2.92912	0.715311	0.454687	0.674757	0.803563	452.476	1.05905
1751	475.311	369.011	7142.69	10.7099	4.13332	2.59662	0.628217	0.385934	0.757549	0.757933	481.482	1.01298
1752	651.55	433.946	7756.53	9.59684	5.31133	3.1319	0.589664	0.553446	0.673653	0.809545	668.695	1.02631
1753	604.82	440.758	7035.26	9.49605	6.37807	2.48262	0.389244	0.671655	0.738563	0.750856	629.842	1.04137
1754	42.7246	59.0463	6469.19	3.17676	2.22749	1.23749	0.555557	0.701181	0.610454	0.84685	36.6802	0.858526
1755	457.954	346.057	7415.35	8.82969	4.60333	2.75765	0.599055	0.521346	0.687685	0.789579	469.51	1.02523
1756	224.304	189.383	7132.53	4.48833	4.37831	2.70455	0.617715	0.975488	0.397426	0.882497	222.625	0.992515
1757	320.434	262.771	7244.95	7.44481	4.20143	2.54451	0.605629	0.564343	0.658217	0.814512	333.382	1.04041
1758	325.775	331.209	6906.93	9.44036	6.76497	1.5231	0.225145	0.716601	0.838661	0.64513	407.447	1.2507
1759	186.92	185.986	6792.35	6.57994	3.50718	1.97196	0.562264	0.533011	0.700307	0.780826	190.62	1.01979
1760	399.208	342.25	7209.54	10.3427	4.36549	2.29184	0.524991	0.422082	0.778411	0.722901	433.453	1.08578
1761	106.811	116.007	6860.89	4.82075	2.43036	2.05035	0.843641	0.504145	0.574683	0.838477	100.624	0.942072
1762	471.305	419.343	6969.75	11.448	5.55183	1.93295	0.348164	0.484959	0.831155	0.662229	514.608	1.09188
1763	419.235	331.417	7312.03	8.10196	5.29429	2.3796	0.449465	0.653458	0.706293	0.77688	427.554	1.01984
1764	267.028	248.472	6791.27	9.93161	3.73267	1.9565	0.524154	0.375838	0.803003	0.749549	303.814	1.13776
1765	457.954	340.321	6921.21	6.94195	5.88605	2.68653	0.456423	0.847897	0.613001	0.807676	459.818	1.00407
1766	566.1	485.656	6874.7	11.8947	6.38641	1.97167	0.308729	0.536914	0.834239	0.649276	627.382	1.10825
1767	429.916	330.14	7118.32	7.16709	5.72268	2.58507	0.451724	0.798466	0.639313	0.796505	444.124	1.03305
1768	695.609	466.371	7172.01	8.80185	6.73365	2.80086	0.41595	0.765027	0.681787	0.78564	695.352	0.99963
1769	188.255	197.399	6696.11	9.07648	2.78453	1.80483	0.648161	0.306785	0.801154	0.732446	191.07	1.01495
1770	413.894	323.642	7362.87	7.45814	5.41733	2.46743	0.455469	0.726365	0.669163	0.788719	417.589	1.00893
1771	566.1	413.077	7010.91	8.73113	6.61428	2.67479	0.404396	0.757551	0.693649	0.770128	647.039	1.14298
1772	73.4328	86.3648	6791	4.35413	2.30753	1.68053	0.728281	0.529964	0.614037	0.852299	70.7268	0.96315
1773	225.639	215.577	6863.78	7.04043	3.82408	2.00475	0.524245	0.543159	0.715252	0.77029	226.087	1.00198
1774	265.693	284.357	6616.18	11.1814	6.63647	1.35319	0.203902	0.593526	0.878979	0.633431	420.613	1.58308
1775	263.023	222.273	7083.24	6.09297	4.08033	2.41873	0.592777	0.669679	0.60303	0.835576	251.884	0.95765
1776	413.894	293.748	7171.7	6.32526	4.5358	3.63557	0.801529	0.717092	0.42523	0.874391	436.912	1.05561
1777	38.7191	55.5323	6386	2.86404	1.85933	1.46323	0.786967	0.649199	0.489102	0.870335	32.639	0.842969
1778	174.904	165.055	6937.85	5.68684	2.73775	2.52608	0.922685	0.481418	0.555803	0.848658	164.74	0.941891
1779	575.446	427.509	7356.06	8.19578	6.79166	2.49598	0.367507	0.828677	0.695455	0.750318	581.965	1.01133
1780	552.749	371.99	7825.47	8.61419	4.37696	3.5925	0.820774	0.508111	0.582956	0.841701	567.378	1.02647
1781	1046.75	748.953	7198.11	21.0096	7.94498	2.36371	0.29751	0.37816	0.887494	0.643064	1652.7	1.57888
1782	279.045	238.682	7179.11	6.31406	4.29979	2.44581	0.56882	0.680987	0.612641	0.813363	278.142	0.996766
1783	383.186	321.042	7040.86	7.62747	5.88109	2.17901	0.37051	0.771041	0.714321	0.753382	409.435	1.0685
1784	188.255	222.756	6624.68	28.0659	2.31264	1.85144	0.800575	0.0824004	0.934032	0.629016	503.37	2.67387
1785	484.657	388.123	6877.51	11.8152	3.76205	2.87576	0.764411	0.318407	0.756606	0.729597	535.437	1.10478
1786	492.668	360.575	7397.45	7.29211	6.09419	2.60588	0.427601	0.835723	0.642644	0.799466	485.078	0.984596
1787	260.353	230.131	7039.79	6.93769	3.62664	2.46651	0.68011	0.522745	0.644476	0.792543	259.95	0.998455
1788	244.331	221.01	7046.98	6.92507	3.52863	2.31123	0.654994	0.509544	0.666252	0.796646	236.571	0.968239
1789	1682.28	1132.5	7204.63	69.3137	8.39357	2.78487	0.331786	0.121095	0.959822	0.584093	6786.71	4.03423
1790	271.034	250.271	6852.46	9.54236	3.20637	2.28612	0.712992	0.336015	0.760424	0.748253	292.993	1.08102
1791	455.284	337.709	7265.68	8.81169	4.48203	2.81783	0.628695	0.508646	0.680217	0.807521	466.163	1.0239
1792	5006.78	2280	8089.76	25.0488	14.0859	4.88308	0.346664	0.562339	0.805058	0.610979	7216.98	1.44144
1793	301.742	269.027	7059.08	10.2052	3.81776	1.99492	0.522537	0.374101	0.804518	0.756939	325.569	1.07896
1794	866.507	551.294	7164.21	10.3557	7.21203	2.96734	0.411443	0.696434	0.713457	0.773334	928.307	1.07132
1795	283.05	245.865	6925.09	7.95503	3.50925	2.48557	0.708291	0.441136	0.687547	0.796646	290.65	1.02685
1796	273.704	223.186	7140.05	5.52343	4.56679	2.54963	0.558298	0.826802	0.538398	0.857305	269.392	0.984245
1797	66.7571	92.6473	6662.48	6.52661	1.92569	1.23055	0.639014	0.295053	0.811457	0.718245	64.7831	0.97043
1798	568.771	457.215	6971.92	11.4859	5.51181	2.23376	0.405267	0.479876	0.805522	0.692415	592.357	1.04147
1799	600.814	454.853	6992.75	11.7277	4.99126	2.53554	0.507996	0.425598	0.783798	0.723249	621.701	1.03476
1800	26.7028	44.0012	6595.15	3.38312	1.47948	1.0436	0.705384	0.437313	0.691526	0.753927	21.8802	0.819394
1801	269.699	270.855	6674.06	12.5792	3.55665	1.77106	0.497957	0.282741	0.859207	0.686603	331.907	1.23066
1802	857.161	550.227	7311.16	10.2349	7.1853	2.88981	0.402184	0.702041	0.71765	0.766497	890.195	1.03854
1803	327.11	261.826	7276.94	7.88193	3.2658	2.98709	0.914658	0.41434	0.621021	0.823116	322.076	0.984611
1804	311.088	251.599	7111.76	7.3904	3.70229	2.73372	0.738385	0.50096	0.630099	0.825708	313.315	1.00716
1805	304.412	248.242	7015.29	6.83766	4.01535	2.71599	0.676402	0.587242	0.602789	0.830122	312.355	1.02609
1806	484.657	421.123	6873.61	14.8584	4.75391	1.90386	0.400484	0.319947	0.871866	0.666819	563.311	1.16229
1807	38.7191	58.5549	6595.69	3.88867	1.94398	1.18569	0.609929	0.499909	0.695091	0.774963	37.545	0.969675
1808	2132.22	1231.13	7624.06	21.1702	11.4325	3.24591	0.283919	0.54003	0.846675	0.634234	3290.72	1.54333
1809	323.104	297.166	6936.35	11.6104	3.70167	2.05832	0.556051	0.318824	0.822718	0.716497	370.548	1.14684
1810	25.3677	41.5594	6329.68	3.3867	1.59764	0.989444	0.619316	0.471739	0.707844		22.4251	0.884003
1811	477.981	341.021	7418.64	7.36449	4.76857	3.27774	0.687363	0.647509	0.554926	0.829805	482.163	1.00875
1812	662.231	530.647	6896.23	25.4226	5.19846	2.20942	0.425015	0.204482	0.913092	0.659901	1223.1	1.84693
1813	428.581	347.896	7228.64	12.0498	3.32247	2.78786	0.839093	0.275729	0.768638	0.746442	467.519	1.09085
[truncated: 476 more rows]

## Sheet: WC2
#	vol	ar	int	Elong	Emed	Eshort	flat	elo	anis	sphe	ElliVolume	EV_SV	RejecHyper				Failed sphericities
[truncated: 2,180 more rows]

[truncated: 8 more sheets: WC3, AllCombined, WOC1Fil, WOC2Fil, WC2Fil, WC3Fil, FilCombinedForR, ParticleTable]
