# Supplementary material for: A tube-source X-ray microtomography approach for quantitative 3D microscopy of optically challenging cell-cultured samples
Source: Commun Biol. 2020 Oct 2;3:548. doi: 10.1038/s42003-020-01273-w (PMC7532209; doi:10.1038/s42003-020-01273-w)
Supplement: Supplementary file 9 — Supplementary Data 2 [file 42003_2020_1273_MOESM9_ESM.zip › SupplementaryData3/WetFlatSubstrate1bin_Tabulated3D_CLSManduCT.csv]

CLSM_#	CLSM_vol	CLSM_ar	CLSM_int	CLSM_Elong	CLSM_Emed	CLSM_Eshort	CLSM_flat	CLSM_elo	CLSM_anis	CLSM_sphe	CLSM_ElliVolume	CLSM_EV_SV		raw_#	raw_vol	raw_ar	raw_int	raw_Elong	raw_Emed	raw_Eshort	raw_flat	raw_elo	raw_anis	raw_sphe	raw_ElliVolume	raw_EV_SV		raw_Random_#	raw_Random_vol	raw_Random_ar	raw_Random_int	raw_Random_Elong	raw_Random_Emed	raw_Random_Eshort	raw_Random_flat	raw_Random_elo	raw_Random_anis	raw_Random_sphe	raw_Random_ElliVolume	raw_Random_EV_SV		raw_Q1Q3Elong_#	raw_Q1Q3Elong_vol	raw_Q1Q3Elong_ar	raw_Q1Q3Elong_int	raw_Q1Q3Elong_Elong	raw_Q1Q3Elong_Emed	raw_Q1Q3Elong_Eshort	raw_Q1Q3Elong_flat
22	127.5436767	135.006768	53.76565192	4.502787394	2.751713289	2.545584288	0.925090669	0.611113306	0.434664783	0.899534239	132.1176115	1.035861714		230	14.33293028	25.47920726	22374.18182	2.404548114	1.208643091	0.942223632	0.779571437	0.502648745	0.608149396	0.783218704	11.47028337	0.800274832		230	14.33293028	25.47920726	22374.18182	2.404548114	1.208643091	0.942223632	0.779571437	0.502648745	0.608149396	0.783218704	11.47028337	0.800274832		89	824.7949877	585.3091769	25258.86256	10.24345583	5.490892047	3.775949949	0.687675139
54	205.7841401	215.6914805	150.7098612	7.348585745	3.78214202	1.890971453	0.499973677	0.514676177	0.742675459	0.775589231	220.1482211	1.069801691		450	13.02993661	23.1537186	21048.6	1.802876631	1.236315186	1.117266034	0.903706471	0.68574586	0.380287029	0.835191212	10.43134763	0.800567795		137	20.84789858	32.32638238	22773.9375	2.048011856	1.52867261	1.288395681	0.84281989	0.746417852	0.370904188	0.907031087	16.89603577	0.81044311		242	1043.697923	663.8852876	24943.97753	10.28515863	6.277315459	4.038491807	0.643346958
13	268.750131	276.4336368	36.09308982	8.802721345	4.234647272	1.872193	0.442113092	0.481061152	0.787316567	0.723557057	292.3300238	1.087739093		327	15.63592394	28.73172931	21590.91667	2.869185991	1.212467885	0.859365567	0.708773879	0.422582533	0.700484538	0.816194531	12.52262869	0.800888309		328	15.63592394	27.96165314	22245.66667	2.306011177	1.315753464	0.99892933	0.759207068	0.570575493	0.566815053	0.786028482	12.69577754	0.811962094		129	462.5627498	400.632428	24104.54648	10.28939466	3.61398822	3.351326258	0.927320748
27	361.1295546	353.3323685	36.28420732	13.57680899	3.506184364	1.984782716	0.566080534	0.258248044	0.853810809	0.689589902	395.7619482	1.095900192		251	18.24191126	31.50458929	20865	2.778569646	1.320411714	0.951102737	0.720307709	0.475212747	0.657700595	0.785604326	14.61661125	0.801265341		191	15.63592394	28.03755746	22489.91667	2.324977614	1.277948634	1.028571694	0.804861531	0.549660619	0.557599313	0.825502515	12.80133761	0.818713218		171	1031.97098	665.6223799	26528.93813	10.32285244	6.143503047	4.263589065	0.693999666
8	377.4296511	345.3933542	63.87771739	7.890281325	5.882593396	2.04863073	0.348252989	0.745549259	0.740360242	0.727359759	398.3030312	1.055304028		417	13.02993661	23.62213719	21984.3	1.960499935	1.206165448	1.056114629	0.875596818	0.615233608	0.46130341	0.876546713	10.46100437	0.802843842		378	13.02993661	23.22746975	22032.8	1.779619301	1.207917102	1.184739103	0.980811597	0.678750282	0.334273852	0.916421117	10.66781731	0.818715979		65	529.0154266	486.5095679	23630.22414	10.33666559	4.36919732	2.811881011	0.643569243
7	436.8059578	459.4704623	31.99790356	13.7626596	5.630591319	1.603951662	0.284863804	0.409120874	0.883456272	0.602696241	520.6384757	1.191921645		77	13.02993661	23.52796887	23131.8	1.936446813	1.284602295	1.00492559	0.782285377	0.66338114	0.481046635	0.901349794	10.47120788	0.803626924		406	14.33293028	26.20674069	21504.81818	2.359787159	1.114310199	1.073383942	0.963272115	0.472207926	0.545135273	0.811755871	11.8228626	0.824874075		38	1029.364993	743.8007234	25185.15063	10.38269312	7.293051289	3.760607203	0.515642501
1	456.8422563	362.4408221	52.02854394	7.352143271	4.621271923	3.816120909	0.825772855	0.62856119	0.480951232	0.788089666	543.1080262	1.18883054		74	83.39159433	119.8827405	22613.42188	3.122036596	2.442883634	2.09779863	0.858738665	0.782464766	0.328067252	0.651494315	67.01826435	0.80365731		368	14.33293028	25.66833132	20853.90909	2.658917869	1.229427273	0.869864484	0.707536349	0.462378807	0.672850187	0.763224997	11.91099313	0.831022889		182	496.440585	432.1372183	24759.97375	10.46962504	3.741287834	3.14398409	0.840348091
6	468.5270446	417.9883596	42.23235087	10.73062911	5.962322291	1.970476189	0.330488037	0.555635856	0.816368997	0.694612961	528.0808668	1.127108612		170	13.02993661	23.98680497	21863.2	2.812224404	1.301015834	0.683846264	0.525624859	0.462628741	0.756830834	0.738162457	10.48044306	0.80433569		247	15.63592394	29.84343388	22938.66667	2.959588437	1.164365012	0.900529401	0.77340816	0.39342126	0.695724787	0.768561013	12.99891113	0.83134909		51	988.9721891	680.192248	25446.50329	10.47138682	6.459584264	3.602954129	0.557768733
8	487.0615364	360.1073969	48.5320749	7.052420886	6.314370347	2.734568492	0.433070653	0.895347917	0.612251093	0.828139414	510.0886827	1.047277694		421	13.02993661	24.58590044	22129.5	2.356713584	1.235631695	0.859308985	0.695441035	0.52430287	0.63537827	0.799129436	10.48175023	0.804436011		455	18.24191126	29.97588732	21397.71429	2.079784865	1.580136032	1.102704692	0.697854279	0.759759367	0.469798675	0.871666958	15.17961378	0.832128474		239	888.6416771	619.0030326	26051.22581	10.51898481	5.437653431	3.99744688	0.735141901
20	487.8673838	351.4760046	33.3822359	6.591048197	5.567275923	3.328711365	0.597906662	0.844672313	0.494964797	0.849385393	511.6370447	1.048721562		6	18.24191126	27.99474328	21723.42857	2.191832389	1.594773102	1.003078656	0.628978915	0.72759811	0.542356131	0.871690965	14.68688996	0.805117937		231	28.66586055	47.19400122	19512.5	4.172029713	2.017438868	0.69393439	0.343967989	0.48356292	0.833669835	0.60549866	24.46553946	0.853473051		77	878.2177278	654.7983502	24736.96439	10.58867016	5.301443959	3.994153758	0.753408654
5	499.625431	442.8113698	43.59457478	15.4418536	4.341153021	2.057372662	0.473923092	0.28112901	0.86676647	0.683945286	577.7049637	1.156276138		11	13.02993661	24.32705213	22272.3	2.437973211	1.166278063	0.880927582	0.755332377	0.47838018	0.638663962	0.855459727	10.49203796	0.805225556		86	144.6322964	151.8028137	23891.53153	3.54997041	2.928112838	2.838637789	0.969442759	0.824827393	0.200377056	0.766489621	123.5979112	0.854566471		80	495.1375914	478.8482893	23685.32632	10.60174141	5.154830309	2.382269437	0.462143135
1	557.6464488	422.711742	84.47595901	10.83614807	5.357949028	2.657392815	0.495972022	0.494451441	0.754765919	0.771811133	646.2757708	1.158934612		408	13.02993661	24.1929587	21968.6	2.145022619	1.169013184	1.000447216	0.855804904	0.544988745	0.533595959	0.862473225	10.508339	0.806476601		66	13.02993661	23.928815	22376.8	2.718818209	1.275005481	0.767307156	0.601806947	0.468955768	0.717779161	0.829906175	11.14166456	0.855082023		284	601.9830716	514.8916327	24213.84632	10.61589186	4.822837333	2.874887434	0.596098777
36	570.173714	459.5510639	43.86342027	10.12193139	6.402624852	2.286035889	0.357046671	0.632549719	0.774150229	0.720424441	620.5733177	1.088393418		199	13.02993661	24.15764676	21890.5	2.237862547	1.308036151	0.857274679	0.655390662	0.584502454	0.61692255	0.819515816	10.51142898	0.806713746		436	18.24191126	31.11040921	22111.07143	2.438567781	1.322460848	1.155765709	0.873950795	0.542310473	0.526047331	0.879532299	15.61263007	0.855865915		240	1321.235573	827.1621944	25312.01085	10.70604515	6.170180783	5.101257521	0.826759815
18	583.0306441	506.8213384	33.76754414	14.66620475	5.355075565	2.078417102	0.388120966	0.365130288	0.85828528	0.663036378	683.7615318	1.172771172		85	13.02993661	25.28840905	21897.5	2.383737816	1.319083145	0.798639117	0.605450172	0.553367546	0.664963524	0.795774445	10.51888832	0.807286224		123	19.54490492	35.69646772	22323.46667	2.303063026	1.760046225	0.98554459	0.559953811	0.764219739	0.572072245	0.755630574	16.73380812	0.856172398		56	771.3722476	675.0529374	24514.47635	10.85644174	6.608106583	2.922885965	0.442318224
2	590.1001241	484.9699999	46.41359404	15.64253178	4.82002696	2.227968913	0.462231629	0.308135986	0.857569801	0.698461328	703.6460426	1.192418056		203	72.96764504	109.3023565	22866.51786	5.035762734	2.492653839	1.121695015	0.450000316	0.494990326	0.777254197	0.5953703	58.97807995	0.808277147		309	29.96885421	48.19994627	22540.52174	3.082407453	1.79129145	1.109907147	0.61961282	0.581133895	0.639921988	0.694320817	25.67033619	0.856567155		21	879.5207215	628.8150944	24816.43556	10.89229138	5.42073748	3.715003416	0.685331734
1	617.9018618	448.9858262	92.03788014	10.7343756	5.070525328	2.994877611	0.590644444	0.472363323	0.721001228	0.778260418	682.8061631	1.105039821		116	29.96885421	49.4217204	21722.69565	2.722332341	1.592325581	1.334982259	0.838385237	0.584912267	0.509618191	0.743983429	24.24025132	0.808848118		115	19.54490492	30.58460591	22214.2	3.323961927	1.485364382	0.810107881	0.545393367	0.446865643	0.756282443	0.716551515	16.75407723	0.857209452		135	1276.933788	751.6419131	28053.3949	10.91094163	6.545016436	4.82428128	0.737092309
25	637.7916425	443.1770017	56.78417184	10.99656126	4.662556897	3.123065721	0.669818254	0.424001357	0.715996151	0.805537975	670.7347006	1.051651756		41	15.63592394	28.25927817	22248.5	2.188758667	1.224901205	1.128376285	0.921197792	0.559632829	0.484467474	0.853363924	12.67189309	0.810434557		16	16.9389176	30.59627899	20261.30769	2.494969989	1.328851932	1.126952163	0.84806451	0.532612391	0.548310333	0.689762174	15.65078081	0.923954008		251	1374.658313	785.487893	26957.37346	11.015851	6.795694929	4.635072261	0.682060085
6	661.234478	459.9488298	50.60098604	10.25358697	5.607241856	2.887226247	0.514910239	0.546856614	0.71841793	0.795091637	695.3357114	1.051572074		137	20.84789858	32.32638238	22773.9375	2.048011856	1.52867261	1.288395681	0.84281989	0.746417852	0.370904188	0.907031087	16.89603577	0.81044311		343	13.02993661	20.76059232	22275.2	4.261156645	1.113453931	0.636604628	0.571738633	0.261303215	0.850602857	0.674676199	12.65197001	0.970992445		108	813.0680448	584.1107348	25259.83974	11.025949	5.12908074	3.894981439	0.759391719
9	715.9588471	523.3125563	61.01626931	12.64720292	5.777275869	2.561453358	0.443366981	0.456802655	0.797468786	0.73701176	783.9577432	1.094975984		328	15.63592394	27.96165314	22245.66667	2.306011177	1.315753464	0.99892933	0.759207068	0.570575493	0.566815053	0.786028482	12.69577754	0.811962094		305	52.11974646	73.77537609	22569.55	4.328265127	2.575566218	1.085195693	0.421342571	0.595057406	0.749276982	0.648486526	50.67377357	0.972256717		57	1149.240409	819.4790824	24987.5805	11.05483514	7.964802653	3.567236894	0.447875114
7	716.3984002	506.1893699	57.15052664	10.32447312	6.715695537	2.650503709	0.394673001	0.650463753	0.743279519	0.762365256	769.7964827	1.074536853		177	15.63592394	26.74983097	21670.83333	1.99057307	1.516655235	1.0041215	0.662063122	0.761918895	0.495561597	0.888445753	12.69813291	0.812112732		81	478.1986738	433.9262715	24550.50954	9.048082396	3.927913657	3.125228156	0.795645839	0.434115593	0.654597735	0.628819729	465.2526088	0.972927434		103	659.3147927	545.8206654	24856.40119	11.06837774	5.904800084	2.796336732	0.473570094
4	716.7646945	486.4724025	63.29062756	10.27308574	5.679032468	3.083763856	0.543008668	0.552806879	0.699821073	0.793634325	753.6071107	1.051400992		281	14.33293028	25.21152463	21144.09091	1.859083285	1.327035537	1.12654357	0.848917409	0.713811774	0.394032759	0.848207805	11.64174284	0.812237457		225	250.174783	248.5698094	23008.45833	6.098401678	3.914404121	2.438269619	0.622896754	0.641873777	0.600178908	0.626496362	243.8102855	0.974559796		92	1336.871497	812.0307166	26086.72515	11.13101868	6.518077422	4.676749636	0.717504462
2	716.8745828	518.9700054	91.20857391	14.42688593	4.476949207	2.815232762	0.62882839	0.310319859	0.804862063	0.743698212	761.6539211	1.062464676		101	16.9389176	29.21597719	22031.15385	2.235743374	1.384573502	1.061476839	0.766645351	0.619289995	0.525224205	0.84609346	13.76376027	0.812552525		124	160.2682204	166.6911906	23200.78049	5.349561977	3.460681384	2.085588582	0.602652585	0.646909298	0.610138439	0.726029307	161.7324219	1.009135944		298	1016.335056	729.0875233	24530.50128	11.26499908	7.122149297	3.489863715	0.490001483
11	737.313805	619.8370005	44.83645487	14.50941565	7.358203513	1.913178869	0.260006246	0.507133002	0.868142252	0.634474819	855.5903985	1.160415542		88	13.02993661	23.50515885	22395.8	1.971626537	1.177175382	1.090017691	0.925960318	0.597057992	0.447147991	0.896807687	10.59712317	0.813290462		29	18.24191126	35.12054936	20920	3.769714977	1.319233502	0.884815225	0.670704029	0.349955769	0.765283256	0.628390938	18.43195421	1.01041793		159	763.5542856	605.6425001	24143.00853	11.49215379	5.497687929	3.178897638	0.578224461
4	743.101255	546.1368517	48.78128851	14.93743401	5.055875099	2.621547739	0.518515131	0.338470121	0.824498121	0.723760444	829.3134643	1.116016773		218	15.63592394	26.97710269	22500.41667	2.407855679	1.487197051	0.847860746	0.570106527	0.617643767	0.647877257	0.826575907	12.71780339	0.813370764		23	13.02993661	23.26593231	22072.9	5.103316006	0.875508435	0.704925787	0.805161616	0.171556775	0.86186907	0.695843369	13.1930377	1.012517412		237	1205.269137	758.7152249	25740.07243	11.54441317	5.398312574	4.647057048	0.860835119
9	744.4931734	498.1067205	57.28054121	11.87474947	4.540056243	3.451959962	0.760334185	0.382328592	0.709302502	0.794775173	779.5429497	1.047078707		331	14.33293028	25.68684631	20588.18182	2.612962663	1.392199546	0.76511709	0.549574299	0.53280499	0.707184071	0.777663252	11.65872889	0.813422564		102	151.1472647	175.9124153	23651.94828	5.669899697	3.422184659	1.914788498	0.559522261	0.603570582	0.662288823	0.637993523	155.6281789	1.029646016		201	840.4309116	640.7873922	23969.08217	11.61928393	6.412898809	3.213356623	0.501077082
9	744.8960971	537.7253415	45.81594217	12.03127119	4.941604951	3.171990885	0.641894874	0.410730078	0.736354469	0.736306339	789.9508656	1.060484635		207	13.02993661	23.88474402	22220.4	2.172142656	1.179060032	0.989090777	0.838880761	0.542809667	0.544647413	0.84995924	10.61082186	0.814341787		102	26.05987323	37.72778886	21855.9	6.226916116	1.228492668	0.845615265	0.688335622	0.197287493	0.864199991	0.668490965	27.09611381	1.039763838		24	1041.091936	716.4618901	25711.89111	11.69156729	5.615162561	4.166872798	0.742075185
6	747.8997104	533.6620586	47.87285728	11.4222921	6.416763235	2.734610167	0.426166599	0.561775446	0.760590069	0.744004978	839.5630382	1.122560988		202	19.54490492	32.8647316	21546	2.157383574	1.592717348	1.107480868	0.695340495	0.738263407	0.486655557	0.799498142	15.94009554	0.815562705		271	14.33293028	25.84460706	22131.81818	3.188809364	1.338359528	0.833976911	0.623133689	0.419705092	0.738467617	0.779289632	14.90884461	1.040181199		76	972.0332715	579.9855931	23958.22252	11.71255194	7.524711452	2.652976456	0.35256853
5	757.2035857	593.4283257	38.15731424	12.40323245	6.757486099	2.247628517	0.332613117	0.544816533	0.818786875	0.674574946	789.1020774	1.042126704		351	18.24191126	31.4150714	20998	2.036698801	1.534354743	1.137054979	0.741063945	0.753353781	0.441716675	0.852904424	14.88410282	0.815928913		54	1714.739658	1195.618673	25276.35942	13.75464345	7.376505159	4.207913509	0.570448121	0.536291994	0.69407324	0.56012635	1788.361869	1.04293492		156	1188.330219	784.7165281	25445.67105	11.73893271	5.85760221	4.531608826	0.773628639
5	779.9138326	552.4887525	45.12652639	11.4882574	6.969021102	2.562018631	0.367629627	0.606621253	0.776988055	0.739261883	859.2050679	1.101666661		250	14.33293028	25.31363772	21493.45455	2.298456538	1.313977624	0.924433127	0.703537952	0.571678255	0.597802651	0.873926825	11.69468087	0.815930912		92	1336.871497	812.0307166	26086.72515	11.13101868	6.518077422	4.676749636	0.717504462	0.585577799	0.579845316	0.691777522	1421.304585	1.06315722		191	1527.108571	893.9610705	26323.58703	11.76343835	7.745891634	4.179202731	0.539537981
5	784.4925114	478.4590182	71.42008685	9.482100726	5.427925806	3.790673853	0.698365082	0.572439163	0.600228477	0.857200557	817.2284854	1.041728855		219	18.24191126	27.93128462	22269.28571	2.849458712	1.256676676	0.993326352	0.790439077	0.441022946	0.65139823	0.767304542	14.89932142	0.816763178		184	22.15089225	38.08443348	22513.47059	3.199563974	2.367779558	0.742745895	0.313688786	0.740031947	0.767860277		23.57007336	1.064068802		131	1205.269137	798.7979101	25148.90162	11.78316197	6.661252376	4.234412355	0.635678115
1	786.2507241	558.8285576	63.48912183	14.49013698	4.386310379	3.369745336	0.768241425	0.30271007	0.767445584	0.734532206	897.1344639	1.141028474		150	19.54490492	32.08981218	21632	2.788500667	1.242038572	1.102613374	0.887744873	0.445414479	0.60458558	0.803975201	15.99623226	0.818434898		85	936.8524426	582.2651374	25942.73157	9.016001749	5.863345628	4.502295307	0.767871381	0.650326585	0.500632827	0.767231031	996.9699519	1.064169667		88	1246.964934	806.6578943	24602.0721	11.97874543	6.271951696	4.49411437	0.716541611
12	787.1298304	502.0796908	62.13518544	9.16048899	6.664301102	3.231422225	0.484885388	0.727504952	0.647243479	0.818824056	826.3339286	1.049806394		191	15.63592394	28.03755746	22489.91667	2.324977614	1.277948634	1.028571694	0.804861531	0.549660619	0.557599313	0.825502515	12.80133761	0.818713218		217	80.78560701	117.1495963	23182.79032	4.409631023	2.897241629	1.608076553	0.555037087	0.657025863	0.635326279	0.586794344	86.05622617	1.065242057		143	1425.475066	886.0516902	26024.79799	11.98961433	6.717546987	4.455056027	0.663196854
5	792.3312095	485.6174799	73.97577551	9.941054907	5.234583984	3.749593464	0.716311645	0.526562224	0.622817347	0.850126576	817.3111757	1.031527177		378	13.02993661	23.22746975	22032.8	1.779619301	1.207917102	1.184739103	0.980811597	0.678750282	0.334273852	0.916421117	10.66781731	0.818715979		239	888.6416771	619.0030326	26051.22581	10.51898481	5.437653431	3.99744688	0.735141901	0.516937093	0.619977883	0.691655902	957.7599288	1.077779665		295	1669.13488	873.6753956	28051.73146	12.00084246	7.313713926	4.705572551	0.643390294
6	876.7620466	597.5814592	53.01838235	13.15450961	6.19317869	2.823417168	0.455891443	0.470802704	0.785365076	0.739043579	963.5004766	1.098930411		5	13.02993661	23.06862432	22545.6	2.557018523	1.165978287	0.854894832	0.733199616	0.455991334	0.665667329	0.845846014	10.6764197	0.819376181		89	824.7949877	585.3091769	25258.86256	10.24345583	5.490892047	3.775949949	0.687675139	0.536039022	0.631379291	0.696319862	889.6193954	1.07859457		75	1713.436665	998.8494164	25734.38783	12.03295755	8.229833094	4.509289776	0.547919955
9	885.9926631	575.8874922	71.359021	12.99138409	5.727910514	3.059541404	0.53414616	0.440900714	0.764494577	0.772193104	953.6666409	1.076382097		401	13.02993661	25.65590389	22752.2	2.837602886	1.118621051	0.803088215	0.717926964	0.394213389	0.716983578	0.749697302	10.6779152	0.819490955		154	115.9664359	139.6965294	22693.04494	5.506875946	3.459063448	1.568142342	0.453343041	0.62813535	0.71523921	0.669704173	125.12322	1.078960641		75	1415.051116	1033.627693	24561.42173	12.06929351	8.138150113	3.665161966	0.450367948
7	898.3367812	531.9129522	78.35657492	8.854026	6.443772931	4.047248972	0.628086839	0.727778858	0.542891678	0.844020004	967.2295401	1.076689233		213	16.9389176	28.37690223	21358	2.284757303	1.270472329	1.143119838	0.899759729	0.556064457	0.499675595	0.886907182	13.89906723	0.82054046		56	783.0991905	643.8648902	23397.39767	7.920667304	6.724289368	3.796828385	0.564643812	0.848954906	0.520642865	0.603278863	847.0669614	1.0816854		270	822.1890004	592.6431041	25261.51189	12.23741762	5.64328679	3.108818491	0.550887914
10	901.2671356	532.2567802	64.38882341	8.204877434	6.994579167	3.901452181	0.557782261	0.85249039	0.524495983	0.845504447	937.8828304	1.040626906		349	14.33293028	26.21805372	22396.45455	3.279554397	1.160954975	0.738442999	0.636065149	0.35399778	0.77483435	0.785953575	11.77703057	0.821676401		173	148.5412774	189.9990782	23238.05263	6.975848641	2.830235255	2.007106212	0.709165858	0.405719132	0.712277844	0.597434414	165.98871	1.11745848		249	925.1254996	624.9888766	25431.24225	12.45600147	5.301028742	3.969828471	0.748878881
29	908.1534685	557.2115966	41.63227524	11.41600695	4.740994286	4.157185851	0.876859494	0.41529357	0.63584589	0.811626461	942.479052	1.037797118		369	13.02993661	22.03090928	21840.3	1.751278653	1.311546498	1.114470481	0.849737682	0.748907946	0.363624698	0.893599019	10.72250174	0.822912809		278	744.0093807	476.2876647	27493.21716	7.057108384	5.620193962	5.015225026	0.892357997	0.79638765	0.289337112	0.800739913	833.2150863	1.11989863		228	2598.169361	1302.828454	28307.19258	12.6362471	8.671375425	5.785355289	0.667178505
6	931.4497863	616.1148797	50.24810256	13.85837464	5.624622213	2.994681337	0.532423552	0.405864494	0.783908184	0.74637895	977.7884004	1.049748913		312	20.84789858	33.22815901	22473.0625	2.624391207	1.637359147	0.953238877	0.582180689	0.623900561	0.636777141	0.758226821	17.15785052	0.823001439		157	1474.988825	824.2094039	28219.69876	12.68008112	6.173846942	5.041358452	0.816566802	0.486893332	0.602419069	0.737805009	1653.156913	1.12079284		157	1474.988825	824.2094039	28219.69876	12.68008112	6.173846942	5.041358452	0.816566802
8	932.7318163	617.0135388	58.45703739	12.645045	6.740545697	3.014369193	0.447199578	0.533058261	0.761616571	0.7459942	1076.218587	1.15383497		216	15.63592394	26.96548943	21965.66667	1.815684618	1.494922784	1.132161281	0.757337632	0.823338354	0.376454881	0.905482273	12.87229792	0.823251505		156	158.9652267	188.330783	23281.35246	5.640934504	3.275680503	2.301909772	0.702727195	0.580698198	0.591927584	0.642869517	178.1679155	1.120798046		232	1347.295446	905.0118524	25225.64894	12.78720714	7.976671511	3.489300947	0.437438215
4	937.8599366	563.4984634	53.42981565	11.46507419	5.515820124	3.717908545	0.674044559	0.481097639	0.675718754	0.819927959	984.8594944	1.050113621		19	15.63592394	27.09172864	21797.41667	2.57176367	1.183199814	1.010066105	0.853673313	0.460073306	0.607247697	0.851721321	12.87441655	0.823387003		279	128.9963725	147.8024505	23024.47475	4.362502324	3.623275202	2.215685797	0.611514631	0.830549747	0.492106678	0.727380714	146.7012371	1.137250872		164	1402.02118	981.8959284	24973.80576	12.80808527	6.772310225	4.541431032	0.670588157
3	950.9732727	572.1731633	78.1874663	10.74146761	6.607861577	3.355703484	0.507835015	0.615173067	0.687593576	0.815108909	997.6925931	1.049127901		420	23.45388591	42.21052359	22388.16667	2.642973109	1.569731336	1.11167172	0.708192348	0.593926336	0.579385913	0.765095875	19.31893758	0.823698796		56	771.3722476	675.0529374	24514.47635	10.85644174	6.608106583	2.922885965	0.442318224	0.608680702	0.730769433	0.562291752	878.3447836	1.138678227		147	1021.547031	714.3586503	26054.36862	13.09013399	4.550842451	4.302805958	0.945496577
17	951.1930493	605.7730142	66.32293592	13.83718307	5.273309029	3.32403664	0.630351194	0.381097005	0.759775048	0.769920776	1015.98038	1.068111653		406	14.33293028	26.20674069	21504.81818	2.359787159	1.114310199	1.073383942	0.963272115	0.472207926	0.545135273	0.811755871	11.8228626	0.824874075		354	14.33293028	26.47618274	21320.63636	3.378842557	1.460699723	0.790262752	0.541016569	0.43230772	0.766114361	0.742910156	16.3376288	1.139866621		72	2797.527391	1373.366022	28483.40382	13.35976989	9.932989747	5.318399215	0.535427837
4	972.4747483	583.8102962	69.58774342	10.47898844	6.505234332	3.555456085	0.546553115	0.620788387	0.660706173	0.810893438	1015.234189	1.043969718		283	16.9389176	28.81504493	22408.76923	3.323160808	1.162621411	0.863411049	0.742641621	0.349854093	0.740183789	0.768849121	13.97320033	0.824916955		49	590.2561286	513.3744945	24219.12362	8.290021586	6.791648781	2.937448086	0.432508833	0.819255862	0.645664603	0.619609559	692.7709845	1.173678596		54	1714.739658	1195.618673	25276.35942	13.75464345	7.376505159	4.207913509	0.570448121
7	979.9471521	657.5686342	40.72410571	14.36231961	6.556244608	2.835762753	0.432528516	0.456489257	0.802555379	0.723448778	1118.505795	1.141393995		55	13.02993661	23.45627446	22411.1	1.836827802	1.198333849	1.165937017	0.972965103	0.652393135	0.365244246	0.917704215	10.7500373	0.825026062		164	1402.02118	981.8959284	24973.80576	12.80808527	6.772310225	4.541431032	0.670588157	0.528752744	0.645424672	0.588007075	1650.070069	1.176922355		167	639.7698878	631.9547764	23521.60285	13.94048124	4.137219296	3.068190184	0.741606853
5	1004.378982	546.4364539	94.56411379	9.248350229	5.806295802	4.581904043	0.789126872	0.627819628	0.504570661	0.885452182	1030.618714	1.026125329		229	13.02993661	23.45627446	21298	1.836827802	1.198333849	1.165937017	0.972965103	0.652393135	0.365244246	0.917704215	10.7500373	0.825026062		63	36.48382252	62.02237062	22864.32143	8.037381053	1.18766606	1.078767715	0.908308952	0.147767793	0.865781191	0.697572129	43.13456814	1.182293004		87	2238.54311	1116.073016	28198.31956	14.08545437	6.677652573	6.038523955	0.904288429
7	1012.474086	702.661752	43.0656995	12.7830768	7.834571833	2.520614732	0.321729737	0.612886237	0.802816273	0.691960212	1057.415676	1.044387892		30	14.33293028	25.77921487	21939.45455	1.780416811	1.438954785	1.103574791	0.766928053	0.808212311	0.380159307	0.887331988	11.84293142	0.826274264
6	1027.345635	564.407175	97.49983956	9.59727195	5.46069103	4.834297715	0.885290468	0.568983671	0.496284179	0.870223494	1061.249277	1.033001203		3	13.02993661	23.55832551	21863.4	2.998320527	1.053530205	0.814214823	0.772844308	0.351373442	0.728443035	0.810690877	10.77339698	0.826818833
4	1034.048821	611.4374521	68.71324832	12.37797933	5.78524582	3.601611346	0.622551134	0.467382088	0.709030751	0.806592041	1080.331465	1.044758665		20	15.63592394	27.39456857	22892.16667	1.977659261	1.313580985	1.189283502	0.90537509	0.664209963	0.398640845	0.875742385	12.94143168	0.827672975
11	1037.565246	612.4607085	71.1041446	11.33441842	6.472238051	3.556314284	0.549472108	0.571025156	0.686237604	0.807232343	1092.80448	1.053239287		197	13.02993661	23.16356799	22201.7	1.794187674	1.245217029	1.155065674	0.927601893	0.694028305	0.356218031	0.914343806	10.80956474	0.829594576
4	1070.714881	631.8380777	77.74441518	10.2088964	8.367770908	3.281131733	0.392115388	0.819654797	0.678600741	0.79910769	1174.088555	1.096546406		437	14.33293028	26.07696266	22047.27273	2.589473995	1.360630582	0.806722555	0.592903441	0.525446707	0.68846084	0.788044577	11.9059647	0.830672059
1	1080.348421	595.7432788	54.03624466	8.900847856	7.496273231	3.984772826	0.531567181	0.842197659	0.552315365	0.852696893	1113.701903	1.030872894		368	14.33293028	25.66833132	20853.90909	2.658917869	1.229427273	0.869864484	0.707536349	0.462378807	0.672850187	0.763224997	11.91099313	0.831022889
7	1085.989353	634.7276879	65.71401106	9.709568686	8.211781989	3.486139851	0.424529031	0.845741171	0.64095832	0.803044529	1164.315728	1.07212444		247	15.63592394	29.84343388	22938.66667	2.959588437	1.164365012	0.900529401	0.77340816	0.39342126	0.695724787	0.768561013	12.99891113	0.83134909
4	1091.813433	745.0867047	53.12701714	13.54877399	8.493835099	2.527089875	0.297520478	0.626908022	0.813482026	0.686289292	1218.184644	1.115744327		424	13.02993661	24.24852003	22277.5	2.330775997	1.278689729	0.867770914	0.678640717	0.548611162	0.627690128	0.867553342	10.83326614	0.831413571
3	1103.351703	703.3144821	59.41013213	14.93715687	6.614193029	3.021217718	0.456777978	0.442801337	0.797738101	0.732216037	1250.303479	1.133186703		117	22.15089225	37.80949143	21555.35294	3.239311943	1.794719203	0.756344537	0.421427784	0.554043338	0.766510744	0.741135664	18.41864025	0.831507826
1	1125.915432	757.0976348	58.90737849	16.79655639	6.083456913	2.836426946	0.466252492	0.36218477	0.831130448	0.68922895	1214.034142	1.078264057		83	24.75687957	42.46796905	23767.47368	2.234918636	2.005129701	1.097140552	0.547166875	0.897182416	0.509091502	0.783974517	20.59468073	0.831877082
13	1158.588884	655.6896584	77.38757509	12.20429937	6.034862336	3.923657664	0.650165231	0.494486587	0.678502014	0.811764676	1210.486465	1.044793784		45	18.24191126	29.48834415	21221.57143	2.107670517	1.439634436	1.194226015	0.82953421	0.683045298	0.433390558	0.897979217	15.17854295	0.832069772
3	1189.943677	630.8249576	71.87222188	9.008140203	7.390167671	4.550567215	0.615759671	0.820387728	0.494838323	0.858926495	1268.947258	1.066392707		455	18.24191126	29.97588732	21397.71429	2.079784865	1.580136032	1.102704692	0.697854279	0.759759367	0.469798675	0.871666958	15.17961378	0.832128474
9	1221.738022	651.3172394	45.76731427	9.173215946	7.682035092	4.276857262	0.556734929	0.837441867	0.533766861	0.846757423	1262.44152	1.03331606		135	31.27184788	48.79043925	22968.41667	3.243868409	1.61008397	1.191662406	0.740124383	0.496346882	0.63264157	0.746354655	26.07075464	0.833681295
1	1229.027279	693.759504	97.56576163	12.86641196	6.429056212	3.855963161	0.599771262	0.499677473	0.700307811	0.797700625	1336.060612	1.087087842		24	15.63592394	26.21401826	21449.25	3.183809591	1.137528917	0.859514324	0.75559778	0.357285473	0.730035889	0.718318903	13.03920941	0.833926378
8	1242.983092	678.5462189	64.91757529	12.39635052	6.310369804	3.993138196	0.632789887	0.509050611	0.677877922	0.822068092	1308.433361	1.0526558		32	16.9389176	29.71612719	21381.53846	1.652536294	1.564069739	1.306740499	0.835474574	0.946466195	0.209251559	0.84030826	14.14767519	0.835217192
18	1247.048959	747.9513476	55.14234102	13.24935303	7.849637214	3.095746618	0.394380853	0.592454379	0.766347337	0.747409234	1348.646948	1.08147073		161	16.9389176	28.63206142	23214.61538	2.515921736	1.379226604	0.978305262	0.709314379	0.548199327	0.611154335	0.844119592	14.21987411	0.839479502
2	1248.770542	633.4392797	92.41827995	8.987827869	6.775268533	5.139809668	0.758613425	0.753827135	0.428136615	0.883506991	1311.042908	1.04986694		363	13.02993661	25.10560481	20477.1	3.144963456	1.474428005	0.564736393	0.383020664	0.468821983	0.820431493	0.73493765	10.96916476	0.841843294
6	1252.470114	728.4937654	61.27400345	13.23390822	7.105187035	3.311853899	0.466117765	0.536892573	0.749744834	0.769640094	1304.437911	1.041492245		360	14.33293028	25.78978475	23174.27273	2.185198919	1.175142723	1.122981215	0.955612619	0.537773798	0.486096572	0.885271717	12.07932576	0.842767356
2	1291.114164	795.5564437	50.07257149	12.08254977	8.769376886	3.197371064	0.364606414	0.7257886	0.735372821	0.719061514	1419.086857	1.09911803		371	15.63592394	27.57886175	21706.08333	2.635165286	1.291665481	0.92441778	0.715678938	0.490164882	0.649199318	0.826300468	13.17998189	0.842929522
14	1321.077038	737.4322369	82.44232795	14.13428855	6.105814871	3.835031758	0.628094994	0.431986007	0.728671751	0.787724419	1386.357255	1.049414391		374	16.9389176	28.04525002	22246.46154	2.410444766	1.335786729	1.058695792	0.79256349	0.554166081	0.560788197	0.875326756	14.27887872	0.842962877
5	1378.768391	765.2547933	78.40357589	14.40896449	6.878026715	3.618041634	0.526029017	0.477343581	0.748903425	0.781120115	1501.961494	1.089350107		350	13.02993661	22.91710093	20714.8	1.572288475	1.393206382	1.199467449	0.860940249	0.886100995	0.237119989	0.903561203	11.00587971	0.844661032
2	1394.006234	806.7599764	62.98194813	13.48014847	8.244971749	3.249616924	0.394133179	0.611638052	0.75893315	0.746387751	1512.880498	1.085275275		430	13.02993661	23.70608624	21947	1.96284245	1.279421882	1.046343172	0.817824978	0.651820977	0.466924524	0.900541034	11.00682268	0.844733402
1	1433.602648	720.9858684	110.380602	11.24448875	6.779576288	4.612628271	0.680371173	0.60292437	0.58978764	0.851246403	1472.920585	1.027425966		304	28.66586055	43.97993213	22284.27273	2.590052566	1.83862302	1.216561817	0.661670067	0.70987865	0.530294546	0.785968888	24.26744548	0.846562601
13	1443.968777	757.818574	34.97275564	10.93070085	7.345460186	4.535148602	0.61740837	0.672002673	0.585099925	0.813616645	1525.271477	1.056305027		215	14.33293028	25.77574541	22281	1.82420893	1.600846114	0.993143896	0.620386861	0.877556341	0.455575576	0.834840561	12.14856412	0.847598076
1	1464.298111	841.6655585	58.92953272	16.19966149	6.88485612	3.377759193	0.490607085	0.424999999	0.791491989	0.739289018	1578.040345	1.077676966		404	13.02993661	24.54403008	20779.1	2.720325971	1.340633793	0.723124126	0.539389749	0.49282101	0.734177399	0.734521739	11.04670027	0.847793861
2	1497.77741	763.5072701	79.79748105	11.27155957	7.724777686	4.294738412	0.555969192	0.685333528	0.618975672	0.827497495	1566.373497	1.045798586		148	298.3855485	338.1032299	23069.53275	4.952044216	4.74762631	2.569381626	0.541192895	0.958720501	0.481147277	0.51745362	253.0336412	0.848009035
3	1533.967287	762.5310264	84.6946368	12.40979162	6.724922272	4.550717015	0.676694366	0.541904528	0.633296259	0.841979532	1590.816905	1.037060515		145	16.9389176	29.1718111	21898.53846	2.229092999	1.361923777	1.129593228	0.82941002	0.610976652	0.493249843	0.866963925	14.36453855	0.848019861
2	1541.476321	827.9003943	78.24960198	15.45837283	6.90017778	3.661647266	0.530659844	0.446371546	0.763128545	0.777881543	1636.022125	1.061334581		248	19.54490492	33.04691891	22908.6	2.339567226	1.424903399	1.187479705	0.833375586	0.609045717	0.492436169	0.827436716	16.58195593	0.848402998
2	1647.518522	961.1138489	65.49157366	18.00094673	8.466190414	2.980260997	0.352019132	0.470319175	0.834438653	0.700471217	1902.507105	1.1547713		48	36.48382252	54.25055033	23007.14286	3.32811756	1.902319546	1.168114173	0.614047296	0.571590249	0.649016553	0.695751552	30.97818945	0.849093853
3	1664.075024	954.1984219	64.17294739	19.45028202	7.075360618	3.279122339	0.463456567	0.36376648	0.831410036	0.71015133	1890.256378	1.135920166		111	44.30178449	64.00086891	22483.64706	3.996229304	2.061966637	1.090278681	0.528756703	0.515978058	0.727173143	0.772411509	37.63207483	0.849448284
2	1771.692291	825.4164455	99.21565911	10.70616139	8.339998443	4.924381214	0.590453493	0.77899054	0.540042314	0.856391522	1841.789661	1.039565206		143	85.99758166	100.4112998	22589.84848	4.11227595	2.947013366	1.442153132	0.489360906	0.716638037	0.649305361	0.61743085	73.20897765	0.851291121
3	1839.969549	1030.192406	53.68018395	17.50908889	8.889127756	3.177496358	0.357458734	0.507686483	0.818523032	0.703545487	2071.554512	1.125863476		375	13.02993661	24.3284725	22065.3	2.065759328	1.234348768	1.038848193	0.841616421	0.597527869	0.497110734	0.832437636	11.09579203	0.851561474
8	1913.448187	918.6624943	94.73341246	14.92670261	7.537867869	4.2779619	0.567529436	0.504992165	0.713402081	0.80999756	2016.220019	1.053710277		231	28.66586055	47.19400122	19512.5	4.172029713	2.017438868	0.69393439	0.343967989	0.48356292	0.833669835	0.60549866	24.46553946	0.853473051
3	2029.416963	931.7842741	102.9171359	15.18935972	6.64861952	4.976497907	0.748500932	0.437715588	0.672369475	0.830599242	2105.151631	1.037318436		86	144.6322964	151.8028137	23891.53153	3.54997041	2.928112838	2.838637789	0.969442759	0.824827393	0.200377056	0.766489621	123.5979112	0.854566471
6	2062.603227	1041.137072	71.18430119	14.41210288	10.33427845	3.605821012	0.348918507	0.717055557	0.749806045	0.751463238	2249.574018	1.090647968		66	13.02993661	23.928815	22376.8	2.718818209	1.275005481	0.767307156	0.601806947	0.468955768	0.717779161	0.829906175	11.14166456	0.855082023
3	2111.210481	1099.546967	73.85911827	19.41698568	8.793190042	3.381078034	0.38451097	0.452860716	0.825870087	0.722596079	2418.087842	1.145356118		436	18.24191126	31.11040921	22111.07143	2.438567781	1.322460848	1.155765709	0.873950795	0.542310473	0.526047331	0.879532299	15.61263007	0.855865915
														123	19.54490492	35.69646772	22323.46667	2.303063026	1.760046225	0.98554459	0.559953811	0.764219739	0.572072245	0.755630574	16.73380812	0.856172398
														309	29.96885421	48.19994627	22540.52174	3.082407453	1.79129145	1.109907147	0.61961282	0.581133895	0.639921988	0.694320817	25.67033619	0.856567155
														115	19.54490492	30.58460591	22214.2	3.323961927	1.485364382	0.810107881	0.545393367	0.446865643	0.756282443	0.716551515	16.75407723	0.857209452
														101	14.33293028	26.30714664	22063.45455	1.875092524	1.28756893	1.223570638	0.95029525	0.686669545	0.347461193	0.81963366	12.37402094	0.863328064
														386	18.24191126	32.44106199	21574.14286	2.636185544	1.382195979	1.032798682	0.747215805	0.524316652	0.608222311	0.751860573	15.76339955	0.864130919
														39	16.9389176	30.61222443	23534.92308	2.749421229	1.339191578	0.951609982	0.710585399	0.487081268	0.653887163	0.816501723	14.6768072	0.866454844
														233	19.54490492	34.74491209	21899.2	2.360857847	1.772542318	0.966165988	0.545073581	0.75080434	0.59075639	0.812806101	16.93584244	0.866509328
														82	16.9389176	29.35868	22529.38462	2.758366729	1.586824316	0.803340666	0.506256841	0.575276775	0.708762197	0.7733765	14.7288627	0.869527974
														69	20.84789858	35.02044261	23204.25	2.444739907	1.665114707	1.065019475	0.639607272	0.681100964	0.564362871	0.848014214	18.16029826	0.871085313
														174	22.15089225	36.22173034	21677.58824	2.902247097	1.472713564	1.078651284	0.732424356	0.507439069	0.628339267	0.773768155	19.31178184	0.871828621
														18	18.24191126	32.28506253	21214.92857	3.704795206	1.261037513	0.813846899	0.645378818	0.340379817	0.780326076	0.721976262	15.92661692	0.873078303
														334	162.8742077	161.7856358	23162.856	5.86048168	3.131932311	1.850821517	0.590951953	0.534415511	0.68418611	0.680462707	142.2980108	0.873668169
														120	224.1149098	250.5204415	22744.55233	5.763963641	4.059862239	1.999589549	0.492526453	0.704352507	0.653087758	0.636504491	196.0026744	0.874563297
														316	14.33293028	27.15770874	21951.09091	2.470332268	1.292222005	0.944335028	0.730783893	0.523096436	0.61772955	0.8100588	12.62720443	0.880992525
														451	13.02993661	24.87000815	21577.6	2.199785834	1.282391144	0.972226575	0.758135752	0.582961816	0.558035805	0.841064094	11.48833281	0.881687544
														119	48.21076547	52.34669258	21852.48649	6.338224955	1.454994906	1.101397692	0.756977009	0.229558736	0.826229315	0.720220394	42.54630934	0.882506405
														387	16.9389176	28.81219811	21601.30769	2.073933605	1.628309692	1.061678766	0.652012802	0.785131061	0.488084496	0.88791935	15.01805177	0.886600439
														138	16.9389176	28.70944512	22421.07692	2.020081324	1.568717825	1.132671164	0.722036268	0.776561719	0.439294274	0.894194365	15.03509369	0.887606519
														20	78.17961969	93.24981188	22775.43333	5.965833777	1.824085323	1.52421113	0.835602979	0.305755305	0.744509957	0.672450279	69.47843629	0.888702664
														205	13.02993661	24.42738694	21384.8	2.118847158	1.448603085	0.901610673	0.622400078	0.68367512	0.574480552	0.826216458	11.59195508	0.889640174
														200	19.54490492	33.205601	21461.73333	2.672927181	1.417937595	1.096414576	0.773246001	0.530481191	0.58980754	0.847197383	17.40634771	0.890582368
														382	14.33293028	26.48916899	22151.90909	2.849704889	1.124712665	0.952011381	0.84644853	0.394676891	0.665926326	0.826194403	12.78121742	0.891737919
														201	14.33293028	25.75230122	21628	3.634798372	0.993888689	0.845500794	0.850699684	0.27343709	0.767387154	0.788458256	12.79442292	0.892659259
														121	39.08980984	56.52578827	23180.86667	3.217696408	1.882298486	1.381959879	0.734187425	0.584983245	0.570512658	0.738164384	35.06045942	0.896920695
														366	16.9389176	29.93998614	22199.76923	2.900804746	1.265823951	0.991057977	0.782935081	0.436369926	0.658350677	0.808324157	15.24331686	0.899899109
														388	14.33293028	25.47367648	21740.54545	3.728958729	0.9376034	0.883789103	0.942604413	0.251438396	0.762993059	0.762795933	12.94326974	0.903044213
														66	29.96885421	46.20201357	22519.65217	3.362746777	1.457001073	1.320107063	0.906043988	0.433277071	0.607431915	0.799225508	27.09266959	0.904027541
														183	13.02993661	24.81100427	21215.4	2.491831133	1.131506012	1.001899027	0.885456212	0.454086152	0.597926596	0.81636574	11.83281399	0.908125215
														181	22.15089225	37.01226977	22573.35294	3.005980032	1.469936198	1.08762835	0.739915346	0.48900398	0.638178451	0.761059083	20.13046027	0.908787784
														308	33.8778352	49.77011029	22161.38462	3.777389698	2.373125703	0.820299142	0.345661901	0.628244871	0.782839684	0.629030314	30.80160884	0.90919649
														411	13.02993661	25.57372803	22295.6	3.865922657	1.122202706	0.653015237	0.581904885	0.290280692	0.831084247	0.744292832	11.86687579	0.910739334
														10	23.45388591	39.11162299	22436.66667	3.076467267	1.57561369	1.053964648	0.668923261	0.512150318	0.657410739	0.79900807	21.40014411	0.912434903
														9	16.9389176	26.59992324	22514	2.846760656	1.248156184	1.038508379	0.832033998	0.438447883	0.635196455	0.820247999	15.45676137	0.912499944
														118	20.84789858	33.65279525	22521.0625	2.382240601	1.535069854	1.244226969	0.81053443	0.644380695	0.477707261	0.829046002	19.05908227	0.914196805
														62	71.66465138	86.17621438	22522.90909	5.137127025	2.191093904	1.389766178	0.634279606	0.426521262	0.729466262	0.663019629	65.52569602	0.914337749
														419	19.54490492	34.31066735	21709.26667	3.03791946	1.446707412	0.973710359	0.67305272	0.476216513	0.67948118	0.801949964	17.92566856	0.917153019
														303	271.0226816	261.5640382	23633.54808	5.825639694	4.052595031	2.513551178	0.620232508	0.695648074	0.568536451	0.688431615	248.5725513	0.917165124
														128	71.66465138	97.69147159	22946.43636	4.806946182	2.509088958	1.304040107	0.519726533	0.52197151	0.728717556	0.673828952	65.88171211	0.919305555
														48	16.9389176	29.0310176	22782.61538	1.971871758	1.55844878	1.210243759	0.77656948	0.790339825	0.386246213	0.894857992	15.57875191	0.919701735
														1	14.33293028	27.12376188	21427.45455	3.546849069	1.257767321	0.705853102	0.561195295	0.354615405	0.800991503	0.603644963	13.19003512	0.920260886
														140	50.8167528	64.44406905	22788.94872	3.760132992	2.286125513	1.302879284	0.569907153	0.6079906	0.653501808	0.702924277	46.91330872	0.923185881
														16	16.9389176	30.59627899	20261.30769	2.494969989	1.328851932	1.126952163	0.84806451	0.532612391	0.548310333	0.689762174	15.65078081	0.923954008
														104	32.57484154	44.45560238	22644.16	4.939227291	1.710615688	0.853606046	0.499005155	0.346332652	0.827178221	0.691087356	30.21047501	0.927417405
														185	27.36286689	46.11060404	23147.61905	3.32037665	1.735534641	1.05428548	0.607470145	0.522692099	0.682480155	0.714427614	25.44880959	0.930049095
														441	18.24191126	29.39277992	21171.35714	2.624748658	1.676402797	0.925818069	0.552264689	0.638690791	0.647273629	0.776087072	17.06398108	0.93542726
														426	14.33293028	25.32079413	22666.18182	2.780138893	1.279250978	0.900188823	0.703684295	0.460139233	0.676207248	0.842033735	13.41048475	0.935641526
														33	15.63592394	27.84263033	20054.75	2.538771163	1.462474837	0.943127016	0.644884268	0.576056188	0.628510427	0.699363042	14.66799502	0.938095828
														264	15.63592394	29.73571749	22150.16667	2.533646033	1.416064752	0.97906123	0.691395805	0.558903941	0.61357616	0.746318051	14.71389039	0.94103108
														277	37.78681618	55.25020267	22680.34483	2.582065931	2.246088904	1.466429615	0.652881377	0.869880539	0.432071196	0.777786403	35.62411646	0.942765759
														293	52.11974646	59.697268	22822.2	5.575543889	1.580780551	1.331888382	0.842551094	0.283520421	0.761119559	0.735553571	49.17170448	0.943437139
														275	39.08980984	59.84708206	22782.4	4.763756607	1.704552663	1.086694817	0.63752493	0.357816909	0.7718828	0.672977809	36.96206214	0.945567714
														71	32.57484154	51.25524782	22944.44	5.533734581	1.401865488	0.948993694	0.676950608	0.253330814	0.828507551	0.64860383	30.83731838	0.94666058
														290	226.7208971	240.8654041	23561.78736	5.456141599	3.09761846	3.042751828	0.982287479	0.567730585	0.442325355	0.655340031	215.4114072	0.950117126
														434	16.9389176	26.97202126	20700.30769	3.546976756	1.255271003	0.865755603	0.68969617	0.353898852	0.755917317	0.779476615	16.14655065	0.953222102
														27	13.02993661	24.19645186	21509	2.510706922	1.648710613	0.717795541	0.435367817	0.656671871	0.714106201	0.769178707	12.44600064	0.955185048
														347	13.02993661	24.65331348	21452.2	3.56913479	1.310024882	0.636186321	0.485629189	0.367042703	0.82175335	0.679046673	12.45992506	0.956253697
														31	93.81554363	126.8771138	22633.51389	5.12229322	2.667395158	1.571282028	0.589069836	0.520742379	0.693246372	0.631801574	89.92791962	0.958560982
														429	16.9389176	31.48189126	21953.61538	4.240651191	1.178332542	0.777488114	0.659820625	0.277865943	0.81665832	0.726152099	16.2735683	0.960720672
														307	345.2933203	275.4248165	24023.35472	6.282017667	4.264534746	2.956183523	0.693201885	0.678847939	0.529421329	0.77646372	331.7346314	0.960732838
														340	13.02993661	23.45902639	22849.5	3.137723493	1.632167977	0.586365765	0.359255771	0.520175848	0.813123825	0.766089975	12.57872834	0.965371415
														343	13.02993661	20.76059232	22275.2	4.261156645	1.113453931	0.636604628	0.571738633	0.261303215	0.850602857	0.674676199	12.65197001	0.970992445
														305	52.11974646	73.77537609	22569.55	4.328265127	2.575566218	1.085195693	0.421342571	0.595057406	0.749276982	0.648486526	50.67377357	0.972256717
														81	478.1986738	433.9262715	24550.50954	9.048082396	3.927913657	3.125228156	0.795645839	0.434115593	0.654597735	0.628819729	465.2526088	0.972927434
														225	250.174783	248.5698094	23008.45833	6.098401678	3.914404121	2.438269619	0.622896754	0.641873777	0.600178908	0.626496362	243.8102855	0.974559796
														67	52.11974646	64.01144635	22733	4.958114027	2.02628578	1.208981865	0.596649237	0.408680754	0.75616094	0.718358497	50.87748125	0.976165172
														300	14.33293028	25.65713606	22924.09091	3.090247981	1.818773906	0.596397225	0.32791169	0.588552737	0.807006677	0.712466047	14.04094279	0.979628207
														34	27.36286689	44.3972085	22798.66667	3.088841414	1.599693374	1.296900631	0.810718261	0.517894304	0.580133631	0.749907508	26.8427909	0.980993366
														42	40.39280351	63.57751268	22604	4.991783462	1.591421011	1.192049197	0.74904704	0.318808102	0.761197735	0.66816725	39.66647554	0.982018382
														151	13.02993661	24.86344914	23366.7	2.09659215	1.928713625	0.756579625	0.392271624	0.919927906	0.639138387	0.807238064	12.81518721	0.983518768
														1	441.7148512	385.6665464	24682.97935	8.36724902	4.125219774	3.007757101	0.72911439	0.49301984	0.64053214	0.674433406	434.8717091	0.984507783
														49	616.3160019	482.4924897	24604.76321	8.868253903	4.247695311	3.848665154	0.906059609	0.478977638	0.566017708	0.685235045	607.2817261	0.985341488
														282	13.02993661	23.97275719	21894	2.276339989	1.229660096	1.097107899	0.892204197	0.540191756	0.518038648	0.849674567	12.86352986	0.98722889
														196	178.5101316	176.33365	23353.77372	6.104365767	3.308419831	2.087431156	0.630945062	0.541976015	0.65804291	0.656627824	176.5883034	0.989234067
														70	75.57363237	92.80429663	22829.36207	3.512614245	3.158280284	1.609843484	0.509721538	0.899125285	0.541696477	0.769308504	74.808921	0.989881241
														168	126.3903852	166.1133489	22503.82474	3.728734915	3.569864826	2.255483431	0.631811999	0.957393032	0.395107595	0.608462818	125.7597112	0.995010112
														410	14.33293028	26.98427895	21606.63636	2.767080819	1.138628861	1.081319922	0.949668465	0.411491003	0.609219971	0.793927801	14.27075155	0.995661828
														59	70.36165772	117.5292554	22666.74074	4.619525565	2.979943363	1.219041238	0.409082016	0.64507563	0.736111161	0.512237455	70.29305059	0.999024936
														330	59.93770843	77.6094444	22453.78261	4.160066848	1.878909622	1.838225172	0.978346776	0.451653709	0.55812605	0.582710376	60.18572801	1.004137956
														65	529.0154266	486.5095679	23630.22414	10.33666559	4.36919732	2.811881011	0.643569243	0.42268924	0.727970206	0.597421762	531.9461535	1.005539965
														237	1205.269137	758.7152249	25740.07243	11.54441317	5.398312574	4.647057048	0.860835119	0.467612558	0.597462688	0.694796499	1213.09972	1.006496958
														76	972.0332715	579.9855931	23958.22252	11.71255194	7.524711452	2.652976456	0.35256853	0.642448503	0.773492876	0.589060354	979.4074103	1.007586303
														124	160.2682204	166.6911906	23200.78049	5.349561977	3.460681384	2.085588582	0.602652585	0.646909298	0.610138439	0.726029307	161.7324219	1.009135944
														29	18.24191126	35.12054936	20920	3.769714977	1.319233502	0.884815225	0.670704029	0.349955769	0.765283256	0.628390938	18.43195421	1.01041793
														23	13.02993661	23.26593231	22072.9	5.103316006	0.875508435	0.704925787	0.805161616	0.171556775	0.86186907	0.695843369	13.1930377	1.012517412
														106	29.96885421	45.17549669	23003.73913	2.713085896	2.247217135	1.189886571	0.529493369	0.828288237	0.561426871	0.748235911	30.38804451	1.013987532
														12	26.05987323	40.87590539	21492.05	4.279738153	1.262006725	1.170430588	0.927436094	0.294879425	0.726518178	0.643695187	26.47970485	1.016110271
														225	13.02993661	24.36107518	21121.5	2.856260899	1.684984188	0.658582121	0.390853592	0.589926567	0.769425082	0.677303264	13.27676446	1.018943134
														228	2598.169361	1302.828454	28307.19258	12.6362471	8.671375425	5.785355289	0.667178505	0.686230283	0.542161906	0.680470497	2655.368159	1.022015038
														17	852.1578546	532.9224722	25906.84251	8.247690427	5.468366176	4.610425545	0.843108416	0.663017874	0.44100405	0.786856303	871.0028219	1.022114409
														284	601.9830716	514.8916327	24213.84632	10.61589186	4.822837333	2.874887434	0.596098777	0.454303548	0.729190211	0.614088764	616.5503572	1.024198829
														222	225.4179034	269.6181322	23396.43353	6.134145599	4.13564918	2.182124261	0.527637661	0.67420134	0.644265982	0.565493033	231.8813705	1.028673264
														182	499.0465723	462.1551641	24208.46736	8.455230217	4.576365625	3.168635945	0.692391344	0.54124672	0.625245456	0.587778612	513.5788205	1.029120024
														180	601.9830716	456.1284826	24814.59091	8.48366946	5.223787941	3.338954109	0.639182552	0.615746284	0.606425719	0.703399598	619.8239268	1.029636805
														102	151.1472647	175.9124153	23651.94828	5.669899697	3.422184659	1.914788498	0.559522261	0.603570582	0.662288823	0.637993523	155.6281789	1.029646016
														438	13.02993661	23.72760236	21959.6	3.599378718	1.232932386	0.723051652	0.586448746	0.342540333	0.799117651	0.748932296	13.44078818	1.031531356
														51	988.9721891	680.192248	25446.50329	10.47138682	6.459584264	3.602954129	0.557768733	0.616879538	0.655923882	0.676779389	1020.83632	1.032219441
														94	975.9422524	609.2497265	26388.97597	9.453015876	5.614746635	4.540891085	0.808743721	0.593963525	0.519635728	0.754638939	1009.555608	1.034441951
														141	14.33293028	27.08238258	21795.36364	3.454554674	1.079386322	0.950744594	0.880819569	0.312453101	0.724785194	0.787489313	14.84982908	1.036063721
														142	431.2909019	391.8688194	23315.40483	6.903602518	4.916982865	3.143585009	0.639332106	0.712234352	0.544645712	0.638617527	446.9802064	1.036377546
														209	380.4741491	329.8060331	23472.14384	7.502214992	4.139763093	3.031071218	0.732184705	0.551805446	0.595976492	0.686680791	394.3208524	1.036393283
														295	1669.13488	873.6753956	28051.73146	12.00084246	7.313713926	4.705572551	0.643390294	0.609433375	0.607896482	0.75967971	1730.018657	1.036476248
														92	626.7399512	482.1287976	24638.25988	7.808723839	5.013858186	3.96878074	0.791562225	0.642084198	0.491750403	0.69315441	650.8753524	1.038509435
														336	20.84789858	37.70349483	22121.25	5.301326357	1.095185864	0.890335047	0.812953377	0.206587143	0.832054285	0.75330732	21.65281914	1.038609194
														182	496.440585	432.1372183	24759.97375	10.46962504	3.741287834	3.14398409	0.840348091	0.357346879	0.699704232	0.651993364	515.8473437	1.039091805
														102	26.05987323	37.72778886	21855.9	6.226916116	1.228492668	0.845615265	0.688335622	0.197287493	0.864199991	0.668490965	27.09611381	1.039763838
														271	14.33293028	25.84460706	22131.81818	3.188809364	1.338359528	0.833976911	0.623133689	0.419705092	0.738467617	0.779289632	14.90884461	1.040181199
														54	1714.739658	1195.618673	25276.35942	13.75464345	7.376505159	4.207913509	0.570448121	0.536291994	0.69407324	0.56012635	1788.361869	1.04293492
														418	13.02993661	24.95928667	20730.3	4.253020678	0.98609745	0.774215698	0.785131021	0.231858137	0.817960984	0.745272639	13.60090828	1.043819988
														54	272.3256752	269.8125307	23916.9378	7.626048761	4.107314794	2.166899127	0.527570745	0.538590156	0.71585559	0.672904589	284.3052445	1.043989864
														191	1527.108571	893.9610705	26323.58703	11.76343835	7.745891634	4.179202731	0.539537981	0.658471733	0.644729491	0.687520013	1595.099379	1.044522576
														21	879.5207215	628.8150944	24816.43556	10.89229138	5.42073748	3.715003416	0.685331734	0.497667322	0.658932791	0.670205564	918.8094489	1.04467061
														106	31.27184788	44.01157361	23253	5.048953279	1.417385448	1.090688796	0.769507544	0.280728573	0.783977245	0.801903433	32.69480735	1.045502891
														242	1043.697923	663.8852876	24943.97753	10.28515863	6.277315459	4.038491807	0.643346958	0.61032753	0.60734764	0.715236672	1092.17634	1.046448705
														228	173.298157	193.3667527	23137.85714	6.23327678	3.637756595	1.911492237	0.525459081	0.58360261	0.693340709	0.66957631	181.5562467	1.047652496
														180	1339.477484	788.5163049	25707.04377	9.609941412	6.520400339	5.347423257	0.820106585	0.678505733	0.44355298	0.714203142	1403.550913	1.047834645
														107	13.02993661	23.18038233	21131	3.328029544	1.430877335	0.68451634	0.478389253	0.429947306	0.79431783	0.761974727	13.65406627	1.04789967
														133	61.24070209	84.93848819	22841.38298	3.993617817	2.911311571	1.31820345	0.4527868	0.728991031	0.669922484	0.684608874	64.19870108	1.048301193
														78	629.3459385	426.8488441	25523.33333	7.219891881	5.543037531	3.938352773	0.710504439	0.767745227	0.454513608	0.789955409	660.2094516	1.049040617
														47	749.2213553	574.1334511	24484.99304	9.436002951	5.276750633	3.770461755	0.714542342	0.559214602	0.600417489	0.647565378	786.3896487	1.049609228
														147	1021.547031	714.3586503	26054.36862	13.09013399	4.550842451	4.302805958	0.945496577	0.347654382	0.671293971	0.658768789	1073.683461	1.05103674
														143	1425.475066	886.0516902	26024.79799	11.98961433	6.717546987	4.455056027	0.663196854	0.56028049	0.628423742	0.661134112	1502.995587	1.054382236
														113	538.1363822	407.7983564	24433.25666	7.178919318	5.019796253	3.759930655	0.749020571	0.699241213	0.476253947	0.730962407	567.5623875	1.054681316
														52	3733.07684	1772.309475	27889.12007	16.04216398	10.29996209	5.693342632	0.552753746	0.642055654	0.645101332	0.639801392	3940.528818	1.055571312
														72	2797.527391	1373.366022	28483.40382	13.35976989	9.932989747	5.318399215	0.535427837	0.743500062	0.60190937	0.681510417	2956.300032	1.056754633
														251	1374.658313	785.487893	26957.37346	11.015851	6.795694929	4.635072261	0.682060085	0.616901493	0.579236115	0.739225998	1453.439792	1.057309862
														267	405.2310287	464.4579411	22800.45338	7.765800249	4.858283895	2.711197572	0.558056637	0.625599905	0.650879821	0.503054514	428.468482	1.057343717
														130	72.96764504	93.68153647	23331.21429	4.898177289	2.346048996	1.60439467	0.683870913	0.478963675	0.672450674	0.743333333	77.2273972	1.058378644
														87	2238.54311	1116.073016	28198.31956	14.08545437	6.677652573	6.038523955	0.904288429	0.474081446	0.571293634	0.715162968	2379.107596	1.062792843
														92	1336.871497	812.0307166	26086.72515	11.13101868	6.518077422	4.676749636	0.717504462	0.585577799	0.579845316	0.691777522	1421.304585	1.06315722
														184	22.15089225	38.08443348	22513.47059	3.199563974	2.367779558	0.742745895	0.313688786	0.740031947	0.767860277		23.57007336	1.064068802
														85	936.8524426	582.2651374	25942.73157	9.016001749	5.863345628	4.502295307	0.767871381	0.650326585	0.500632827	0.767231031	996.9699519	1.064169667
														217	80.78560701	117.1495963	23182.79032	4.409631023	2.897241629	1.608076553	0.555037087	0.657025863	0.635326279	0.586794344	86.05622617	1.065242057
														75	1415.051116	1033.627693	24561.42173	12.06929351	8.138150113	3.665161966	0.450367948	0.674285542	0.696323404	0.57039143	1507.958278	1.0656564
														157	317.9304534	327.6746107	23220.47541	7.366736372	4.006059663	2.745940483	0.685446727	0.543803858	0.627251425	0.599319186	339.4472312	1.067677624
														240	1321.235573	827.1621944	25312.01085	10.70604515	6.170180783	5.101257521	0.826759815	0.576326804	0.523516158	0.678724789	1411.538788	1.068347551
														77	878.2177278	654.7983502	24736.96439	10.58867016	5.301443959	3.994153758	0.753408654	0.500671367	0.622789859	0.647474298	939.1803196	1.069416262
														274	4195.63959	1868.82395	29463.78043	17.96517569	12.06828828	4.946133499	0.409845488	0.671760103	0.724682153	0.659545751	4491.915602	1.07061522
														302	40.39280351	35.81483033	21510.96774	6.371613615	1.63077603	0.993685092	0.609332658	0.255943962	0.844044986	0.773108634	43.24950433	1.070723014
														144	252.7807703	323.487088	22403.14433	8.105793329	4.141297237	1.928587777	0.465696536	0.510905851	0.762072915	0.517277798	271.1814311	1.072792961
														82	40.39280351	59.48151209	22163.70968	5.003536983	1.861024924	1.114327394	0.598770806	0.371941874	0.777292064	0.633564025	43.4641029	1.076035807
														239	888.6416771	619.0030326	26051.22581	10.51898481	5.437653431	3.99744688	0.735141901	0.516937093	0.619977883	0.691655902	957.7599288	1.077779665
														89	824.7949877	585.3091769	25258.86256	10.24345583	5.490892047	3.775949949	0.687675139	0.536039022	0.631379291	0.696319862	889.6193954	1.07859457
														154	115.9664359	139.6965294	22693.04494	5.506875946	3.459063448	1.568142342	0.453343041	0.62813535	0.71523921	0.669704173	125.12322	1.078960641
														56	783.0991905	643.8648902	23397.39767	7.920667304	6.724289368	3.796828385	0.564643812	0.848954906	0.520642865	0.603278863	847.0669614	1.0816854
														126	22.15089225	38.059621	22252.35294	3.329498882	1.912468288	0.900136514	0.47066742	0.57440124	0.72964805	0.738023655	24.00878069	1.083874204
														158	827.400975	599.6272628	24073.06929	8.657447329	6.91820527	3.592861137	0.519334278	0.799104517	0.584997633	0.665759434	901.3891855	1.089422436
														315	466.4717308	469.4707555	23594.75698	9.118577241	4.455129431	2.98729804	0.670530023	0.488577254	0.672394282	0.571493453	508.3403344	1.089755929
														253	852.1578546	570.5143215	26185.98318	9.191712017	5.913965199	4.081977608	0.690226856	0.643401924	0.555906712	0.734848175	929.4679116	1.090722695
														75	1713.436665	998.8494164	25734.38783	12.03295755	8.229833094	4.509289776	0.547919955	0.683941006	0.625255075	0.668819669	1870.510569	1.091671847
														270	822.1890004	592.6431041	25261.51189	12.23741762	5.64328679	3.108818491	0.550887914	0.461150135	0.745957964	0.679305426	899.3026607	1.093790674
														345	14.33293028	27.8786651	21286.36364	2.95741028	1.824197132	0.693785493	0.38032375	0.616822476	0.765407763	0.679552932	15.67823503	1.093861111
														89	19.54490492	36.07006484	21807.93333	4.353741527	1.677430836	0.6994002	0.416947265	0.385284892	0.839356518	0.586459654	21.39545988	1.094682219
														171	1031.97098	665.6223799	26528.93813	10.32285244	6.143503047	4.263589065	0.693999666	0.595136188	0.586975684	0.71097702	1132.608316	1.097519541
														210	174.6011506	184.1356487	22165.26866	5.456479329	3.887214538	2.15808504	0.555175183	0.712403421	0.604491301	0.54523829	191.7379978	1.098148535
														353	244.9628084	240.7500062	24158.84574	5.173008613	4.091340154	3.034743243	0.741747968	0.790901477	0.413350437	0.722588885	269.0415474	1.098295489
														156	1188.330219	784.7165281	25445.67105	11.73893271	5.85760221	4.531608826	0.773628639	0.498989334	0.613967561	0.66425926	1305.237407	1.098379378
														24	1041.091936	716.4618901	25711.89111	11.69156729	5.615162561	4.166872798	0.742075185	0.480274579	0.643600153	0.662918733	1145.866228	1.100638847
														306	424.7759336	392.9872217	24021.50613	9.01588164	4.820915836	2.568491802	0.532780884	0.534713745	0.715114738	0.629239024	467.632347	1.100891811
														246	13.02993661	24.21381516	21416.6	4.080127863	1.242909443	0.675441812	0.543436061	0.304625121	0.834455724	0.763953243	14.34794858	1.1011526
														80	495.1375914	478.8482893	23685.32632	10.60174141	5.154830309	2.382269437	0.462143135	0.486224867	0.775294516	0.568305881	545.344665	1.101400246
														159	763.5542856	605.6425001	24143.00853	11.49215379	5.497687929	3.178897638	0.578224461	0.478386213	0.72338539	0.619992074	841.2918192	1.101810094
														234	22.15089225	41.09272013	22667.70588	3.546253934	2.039673051	0.805667179	0.394998198	0.575162718	0.772811763	0.697353014	24.41038729	1.102004697
														14	13.02993661	26.79613859	21574.2	3.186441409	1.564069714	0.688346739	0.440099781	0.490851553	0.783976339	0.705967178	14.37003785	1.102847871
														79	939.4584299	646.1172393	25719.50208	10.19465113	6.042922296	4.02631899	0.666286739	0.592754202	0.605055736	0.680601111	1039.001482	1.10595791
														73	364.8382252	333.0090578	24516.93214	8.294764919	4.000392854	2.904227731	0.725985631	0.482279232	0.649872207	0.687620702	403.6695609	1.106434395
														232	1347.295446	905.0118524	25225.64894	12.78720714	7.976671511	3.489300947	0.437438215	0.623800915	0.727125641	0.628946489	1490.817375	1.106525951
														260	2789.709429	1381.959095	28148.19057	18.0646155	8.829892007	4.6258936	0.523890167	0.488794905	0.743925156	0.678137217	3090.781918	1.107922526
														211	647.5878498	508.0806916	24417.86117	10.08628638	4.597332035	3.695793544	0.803899635	0.455800268	0.633582331	0.67883581	717.8496246	1.108497673
														245	13.02993661	24.82924984	21770.1	4.667397111	1.066434341	0.692918473	0.649752588	0.228485881	0.851540708	0.75873775	14.44706489	1.108759414
														173	148.5412774	189.9990782	23238.05263	6.975848641	2.830235255	2.007106212	0.709165858	0.405719132	0.712277844	0.597434414	165.98871	1.11745848
														278	744.0093807	476.2876647	27493.21716	7.057108384	5.620193962	5.015225026	0.892357997	0.79638765	0.289337112	0.800739913	833.2150863	1.11989863
														157	1474.988825	824.2094039	28219.69876	12.68008112	6.173846942	5.041358452	0.816566802	0.486893332	0.602419069	0.737805009	1653.156913	1.12079284
														156	158.9652267	188.330783	23281.35246	5.640934504	3.275680503	2.301909772	0.702727195	0.580698198	0.591927584	0.642869517	178.1679155	1.120798046
														238	745.3123744	545.5868235	23735.49476	9.829925508	5.519339082	3.676981574	0.666199615	0.561483307	0.625940037	0.693972941	835.6364309	1.12118953
														280	433.8968893	394.6575398	24067.18919	9.444254272	4.642543987	2.65465498	0.57181041	0.491573379	0.718913225	0.638150873	487.5513828	1.123657244
														64	385.6861238	378.6862908	23805.83784	7.029678516	5.106932311	2.884080121	0.56473827	0.726481631	0.58972802	0.608897384	433.7020712	1.124494879
														177	440.4118576	403.6484911	24073.17456	10.02607602	4.577519751	2.580642408	0.563764341	0.456561444	0.742606938	0.644083393	496.1096325	1.126467473
														214	887.3386835	627.086842	25532.01322	7.476618686	6.584023467	4.852011694	0.736937181	0.880615121	0.351041975	0.681360088	1000.476864	1.127502816
														112	162.8742077	190.1887527	23149.848	5.448985907	4.238557556	1.899272881	0.448094158	0.777861721	0.651444707	0.628931177	183.7425528	1.128125536
														129	462.5627498	400.632428	24104.54648	10.28939466	3.61398822	3.351326258	0.927320748	0.351234289	0.674293156	0.667102386	522.0136706	1.128525094
														199	97.72452461	127.3640065	22654.24	4.136079112	3.804101798	1.673393311	0.439891832	0.919736227	0.595415546	0.653236832	110.2878334	1.128558403
														127	474.2896928	378.4110486	25757.11264	8.031033949	4.895800337	3.250703162	0.663977887	0.609610216	0.595232297	0.731732368	535.3786923	1.128801027
														135	1276.933788	751.6419131	28053.3949	10.91094163	6.545016436	4.82428128	0.737092309	0.599858074	0.557849227	0.730575327	1443.092617	1.130123292
														206	798.7351145	689.9575881	23597.62153	9.685030781	5.457213519	4.08087581	0.747794785	0.563468887	0.578640904	0.563392958	903.4704227	1.13112646
														179	199.3580302	238.5544099	23282.79085	5.09689486	3.864355651	2.733905816	0.707467444	0.758178412	0.463613457	0.592335775	225.5562795	1.131413062
														88	1246.964934	806.6578943	24602.0721	11.97874543	6.271951696	4.49411437	0.716541611	0.523590032	0.624825955	0.669302911	1414.317028	1.134207538
														108	813.0680448	584.1107348	25259.83974	11.025949	5.12908074	3.894981439	0.759391719	0.465182701	0.646744109	0.683609873	922.676621	1.134808614
														83	691.8896342	582.2267831	23673.0904	8.339676642	6.524590135	3.445640615	0.5281007	0.78235529	0.586837624	0.616548019	785.3459966	1.13507409
														218	162.8742077	193.1405976	23119.112	7.037015622	2.719146376	2.308753177	0.849072781	0.386406187	0.671913024	0.643924361	185.0492024	1.136147982
														160	274.9316626	305.5890543	23026.7346	6.837935208	4.924498232	2.215015068	0.449795078	0.720173281	0.676069603	0.57987153	312.4296638	1.136390261
														279	128.9963725	147.8024505	23024.47475	4.362502324	3.623275202	2.215685797	0.611514631	0.830549747	0.492106678	0.727380714	146.7012371	1.137250872
														56	771.3722476	675.0529374	24514.47635	10.85644174	6.608106583	2.922885965	0.442318224	0.608680702	0.730769433	0.562291752	878.3447836	1.138678227
														354	14.33293028	26.47618274	21320.63636	3.378842557	1.460699723	0.790262752	0.541016569	0.43230772	0.766114361	0.742910156	16.3376288	1.139866621
														287	228.0238908	261.1291518	23241.30857	7.337509011	3.958878787	2.141246274	0.540871896	0.539539888	0.708178038	0.60373236	260.5410037	1.142603974
														57	1149.240409	819.4790824	24987.5805	11.05483514	7.964802653	3.567236894	0.447875114	0.72048136	0.677314329	0.610739228	1315.67266	1.144819352
														176	393.5040858	385.8968242	23517.75497	6.749550533	4.846097643	3.288111624	0.678507093	0.717988201	0.512839913	0.579919885	450.5076554	1.144861443
														255	268.4166943	270.2032307	23339.51456	7.318216598	4.259756462	2.363104829	0.554751158	0.582075756	0.6770928	0.671922767	308.5756317	1.149614157
														231	1000.699132	712.8489443	25192.39193	9.703567888	8.17584102	3.466173113	0.423953096	0.842560295	0.642793954	0.647601493	1151.868084	1.151063339
														240	251.4777767	292.0358409	22114.94819	6.268633863	4.770583116	2.313832423	0.48502088	0.761024367	0.630887292	0.542212009	289.8443792	1.152564585
														298	1016.335056	729.0875233	24530.50128	11.26499908	7.122149297	3.489863715	0.490001483	0.632237006	0.69020293	0.641513399	1172.841462	1.153990955
														341	15.63592394	27.69083431	21522.25	4.536285865	1.221830025	0.77758231	0.636407925	0.269345906	0.828586131	0.689675085	18.05286727	1.154576304
														212	213.6909605	249.8449556	22966.9939	6.338802199	3.286102631	2.828158783	0.860642256	0.51841066	0.55383388	0.599449665	246.7633861	1.154767546
														223	250.174783	289.2182754	22272.59375	8.519235557	4.247446584	1.906093172	0.448762129	0.498571328	0.776260069	0.510439785	288.9091439	1.154829198
														131	1205.269137	798.7979101	25148.90162	11.78316197	6.661252376	4.234412355	0.635678115	0.565319597	0.640638704	0.65491144	1392.193152	1.155089025
														19	416.9579717	380.2860203	23817.01875	7.226833727	4.820348665	3.303867321	0.685400072	0.667006998	0.542833356	0.651509928	482.1006567	1.156233216
														167	639.7698878	631.9547764	23521.60285	13.94048124	4.137219296	3.068190184	0.741606853	0.296777365	0.779907872	0.523940702	741.237177	1.158599664
														38	1029.364993	743.8007234	25185.15063	10.38269312	7.293051289	3.760607203	0.515642501	0.702423851	0.637800409	0.629205038	1192.795161	1.158767949
														103	659.3147927	545.8206654	24856.40119	11.06837774	5.904800084	2.796336732	0.473570094	0.533483788	0.747358032	0.633998381	765.5388712	1.16111284
														169	27.36286689	44.73686309	22038.42857	5.169246017	1.29222699	1.137714775	0.88042951	0.249983651	0.779907017	0.604131081	31.83376581	1.163392927
														163	1226.117035	956.9304659	23965.35813	15.82575502	8.447299926	2.553950129	0.302339227	0.533769158	0.838620646	0.543350537	1430.155876	1.166410575
														18	591.5591223	511.2867096	24519.95815	8.983597308	5.271547178	3.478876908	0.6599347	0.586796914	0.612752354	0.615789519	690.1063852	1.166589034
														233	2866.586055	1460.044675	28783.22136	19.15931612	9.125545444	4.577250509	0.501586512	0.476298078	0.761095308	0.652285696	3352.217016	1.169410913
														95	31.27184788	50.41258145	22587.95833	4.870879628	1.625344722	1.103731458	0.679075302	0.333686078	0.773402025		36.60200809	1.170445963
														47	300.9915358	282.6220687	23983.75325	6.735693112	4.523300199	2.760989502	0.610392718	0.671541907	0.59009571	0.696592445	352.3636241	1.170676189
														244	480.8046611	457.2713783	23615.97561	10.05803363	4.913391435	2.721495096	0.553893402	0.488504177	0.72942076	0.594201058	563.3659742	1.171714877
														49	590.2561286	513.3744945	24219.12362	8.290021586	6.791648781	2.937448086	0.432508833	0.819255862	0.645664603	0.619609559	692.7709845	1.173678596
														164	1402.02118	981.8959284	24973.80576	12.80808527	6.772310225	4.541431032	0.670588157	0.528752744	0.645424672	0.588007075	1650.070069	1.176922355
														63	36.48382252	62.02237062	22864.32143	8.037381053	1.18766606	1.078767715	0.908308952	0.147767793	0.865781191	0.697572129	43.13456814	1.182293004
														257	171.9951633	202.4423797	23397.59091	7.454143448	2.852236421	2.287067987	0.801850776	0.382637716	0.693181651	0.637810032	203.6812031	1.184226342
														95	467.7747245	392.9052557	24189.61281	7.399810684	6.097438561	2.93203963	0.480864153	0.823999265	0.603768291	0.686596775	554.148915	1.184649119
														221	131.6023598	173.0183346	23037	6.218917057	3.92096492	1.527009579	0.389447396	0.630489985	0.754457317	0.609546663	155.9689298	1.185152987
														249	925.1254996	624.9888766	25431.24225	12.45600147	5.301028742	3.969828471	0.748878881	0.425580292	0.681291907	0.705954701	1097.991962	1.186857311
														16	13.02993661	22.50812401	22140.5	4.221132641	1.064602106	0.823304128	0.773344448	0.252207688	0.804956584	0.831274879	15.49762765	1.189386265
														129	2847.04115	1608.904218	25013.50755	17.96879615	8.430559323	5.337460669	0.633108726	0.469177749	0.702959473	0.585615643	3386.871095	1.189610868
														99	257.992745	279.3763285	24037.20202	7.149034647	4.836776188	2.119073118	0.438116844	0.67656354	0.703586117	0.624263869	306.9290146	1.189680798
														220	149.8442711	169.2684098	24063.89565	6.547513851	3.024948721	2.149481659	0.710584495	0.461999591	0.671710254	0.674844451	178.3268736	1.190081358
														319	358.3232569	382.0570934	23557.36	10.12231634	4.837812114	2.079645775	0.4298732	0.477935282	0.794548431	0.553805203	426.5862772	1.190506809
														149	790.9171525	543.5201338	26208.44481	9.939257915	5.181949438	4.373520956	0.843991438	0.521361804	0.559975101	0.727382197	943.5544182	1.192987679
														201	840.4309116	640.7873922	23969.08217	11.61928393	6.412898809	3.213356623	0.501077082	0.55191859	0.723446243	0.639965657	1002.95463	1.193381415
														313	122.4814042	155.3255601	22818.61702	5.404827751	3.528707905	1.834384028	0.519845812	0.652880733	0.660602685	0.672353797	146.5468331	1.196482308
[truncated: 31 more columns]
