# Supplementary material for: A tube-source X-ray microtomography approach for quantitative 3D microscopy of optically challenging cell-cultured samples
Source: Commun Biol. 2020 Oct 2;3:548. doi: 10.1038/s42003-020-01273-w (PMC7532209; doi:10.1038/s42003-020-01273-w)
Supplement: Supplementary file 9 — Supplementary Data 2 [file 42003_2020_1273_MOESM9_ESM.zip › SupplementaryData3/WetFlatSubstrate1bin_Tabulated3D_CLSManduCT.xls]

## Sheet: README
	This table includes data for all µCT-imaged wet flat-substrate particles aquired with the white-top hat segmentation, after filtered with boarder kill, volume high-pass (CLSM data with 1 voxel accuracy), and hyperpoloid rejection. More information in Methods. Below are the explanations for terms and abbreviations used in this file.
	# = Nominal number of a particle
	vol = Volume of a voxel particle
	ar = Surface area of a polygon particle
	int = Mean signal intensity of a voxel particle
	Elong = Longest radius of an ellipsoid
	Emed = Medium radius of an ellipsoid
	Eshort = Shortest radius of an ellipsoid
	flat = Flatness value of a particle
	elo = Elongation value of a particle
	anis = Anisotropy value of a particle
	sphe = Sphericity value of a particle
	ElliVolume = Volume of an ellipsoid
	EV_SV = Volume ratio between ellipsoid and initial segmentation (the ellipsoid-to-voxels volume ratio)
	RejecHyper = Number of hyperpoloid rejections
	Failed sphericities = Number of particles that did not have sphericity value due to failed surface area calculation
	raw = uCT data without non-local means treatment
	nlm = uCT data with non-local means treatment
	Q1Q3Elong = uCT data band-pass filtered with 1 and 3 Elong quartiles obtained from CLSM data

## Sheet: CLSM
#	vol	ar	int	Elong	Emed	Eshort	flat	elo	anis	sphe	ElliVolume	EV_SV
35	0.0366294	0.21558	69	0.143561	0.133371	0.121215	0.908854	0.929022	0.155654	0.946692	0.00972171	0.265407		RejecHyper		2
47	0.0732589	0.445678	42.5	0.291043	0.159315	0.152532	0.957428	0.547392	0.475911	0.881743	0.0296254	0.404393		Failed sphericities		0
39	0.146518	0.725513	137.75	0.545252	0.167852	0.150899	0.899002	0.307842	0.723249	0.782957	0.0578491	0.394827
40	0.146518	1.03901	98	0.445794	0.30898	0.148144	0.479462	0.6931	0.667684	0.824138	0.0854746	0.583374
3	0.183147	1.25671	62.2	0.497499	0.299286	0.202657	0.677134	0.601582	0.592649	0.886029	0.126395	0.690127
11	0.293035	1.76507	250.75	0.389183	0.378424	0.370743	0.979701	0.972355	0.047383	0.96396	0.228715	0.780502
48	0.329665	1.91174	35.5556	0.459395	0.375265	0.362849	0.966914	0.816869	0.210158	0.925886	0.262022	0.794815
23	0.402924	2.44618	234.182	0.838075	0.3516	0.281235	0.799873	0.419533	0.664427	0.809261	0.347129	0.861524
61	0.6227	3.12764	43.0588	0.681345	0.460559	0.356854	0.774828	0.675956	0.476251	0.869312	0.469064	0.753273
12	0.65933	3.57454	38.2778	1.09697	0.40218	0.310271	0.771473	0.366627	0.717157	0.77667	0.573385	0.869648
33	0.65933	3.66009	244.833	3.12406	0.803119	0.341986	0.425822	0.257075	0.890532	0.767684	3.59415	5.45122
15	0.769218	3.86121	79.4286	0.834306	0.539844	0.349546	0.647495	0.647058	0.581034	0.836593	0.659457	0.857308
22	0.769218	3.82127	32.9048	0.792725	0.558301	0.37628	0.673974	0.704281	0.525333	0.869422	0.697575	0.906863
55	0.915736	4.25663	62.76	0.835324	0.564924	0.435672	0.771205	0.676294	0.478439	0.907564	0.86118	0.940425
68	1.02562	5.25449	216.536	1.97364	0.439572	0.340906	0.775542	0.222722	0.82727	0.70747	1.23885	1.2079
34	1.06225	5.38936	218.103	1.51815	0.618004	0.293849	0.475482	0.407078	0.806442	0.740747	1.15483	1.08715
38	1.09888	4.89197	47.5667	0.749067	0.638749	0.472126	0.739142	0.852726	0.369714	0.914198	0.946233	0.861086
5	1.20877	6.04045	254.636	2.27925	0.378422	0.370894	0.980107	0.16603	0.837273	0.731081	1.34001	1.10857
35	1.2454	5.58621	211.324	1.11955	0.532492	0.438719	0.823899	0.475631	0.608128	0.832182	1.09555	0.879674
71	1.46518	7.01623	240.675	1.98246	0.45513	0.374969	0.823872	0.229579	0.810856	0.71637	1.41717	0.967236
23	1.57507	6.7782	51.7674	1.31151	0.544042	0.493441	0.906992	0.414821	0.623761	0.8264	1.47478	0.936331
43	1.57507	6.65176	244.93	1.33941	0.566063	0.463897	0.819514	0.42262	0.653657	0.842098	1.47329	0.935386
11	1.61169	7.44477	216.773	1.47163	0.686882	0.374737	0.545563	0.46675	0.745359	0.752536	1.5867	0.984492
26	1.61169	6.46733	68.5	0.790538	0.654445	0.627983	0.959566	0.827848	0.205625	0.907949	1.36092	0.844403
51	1.64832	7.01614	43.2889	1.0412	0.634172	0.529795	0.835413	0.609077	0.49117	0.854222	1.46534	0.888987
20	1.68495	7.1313	31.2826	1.12156	0.739415	0.470059	0.635718	0.659275	0.580887	0.851118	1.63287	0.969087
49	1.94136	7.37226	50.4151	0.85381	0.786789	0.63713	0.809786	0.921503	0.25378	0.903308	1.79282	0.923486
32	2.05125	7.99664	49.7143	1.24689	0.63115	0.585925	0.928345	0.506181	0.530089	0.869811	1.93148	0.941611
41	2.05125	7.59848	22.8393	0.904561	0.801123	0.608398	0.759431	0.885649	0.32741	0.922733	1.84677	0.900317
19	2.16114	7.91226	58.322	1.08841	0.710558	0.627342	0.882887	0.652837	0.423619	0.909361	2.03229	0.940382
39	2.16114	8.68877	236.458	1.36452	0.684233	0.516921	0.755476	0.501444	0.621171	0.812731	2.02161	0.93544
32	2.2344	8.9278	133.148	1.40638	0.663859	0.552115	0.831675	0.472034	0.607421	0.822556	2.15922	0.966353
37	2.27102	8.36257	42.629	0.997548	0.764445	0.680745	0.890509	0.766324	0.317582	0.893545	2.17446	0.957482
6	2.30765	8.59236	143.079	1.10569	0.718698	0.648653	0.902539	0.649997	0.413353	0.886001	2.15915	0.935646
25	2.30765	9.29088	72.3016	1.47954	0.633161	0.54853	0.866335	0.427945	0.629257	0.798683	2.15244	0.932738
8	2.34428	8.79801	101.875	1.31884	0.660672	0.60744	0.919428	0.500949	0.539414	0.862618	2.21702	0.945715
10	2.34428	9.45476	220	1.52634	0.65618	0.533763	0.81344	0.429904	0.650299	0.797442	2.23929	0.955213
42	2.45417	8.99953	29.9552	1.1439	0.742683	0.670143	0.902326	0.649256	0.41416	0.879057	2.38478	0.971724
9	2.52743	8.99301	149.652	0.90277	0.800257	0.766568	0.957902	0.886447	0.150872	0.893218	2.31978	0.917839
20	2.63732	10.3413	241	1.71848	0.607107	0.577547	0.95131	0.353281	0.66392	0.785988	2.52398	0.957024
25	2.67395	10.908	33.6575	14.1485	0.816332	0.641178	0.785438	0.0576975	0.954682	0.742687	31.0202	11.6009
6	2.78384	10.0223	179.395	1.31971	0.730912	0.630602	0.862761	0.553844	0.522165	0.857152	2.54793	0.915258
17	2.82047	9.205	43.8701	1.09471	0.75437	0.708472	0.939157	0.689105	0.352822	0.899018	2.45073	0.868909
41	2.96698	10.5848	147.679	1.26693	0.821173	0.63527	0.773612	0.648159	0.498576	0.873277	2.76844	0.933082
32	3.07687	10.8902	196.607	1.68138	0.702991	0.619666	0.881471	0.418103	0.631454	0.837416	3.06805	0.997131
1	3.18676	11.7094	117.862	1.99698	0.681788	0.564212	0.827547	0.341409	0.717468	0.791582	3.21777	1.00973
14	3.40654	11.648	146.312	1.50086	0.960087	0.623498	0.649418	0.639691	0.584573	0.849952	3.76335	1.10474
7	3.44317	10.8831	36.2553	1.02361	0.960227	0.798679	0.831761	0.938078	0.219744	0.931241	3.28829	0.955019
33	3.4798	11.5437	51.4842	1.37528	0.756994	0.73982	0.977313	0.550429	0.462058	0.873844	3.22625	0.927137
11	3.51643	13.1891	246.135	2.04944	0.687172	0.578833	0.84234	0.335297	0.717566	0.757989	3.41463	0.97105
4	3.55305	12.9414	174.918	1.85029	0.807946	0.563657	0.697642	0.436659	0.695368	0.787043	3.5296	0.9934
6	3.55305	11.8509	189.742	1.47743	0.768367	0.709474	0.923354	0.52007	0.519791	0.869102	3.37365	0.949508
25	3.62631	11.5305	53.4343	1.26767	0.847673	0.794061	0.936753	0.668684	0.373608	0.910321	3.5742	0.985628
27	3.77283	11.8655	69.8058	1.09007	1.03788	0.761119	0.733343	0.952122	0.301768	0.915347	3.60695	0.956032
29	3.77283	11.9207	47.8738	1.20952	0.967124	0.730009	0.754825	0.799596	0.396445	0.909069	3.57694	0.948077
14	3.88272	15.1244	69.2642	2.52555	0.6957	0.557987	0.802051	0.275465	0.779063	0.701557	4.10667	1.05768
30	3.99261	12.5466	33.3028	1.31608	0.885451	0.793433	0.896077	0.672797	0.397122	0.893162	3.87297	0.970035
11	4.06587	12.7375	26.1892	1.20096	1.06096	0.734517	0.692313	0.883425	0.388394	0.880004	3.92031	0.964199
50	4.06587	12.5124	38.3423	1.19316	0.966882	0.815167	0.843088	0.810351	0.316803	0.911435	3.93921	0.968848
30	4.13913	12.388	69.2655	1.17923	0.951176	0.831649	0.874338	0.806608	0.294752	0.92803	3.9074	0.944016
9	4.28564	15.1717	233.145	2.20073	0.771835	0.591107	0.765847	0.350717	0.731404	0.761052	4.20578	0.981366
37	4.28564	13.094	68.3333	1.43028	0.867173	0.791743	0.913016	0.606297	0.446441	0.898953	4.11338	0.959804
16	4.3589	13.8253	109.689	1.46244	0.963626	0.721987	0.74924	0.658918	0.506312	0.863278	4.2619	0.977747
53	4.54205	13.1524	59.8871	1.21732	0.969718	0.878772	0.906215	0.796599	0.278111	0.934528	4.34526	0.956674
21	4.65194	14.8295	31.8504	1.8158	0.889556	0.7249	0.814901	0.489899	0.600781	0.830669	4.90464	1.05432
31	4.76183	14.253	28.6308	1.38797	0.997418	0.803837	0.805918	0.718617	0.420854	0.896286	4.66137	0.978904
64	4.87171	15.2791	190.917	1.84378	0.824909	0.752739	0.912511	0.447401	0.591741	0.84243	4.79565	0.984387
19	4.90834	16.3225	242.336	2.30694	0.749189	0.67347	0.898932	0.324755	0.708068	0.78175	4.87567	0.993343
21	4.94497	13.9188	49.0593	1.26155	0.974773	0.923102	0.946992	0.77268	0.268278	0.939928	4.75495	0.961572
3	4.9816	16.8593	217.794	2.28491	0.769357	0.683081	0.88786	0.336712	0.701047	0.770187	5.02989	1.00969
10	4.9816	14.6943	158.522	1.49386	0.88988	0.88187	0.990998	0.595694	0.409669	0.893276	4.91059	0.985744
28	5.09149	14.8374	50.7626	1.32001	1.15446	0.801719	0.694453	0.874583	0.392643	0.894477	5.11762	1.00513
23	5.16475	14.9061	44.3191	1.47039	0.926066	0.863625	0.932573	0.62981	0.412656	0.902729	4.92593	0.95376
26	5.16475	16.1087	185.518	1.97871	0.875067	0.709923	0.811279	0.442241	0.64122	0.827845	5.14901	0.996952
5	5.20138	14.8744	67.0282	1.36051	1.04403	0.850977	0.815089	0.767381	0.374516	0.906895	5.06315	0.973425
24	5.27464	17.5197	219.993	2.507	0.729155	0.681708	0.934929	0.290848	0.728078	0.765054	5.21988	0.989618
34	5.3479	16.4635	213.637	1.86832	0.888354	0.758114	0.853391	0.475482	0.594228	0.82919	5.27062	0.985549
28	5.42116	16.2914	36.7095	1.56764	1.27341	0.673507	0.5289	0.812312	0.570368	0.846087	5.63177	1.03885
24	5.82408	17.2805	152.459	1.97101	0.87991	0.79611	0.904764	0.446426	0.59609	0.843184	5.78347	0.993027
10	5.89734	18.9393	131.335	2.61187	0.802449	0.70346	0.876641	0.307231	0.730668	0.766825	6.17586	1.04723
22	6.41015	17.7934	47.9714	1.66353	1.05311	0.862098	0.81862	0.63306	0.481765	0.882882	6.3263	0.986919
30	6.41015	16.7784	41.3429	1.21634	1.15924	1.05704	0.911839	0.953054	0.130968	0.934607	6.24321	0.973957
26	6.48341	18.734	44.0565	2.07263	0.951041	0.772213	0.811966	0.458856	0.627424	0.834494	6.37598	0.98343
36	6.70319	20.2516	39.929	2.40833	0.902084	0.758202	0.8405	0.374568	0.685175	0.786554	6.8998	1.02933
46	6.70319	17.409	53.6995	1.23533	1.14255	1.08493	0.949565	0.924896	0.121751	0.935286	6.41432	0.956905
34	6.77644	21.2472	56.027	2.79639	1.47781	0.678711	0.459267	0.528471	0.757291	0.745619	11.7487	1.73376
59	6.77644	18.4665	73.9189	1.78349	0.961691	0.911409	0.947715	0.539219	0.488974	0.877237	6.54798	0.966285
38	7.03285	19.1439	90.8854	1.74651	1.30997	0.756082	0.577175	0.750052	0.567089	0.874611	7.24585	1.03029
5	7.10611	19.9422	161.258	2.01128	1.05219	0.784496	0.745586	0.523142	0.609953	0.842527	6.95417	0.978618
7	7.10611	20.6905	190.041	2.21343	0.937238	0.782755	0.835172	0.423432	0.646362	0.802962	6.80192	0.957193
34	7.25263	19.2352	44.596	1.58289	1.1987	0.902758	0.753112	0.757288	0.429677	0.884145	7.17502	0.989299
52	7.25263	17.9671	72.1263	1.25318	1.23391	1.09101	0.884192	0.984617	0.12941	0.952704	7.06668	0.974361
23	7.43577	19.4668	134.714	1.91403	0.985037	0.936201	0.950423	0.514639	0.510875	0.890439	7.39366	0.994337
66	7.69218	16.6214	46.7714	2.0194	0.900763	0.703906	0.781455	0.446055	0.651428	0.802488	5.36335	0.697247
62	7.80207	20.1298	47.9108	1.75133	1.05691	0.980624	0.927825	0.603488	0.440069	0.893608	7.60319	0.97451
29	8.31488	15.5985	57.6035	1.51995	0.936966	0.908363	0.969473	0.616445	0.402373	0.872935	5.41877	0.651696
30	8.31488	20.6644	78.0529	1.56975	1.28306	0.958842	0.747308	0.817367	0.389175	0.912193	8.08934	0.972875
8	8.38814	22.2535	185.397	2.14892	1.03525	0.884189	0.85408	0.481755	0.588543	0.848746	8.2395	0.98228
44	8.7178	23.3059	64.6429	1.9486	1.30388	0.882835	0.677081	0.669137	0.54694	0.832671	9.39573	1.07776
65	8.75443	22.6803	100.59	1.96246	1.21794	0.869277	0.71373	0.620616	0.557048	0.859092	8.70307	0.994133
12	9.52365	24.4079	129.912	2.30738	1.06417	0.901525	0.847162	0.461204	0.609286	0.845794	9.27248	0.973626
14	9.74343	24.8251	64.1278	2.2618	1.22066	0.83209	0.681672	0.539686	0.632111	0.843098	9.62293	0.987633
70	9.74343	24.4781	114.556	2.37476	1.11846	0.904992	0.809143	0.470977	0.618912	0.855596	10.0687	1.03338
13	9.85332	23.3361	82.0929	1.67602	1.39699	0.971432	0.695377	0.833512	0.420395	0.909118	9.52737	0.96692
21	10.4028	23.9574	43.4014	1.56276	1.47036	1.06126	0.721768	0.94087	0.320911	0.920899	10.2147	0.981918
56	10.4394	27.9002	53.3754	3.37006	1.10885	0.792913	0.71508	0.329028	0.764718	0.779112	12.4115	1.18891
2	10.9156	28.8632	212.191	2.85574	0.97925	0.906005	0.925203	0.342906	0.682743	0.782395	10.6128	0.972265
7	10.9888	29.5548	147.003	2.72885	1.46987	0.693744	0.471977	0.538641	0.745774	0.765262	11.6559	1.0607
60	11.1353	27.4789	35.8717	2.57896	1.20401	0.876402	0.727901	0.466859	0.660173	0.832335	11.399	1.02368
18	11.465	26.3666	65.639	1.90177	1.50008	0.947333	0.63152	0.788785	0.501867	0.892226	11.3205	0.987393
31	11.5383	26.1571	55.5524	1.84492	1.46992	1.0265	0.698339	0.796738	0.443607	0.903208	11.6605	1.01059
42	11.7214	29.4364	62.6375	3.09061	1.26072	0.867006	0.687707	0.407919	0.719471	0.806133	14.1506	1.20724
15	11.9778	28.2005	78.9297	2.21556	1.18576	1.05731	0.891668	0.535199	0.52278	0.857128	11.6351	0.971387
25	12.2709	28.3349	107.725	2.3167	1.28913	0.993809	0.770914	0.55645	0.571025	0.871519	12.4325	1.01317
33	12.747	27.0675	54.2443	1.65838	1.45544	1.23452	0.848212	0.877628	0.255585	0.9386	12.4814	0.979163
28	13.0034	27.8701	43.3944	1.79095	1.39477	1.2265	0.879353	0.778789	0.31517	0.923548	12.8334	0.986925
16	13.15	32.4576	193.515	3.40481	1.15744	0.847794	0.732471	0.339944	0.751001	0.791714	13.9949	1.06426
22	13.2232	29.9662	75.3269	2.11106	1.63553	0.989305	0.604883	0.774745	0.53137	0.864704	14.308	1.08203
8	13.2599	29.6565	30.0663	2.21729	1.36595	1.05876	0.775108	0.616043	0.5225	0.876327	13.432	1.01298
23	13.4064	29.1819	49.1557	1.71702	1.50537	1.23382	0.819613	0.876733	0.281418	0.892898	13.3586	0.996435
16	13.6628	33.6293	27.7775	3.19573	1.25569	0.861133	0.685784	0.392928	0.730536	0.779328	14.4748	1.05943
1	14.7617	34.7594	77.4764	3.01158	1.20502	0.968793	0.803962	0.40013	0.67831	0.802441	14.7268	0.997639
14	15.4942	31.0435	64.5154	1.88856	1.50524	1.27582	0.847586	0.797031	0.324448	0.935192	15.1921	0.980497
17	16.5199	33.6058	85.4878	1.97278	1.76034	1.16055	0.659278	0.892315	0.411717	0.903845	16.8823	1.02194
21	16.5199	34.9983	100.681	2.62133	1.42226	1.08911	0.765754	0.542574	0.584522	0.864095	17.0083	1.02956
3	17.3257	38.8193	47.1649	3.98512	1.15359	1.04948	0.909755	0.289474	0.736649	0.79947	20.2096	1.16645
1	17.7653	35.1985	91.6454	2.14063	1.58956	1.24369	0.782412	0.742565	0.419009	0.907501	17.7263	0.997804
69	18.0583	38.5188	69.1724	2.81616	1.34925	1.10998	0.822661	0.479111	0.605854	0.834499	17.6667	0.978312
31	18.4612	35.7625	43.1131	1.90038	1.68039	1.41791	0.843795	0.884241	0.253882	0.917093	18.9664	1.02736
10	18.6444	38.5924	92.5442	2.92378	1.44026	1.08532	0.753558	0.492603	0.628795	0.85029	19.144	1.0268
35	18.974	38.9446	104.89	3.15548	1.2872	1.20795	0.938437	0.407924	0.617189	0.853528	20.5518	1.08315
18	19.0107	42.1563	44.553	3.37628	1.54897	1.07284	0.692615	0.45878	0.682242	0.786779	23.5019	1.23625
17	19.377	36.6472	69.8204	1.96576	1.75126	1.35898	0.776003	0.890882	0.308673	0.924018	19.5966	1.01134
6	19.8165	37.8602	100.425	2.37648	1.51261	1.30951	0.865727	0.636494	0.44897	0.906444	19.7178	0.995018
4	20.1828	41.7434	178.209	3.27877	1.27833	1.13469	0.887631	0.389881	0.653929	0.830065	19.9214	0.987047
20	20.5491	38.0251	53.5668	2.10464	1.57726	1.47949	0.938013	0.749422	0.297032	0.929608	20.5723	1.00113
15	20.952	44.8706	49.7675	3.67518	1.42062	1.04494	0.735556	0.386543	0.715676	0.790842	22.8526	1.09071
15	22.1608	43.9359	66.0992	2.59557	2.09974	1.08416	0.51633	0.808971	0.582304	0.842977	24.7503	1.11685
63	23.7359	49.3064	50.5201	4.3487	1.68787	1.07439	0.636536	0.388133	0.752939	0.783828	33.0331	1.3917
4	24.5051	51.0616	178.365	4.48012	1.23752	1.13871	0.920149	0.276226	0.745831	0.772469	26.445	1.07916
58	26.2267	46.7568	44.1872	2.63645	1.78487	1.40147	0.785192	0.676998	0.468427	0.889028	27.6248	1.05331
24	27.0325	52.8803	41.607	4.90359	1.46424	1.1048	0.754522	0.298606	0.774695	0.757943	33.2278	1.22918
5	27.5087	53.4716	188.69	4.14395	1.32497	1.20503	0.90948	0.319735	0.709208	0.799663	27.7144	1.00748
57	27.7651	81.2568	38.8245	17.8613	1.06279	0.718245	0.675809	0.0595025	0.959788	0.509337	57.1114	2.05695
12	28.571	63.6079	60.8923	10.5623	1.57795	1.06171	0.672844	0.149395	0.899481	0.681155	74.1219	2.59431
31	28.571	50.2731	42.9103	2.87659	1.83022	1.33957	0.731917	0.636247	0.53432	0.877372	29.5418	1.03398
21	29.2303	52.4348	73.3697	3.06717	1.71288	1.35437	0.790697	0.558456	0.55843	0.854041	29.8052	1.01967
5	29.5233	53.3485	136.976	3.38697	1.68596	1.24728	0.739803	0.497778	0.631742	0.844272	29.8338	1.01052
4	31.0984	55.2875	164.819	3.39283	1.74477	1.27509	0.730806	0.514252	0.624181	0.843503	31.6176	1.0167
17	32.6368	63.4342	178.943	4.75204	1.35962	1.22519	0.901126	0.286113	0.742176	0.757639	33.1582	1.01598
29	33.5526	77.6758	37.8799	10.2905	2.81593	0.87435	0.310501	0.273643	0.915033	0.622483	106.129	3.16306
5	35.2375	65.1864	166.144	4.37583	1.63402	1.18586	0.725734	0.373419	0.728997	0.776933	35.5173	1.00794
16	37.362	63.2538	61.848	4.23189	1.88854	1.31856	0.698191	0.446263	0.688423	0.833901	44.1416	1.18146
33	39.9627	65.386	46.3556	4.00878	1.65639	1.45652	0.879335	0.413189	0.636668	0.845027	40.5115	1.01373
28	44.5414	68.3647	36.801	3.25436	2.11054	1.70705	0.808823	0.648526	0.475458	0.873146	49.1127	1.10263
27	44.9809	70.7985	87.9218	3.68348	2.02411	1.45826	0.720446	0.549508	0.604109	0.847807	45.5423	1.01248
20	46.849	71.7502	40.0328	3.85848	1.8342	1.66943	0.910164	0.475369	0.567336	0.85921	49.4903	1.05638
11	47.1421	74.3481	43.8687	3.33797	2.85274	1.33606	0.468342	0.854632	0.59974	0.832448	53.2915	1.13045
13	47.7648	80.4268	160.344	5.71146	1.65965	1.38308	0.833356	0.290583	0.757841	0.776287	54.9163	1.14972
22	48.2043	79.7087	165.888	4.85234	2.03745	1.25248	0.614731	0.41989	0.741881	0.787749	51.8678	1.076
4	50.0724	82.667	80.5903	5.16256	1.94959	1.43155	0.734282	0.377641	0.722705	0.778021	60.3538	1.20533
26	51.9039	74.4616	109.712	3.2277	2.20309	1.80011	0.817085	0.682556	0.442294	0.888056	53.6183	1.03303
19	55.3104	86.4109	99.2921	5.19825	1.98842	1.39904	0.703595	0.382517	0.730863	0.797883	60.5738	1.09516
24	57.5815	87.6378	49.007	4.21977	2.20817	1.80666	0.818168	0.523292	0.571859	0.809444	70.5158	1.22463
12	57.6181	86.0472	80.3846	4.32047	2.12499	1.54529	0.727197	0.491843	0.642333	0.824303	59.4274	1.0314
45	60.4752	93.6791	45.7474	4.50454	2.94501	1.3111	0.445193	0.653787	0.708938	0.78117	72.8551	1.20471
19	63.1491	93.5014	30.8103	5.01974	2.12824	1.48802	0.69918	0.423975	0.703565	0.807168	66.5888	1.05447
2	65.6033	93.3255	113.887	4.61474	2.08078	1.65274	0.794286	0.450899	0.641857	0.829203	66.4764	1.01331
9	69.3029	87.4408	43.277	3.14888	2.67735	1.98426	0.74113	0.850255	0.369851	0.920616	70.0725	1.01111
18	75.5299	104.324	75.5495	5.07338	2.15078	1.92411	0.894607	0.423935	0.620744	0.816492	87.9451	1.16438
40	76.8852	140.139	26.5136	15.4172	2.18397	1.07529	0.492357	0.141659	0.930253	0.610914	151.659	1.97254
7	80.9877	120.193	100.642	6.50841	2.45715	1.3688	0.557069	0.377535	0.789687	0.7412	91.6928	1.13218
10	84.8338	104.948	46.345	3.74127	2.56997	2.3211	0.903161	0.686926	0.379595	0.878963	93.4825	1.10195
27	104.577	132.329	42.9331	5.97495	2.61485	1.90462	0.728388	0.437635	0.681232	0.800299	124.646	1.19191
1	116.921	196.89	114.046	8.62524	4.42918	1.40557	0.317343	0.513514	0.83704	0.576116	224.924	1.92373
15	118.789	145.168	74.3404	6.2228	2.9481	1.83397	0.622086	0.473759	0.705281	0.796498	140.932	1.1864
22	127.544	135.007	53.7657	4.50279	2.75171	2.54558	0.925091	0.611113	0.434665	0.899534	132.118	1.03586
67	196.444	228.224	32.8917	7.82256	4.24818	1.76779	0.416128	0.543068	0.774014	0.709547	246.077	1.25266
54	205.784	215.691	150.71	7.34859	3.78214	1.89097	0.499974	0.514676	0.742675	0.775589	220.148	1.0698
10	215.198	290.65	30.3755	11.0161	4.54292	1.25103	0.27538	0.41239	0.886436	0.591855	262.252	1.21866
7	241.022	321.296	44.2233	21.9173	2.30382	1.54408	0.670226	0.105114	0.92955	0.576153	326.582	1.35499
8	264.867	328.208	31.9972	9.33184	7.36212	1.2986	0.176389	0.788925	0.860842	0.603061	373.71	1.41093
13	268.75	276.434	36.0931	8.80272	4.23465	1.87219	0.442113	0.481061	0.787317	0.723557	292.33	1.08774
27	361.13	353.332	36.2842	13.5768	3.50618	1.98478	0.566081	0.258248	0.853811	0.68959	395.762	1.0959
8	377.43	345.393	63.8777	7.89028	5.88259	2.04863	0.348253	0.745549	0.74036	0.72736	398.303	1.0553
36	389.224	426.166	37.4541	11.6335	6.55002	1.5154	0.231358	0.563033	0.869738	0.601496	483.691	1.2427
7	436.806	459.47	31.9979	13.7627	5.63059	1.60395	0.284864	0.409121	0.883456	0.602696	520.638	1.19192
24	442.117	482.412	41.3817	20.7479	3.31722	2.06298	0.621902	0.159882	0.900569	0.577248	594.748	1.34523
5	453.216	412.132	43.2914	13.3442	5.60406	2.18666	0.390192	0.419963	0.836134	0.688397	684.958	1.51133
1	456.842	362.441	52.0285	7.35214	4.62127	3.81612	0.825773	0.628561	0.480951	0.78809	543.108	1.18883
6	468.527	417.988	42.2324	10.7306	5.96232	1.97048	0.330488	0.555636	0.816369	0.694613	528.081	1.12711
8	487.062	360.107	48.5321	7.05242	6.31437	2.73457	0.433071	0.895348	0.612251	0.828139	510.089	1.04728
20	487.867	351.476	33.3822	6.59105	5.56728	3.32871	0.597907	0.844672	0.494965	0.849385	511.637	1.04872
5	499.625	442.811	43.5946	15.4419	4.34115	2.05737	0.473923	0.281129	0.866766	0.683945	577.705	1.15628
1	557.646	422.712	84.476	10.8361	5.35795	2.65739	0.495972	0.494451	0.754766	0.771811	646.276	1.15893
36	570.174	459.551	43.8634	10.1219	6.40262	2.28604	0.357047	0.63255	0.77415	0.720424	620.573	1.08839
32	578.379	462.351	46.2253	13.2015	5.40669	2.38659	0.441415	0.409551	0.819218	0.722617	713.545	1.2337
18	583.031	506.821	33.7675	14.6662	5.35508	2.07842	0.388121	0.36513	0.858285	0.663036	683.762	1.17277
2	590.1	484.97	46.4136	15.6425	4.82003	2.22797	0.462232	0.308136	0.85757	0.698461	703.646	1.19242
1	617.902	448.986	92.0379	10.7344	5.07053	2.99488	0.590644	0.472363	0.721001	0.77826	682.806	1.10504
25	637.792	443.177	56.7842	10.9966	4.66256	3.12307	0.669818	0.424001	0.715996	0.805538	670.735	1.05165
6	661.234	459.949	50.601	10.2536	5.60724	2.88723	0.51491	0.546857	0.718418	0.795092	695.336	1.05157
9	715.959	523.313	61.0163	12.6472	5.77728	2.56145	0.443367	0.456803	0.797469	0.737012	783.958	1.09498
7	716.398	506.189	57.1505	10.3245	6.7157	2.6505	0.394673	0.650464	0.74328	0.762365	769.796	1.07454
4	716.765	486.472	63.2906	10.2731	5.67903	3.08376	0.543009	0.552807	0.699821	0.793634	753.607	1.0514
2	716.875	518.97	91.2086	14.4269	4.47695	2.81523	0.628828	0.31032	0.804862	0.743698	761.654	1.06246
16	732.552	593.382	41.6665	17.9485	5.38916	2.19781	0.40782	0.300257	0.877549	0.65971	890.487	1.2156
11	737.314	619.837	44.8365	14.5094	7.3582	1.91318	0.260006	0.507133	0.868142	0.634475	855.59	1.16042
4	743.101	546.137	48.7813	14.9374	5.05588	2.62155	0.518515	0.33847	0.824498	0.72376	829.313	1.11602
9	744.493	498.107	57.2805	11.8747	4.54006	3.45196	0.760334	0.382329	0.709303	0.794775	779.543	1.04708
9	744.896	537.725	45.8159	12.0313	4.9416	3.17199	0.641895	0.41073	0.736354	0.736306	789.951	1.06048
37	746.911	632.76	33.4969	21.6339	5.49763	2.0975	0.381528	0.254121	0.903046	0.626432	1044.97	1.39905
6	747.9	533.662	47.8729	11.4223	6.41676	2.73461	0.426167	0.561775	0.76059	0.744005	839.563	1.12256
5	757.204	593.428	38.1573	12.4032	6.75749	2.24763	0.332613	0.544817	0.818787	0.674575	789.102	1.04213
3	775.115	639.531	87.4471	21.3492	3.89209	3.15893	0.811626	0.182306	0.852035	0.635152	1099.49	1.41849
5	779.914	552.489	45.1265	11.4883	6.96902	2.56202	0.36763	0.606621	0.776988	0.739262	859.205	1.10167
5	784.493	478.459	71.4201	9.4821	5.42793	3.79067	0.698365	0.572439	0.600228	0.857201	817.228	1.04173
1	786.251	558.829	63.4891	14.4901	4.38631	3.36975	0.768241	0.30271	0.767446	0.734532	897.134	1.14103
12	787.13	502.08	62.1352	9.16049	6.6643	3.23142	0.484885	0.727505	0.647243	0.818824	826.334	1.04981
5	792.331	485.617	73.9758	9.94105	5.23458	3.74959	0.716312	0.526562	0.622817	0.850127	817.311	1.03153
6	876.762	597.581	53.0184	13.1545	6.19318	2.82342	0.455891	0.470803	0.785365	0.739044	963.5	1.09893
9	885.993	575.887	71.359	12.9914	5.72791	3.05954	0.534146	0.440901	0.764495	0.772193	953.667	1.07638
7	898.337	531.913	78.3566	8.85403	6.44377	4.04725	0.628087	0.727779	0.542892	0.84402	967.23	1.07669
10	901.267	532.257	64.3888	8.20488	6.99458	3.90145	0.557782	0.85249	0.524496	0.845504	937.883	1.04063
29	908.153	557.212	41.6323	11.416	4.74099	4.15719	0.876859	0.415294	0.635846	0.811626	942.479	1.0378
6	931.45	616.115	50.2481	13.8584	5.62462	2.99468	0.532424	0.405864	0.783908	0.746379	977.788	1.04975
8	932.732	617.014	58.457	12.645	6.74055	3.01437	0.4472	0.533058	0.761617	0.745994	1076.22	1.15383
4	937.86	563.498	53.4298	11.4651	5.51582	3.71791	0.674045	0.481098	0.675719	0.819928	984.859	1.05011
3	950.973	572.173	78.1875	10.7415	6.60786	3.3557	0.507835	0.615173	0.687594	0.815109	997.693	1.04913
17	951.193	605.773	66.3229	13.8372	5.27331	3.32404	0.630351	0.381097	0.759775	0.769921	1015.98	1.06811
4	972.475	583.81	69.5877	10.479	6.50523	3.55546	0.546553	0.620788	0.660706	0.810893	1015.23	1.04397
7	979.947	657.569	40.7241	14.3623	6.55624	2.83576	0.432529	0.456489	0.802555	0.723449	1118.51	1.14139
5	1004.38	546.436	94.5641	9.24835	5.8063	4.5819	0.789127	0.62782	0.504571	0.885452	1030.62	1.02613
7	1012.47	702.662	43.0657	12.7831	7.83457	2.52061	0.32173	0.612886	0.802816	0.69196	1057.42	1.04439
6	1027.35	564.407	97.4998	9.59727	5.46069	4.8343	0.88529	0.568984	0.496284	0.870223	1061.25	1.033
4	1034.05	611.437	68.7132	12.378	5.78525	3.60161	0.622551	0.467382	0.709031	0.806592	1080.33	1.04476
11	1037.57	612.461	71.1041	11.3344	6.47224	3.55631	0.549472	0.571025	0.686238	0.807232	1092.8	1.05324
4	1070.71	631.838	77.7444	10.2089	8.36777	3.28113	0.392115	0.819655	0.678601	0.799108	1174.09	1.09655
1	1080.35	595.743	54.0362	8.90085	7.49627	3.98477	0.531567	0.842198	0.552315	0.852697	1113.7	1.03087
7	1085.99	634.728	65.714	9.70957	8.21178	3.48614	0.424529	0.845741	0.640958	0.803045	1164.32	1.07212
4	1091.81	745.087	53.127	13.5488	8.49384	2.52709	0.29752	0.626908	0.813482	0.686289	1218.18	1.11574
3	1103.35	703.314	59.4101	14.9372	6.61419	3.02122	0.456778	0.442801	0.797738	0.732216	1250.3	1.13319
1	1125.92	757.098	58.9074	16.7966	6.08346	2.83643	0.466252	0.362185	0.83113	0.689229	1214.03	1.07826
13	1158.59	655.69	77.3876	12.2043	6.03486	3.92366	0.650165	0.494487	0.678502	0.811765	1210.49	1.04479
3	1189.94	630.825	71.8722	9.00814	7.39017	4.55057	0.61576	0.820388	0.494838	0.858926	1268.95	1.06639
9	1221.74	651.317	45.7673	9.17322	7.68204	4.27686	0.556735	0.837442	0.533767	0.846757	1262.44	1.03332
3	1223.17	1001.97	59.506	33.4594	12.5965	2.73385	0.217032	0.376471	0.918294	0.550441	4826.47	3.94588
1	1229.03	693.76	97.5658	12.8664	6.42906	3.85596	0.599771	0.499677	0.700308	0.797701	1336.06	1.08709
4	1229.91	667.115	95.691	9.91653	7.79022	4.60923	0.591668	0.785579	0.535198	0.829813	1491.51	1.2127
8	1242.98	678.546	64.9176	12.3964	6.31037	3.99314	0.63279	0.509051	0.677878	0.822068	1308.43	1.05266
18	1247.05	747.951	55.1423	13.2494	7.84964	3.09575	0.394381	0.592454	0.766347	0.747409	1348.65	1.08147
2	1248.77	633.439	92.4183	8.98783	6.77527	5.13981	0.758613	0.753827	0.428137	0.883507	1311.04	1.04987
6	1252.47	728.494	61.274	13.2339	7.10519	3.31185	0.466118	0.536893	0.749745	0.76964	1304.44	1.04149
2	1291.11	795.556	50.0726	12.0825	8.76938	3.19737	0.364606	0.725789	0.735373	0.719062	1419.09	1.09912
14	1321.08	737.432	82.4423	14.1343	6.10581	3.83503	0.628095	0.431986	0.728672	0.787724	1386.36	1.04941
5	1378.77	765.255	78.4036	14.409	6.87803	3.61804	0.526029	0.477344	0.748903	0.78112	1501.96	1.08935
2	1394.01	806.76	62.9819	13.4801	8.24497	3.24962	0.394133	0.611638	0.758933	0.746388	1512.88	1.08528
1	1433.6	720.986	110.381	11.2445	6.77958	4.61263	0.680371	0.602924	0.589788	0.851246	1472.92	1.02743
13	1443.97	757.819	34.9728	10.9307	7.34546	4.53515	0.617408	0.672003	0.5851	0.813617	1525.27	1.05631
1	1464.3	841.666	58.9295	16.1997	6.88486	3.37776	0.490607	0.425	0.791492	0.739289	1578.04	1.07768
2	1497.78	763.507	79.7975	11.2716	7.72478	4.29474	0.555969	0.685334	0.618976	0.827497	1566.37	1.0458
3	1533.97	762.531	84.6946	12.4098	6.72492	4.55072	0.676694	0.541905	0.633296	0.84198	1590.82	1.03706
2	1541.48	827.9	78.2496	15.4584	6.90018	3.66165	0.53066	0.446372	0.763129	0.777882	1636.02	1.06133
2	1592.13	975.499	84.1816	18.3027	9.82711	2.94279	0.299456	0.536921	0.839216	0.674486	2217.12	1.39255
2	1647.52	961.114	65.4916	18.0009	8.46619	2.98026	0.352019	0.470319	0.834439	0.700471	1902.51	1.15477
3	1664.08	954.198	64.1729	19.4503	7.07536	3.27912	0.463457	0.363766	0.83141	0.710151	1890.26	1.13592
19	1690.37	1366.67	39.3455	71.3441	15.9009	1.9103	0.120138	0.222876	0.973224	0.500055	9077.57	5.37015
2	1771.69	825.416	99.2157	10.7062	8.34	4.92438	0.590453	0.778991	0.540042	0.856392	1841.79	1.03957
3	1839.97	1030.19	53.6802	17.5091	8.88913	3.1775	0.357459	0.507686	0.818523	0.703545	2071.55	1.12586
8	1913.45	918.662	94.7334	14.9267	7.53787	4.27796	0.567529	0.504992	0.713402	0.809998	2016.22	1.05371
3	2029.42	931.784	102.917	15.1894	6.64862	4.9765	0.748501	0.437716	0.672369	0.830599	2105.15	1.03732
6	2062.6	1041.14	71.1843	14.4121	10.3343	3.60582	0.348919	0.717056	0.749806	0.751463	2249.57	1.09065
3	2111.21	1099.55	73.8591	19.417	8.79319	3.38108	0.384511	0.452861	0.82587	0.722596	2418.09	1.14536
6	2293.99	1249.45	66.5005	19.6829	8.37819	3.79748	0.453258	0.425658	0.807067	0.671856	2623.16	1.14349
4	2429.08	1116.16	95.0242	16.4904	8.66508	4.54556	0.524584	0.525462	0.724351	0.781681	2720.69	1.12005
2	2563.18	1089.05	108.961	13.0421	9.97813	4.90212	0.491287	0.765073	0.624129	0.830603	2672.19	1.04253
3	2927.86	1220.2	104.103	16.3313	8.89806	5.26528	0.591734	0.544847	0.677595	0.810061	3204.99	1.09465
2	3159.07	1329.46	63.1361	12.5982	10.5017	6.75717	0.643433	0.833592	0.46364	0.782085	3744.75	1.1854
1	3420.6	1448.94	75.4973	20.9125	7.90885	5.90564	0.746713	0.378187	0.717602	0.756724	4091.43	1.19612

## Sheet: CLSMEV_SVPass
#	vol	ar	int	Elong	Emed	Eshort	flat	elo	anis	sphe	ElliVolume	EV_SV
23	0.402924	2.44618	234.182	0.838075	0.3516	0.281235	0.799873	0.419533	0.664427	0.809261	0.347129	0.861524
12	0.65933	3.57454	38.2778	1.09697	0.40218	0.310271	0.771473	0.366627	0.717157	0.77667	0.573385	0.869648
15	0.769218	3.86121	79.4286	0.834306	0.539844	0.349546	0.647495	0.647058	0.581034	0.836593	0.659457	0.857308
22	0.769218	3.82127	32.9048	0.792725	0.558301	0.37628	0.673974	0.704281	0.525333	0.869422	0.697575	0.906863
55	0.915736	4.25663	62.76	0.835324	0.564924	0.435672	0.771205	0.676294	0.478439	0.907564	0.86118	0.940425
34	1.06225	5.38936	218.103	1.51815	0.618004	0.293849	0.475482	0.407078	0.806442	0.740747	1.15483	1.08715
38	1.09888	4.89197	47.5667	0.749067	0.638749	0.472126	0.739142	0.852726	0.369714	0.914198	0.946233	0.861086
5	1.20877	6.04045	254.636	2.27925	0.378422	0.370894	0.980107	0.16603	0.837273	0.731081	1.34001	1.10857
35	1.2454	5.58621	211.324	1.11955	0.532492	0.438719	0.823899	0.475631	0.608128	0.832182	1.09555	0.879674
71	1.46518	7.01623	240.675	1.98246	0.45513	0.374969	0.823872	0.229579	0.810856	0.71637	1.41717	0.967236
43	1.57507	6.65176	244.93	1.33941	0.566063	0.463897	0.819514	0.42262	0.653657	0.842098	1.47329	0.935386
23	1.57507	6.7782	51.7674	1.31151	0.544042	0.493441	0.906992	0.414821	0.623761	0.8264	1.47478	0.936331
26	1.61169	6.46733	68.5	0.790538	0.654445	0.627983	0.959566	0.827848	0.205625	0.907949	1.36092	0.844403
11	1.61169	7.44477	216.773	1.47163	0.686882	0.374737	0.545563	0.46675	0.745359	0.752536	1.5867	0.984492
51	1.64832	7.01614	43.2889	1.0412	0.634172	0.529795	0.835413	0.609077	0.49117	0.854222	1.46534	0.888987
20	1.68495	7.1313	31.2826	1.12156	0.739415	0.470059	0.635718	0.659275	0.580887	0.851118	1.63287	0.969087
49	1.94136	7.37226	50.4151	0.85381	0.786789	0.63713	0.809786	0.921503	0.25378	0.903308	1.79282	0.923486
41	2.05125	7.59848	22.8393	0.904561	0.801123	0.608398	0.759431	0.885649	0.32741	0.922733	1.84677	0.900317
32	2.05125	7.99664	49.7143	1.24689	0.63115	0.585925	0.928345	0.506181	0.530089	0.869811	1.93148	0.941611
39	2.16114	8.68877	236.458	1.36452	0.684233	0.516921	0.755476	0.501444	0.621171	0.812731	2.02161	0.93544
19	2.16114	7.91226	58.322	1.08841	0.710558	0.627342	0.882887	0.652837	0.423619	0.909361	2.03229	0.940382
32	2.2344	8.9278	133.148	1.40638	0.663859	0.552115	0.831675	0.472034	0.607421	0.822556	2.15922	0.966353
37	2.27102	8.36257	42.629	0.997548	0.764445	0.680745	0.890509	0.766324	0.317582	0.893545	2.17446	0.957482
25	2.30765	9.29088	72.3016	1.47954	0.633161	0.54853	0.866335	0.427945	0.629257	0.798683	2.15244	0.932738
6	2.30765	8.59236	143.079	1.10569	0.718698	0.648653	0.902539	0.649997	0.413353	0.886001	2.15915	0.935646
8	2.34428	8.79801	101.875	1.31884	0.660672	0.60744	0.919428	0.500949	0.539414	0.862618	2.21702	0.945715
10	2.34428	9.45476	220	1.52634	0.65618	0.533763	0.81344	0.429904	0.650299	0.797442	2.23929	0.955213
42	2.45417	8.99953	29.9552	1.1439	0.742683	0.670143	0.902326	0.649256	0.41416	0.879057	2.38478	0.971724
9	2.52743	8.99301	149.652	0.90277	0.800257	0.766568	0.957902	0.886447	0.150872	0.893218	2.31978	0.917839
20	2.63732	10.3413	241	1.71848	0.607107	0.577547	0.95131	0.353281	0.66392	0.785988	2.52398	0.957024
6	2.78384	10.0223	179.395	1.31971	0.730912	0.630602	0.862761	0.553844	0.522165	0.857152	2.54793	0.915258
17	2.82047	9.205	43.8701	1.09471	0.75437	0.708472	0.939157	0.689105	0.352822	0.899018	2.45073	0.868909
41	2.96698	10.5848	147.679	1.26693	0.821173	0.63527	0.773612	0.648159	0.498576	0.873277	2.76844	0.933082
32	3.07687	10.8902	196.607	1.68138	0.702991	0.619666	0.881471	0.418103	0.631454	0.837416	3.06805	0.997131
1	3.18676	11.7094	117.862	1.99698	0.681788	0.564212	0.827547	0.341409	0.717468	0.791582	3.21777	1.00973
14	3.40654	11.648	146.312	1.50086	0.960087	0.623498	0.649418	0.639691	0.584573	0.849952	3.76335	1.10474
7	3.44317	10.8831	36.2553	1.02361	0.960227	0.798679	0.831761	0.938078	0.219744	0.931241	3.28829	0.955019
33	3.4798	11.5437	51.4842	1.37528	0.756994	0.73982	0.977313	0.550429	0.462058	0.873844	3.22625	0.927137
11	3.51643	13.1891	246.135	2.04944	0.687172	0.578833	0.84234	0.335297	0.717566	0.757989	3.41463	0.97105
6	3.55305	11.8509	189.742	1.47743	0.768367	0.709474	0.923354	0.52007	0.519791	0.869102	3.37365	0.949508
4	3.55305	12.9414	174.918	1.85029	0.807946	0.563657	0.697642	0.436659	0.695368	0.787043	3.5296	0.9934
25	3.62631	11.5305	53.4343	1.26767	0.847673	0.794061	0.936753	0.668684	0.373608	0.910321	3.5742	0.985628
29	3.77283	11.9207	47.8738	1.20952	0.967124	0.730009	0.754825	0.799596	0.396445	0.909069	3.57694	0.948077
27	3.77283	11.8655	69.8058	1.09007	1.03788	0.761119	0.733343	0.952122	0.301768	0.915347	3.60695	0.956032
14	3.88272	15.1244	69.2642	2.52555	0.6957	0.557987	0.802051	0.275465	0.779063	0.701557	4.10667	1.05768
30	3.99261	12.5466	33.3028	1.31608	0.885451	0.793433	0.896077	0.672797	0.397122	0.893162	3.87297	0.970035
11	4.06587	12.7375	26.1892	1.20096	1.06096	0.734517	0.692313	0.883425	0.388394	0.880004	3.92031	0.964199
50	4.06587	12.5124	38.3423	1.19316	0.966882	0.815167	0.843088	0.810351	0.316803	0.911435	3.93921	0.968848
30	4.13913	12.388	69.2655	1.17923	0.951176	0.831649	0.874338	0.806608	0.294752	0.92803	3.9074	0.944016
37	4.28564	13.094	68.3333	1.43028	0.867173	0.791743	0.913016	0.606297	0.446441	0.898953	4.11338	0.959804
9	4.28564	15.1717	233.145	2.20073	0.771835	0.591107	0.765847	0.350717	0.731404	0.761052	4.20578	0.981366
16	4.3589	13.8253	109.689	1.46244	0.963626	0.721987	0.74924	0.658918	0.506312	0.863278	4.2619	0.977747
53	4.54205	13.1524	59.8871	1.21732	0.969718	0.878772	0.906215	0.796599	0.278111	0.934528	4.34526	0.956674
21	4.65194	14.8295	31.8504	1.8158	0.889556	0.7249	0.814901	0.489899	0.600781	0.830669	4.90464	1.05432
31	4.76183	14.253	28.6308	1.38797	0.997418	0.803837	0.805918	0.718617	0.420854	0.896286	4.66137	0.978904
64	4.87171	15.2791	190.917	1.84378	0.824909	0.752739	0.912511	0.447401	0.591741	0.84243	4.79565	0.984387
19	4.90834	16.3225	242.336	2.30694	0.749189	0.67347	0.898932	0.324755	0.708068	0.78175	4.87567	0.993343
21	4.94497	13.9188	49.0593	1.26155	0.974773	0.923102	0.946992	0.77268	0.268278	0.939928	4.75495	0.961572
10	4.9816	14.6943	158.522	1.49386	0.88988	0.88187	0.990998	0.595694	0.409669	0.893276	4.91059	0.985744
3	4.9816	16.8593	217.794	2.28491	0.769357	0.683081	0.88786	0.336712	0.701047	0.770187	5.02989	1.00969
28	5.09149	14.8374	50.7626	1.32001	1.15446	0.801719	0.694453	0.874583	0.392643	0.894477	5.11762	1.00513
23	5.16475	14.9061	44.3191	1.47039	0.926066	0.863625	0.932573	0.62981	0.412656	0.902729	4.92593	0.95376
26	5.16475	16.1087	185.518	1.97871	0.875067	0.709923	0.811279	0.442241	0.64122	0.827845	5.14901	0.996952
5	5.20138	14.8744	67.0282	1.36051	1.04403	0.850977	0.815089	0.767381	0.374516	0.906895	5.06315	0.973425
24	5.27464	17.5197	219.993	2.507	0.729155	0.681708	0.934929	0.290848	0.728078	0.765054	5.21988	0.989618
34	5.3479	16.4635	213.637	1.86832	0.888354	0.758114	0.853391	0.475482	0.594228	0.82919	5.27062	0.985549
28	5.42116	16.2914	36.7095	1.56764	1.27341	0.673507	0.5289	0.812312	0.570368	0.846087	5.63177	1.03885
24	5.82408	17.2805	152.459	1.97101	0.87991	0.79611	0.904764	0.446426	0.59609	0.843184	5.78347	0.993027
10	5.89734	18.9393	131.335	2.61187	0.802449	0.70346	0.876641	0.307231	0.730668	0.766825	6.17586	1.04723
30	6.41015	16.7784	41.3429	1.21634	1.15924	1.05704	0.911839	0.953054	0.130968	0.934607	6.24321	0.973957
22	6.41015	17.7934	47.9714	1.66353	1.05311	0.862098	0.81862	0.63306	0.481765	0.882882	6.3263	0.986919
26	6.48341	18.734	44.0565	2.07263	0.951041	0.772213	0.811966	0.458856	0.627424	0.834494	6.37598	0.98343
46	6.70319	17.409	53.6995	1.23533	1.14255	1.08493	0.949565	0.924896	0.121751	0.935286	6.41432	0.956905
36	6.70319	20.2516	39.929	2.40833	0.902084	0.758202	0.8405	0.374568	0.685175	0.786554	6.8998	1.02933
59	6.77644	18.4665	73.9189	1.78349	0.961691	0.911409	0.947715	0.539219	0.488974	0.877237	6.54798	0.966285
38	7.03285	19.1439	90.8854	1.74651	1.30997	0.756082	0.577175	0.750052	0.567089	0.874611	7.24585	1.03029
7	7.10611	20.6905	190.041	2.21343	0.937238	0.782755	0.835172	0.423432	0.646362	0.802962	6.80192	0.957193
5	7.10611	19.9422	161.258	2.01128	1.05219	0.784496	0.745586	0.523142	0.609953	0.842527	6.95417	0.978618
52	7.25263	17.9671	72.1263	1.25318	1.23391	1.09101	0.884192	0.984617	0.12941	0.952704	7.06668	0.974361
34	7.25263	19.2352	44.596	1.58289	1.1987	0.902758	0.753112	0.757288	0.429677	0.884145	7.17502	0.989299
23	7.43577	19.4668	134.714	1.91403	0.985037	0.936201	0.950423	0.514639	0.510875	0.890439	7.39366	0.994337
62	7.80207	20.1298	47.9108	1.75133	1.05691	0.980624	0.927825	0.603488	0.440069	0.893608	7.60319	0.97451
30	8.31488	20.6644	78.0529	1.56975	1.28306	0.958842	0.747308	0.817367	0.389175	0.912193	8.08934	0.972875
8	8.38814	22.2535	185.397	2.14892	1.03525	0.884189	0.85408	0.481755	0.588543	0.848746	8.2395	0.98228
44	8.7178	23.3059	64.6429	1.9486	1.30388	0.882835	0.677081	0.669137	0.54694	0.832671	9.39573	1.07776
65	8.75443	22.6803	100.59	1.96246	1.21794	0.869277	0.71373	0.620616	0.557048	0.859092	8.70307	0.994133
12	9.52365	24.4079	129.912	2.30738	1.06417	0.901525	0.847162	0.461204	0.609286	0.845794	9.27248	0.973626
14	9.74343	24.8251	64.1278	2.2618	1.22066	0.83209	0.681672	0.539686	0.632111	0.843098	9.62293	0.987633
70	9.74343	24.4781	114.556	2.37476	1.11846	0.904992	0.809143	0.470977	0.618912	0.855596	10.0687	1.03338
13	9.85332	23.3361	82.0929	1.67602	1.39699	0.971432	0.695377	0.833512	0.420395	0.909118	9.52737	0.96692
21	10.4028	23.9574	43.4014	1.56276	1.47036	1.06126	0.721768	0.94087	0.320911	0.920899	10.2147	0.981918
56	10.4394	27.9002	53.3754	3.37006	1.10885	0.792913	0.71508	0.329028	0.764718	0.779112	12.4115	1.18891
2	10.9156	28.8632	212.191	2.85574	0.97925	0.906005	0.925203	0.342906	0.682743	0.782395	10.6128	0.972265
7	10.9888	29.5548	147.003	2.72885	1.46987	0.693744	0.471977	0.538641	0.745774	0.765262	11.6559	1.0607
60	11.1353	27.4789	35.8717	2.57896	1.20401	0.876402	0.727901	0.466859	0.660173	0.832335	11.399	1.02368
18	11.465	26.3666	65.639	1.90177	1.50008	0.947333	0.63152	0.788785	0.501867	0.892226	11.3205	0.987393
31	11.5383	26.1571	55.5524	1.84492	1.46992	1.0265	0.698339	0.796738	0.443607	0.903208	11.6605	1.01059
15	11.9778	28.2005	78.9297	2.21556	1.18576	1.05731	0.891668	0.535199	0.52278	0.857128	11.6351	0.971387
25	12.2709	28.3349	107.725	2.3167	1.28913	0.993809	0.770914	0.55645	0.571025	0.871519	12.4325	1.01317
33	12.747	27.0675	54.2443	1.65838	1.45544	1.23452	0.848212	0.877628	0.255585	0.9386	12.4814	0.979163
28	13.0034	27.8701	43.3944	1.79095	1.39477	1.2265	0.879353	0.778789	0.31517	0.923548	12.8334	0.986925
16	13.15	32.4576	193.515	3.40481	1.15744	0.847794	0.732471	0.339944	0.751001	0.791714	13.9949	1.06426
22	13.2232	29.9662	75.3269	2.11106	1.63553	0.989305	0.604883	0.774745	0.53137	0.864704	14.308	1.08203
8	13.2599	29.6565	30.0663	2.21729	1.36595	1.05876	0.775108	0.616043	0.5225	0.876327	13.432	1.01298
23	13.4064	29.1819	49.1557	1.71702	1.50537	1.23382	0.819613	0.876733	0.281418	0.892898	13.3586	0.996435
16	13.6628	33.6293	27.7775	3.19573	1.25569	0.861133	0.685784	0.392928	0.730536	0.779328	14.4748	1.05943
1	14.7617	34.7594	77.4764	3.01158	1.20502	0.968793	0.803962	0.40013	0.67831	0.802441	14.7268	0.997639
14	15.4942	31.0435	64.5154	1.88856	1.50524	1.27582	0.847586	0.797031	0.324448	0.935192	15.1921	0.980497
17	16.5199	33.6058	85.4878	1.97278	1.76034	1.16055	0.659278	0.892315	0.411717	0.903845	16.8823	1.02194
21	16.5199	34.9983	100.681	2.62133	1.42226	1.08911	0.765754	0.542574	0.584522	0.864095	17.0083	1.02956
3	17.3257	38.8193	47.1649	3.98512	1.15359	1.04948	0.909755	0.289474	0.736649	0.79947	20.2096	1.16645
1	17.7653	35.1985	91.6454	2.14063	1.58956	1.24369	0.782412	0.742565	0.419009	0.907501	17.7263	0.997804
69	18.0583	38.5188	69.1724	2.81616	1.34925	1.10998	0.822661	0.479111	0.605854	0.834499	17.6667	0.978312
31	18.4612	35.7625	43.1131	1.90038	1.68039	1.41791	0.843795	0.884241	0.253882	0.917093	18.9664	1.02736
10	18.6444	38.5924	92.5442	2.92378	1.44026	1.08532	0.753558	0.492603	0.628795	0.85029	19.144	1.0268
35	18.974	38.9446	104.89	3.15548	1.2872	1.20795	0.938437	0.407924	0.617189	0.853528	20.5518	1.08315
17	19.377	36.6472	69.8204	1.96576	1.75126	1.35898	0.776003	0.890882	0.308673	0.924018	19.5966	1.01134
6	19.8165	37.8602	100.425	2.37648	1.51261	1.30951	0.865727	0.636494	0.44897	0.906444	19.7178	0.995018
4	20.1828	41.7434	178.209	3.27877	1.27833	1.13469	0.887631	0.389881	0.653929	0.830065	19.9214	0.987047
20	20.5491	38.0251	53.5668	2.10464	1.57726	1.47949	0.938013	0.749422	0.297032	0.929608	20.5723	1.00113
15	20.952	44.8706	49.7675	3.67518	1.42062	1.04494	0.735556	0.386543	0.715676	0.790842	22.8526	1.09071
15	22.1608	43.9359	66.0992	2.59557	2.09974	1.08416	0.51633	0.808971	0.582304	0.842977	24.7503	1.11685
4	24.5051	51.0616	178.365	4.48012	1.23752	1.13871	0.920149	0.276226	0.745831	0.772469	26.445	1.07916
58	26.2267	46.7568	44.1872	2.63645	1.78487	1.40147	0.785192	0.676998	0.468427	0.889028	27.6248	1.05331
5	27.5087	53.4716	188.69	4.14395	1.32497	1.20503	0.90948	0.319735	0.709208	0.799663	27.7144	1.00748
31	28.571	50.2731	42.9103	2.87659	1.83022	1.33957	0.731917	0.636247	0.53432	0.877372	29.5418	1.03398
21	29.2303	52.4348	73.3697	3.06717	1.71288	1.35437	0.790697	0.558456	0.55843	0.854041	29.8052	1.01967
5	29.5233	53.3485	136.976	3.38697	1.68596	1.24728	0.739803	0.497778	0.631742	0.844272	29.8338	1.01052
4	31.0984	55.2875	164.819	3.39283	1.74477	1.27509	0.730806	0.514252	0.624181	0.843503	31.6176	1.0167
17	32.6368	63.4342	178.943	4.75204	1.35962	1.22519	0.901126	0.286113	0.742176	0.757639	33.1582	1.01598
5	35.2375	65.1864	166.144	4.37583	1.63402	1.18586	0.725734	0.373419	0.728997	0.776933	35.5173	1.00794
16	37.362	63.2538	61.848	4.23189	1.88854	1.31856	0.698191	0.446263	0.688423	0.833901	44.1416	1.18146
33	39.9627	65.386	46.3556	4.00878	1.65639	1.45652	0.879335	0.413189	0.636668	0.845027	40.5115	1.01373
28	44.5414	68.3647	36.801	3.25436	2.11054	1.70705	0.808823	0.648526	0.475458	0.873146	49.1127	1.10263
27	44.9809	70.7985	87.9218	3.68348	2.02411	1.45826	0.720446	0.549508	0.604109	0.847807	45.5423	1.01248
20	46.849	71.7502	40.0328	3.85848	1.8342	1.66943	0.910164	0.475369	0.567336	0.85921	49.4903	1.05638
11	47.1421	74.3481	43.8687	3.33797	2.85274	1.33606	0.468342	0.854632	0.59974	0.832448	53.2915	1.13045
13	47.7648	80.4268	160.344	5.71146	1.65965	1.38308	0.833356	0.290583	0.757841	0.776287	54.9163	1.14972
22	48.2043	79.7087	165.888	4.85234	2.03745	1.25248	0.614731	0.41989	0.741881	0.787749	51.8678	1.076
26	51.9039	74.4616	109.712	3.2277	2.20309	1.80011	0.817085	0.682556	0.442294	0.888056	53.6183	1.03303
19	55.3104	86.4109	99.2921	5.19825	1.98842	1.39904	0.703595	0.382517	0.730863	0.797883	60.5738	1.09516
12	57.6181	86.0472	80.3846	4.32047	2.12499	1.54529	0.727197	0.491843	0.642333	0.824303	59.4274	1.0314
19	63.1491	93.5014	30.8103	5.01974	2.12824	1.48802	0.69918	0.423975	0.703565	0.807168	66.5888	1.05447
2	65.6033	93.3255	113.887	4.61474	2.08078	1.65274	0.794286	0.450899	0.641857	0.829203	66.4764	1.01331
9	69.3029	87.4408	43.277	3.14888	2.67735	1.98426	0.74113	0.850255	0.369851	0.920616	70.0725	1.01111
18	75.5299	104.324	75.5495	5.07338	2.15078	1.92411	0.894607	0.423935	0.620744	0.816492	87.9451	1.16438
7	80.9877	120.193	100.642	6.50841	2.45715	1.3688	0.557069	0.377535	0.789687	0.7412	91.6928	1.13218
10	84.8338	104.948	46.345	3.74127	2.56997	2.3211	0.903161	0.686926	0.379595	0.878963	93.4825	1.10195
27	104.577	132.329	42.9331	5.97495	2.61485	1.90462	0.728388	0.437635	0.681232	0.800299	124.646	1.19191
15	118.789	145.168	74.3404	6.2228	2.9481	1.83397	0.622086	0.473759	0.705281	0.796498	140.932	1.1864
22	127.544	135.007	53.7657	4.50279	2.75171	2.54558	0.925091	0.611113	0.434665	0.899534	132.118	1.03586
54	205.784	215.691	150.71	7.34859	3.78214	1.89097	0.499974	0.514676	0.742675	0.775589	220.148	1.0698
13	268.75	276.434	36.0931	8.80272	4.23465	1.87219	0.442113	0.481061	0.787317	0.723557	292.33	1.08774
27	361.13	353.332	36.2842	13.5768	3.50618	1.98478	0.566081	0.258248	0.853811	0.68959	395.762	1.0959
8	377.43	345.393	63.8777	7.89028	5.88259	2.04863	0.348253	0.745549	0.74036	0.72736	398.303	1.0553
7	436.806	459.47	31.9979	13.7627	5.63059	1.60395	0.284864	0.409121	0.883456	0.602696	520.638	1.19192
1	456.842	362.441	52.0285	7.35214	4.62127	3.81612	0.825773	0.628561	0.480951	0.78809	543.108	1.18883
6	468.527	417.988	42.2324	10.7306	5.96232	1.97048	0.330488	0.555636	0.816369	0.694613	528.081	1.12711
8	487.062	360.107	48.5321	7.05242	6.31437	2.73457	0.433071	0.895348	0.612251	0.828139	510.089	1.04728
20	487.867	351.476	33.3822	6.59105	5.56728	3.32871	0.597907	0.844672	0.494965	0.849385	511.637	1.04872
5	499.625	442.811	43.5946	15.4419	4.34115	2.05737	0.473923	0.281129	0.866766	0.683945	577.705	1.15628
1	557.646	422.712	84.476	10.8361	5.35795	2.65739	0.495972	0.494451	0.754766	0.771811	646.276	1.15893
36	570.174	459.551	43.8634	10.1219	6.40262	2.28604	0.357047	0.63255	0.77415	0.720424	620.573	1.08839
18	583.031	506.821	33.7675	14.6662	5.35508	2.07842	0.388121	0.36513	0.858285	0.663036	683.762	1.17277
2	590.1	484.97	46.4136	15.6425	4.82003	2.22797	0.462232	0.308136	0.85757	0.698461	703.646	1.19242
1	617.902	448.986	92.0379	10.7344	5.07053	2.99488	0.590644	0.472363	0.721001	0.77826	682.806	1.10504
25	637.792	443.177	56.7842	10.9966	4.66256	3.12307	0.669818	0.424001	0.715996	0.805538	670.735	1.05165
6	661.234	459.949	50.601	10.2536	5.60724	2.88723	0.51491	0.546857	0.718418	0.795092	695.336	1.05157
9	715.959	523.313	61.0163	12.6472	5.77728	2.56145	0.443367	0.456803	0.797469	0.737012	783.958	1.09498
7	716.398	506.189	57.1505	10.3245	6.7157	2.6505	0.394673	0.650464	0.74328	0.762365	769.796	1.07454
4	716.765	486.472	63.2906	10.2731	5.67903	3.08376	0.543009	0.552807	0.699821	0.793634	753.607	1.0514
2	716.875	518.97	91.2086	14.4269	4.47695	2.81523	0.628828	0.31032	0.804862	0.743698	761.654	1.06246
11	737.314	619.837	44.8365	14.5094	7.3582	1.91318	0.260006	0.507133	0.868142	0.634475	855.59	1.16042
4	743.101	546.137	48.7813	14.9374	5.05588	2.62155	0.518515	0.33847	0.824498	0.72376	829.313	1.11602
9	744.493	498.107	57.2805	11.8747	4.54006	3.45196	0.760334	0.382329	0.709303	0.794775	779.543	1.04708
9	744.896	537.725	45.8159	12.0313	4.9416	3.17199	0.641895	0.41073	0.736354	0.736306	789.951	1.06048
6	747.9	533.662	47.8729	11.4223	6.41676	2.73461	0.426167	0.561775	0.76059	0.744005	839.563	1.12256
5	757.204	593.428	38.1573	12.4032	6.75749	2.24763	0.332613	0.544817	0.818787	0.674575	789.102	1.04213
5	779.914	552.489	45.1265	11.4883	6.96902	2.56202	0.36763	0.606621	0.776988	0.739262	859.205	1.10167
5	784.493	478.459	71.4201	9.4821	5.42793	3.79067	0.698365	0.572439	0.600228	0.857201	817.228	1.04173
1	786.251	558.829	63.4891	14.4901	4.38631	3.36975	0.768241	0.30271	0.767446	0.734532	897.134	1.14103
12	787.13	502.08	62.1352	9.16049	6.6643	3.23142	0.484885	0.727505	0.647243	0.818824	826.334	1.04981
5	792.331	485.617	73.9758	9.94105	5.23458	3.74959	0.716312	0.526562	0.622817	0.850127	817.311	1.03153
6	876.762	597.581	53.0184	13.1545	6.19318	2.82342	0.455891	0.470803	0.785365	0.739044	963.5	1.09893
9	885.993	575.887	71.359	12.9914	5.72791	3.05954	0.534146	0.440901	0.764495	0.772193	953.667	1.07638
7	898.337	531.913	78.3566	8.85403	6.44377	4.04725	0.628087	0.727779	0.542892	0.84402	967.23	1.07669
10	901.267	532.257	64.3888	8.20488	6.99458	3.90145	0.557782	0.85249	0.524496	0.845504	937.883	1.04063
29	908.153	557.212	41.6323	11.416	4.74099	4.15719	0.876859	0.415294	0.635846	0.811626	942.479	1.0378
6	931.45	616.115	50.2481	13.8584	5.62462	2.99468	0.532424	0.405864	0.783908	0.746379	977.788	1.04975
8	932.732	617.014	58.457	12.645	6.74055	3.01437	0.4472	0.533058	0.761617	0.745994	1076.22	1.15383
4	937.86	563.498	53.4298	11.4651	5.51582	3.71791	0.674045	0.481098	0.675719	0.819928	984.859	1.05011
3	950.973	572.173	78.1875	10.7415	6.60786	3.3557	0.507835	0.615173	0.687594	0.815109	997.693	1.04913
17	951.193	605.773	66.3229	13.8372	5.27331	3.32404	0.630351	0.381097	0.759775	0.769921	1015.98	1.06811
4	972.475	583.81	69.5877	10.479	6.50523	3.55546	0.546553	0.620788	0.660706	0.810893	1015.23	1.04397
7	979.947	657.569	40.7241	14.3623	6.55624	2.83576	0.432529	0.456489	0.802555	0.723449	1118.51	1.14139
5	1004.38	546.436	94.5641	9.24835	5.8063	4.5819	0.789127	0.62782	0.504571	0.885452	1030.62	1.02613
7	1012.47	702.662	43.0657	12.7831	7.83457	2.52061	0.32173	0.612886	0.802816	0.69196	1057.42	1.04439
6	1027.35	564.407	97.4998	9.59727	5.46069	4.8343	0.88529	0.568984	0.496284	0.870223	1061.25	1.033
4	1034.05	611.437	68.7132	12.378	5.78525	3.60161	0.622551	0.467382	0.709031	0.806592	1080.33	1.04476
11	1037.57	612.461	71.1041	11.3344	6.47224	3.55631	0.549472	0.571025	0.686238	0.807232	1092.8	1.05324
4	1070.71	631.838	77.7444	10.2089	8.36777	3.28113	0.392115	0.819655	0.678601	0.799108	1174.09	1.09655
1	1080.35	595.743	54.0362	8.90085	7.49627	3.98477	0.531567	0.842198	0.552315	0.852697	1113.7	1.03087
7	1085.99	634.728	65.714	9.70957	8.21178	3.48614	0.424529	0.845741	0.640958	0.803045	1164.32	1.07212
4	1091.81	745.087	53.127	13.5488	8.49384	2.52709	0.29752	0.626908	0.813482	0.686289	1218.18	1.11574
3	1103.35	703.314	59.4101	14.9372	6.61419	3.02122	0.456778	0.442801	0.797738	0.732216	1250.3	1.13319
1	1125.92	757.098	58.9074	16.7966	6.08346	2.83643	0.466252	0.362185	0.83113	0.689229	1214.03	1.07826
13	1158.59	655.69	77.3876	12.2043	6.03486	3.92366	0.650165	0.494487	0.678502	0.811765	1210.49	1.04479
3	1189.94	630.825	71.8722	9.00814	7.39017	4.55057	0.61576	0.820388	0.494838	0.858926	1268.95	1.06639
9	1221.74	651.317	45.7673	9.17322	7.68204	4.27686	0.556735	0.837442	0.533767	0.846757	1262.44	1.03332
1	1229.03	693.76	97.5658	12.8664	6.42906	3.85596	0.599771	0.499677	0.700308	0.797701	1336.06	1.08709
8	1242.98	678.546	64.9176	12.3964	6.31037	3.99314	0.63279	0.509051	0.677878	0.822068	1308.43	1.05266
18	1247.05	747.951	55.1423	13.2494	7.84964	3.09575	0.394381	0.592454	0.766347	0.747409	1348.65	1.08147
2	1248.77	633.439	92.4183	8.98783	6.77527	5.13981	0.758613	0.753827	0.428137	0.883507	1311.04	1.04987
6	1252.47	728.494	61.274	13.2339	7.10519	3.31185	0.466118	0.536893	0.749745	0.76964	1304.44	1.04149
2	1291.11	795.556	50.0726	12.0825	8.76938	3.19737	0.364606	0.725789	0.735373	0.719062	1419.09	1.09912
14	1321.08	737.432	82.4423	14.1343	6.10581	3.83503	0.628095	0.431986	0.728672	0.787724	1386.36	1.04941
5	1378.77	765.255	78.4036	14.409	6.87803	3.61804	0.526029	0.477344	0.748903	0.78112	1501.96	1.08935
2	1394.01	806.76	62.9819	13.4801	8.24497	3.24962	0.394133	0.611638	0.758933	0.746388	1512.88	1.08528
1	1433.6	720.986	110.381	11.2445	6.77958	4.61263	0.680371	0.602924	0.589788	0.851246	1472.92	1.02743
13	1443.97	757.819	34.9728	10.9307	7.34546	4.53515	0.617408	0.672003	0.5851	0.813617	1525.27	1.05631
1	1464.3	841.666	58.9295	16.1997	6.88486	3.37776	0.490607	0.425	0.791492	0.739289	1578.04	1.07768
2	1497.78	763.507	79.7975	11.2716	7.72478	4.29474	0.555969	0.685334	0.618976	0.827497	1566.37	1.0458
3	1533.97	762.531	84.6946	12.4098	6.72492	4.55072	0.676694	0.541905	0.633296	0.84198	1590.82	1.03706
2	1541.48	827.9	78.2496	15.4584	6.90018	3.66165	0.53066	0.446372	0.763129	0.777882	1636.02	1.06133
2	1647.52	961.114	65.4916	18.0009	8.46619	2.98026	0.352019	0.470319	0.834439	0.700471	1902.51	1.15477
3	1664.08	954.198	64.1729	19.4503	7.07536	3.27912	0.463457	0.363766	0.83141	0.710151	1890.26	1.13592
2	1771.69	825.416	99.2157	10.7062	8.34	4.92438	0.590453	0.778991	0.540042	0.856392	1841.79	1.03957
3	1839.97	1030.19	53.6802	17.5091	8.88913	3.1775	0.357459	0.507686	0.818523	0.703545	2071.55	1.12586
8	1913.45	918.662	94.7334	14.9267	7.53787	4.27796	0.567529	0.504992	0.713402	0.809998	2016.22	1.05371
3	2029.42	931.784	102.917	15.1894	6.64862	4.9765	0.748501	0.437716	0.672369	0.830599	2105.15	1.03732
6	2062.6	1041.14	71.1843	14.4121	10.3343	3.60582	0.348919	0.717056	0.749806	0.751463	2249.57	1.09065
3	2111.21	1099.55	73.8591	19.417	8.79319	3.38108	0.384511	0.452861	0.82587	0.722596	2418.09	1.14536
6	2293.99	1249.45	66.5005	19.6829	8.37819	3.79748	0.453258	0.425658	0.807067	0.671856	2623.16	1.14349
4	2429.08	1116.16	95.0242	16.4904	8.66508	4.54556	0.524584	0.525462	0.724351	0.781681	2720.69	1.12005
2	2563.18	1089.05	108.961	13.0421	9.97813	4.90212	0.491287	0.765073	0.624129	0.830603	2672.19	1.04253
3	2927.86	1220.2	104.103	16.3313	8.89806	5.26528	0.591734	0.544847	0.677595	0.810061	3204.99	1.09465
2	3159.07	1329.46	63.1361	12.5982	10.5017	6.75717	0.643433	0.833592	0.46364	0.782085	3744.75	1.1854
1	3420.6	1448.94	75.4973	20.9125	7.90885	5.90564	0.746713	0.378187	0.717602	0.756724	4091.43	1.19612

## Sheet: CLSMEV_SV120-2290VolPass
#	vol	ar	int	Elong	Emed	Eshort	flat	elo	anis	sphe	ElliVolume	EV_SV
22	127.544	135.007	53.7657	4.50279	2.75171	2.54558	0.925091	0.611113	0.434665	0.899534	132.118	1.03586
54	205.784	215.691	150.71	7.34859	3.78214	1.89097	0.499974	0.514676	0.742675	0.775589	220.148	1.0698
13	268.75	276.434	36.0931	8.80272	4.23465	1.87219	0.442113	0.481061	0.787317	0.723557	292.33	1.08774
27	361.13	353.332	36.2842	13.5768	3.50618	1.98478	0.566081	0.258248	0.853811	0.68959	395.762	1.0959
8	377.43	345.393	63.8777	7.89028	5.88259	2.04863	0.348253	0.745549	0.74036	0.72736	398.303	1.0553
7	436.806	459.47	31.9979	13.7627	5.63059	1.60395	0.284864	0.409121	0.883456	0.602696	520.638	1.19192
1	456.842	362.441	52.0285	7.35214	4.62127	3.81612	0.825773	0.628561	0.480951	0.78809	543.108	1.18883
6	468.527	417.988	42.2324	10.7306	5.96232	1.97048	0.330488	0.555636	0.816369	0.694613	528.081	1.12711
8	487.062	360.107	48.5321	7.05242	6.31437	2.73457	0.433071	0.895348	0.612251	0.828139	510.089	1.04728
20	487.867	351.476	33.3822	6.59105	5.56728	3.32871	0.597907	0.844672	0.494965	0.849385	511.637	1.04872
5	499.625	442.811	43.5946	15.4419	4.34115	2.05737	0.473923	0.281129	0.866766	0.683945	577.705	1.15628
1	557.646	422.712	84.476	10.8361	5.35795	2.65739	0.495972	0.494451	0.754766	0.771811	646.276	1.15893
36	570.174	459.551	43.8634	10.1219	6.40262	2.28604	0.357047	0.63255	0.77415	0.720424	620.573	1.08839
18	583.031	506.821	33.7675	14.6662	5.35508	2.07842	0.388121	0.36513	0.858285	0.663036	683.762	1.17277
2	590.1	484.97	46.4136	15.6425	4.82003	2.22797	0.462232	0.308136	0.85757	0.698461	703.646	1.19242
1	617.902	448.986	92.0379	10.7344	5.07053	2.99488	0.590644	0.472363	0.721001	0.77826	682.806	1.10504
25	637.792	443.177	56.7842	10.9966	4.66256	3.12307	0.669818	0.424001	0.715996	0.805538	670.735	1.05165
6	661.234	459.949	50.601	10.2536	5.60724	2.88723	0.51491	0.546857	0.718418	0.795092	695.336	1.05157
9	715.959	523.313	61.0163	12.6472	5.77728	2.56145	0.443367	0.456803	0.797469	0.737012	783.958	1.09498
7	716.398	506.189	57.1505	10.3245	6.7157	2.6505	0.394673	0.650464	0.74328	0.762365	769.796	1.07454
4	716.765	486.472	63.2906	10.2731	5.67903	3.08376	0.543009	0.552807	0.699821	0.793634	753.607	1.0514
2	716.875	518.97	91.2086	14.4269	4.47695	2.81523	0.628828	0.31032	0.804862	0.743698	761.654	1.06246
11	737.314	619.837	44.8365	14.5094	7.3582	1.91318	0.260006	0.507133	0.868142	0.634475	855.59	1.16042
4	743.101	546.137	48.7813	14.9374	5.05588	2.62155	0.518515	0.33847	0.824498	0.72376	829.313	1.11602
9	744.493	498.107	57.2805	11.8747	4.54006	3.45196	0.760334	0.382329	0.709303	0.794775	779.543	1.04708
9	744.896	537.725	45.8159	12.0313	4.9416	3.17199	0.641895	0.41073	0.736354	0.736306	789.951	1.06048
6	747.9	533.662	47.8729	11.4223	6.41676	2.73461	0.426167	0.561775	0.76059	0.744005	839.563	1.12256
5	757.204	593.428	38.1573	12.4032	6.75749	2.24763	0.332613	0.544817	0.818787	0.674575	789.102	1.04213
5	779.914	552.489	45.1265	11.4883	6.96902	2.56202	0.36763	0.606621	0.776988	0.739262	859.205	1.10167
5	784.493	478.459	71.4201	9.4821	5.42793	3.79067	0.698365	0.572439	0.600228	0.857201	817.228	1.04173
1	786.251	558.829	63.4891	14.4901	4.38631	3.36975	0.768241	0.30271	0.767446	0.734532	897.134	1.14103
12	787.13	502.08	62.1352	9.16049	6.6643	3.23142	0.484885	0.727505	0.647243	0.818824	826.334	1.04981
5	792.331	485.617	73.9758	9.94105	5.23458	3.74959	0.716312	0.526562	0.622817	0.850127	817.311	1.03153
6	876.762	597.581	53.0184	13.1545	6.19318	2.82342	0.455891	0.470803	0.785365	0.739044	963.5	1.09893
9	885.993	575.887	71.359	12.9914	5.72791	3.05954	0.534146	0.440901	0.764495	0.772193	953.667	1.07638
7	898.337	531.913	78.3566	8.85403	6.44377	4.04725	0.628087	0.727779	0.542892	0.84402	967.23	1.07669
10	901.267	532.257	64.3888	8.20488	6.99458	3.90145	0.557782	0.85249	0.524496	0.845504	937.883	1.04063
29	908.153	557.212	41.6323	11.416	4.74099	4.15719	0.876859	0.415294	0.635846	0.811626	942.479	1.0378
6	931.45	616.115	50.2481	13.8584	5.62462	2.99468	0.532424	0.405864	0.783908	0.746379	977.788	1.04975
8	932.732	617.014	58.457	12.645	6.74055	3.01437	0.4472	0.533058	0.761617	0.745994	1076.22	1.15383
4	937.86	563.498	53.4298	11.4651	5.51582	3.71791	0.674045	0.481098	0.675719	0.819928	984.859	1.05011
3	950.973	572.173	78.1875	10.7415	6.60786	3.3557	0.507835	0.615173	0.687594	0.815109	997.693	1.04913
17	951.193	605.773	66.3229	13.8372	5.27331	3.32404	0.630351	0.381097	0.759775	0.769921	1015.98	1.06811
4	972.475	583.81	69.5877	10.479	6.50523	3.55546	0.546553	0.620788	0.660706	0.810893	1015.23	1.04397
7	979.947	657.569	40.7241	14.3623	6.55624	2.83576	0.432529	0.456489	0.802555	0.723449	1118.51	1.14139
5	1004.38	546.436	94.5641	9.24835	5.8063	4.5819	0.789127	0.62782	0.504571	0.885452	1030.62	1.02613
7	1012.47	702.662	43.0657	12.7831	7.83457	2.52061	0.32173	0.612886	0.802816	0.69196	1057.42	1.04439
6	1027.35	564.407	97.4998	9.59727	5.46069	4.8343	0.88529	0.568984	0.496284	0.870223	1061.25	1.033
4	1034.05	611.437	68.7132	12.378	5.78525	3.60161	0.622551	0.467382	0.709031	0.806592	1080.33	1.04476
11	1037.57	612.461	71.1041	11.3344	6.47224	3.55631	0.549472	0.571025	0.686238	0.807232	1092.8	1.05324
4	1070.71	631.838	77.7444	10.2089	8.36777	3.28113	0.392115	0.819655	0.678601	0.799108	1174.09	1.09655
1	1080.35	595.743	54.0362	8.90085	7.49627	3.98477	0.531567	0.842198	0.552315	0.852697	1113.7	1.03087
7	1085.99	634.728	65.714	9.70957	8.21178	3.48614	0.424529	0.845741	0.640958	0.803045	1164.32	1.07212
4	1091.81	745.087	53.127	13.5488	8.49384	2.52709	0.29752	0.626908	0.813482	0.686289	1218.18	1.11574
3	1103.35	703.314	59.4101	14.9372	6.61419	3.02122	0.456778	0.442801	0.797738	0.732216	1250.3	1.13319
1	1125.92	757.098	58.9074	16.7966	6.08346	2.83643	0.466252	0.362185	0.83113	0.689229	1214.03	1.07826
13	1158.59	655.69	77.3876	12.2043	6.03486	3.92366	0.650165	0.494487	0.678502	0.811765	1210.49	1.04479
3	1189.94	630.825	71.8722	9.00814	7.39017	4.55057	0.61576	0.820388	0.494838	0.858926	1268.95	1.06639
9	1221.74	651.317	45.7673	9.17322	7.68204	4.27686	0.556735	0.837442	0.533767	0.846757	1262.44	1.03332
1	1229.03	693.76	97.5658	12.8664	6.42906	3.85596	0.599771	0.499677	0.700308	0.797701	1336.06	1.08709
8	1242.98	678.546	64.9176	12.3964	6.31037	3.99314	0.63279	0.509051	0.677878	0.822068	1308.43	1.05266
18	1247.05	747.951	55.1423	13.2494	7.84964	3.09575	0.394381	0.592454	0.766347	0.747409	1348.65	1.08147
2	1248.77	633.439	92.4183	8.98783	6.77527	5.13981	0.758613	0.753827	0.428137	0.883507	1311.04	1.04987
6	1252.47	728.494	61.274	13.2339	7.10519	3.31185	0.466118	0.536893	0.749745	0.76964	1304.44	1.04149
2	1291.11	795.556	50.0726	12.0825	8.76938	3.19737	0.364606	0.725789	0.735373	0.719062	1419.09	1.09912
14	1321.08	737.432	82.4423	14.1343	6.10581	3.83503	0.628095	0.431986	0.728672	0.787724	1386.36	1.04941
5	1378.77	765.255	78.4036	14.409	6.87803	3.61804	0.526029	0.477344	0.748903	0.78112	1501.96	1.08935
2	1394.01	806.76	62.9819	13.4801	8.24497	3.24962	0.394133	0.611638	0.758933	0.746388	1512.88	1.08528
1	1433.6	720.986	110.381	11.2445	6.77958	4.61263	0.680371	0.602924	0.589788	0.851246	1472.92	1.02743
13	1443.97	757.819	34.9728	10.9307	7.34546	4.53515	0.617408	0.672003	0.5851	0.813617	1525.27	1.05631
1	1464.3	841.666	58.9295	16.1997	6.88486	3.37776	0.490607	0.425	0.791492	0.739289	1578.04	1.07768
2	1497.78	763.507	79.7975	11.2716	7.72478	4.29474	0.555969	0.685334	0.618976	0.827497	1566.37	1.0458
3	1533.97	762.531	84.6946	12.4098	6.72492	4.55072	0.676694	0.541905	0.633296	0.84198	1590.82	1.03706
2	1541.48	827.9	78.2496	15.4584	6.90018	3.66165	0.53066	0.446372	0.763129	0.777882	1636.02	1.06133
2	1647.52	961.114	65.4916	18.0009	8.46619	2.98026	0.352019	0.470319	0.834439	0.700471	1902.51	1.15477
3	1664.08	954.198	64.1729	19.4503	7.07536	3.27912	0.463457	0.363766	0.83141	0.710151	1890.26	1.13592
2	1771.69	825.416	99.2157	10.7062	8.34	4.92438	0.590453	0.778991	0.540042	0.856392	1841.79	1.03957
3	1839.97	1030.19	53.6802	17.5091	8.88913	3.1775	0.357459	0.507686	0.818523	0.703545	2071.55	1.12586
8	1913.45	918.662	94.7334	14.9267	7.53787	4.27796	0.567529	0.504992	0.713402	0.809998	2016.22	1.05371
3	2029.42	931.784	102.917	15.1894	6.64862	4.9765	0.748501	0.437716	0.672369	0.830599	2105.15	1.03732
6	2062.6	1041.14	71.1843	14.4121	10.3343	3.60582	0.348919	0.717056	0.749806	0.751463	2249.57	1.09065
3	2111.21	1099.55	73.8591	19.417	8.79319	3.38108	0.384511	0.452861	0.82587	0.722596	2418.09	1.14536

## Sheet: uCTRaw13VolPass
#	vol	ar	int	Elong	Emed	Eshort	flat	elo	anis	sphe	ElliVolume	EV_SV
445	13.0299	7.59746	21813.4	1.87181	0.532918	0.474077	0.889587	0.284707	0.746728	0.789399	1.98089	0.152026		RejecHyper		74
337	13.0299	8.74984	20354.4	1.85013	0.727336	0.469479	0.645477	0.393128	0.746245	0.850876	2.64631	0.203095		Failed sphericities		4
258	13.0299	11.16	20706.6	2.29053	0.740917	0.517246	0.698117	0.323469	0.774181	0.827197	3.67699	0.282196
422	13.0299	13.1047	21201.3	1.36207	0.857697	0.795355	0.927315	0.629699	0.416071	0.878939	3.89211	0.298705
217	13.0299	13.2782	21601.3	1.61216	1.09693	0.564186	0.514334	0.680407	0.650044	0.853002	4.17924	0.320741
36	13.0299	13.8395	22620.6	1.70249	1.10614	0.565236	0.510999	0.649718	0.667995	0.837128	4.45875	0.342193
439	13.0299	12.9076	21434.1	2.85057	0.838815	0.493581	0.588426	0.294262	0.826849	0.708412	4.94362	0.379405
74	13.0299	16.1766	22440.7	1.55526	1.06883	0.760269	0.711308	0.687235	0.511164	0.849288	5.29381	0.406281
17	13.0299	16.1955	21866.4	1.67293	1.04568	0.747987	0.715311	0.625058	0.552889	0.856458	5.481	0.420647
202	13.0299	15.696	21118.5	1.87464	1.0819	0.650007	0.600804	0.577121	0.653263	0.83953	5.52217	0.423807
208	13.0299	18.3801	21335.3	1.79999	0.973446	0.877394	0.901328	0.540806	0.512556	0.751013	6.43969	0.494223
25	13.0299	18.7327	22201.5	2.47449	0.907096	0.694223	0.765325	0.366579	0.719448	0.738705	6.52719	0.500938
379	13.0299	26.4495	21267.6	1.59934	1.16198	0.840949	0.723721	0.726536	0.474191	0.753308	6.54632	0.502406
96	13.0299	18.0457	22444.7	1.81066	1.11299	0.780246	0.701033	0.614691	0.569081	0.846839	6.58642	0.505484
193	13.0299	23.3131	21635.3	1.79286	1.03379	0.900572	0.871133	0.576619	0.497689	0.782795	6.99176	0.536592
383	13.0299	19.4422	21947.4	1.46037	1.14329	1.00399	0.878163	0.782874	0.312509	0.835732	7.02164	0.538885
211	13.0299	20.8119	22365.5	1.72	1.22808	0.803438	0.654221	0.714001	0.532885	0.782551	7.10882	0.545576
139	13.0299	19.8842	21219.9	2.05362	1.06164	0.813892	0.766636	0.516962	0.603678	0.79694	7.4328	0.57044
78	13.0299	20.057	21859.8	1.93382	1.1477	0.81261	0.708036	0.593488	0.579789	0.836021	7.55463	0.57979
43	13.0299	20.1468	21206.6	2.03938	1.01316	0.88387	0.87239	0.496796	0.5666	0.820691	7.64986	0.587099
149	13.0299	26.2105	21964.7	2.64451	0.947579	0.744049	0.78521	0.358319	0.718644	0.73359	7.80998	0.599387
272	13.0299	19.9619	21186.3	1.59327	1.47074	0.797121	0.541985	0.9231	0.499694	0.838281	7.82416	0.600476
352	13.0299	19.9776	21343.8	1.5262	1.14518	1.08517	0.947596	0.750348	0.288974	0.898924	7.94452	0.609713
234	13.0299	22.4575	21651.4	1.61743	1.18774	0.997031	0.839436	0.734335	0.383573	0.884835	8.02315	0.615747
68	13.0299	19.255	21361.2	1.85196	1.14193	0.918379	0.804234	0.616608	0.504103	0.889115	8.13544	0.624365
235	13.0299	19.253	21667.8	1.28935	1.25101	1.21389	0.970329	0.970267	0.0585218	0.960507	8.20163	0.629445
285	13.0299	22.4692	22709.9	1.94675	1.4459	0.701566	0.485209	0.742726	0.639623	0.701678	8.27194	0.634841
59	13.0299	27.2142	21040.8	1.95797	1.69712	0.597133	0.35185	0.866775	0.695025	0.685394	8.3115	0.637877
249	13.0299	24.6202	21219.1	1.93568	1.5427	0.665208	0.431197	0.796983	0.656344	0.717928	8.32072	0.638585
170	13.0299	22.1243	22242.4	1.76385	1.29778	0.875828	0.674864	0.735767	0.503457	0.83049	8.39792	0.64451
247	13.0299	23.2876	22134.3	1.86217	1.2826	0.854822	0.666476	0.688766	0.540954	0.812592	8.55213	0.656345
187	13.0299	24.7668	21097.5	2.52241	1.13932	0.710517	0.623631	0.45168	0.718318	0.743319	8.55314	0.656422
33	13.0299	21.6508	20922.6	1.6443	1.1462	1.08648	0.947892	0.697079	0.339245	0.922136	8.5773	0.658276
188	13.0299	23.4122	21512.3	1.79691	1.26474	0.92381	0.730436	0.703839	0.485891	0.775552	8.79426	0.674927
362	13.0299	23.3367	22218.4	1.84282	1.48983	0.777691	0.522	0.80845	0.577989	0.81636	8.94364	0.686392
116	13.0299	21.6412	21406.1	1.92977	1.28468	0.861575	0.670653	0.665716	0.553536	0.794863	8.94712	0.686658
142	13.0299	24.3188	22115.6	1.93716	1.22729	0.904109	0.736673	0.633548	0.533282	0.831293	9.00371	0.691002
81	13.0299	22.6211	21777.6	1.6519	1.32927	0.979872	0.737149	0.804692	0.406822	0.868302	9.01274	0.691695
8	13.0299	23.8784	21658.5	2.05039	1.10099	0.955881	0.868198	0.536967	0.533806	0.793604	9.03888	0.693701
346	13.0299	19.9958	21532.6	2.24446	1.08306	0.892347	0.823912	0.482549	0.602422	0.78897	9.0863	0.69734
428	13.0299	23.9294	22261.5	1.63597	1.32476	1.00164	0.756089	0.809772	0.38774	0.843668	9.09308	0.69786
40	13.0299	23.8753	21200.1	1.64237	1.27678	1.04417	0.817819	0.777398	0.364229	0.82992	9.17169	0.703894
53	13.0299	25.1927	22882.9	1.95992	1.50537	0.743843	0.494126	0.768079	0.620473	0.796472	9.19291	0.705522
243	13.0299	22.382	21641.1	2.46645	1.15673	0.769551	0.665281	0.468986	0.687992	0.772468	9.19667	0.705811
194	13.0299	21.5964	21793.6	1.61278	1.21142	1.12515	0.928792	0.751137	0.302349	0.924179	9.20807	0.706686
189	13.0299	24.2094	22385.5	1.81225	1.35924	0.895871	0.659096	0.750031	0.505657	0.823695	9.24373	0.709423
144	13.0299	24.4052	21491.8	2.01624	1.43294	0.764464	0.533492	0.710699	0.620848	0.784571	9.25162	0.710028
440	13.0299	21.2468	20925.2	2.77803	0.990383	0.803908	0.811714	0.356505	0.71062	0.800972	9.26477	0.711038
449	13.0299	21.0161	21594.5	2.34841	1.1718	0.80679	0.688507	0.498974	0.656453	0.79966	9.29984	0.713729
381	13.0299	23.973	22240.2	2.11251	1.29291	0.812936	0.628767	0.612023	0.61518	0.80912	9.3006	0.713787
357	13.0299	21.012	21468	2.65704	1.02818	0.815984	0.793622	0.386962	0.692898	0.807423	9.33763	0.716629
108	13.0299	23.9469	21964.5	1.72782	1.21022	1.06969	0.883882	0.700434	0.380899	0.834257	9.36941	0.719068
364	13.0299	25.2477	21894.9	1.97598	1.30113	0.886655	0.681449	0.658473	0.551284	0.763675	9.54877	0.732833
446	13.0299	24.0762	21355.9	2.09139	1.07724	1.01323	0.940584	0.515082	0.515522	0.830932	9.56189	0.73384
452	13.0299	24.0891	21251.5	2.24043	1.10758	0.920017	0.830658	0.494359	0.589357	0.801626	9.56289	0.733917
37	13.0299	23.0114	21907.1	1.53232	1.30377	1.14276	0.8765	0.85085	0.254229	0.906784	9.56302	0.733927
356	13.0299	22.5339	21649.1	1.73513	1.33042	0.989327	0.743622	0.766752	0.429826	0.828438	9.56641	0.734187
4	13.0299	23.438	22245.9	1.57008	1.50136	0.97221	0.647552	0.956235	0.380788	0.872144	9.59964	0.736737
23	13.0299	22.9204	21933.9	1.98082	1.25512	0.92562	0.737475	0.633637	0.532709	0.863502	9.63945	0.739792
8	13.0299	23.9285	21877.2	2.41653	1.04189	0.915364	0.878564	0.43115	0.621207	0.823	9.65373	0.740888
391	13.0299	24.4888	21584.5	2.25586	1.19084	0.860005	0.722184	0.527887	0.618769	0.814128	9.67732	0.742699
423	13.0299	22.6823	21123.2	1.59693	1.25656	1.15976	0.922969	0.78686	0.273753	0.924416	9.74824	0.748142
444	13.0299	23.9675	21627.9	2.16009	1.178	0.915523	0.777185	0.545347	0.576165	0.856441	9.75832	0.748916
11	13.0299	23.6453	21646.7	1.99839	1.21938	0.957271	0.785046	0.610183	0.520978	0.854453	9.77107	0.749894
416	13.0299	23.0448	20467.5	1.64285	1.44058	0.986057	0.684485	0.876879	0.39979	0.87563	9.77523	0.750213
407	13.0299	23.8898	21049.9	1.95402	1.28336	0.934468	0.728141	0.65678	0.521771	0.799408	9.81592	0.753336
326	13.0299	24.9521	20719.1	2.31092	1.16295	0.873518	0.751121	0.503242	0.622004	0.803754	9.83347	0.754683
3	13.0299	23.7938	22517.2	2.27956	1.20991	0.856368	0.707792	0.530766	0.624328	0.86121	9.89363	0.7593
425	13.0299	25.5835	22269.1	2.35002	1.33683	0.752059	0.562571	0.568858	0.679977	0.796539	9.8966	0.759528
241	13.0299	24.192	21762.5	2.71427	1.16047	0.750647	0.646849	0.427544	0.723444	0.779809	9.90397	0.760093
29	13.0299	24.1866	22330.3	2.14617	1.12834	0.979187	0.867814	0.525746	0.543751	0.828192	9.93246	0.76228
323	13.0299	22.6857	21215.8	1.87065	1.1831	1.08265	0.915095	0.632455	0.421244	0.907266	10.0367	0.770279
355	13.0299	23.604	21617.2	1.87393	1.22209	1.04798	0.85753	0.652152	0.44076	0.878084	10.0531	0.771536
198	13.0299	24.3714	21718.6	1.88017	1.56556	0.816762	0.521706	0.832667	0.565592	0.786293	10.0705	0.772875
265	13.0299	24.0366	22459.3	1.96274	1.1312	1.08824	0.96202	0.576338	0.445551	0.862906	10.1208	0.776731
148	13.0299	22.8391	22918.5	1.85791	1.4414	0.902421	0.626074	0.775815	0.514282	0.882644	10.1229	0.776898
453	13.0299	22.2178	22618.6	2.43398	1.12822	0.884378	0.783869	0.46353	0.636654	0.835128	10.1727	0.78072
395	13.0299	24.6642	21168.5	2.05971	1.54184	0.768391	0.49836	0.748572	0.626942	0.814755	10.2215	0.784462
454	13.0299	24.3296	21777.3	2.19616	1.3918	0.799559	0.574481	0.633741	0.635928	0.813569	10.2371	0.785663
412	13.0299	24.4131	22138	2.02683	1.31641	0.916567	0.696264	0.649491	0.547783	0.839471	10.2438	0.786172
365	13.0299	23.2603	22051.9	1.70647	1.2682	1.13112	0.891917	0.743169	0.337155	0.916503	10.2538	0.78694
376	13.0299	24.6373	21442.9	2.05819	1.65606	0.721177	0.435478	0.804621	0.649606	0.798904	10.2965	0.790222
147	13.0299	24.4654	22168.9	1.63244	1.58785	0.95088	0.598846	0.972686	0.417511	0.854231	10.3243	0.792356
338	13.0299	24.5775	21149.9	2.4889	1.40507	0.706632	0.502915	0.564537	0.716086	0.796499	10.3511	0.794412
122	13.0299	24.8987	21690.9	2.13014	1.20816	0.963174	0.79722	0.567175	0.547836	0.804696	10.3831	0.796868
27	13.0299	23.5574	23150.6	1.86379	1.32952	1.00174	0.753459	0.713342	0.462526	0.89841	10.3977	0.797982
208	13.0299	24.3577	21778.5	2.31193	1.14656	0.937414	0.817585	0.495935	0.594531	0.844721	10.4086	0.798823
185	13.0299	24.5799	21979.2	2.19461	1.11059	1.02011	0.918527	0.506054	0.535175	0.84612	10.4148	0.799294
450	13.0299	23.1537	21048.6	1.80288	1.23632	1.11727	0.903706	0.685746	0.380287	0.835191	10.4313	0.800568
417	13.0299	23.6221	21984.3	1.9605	1.20617	1.05611	0.875597	0.615234	0.461303	0.876547	10.461	0.802844
77	13.0299	23.528	23131.8	1.93645	1.2846	1.00493	0.782285	0.663381	0.481047	0.90135	10.4712	0.803627
170	13.0299	23.9868	21863.2	2.81222	1.30102	0.683846	0.525625	0.462629	0.756831	0.738162	10.4804	0.804336
421	13.0299	24.5859	22129.5	2.35671	1.23563	0.859309	0.695441	0.524303	0.635378	0.799129	10.4818	0.804436
11	13.0299	24.3271	22272.3	2.43797	1.16628	0.880928	0.755332	0.47838	0.638664	0.85546	10.492	0.805226
408	13.0299	24.193	21968.6	2.14502	1.16901	1.00045	0.855805	0.544989	0.533596	0.862473	10.5083	0.806477
199	13.0299	24.1576	21890.5	2.23786	1.30804	0.857275	0.655391	0.584502	0.616923	0.819516	10.5114	0.806714
85	13.0299	25.2884	21897.5	2.38374	1.31908	0.798639	0.60545	0.553368	0.664964	0.795774	10.5189	0.807286
88	13.0299	23.5052	22395.8	1.97163	1.17718	1.09002	0.92596	0.597058	0.447148	0.896808	10.5971	0.81329
207	13.0299	23.8847	22220.4	2.17214	1.17906	0.989091	0.838881	0.54281	0.544647	0.849959	10.6108	0.814342
378	13.0299	23.2275	22032.8	1.77962	1.20792	1.18474	0.980812	0.67875	0.334274	0.916421	10.6678	0.818716
5	13.0299	23.0686	22545.6	2.55702	1.16598	0.854895	0.7332	0.455991	0.665667	0.845846	10.6764	0.819376
401	13.0299	25.6559	22752.2	2.8376	1.11862	0.803088	0.717927	0.394213	0.716984	0.749697	10.6779	0.819491
369	13.0299	22.0309	21840.3	1.75128	1.31155	1.11447	0.849738	0.748908	0.363625	0.893599	10.7225	0.822913
55	13.0299	23.4563	22411.1	1.83683	1.19833	1.16594	0.972965	0.652393	0.365244	0.917704	10.75	0.825026
229	13.0299	23.4563	21298	1.83683	1.19833	1.16594	0.972965	0.652393	0.365244	0.917704	10.75	0.825026
3	13.0299	23.5583	21863.4	2.99832	1.05353	0.814215	0.772844	0.351373	0.728443	0.810691	10.7734	0.826819
197	13.0299	23.1636	22201.7	1.79419	1.24522	1.15507	0.927602	0.694028	0.356218	0.914344	10.8096	0.829595
424	13.0299	24.2485	22277.5	2.33078	1.27869	0.867771	0.678641	0.548611	0.62769	0.867553	10.8333	0.831414
363	13.0299	25.1056	20477.1	3.14496	1.47443	0.564736	0.383021	0.468822	0.820431	0.734938	10.9692	0.841843
350	13.0299	22.9171	20714.8	1.57229	1.39321	1.19947	0.86094	0.886101	0.23712	0.903561	11.0059	0.844661
430	13.0299	23.7061	21947	1.96284	1.27942	1.04634	0.817825	0.651821	0.466925	0.900541	11.0068	0.844733
404	13.0299	24.544	20779.1	2.72033	1.34063	0.723124	0.53939	0.492821	0.734177	0.734522	11.0467	0.847794
375	13.0299	24.3285	22065.3	2.06576	1.23435	1.03885	0.841616	0.597528	0.497111	0.832438	11.0958	0.851561
66	13.0299	23.9288	22376.8	2.71882	1.27501	0.767307	0.601807	0.468956	0.717779	0.829906	11.1417	0.855082
451	13.0299	24.87	21577.6	2.19979	1.28239	0.972227	0.758136	0.582962	0.558036	0.841064	11.4883	0.881688
205	13.0299	24.4274	21384.8	2.11885	1.4486	0.901611	0.6224	0.683675	0.574481	0.826216	11.592	0.88964
183	13.0299	24.811	21215.4	2.49183	1.13151	1.0019	0.885456	0.454086	0.597927	0.816366	11.8328	0.908125
411	13.0299	25.5737	22295.6	3.86592	1.1222	0.653015	0.581905	0.290281	0.831084	0.744293	11.8669	0.910739
27	13.0299	24.1965	21509	2.51071	1.64871	0.717796	0.435368	0.656672	0.714106	0.769179	12.446	0.955185
347	13.0299	24.6533	21452.2	3.56913	1.31002	0.636186	0.485629	0.367043	0.821753	0.679047	12.4599	0.956254
340	13.0299	23.459	22849.5	3.13772	1.63217	0.586366	0.359256	0.520176	0.813124	0.76609	12.5787	0.965371
343	13.0299	20.7606	22275.2	4.26116	1.11345	0.636605	0.571739	0.261303	0.850603	0.674676	12.652	0.970992
151	13.0299	24.8634	23366.7	2.09659	1.92871	0.75658	0.392272	0.919928	0.639138	0.807238	12.8152	0.983519
282	13.0299	23.9728	21894	2.27634	1.22966	1.09711	0.892204	0.540192	0.518039	0.849675	12.8635	0.987229
23	13.0299	23.2659	22072.9	5.10332	0.875508	0.704926	0.805162	0.171557	0.861869	0.695843	13.193	1.01252
225	13.0299	24.3611	21121.5	2.85626	1.68498	0.658582	0.390854	0.589927	0.769425	0.677303	13.2768	1.01894
438	13.0299	23.7276	21959.6	3.59938	1.23293	0.723052	0.586449	0.34254	0.799118	0.748932	13.4408	1.03153
418	13.0299	24.9593	20730.3	4.25302	0.986097	0.774216	0.785131	0.231858	0.817961	0.745273	13.6009	1.04382
107	13.0299	23.1804	21131	3.32803	1.43088	0.684516	0.478389	0.429947	0.794318	0.761975	13.6541	1.0479
246	13.0299	24.2138	21416.6	4.08013	1.24291	0.675442	0.543436	0.304625	0.834456	0.763953	14.3479	1.10115
14	13.0299	26.7961	21574.2	3.18644	1.56407	0.688347	0.4401	0.490852	0.783976	0.705967	14.37	1.10285
245	13.0299	24.8292	21770.1	4.6674	1.06643	0.692918	0.649753	0.228486	0.851541	0.758738	14.4471	1.10876
16	13.0299	22.5081	22140.5	4.22113	1.0646	0.823304	0.773344	0.252208	0.804957	0.831275	15.4976	1.18939
10	13.0299	24.8625	21786.9	5.55067	0.977682	0.705845	0.721958	0.176138	0.872836	0.711389	16.045	1.2314
393	13.0299	25.3084	21901.7	3.90271	1.42112	0.714159	0.502533	0.364137	0.817009	0.716512	16.5913	1.27332
435	13.0299	26.3712	21690.5	5.71168	1.27624	0.669884	0.524889	0.223444	0.882717	0.706913	20.4543	1.56979
380	13.0299	17.2388	21491.9	33.3225	1.30814	0.905471	0.692182	0.0392569	0.972827	0.729803	165.331	12.6886
215	13.0299	25.8628	22132.3	210.453	3.88272	2.90508	0.748208	0.0184493	0.986196	0.735976	9943.49	763.127
22	14.3329	8.47169	21830.2	1.5297	0.698616	0.510969	0.731401	0.456702	0.665968	0.867464	2.28732	0.159585
60	14.3329	13.2989	21459.3	1.52609	0.955279	0.636834	0.666648	0.625966	0.582701	0.835463	3.88888	0.271325
4	14.3329	12.9433	21287.5	1.26373	1.15328	0.705068	0.611357	0.912601	0.442075	0.891258	4.30439	0.300314
311	14.3329	13.3631	21465	1.47248	0.964152	0.733169	0.760429	0.65478	0.502086	0.880594	4.36002	0.304196
344	14.3329	13.8001	20952.3	1.7159	1.04302	0.626465	0.600624	0.607858	0.634906	0.82826	4.69646	0.32767
238	14.3329	13.5506	22085.5	2.50085	0.982047	0.577683	0.588243	0.392685	0.769006	0.840393	5.9429	0.414632
26	14.3329	15.1433	22299.8	1.56158	1.02761	0.886994	0.86316	0.65806	0.431989	0.851338	5.96214	0.415975
44	14.3329	16.4763	21189.3	1.64804	1.19559	0.729834	0.610439	0.72546	0.557151	0.747374	6.02369	0.420269
60	14.3329	18.1599	22164.8	1.33594	1.2921	0.881638	0.682331	0.967183	0.340062	0.822107	6.37472	0.44476
146	14.3329	18.6534	21974.6	1.97614	1.13284	0.71101	0.627634	0.57326	0.640202	0.822277	6.6673	0.465174
398	14.3329	17.7441	21793.6	2.01797	1.12527	0.7235	0.642959	0.557624	0.64147	0.844864	6.88172	0.480134
413	14.3329	19.5401	21884.3	1.8503	1.18538	0.756677	0.638341	0.640642	0.591052	0.843641	6.95185	0.485026
21	14.3329	20.0773	22295.1	1.5437	1.37962	0.867937	0.629111	0.893714	0.437754	0.895078	7.74282	0.540212
36	14.3329	19.758	22069.9	1.7073	1.16913	0.992529	0.848943	0.684786	0.418656	0.894665	8.29862	0.57899
335	14.3329	23.14	21095.3	1.74793	1.15546	1.04608	0.905334	0.661046	0.401533	0.85203	8.84983	0.617447
222	14.3329	21.0607	21911.4	1.50051	1.22836	1.19174	0.970189	0.818626	0.205778	0.93308	9.20101	0.641949
165	14.3329	25.5278	21574.4	2.33056	1.24834	0.800751	0.641452	0.53564	0.656412	0.693116	9.75839	0.680837
30	14.3329	26.0157	22068.6	2.71646	0.981499	0.887618	0.904349	0.361315	0.673245	0.708569	9.91308	0.69163
13	14.3329	22.5968	21352.6	1.6442	1.20736	1.19824	0.992443	0.734314	0.271235	0.923442	9.96377	0.695166
187	14.3329	26.0611	22287.3	2.08307	1.08924	1.05304	0.966774	0.5229	0.494474	0.819804	10.0083	0.698273
38	14.3329	21.6441	22149.6	2.38712	1.48934	0.674551	0.452919	0.623907	0.717421	0.788855	10.0455	0.70087
118	14.3329	25.9416	21982.4	2.47887	1.5837	0.615235	0.388478	0.638882	0.751808	0.77475	10.1171	0.705865
200	14.3329	26.6183	22254.5	2.0932	1.22803	0.942795	0.767729	0.586675	0.549593	0.818086	10.1514	0.708258
28	14.3329	24.399	22037.3	2.14475	1.25758	0.908633	0.722528	0.58635	0.576346	0.86753	10.2657	0.716232
173	14.3329	16.3009	21758.2	3.43081	0.919573	0.787833	0.856738	0.268034	0.770365	0.801166	10.4113	0.726392
321	14.3329	24.4352	20798.3	1.79736	1.33457	1.03669	0.776792	0.742521	0.423216	0.8849	10.4163	0.726738
2	14.3329	25.232	21744.6	1.83006	1.43707	0.964044	0.670841	0.785256	0.473218	0.842068	10.6201	0.740958
333	14.3329	22.3674	22224.9	2.63789	1.05952	0.912831	0.861551	0.401654	0.653954	0.82565	10.6867	0.745607
414	14.3329	25.6154	21382.7	1.9675	1.63863	0.800398	0.488456	0.83285	0.59319	0.81427	10.8091	0.754145
286	14.3329	24.6209	23038.2	1.9057	1.31519	1.0381	0.789315	0.690135	0.455266	0.880249	10.8985	0.760384
448	14.3329	20.7981	22034.5	2.93707	1.08344	0.827152	0.763452	0.368884	0.718375	0.737497	11.0253	0.769232
123	14.3329	26.6922	21823.1	2.54762	1.11943	0.9356	0.835781	0.439402	0.632756	0.801177	11.1766	0.779787
431	14.3329	26.4467	21830	2.26095	1.28595	0.918599	0.714334	0.568765	0.593712	0.853281	11.1874	0.780541
400	14.3329	25.7676	21067.7	1.82247	1.59955	0.92102	0.575801	0.877681	0.49463	0.875802	11.2464	0.784655
40	14.3329	27.4577	21456.3	2.37303	1.34847	0.846176	0.627507	0.568249	0.64342	0.80524	11.3421	0.791334
396	14.3329	24.8882	22050	1.89312	1.40313	1.01992	0.726887	0.741176	0.461249	0.890913	11.3483	0.791764
246	14.3329	25.8834	22541.5	1.8271	1.48847	1.00196	0.673149	0.814659	0.451613	0.880486	11.4141	0.796356
62	14.3329	24.8246	21370.3	2.08547	1.22137	1.07364	0.879049	0.585655	0.48518	0.893352	11.4551	0.799212
230	14.3329	25.4792	22374.2	2.40455	1.20864	0.942224	0.779571	0.502649	0.608149	0.783219	11.4703	0.800275
281	14.3329	25.2115	21144.1	1.85908	1.32704	1.12654	0.848917	0.713812	0.394033	0.848208	11.6417	0.812237
331	14.3329	25.6868	20588.2	2.61296	1.3922	0.765117	0.549574	0.532805	0.707184	0.777663	11.6587	0.813423
250	14.3329	25.3136	21493.5	2.29846	1.31398	0.924433	0.703538	0.571678	0.597803	0.873927	11.6947	0.815931
349	14.3329	26.2181	22396.5	3.27955	1.16095	0.738443	0.636065	0.353998	0.774834	0.785954	11.777	0.821676
406	14.3329	26.2067	21504.8	2.35979	1.11431	1.07338	0.963272	0.472208	0.545135	0.811756	11.8229	0.824874
30	14.3329	25.7792	21939.5	1.78042	1.43895	1.10357	0.766928	0.808212	0.380159	0.887332	11.8429	0.826274
437	14.3329	26.077	22047.3	2.58947	1.36063	0.806723	0.592903	0.525447	0.688461	0.788045	11.906	0.830672
368	14.3329	25.6683	20853.9	2.65892	1.22943	0.869864	0.707536	0.462379	0.67285	0.763225	11.911	0.831023
360	14.3329	25.7898	23174.3	2.1852	1.17514	1.12298	0.955613	0.537774	0.486097	0.885272	12.0793	0.842767
215	14.3329	25.7757	22281	1.82421	1.60085	0.993144	0.620387	0.877556	0.455576	0.834841	12.1486	0.847598
101	14.3329	26.3071	22063.5	1.87509	1.28757	1.22357	0.950295	0.68667	0.347461	0.819634	12.374	0.863328
316	14.3329	27.1577	21951.1	2.47033	1.29222	0.944335	0.730784	0.523096	0.61773	0.810059	12.6272	0.880993
382	14.3329	26.4892	22151.9	2.8497	1.12471	0.952011	0.846449	0.394677	0.665926	0.826194	12.7812	0.891738
201	14.3329	25.7523	21628	3.6348	0.993889	0.845501	0.8507	0.273437	0.767387	0.788458	12.7944	0.892659
388	14.3329	25.4737	21740.5	3.72896	0.937603	0.883789	0.942604	0.251438	0.762993	0.762796	12.9433	0.903044
1	14.3329	27.1238	21427.5	3.54685	1.25777	0.705853	0.561195	0.354615	0.800992	0.603645	13.19	0.920261
426	14.3329	25.3208	22666.2	2.78014	1.27925	0.900189	0.703684	0.460139	0.676207	0.842034	13.4105	0.935642
300	14.3329	25.6571	22924.1	3.09025	1.81877	0.596397	0.327912	0.588553	0.807007	0.712466	14.0409	0.979628
410	14.3329	26.9843	21606.6	2.76708	1.13863	1.08132	0.949668	0.411491	0.60922	0.793928	14.2708	0.995662
141	14.3329	27.0824	21795.4	3.45455	1.07939	0.950745	0.88082	0.312453	0.724785	0.787489	14.8498	1.03606
271	14.3329	25.8446	22131.8	3.18881	1.33836	0.833977	0.623134	0.419705	0.738468	0.77929	14.9088	1.04018
345	14.3329	27.8787	21286.4	2.95741	1.8242	0.693785	0.380324	0.616822	0.765408	0.679553	15.6782	1.09386
354	14.3329	26.4762	21320.6	3.37884	1.4607	0.790263	0.541017	0.432308	0.766114	0.74291	16.3376	1.13987
44	14.3329	25.6987	21443.4	5.93951	1.12291	0.690595	0.615005	0.189058	0.883729	0.705622	19.2934	1.34609
46	14.3329	26.9319	21774	4.38671	1.37027	0.86332	0.630038	0.312368	0.803197	0.777853	21.7372	1.51659
291	14.3329	26.4187	21282.9	9.73352	1.50083	0.657497	0.43809	0.154191	0.93245	0.696242	40.2331	2.80704
117	14.3329	25.524	21750	8.29478	1.46171	1.0341	0.707463	0.17622	0.875331	0.785973	52.5192	3.66424
427	14.3329	27.3405	21477.2	30.5832	2.75267	1.36633	0.496364	0.0900059	0.955324	0.71216	481.817	33.6161
432	15.6359	8.07627	21791.9	1.11535	0.841452	0.550098	0.653749	0.754428	0.506794	0.858102	2.16257	0.138308
28	15.6359	16.5782	21014.1	1.61162	1.12661	0.641489	0.569396	0.699054	0.601962	0.80818	4.87883	0.312027
104	15.6359	15.805	21045.1	1.54693	1.05993	0.715379	0.674932	0.685184	0.537548	0.862071	4.91328	0.31423
12	15.6359	19.8774	21388.3	1.56994	1.19499	1.01462	0.849059	0.76117	0.353722	0.881646	7.97333	0.509936
35	15.6359	24.9411	21940.8	1.9113	1.18819	1.13391	0.95432	0.621667	0.406731	0.861134	10.7866	0.68986
227	15.6359	23.7366	22270.3	3.20527	1.41012	0.585746	0.415388	0.439937	0.817255	0.63752	11.0896	0.709242
152	15.6359	29.5307	21115.4	2.54822	1.41288	0.755797	0.534932	0.554458	0.703402	0.722025	11.3982	0.728978
70	15.6359	28.7873	22282.3	2.26468	1.3022	0.928278	0.712855	0.575003	0.590106	0.7699	11.467	0.733375
190	15.6359	26.5863	22303.4	2.60518	1.11703	0.960498	0.859867	0.428774	0.631311	0.714602	11.7081	0.748797
377	15.6359	28.322	21457.6	1.99783	1.42001	1.00665	0.708901	0.710777	0.496129	0.820915	11.9624	0.765059
235	15.6359	26.6817	22736.1	2.15407	1.23655	1.07605	0.870202	0.574053	0.500458	0.804915	12.0059	0.767839
269	15.6359	27.2684	22519.9	1.97756	1.41488	1.02488	0.724361	0.715466	0.481744	0.852248	12.0119	0.768225
146	15.6359	27.3306	22294.2	2.44683	1.21863	0.964197	0.791213	0.498045	0.605941	0.833239	12.0429	0.770208
103	15.6359	28.4308	20698.8	1.87293	1.43409	1.07807	0.751748	0.765692	0.424393	0.781928	12.1293	0.775731
415	15.6359	29.2768	21903.2	2.36308	1.35884	0.908896	0.668876	0.575029	0.615377	0.805762	12.225	0.781854
113	15.6359	28.6901	22242.3	2.51737	1.4616	0.799951	0.547311	0.580608	0.682227	0.788217	12.329	0.788504
73	15.6359	27.7115	22339.2	2.81475	1.11783	0.943875	0.844384	0.397132	0.664669	0.78343	12.4399	0.795598
447	15.6359	29.0522	21209.1	2.03364	1.41545	1.03708	0.732686	0.69602	0.490036	0.778465	12.5046	0.799734
327	15.6359	28.7317	21590.9	2.86919	1.21247	0.859366	0.708774	0.422583	0.700485	0.816195	12.5226	0.800888
41	15.6359	28.2593	22248.5	2.18876	1.2249	1.12838	0.921198	0.559633	0.484467	0.853364	12.6719	0.810435
328	15.6359	27.9617	22245.7	2.30601	1.31575	0.998929	0.759207	0.570575	0.566815	0.786028	12.6958	0.811962
177	15.6359	26.7498	21670.8	1.99057	1.51666	1.00412	0.662063	0.761919	0.495562	0.888446	12.6981	0.812113
218	15.6359	26.9771	22500.4	2.40786	1.4872	0.847861	0.570107	0.617644	0.647877	0.826576	12.7178	0.813371
191	15.6359	28.0376	22489.9	2.32498	1.27795	1.02857	0.804862	0.549661	0.557599	0.825503	12.8013	0.818713
216	15.6359	26.9655	21965.7	1.81568	1.49492	1.13216	0.757338	0.823338	0.376455	0.905482	12.8723	0.823252
19	15.6359	27.0917	21797.4	2.57176	1.1832	1.01007	0.853673	0.460073	0.607248	0.851721	12.8744	0.823387
20	15.6359	27.3946	22892.2	1.97766	1.31358	1.18928	0.905375	0.66421	0.398641	0.875742	12.9414	0.827673
247	15.6359	29.8434	22938.7	2.95959	1.16437	0.900529	0.773408	0.393421	0.695725	0.768561	12.9989	0.831349
24	15.6359	26.214	21449.2	3.18381	1.13753	0.859514	0.755598	0.357285	0.730036	0.718319	13.0392	0.833926
371	15.6359	27.5789	21706.1	2.63517	1.29167	0.924418	0.715679	0.490165	0.649199	0.8263	13.18	0.84293
33	15.6359	27.8426	20054.8	2.53877	1.46247	0.943127	0.644884	0.576056	0.62851	0.699363	14.668	0.938096
264	15.6359	29.7357	22150.2	2.53365	1.41606	0.979061	0.691396	0.558904	0.613576	0.746318	14.7139	0.941031
341	15.6359	27.6908	21522.2	4.53629	1.22183	0.777582	0.636408	0.269346	0.828586	0.689675	18.0529	1.15458
132	15.6359	23.909	22298	5.45309	1.15756	0.731382	0.631832	0.212276	0.865877	0.709536	19.3383	1.23678
320	15.6359	20.1808	19888.1	4.6367	1.15436	0.868983	0.752784	0.248961	0.812586	0.817936	19.4827	1.24602
359	15.6359	30.046	21627.2	7.03893	1.27221	0.765146	0.601431	0.180739	0.891298	0.751998	28.7011	1.83558
301	15.6359	28.6296	21986.3	16.1028	1.1853	0.719106	0.606686	0.0736083	0.955343	0.731464	57.4926	3.67696
325	15.6359	28.3436	21562.5	16.7016	1.38629	0.800086	0.577144	0.0830033	0.952095	0.732366	77.5953	4.96263
99	15.6359	29.2979	21172.9	17.6662	2.65515	1.15805	0.436151	0.150295	0.934449	0.728839	227.535	14.5521
389	16.9389	7.91799	20735.5	1.28672	0.685356	0.520566	0.759556	0.532639	0.595431	0.874681	1.92293	0.113521
26	16.9389	8.29989	20533.2	1.41485	0.685344	0.52021	0.75905	0.484394	0.632321	0.862641	2.11294	0.124739
105	16.9389	16.18	21872.8	2.33066	1.06253	0.63177	0.594589	0.455894	0.72893	0.745128	6.55343	0.386886
154	16.9389	17.4738	22128.4	2.22782	1.11371	0.649444	0.583135	0.499912	0.708484	0.776581	6.74967	0.398471
224	16.9389	20.4079	22553.1	1.8479	1.27468	0.777501	0.60996	0.689799	0.57925	0.834053	7.67127	0.452879
22	16.9389	19.0401	22330.1	2.88156	1.04846	0.715183	0.682128	0.363851	0.751807	0.731969	9.05076	0.534317
403	16.9389	24.6995	22127.6	2.8406	1.03037	0.877109	0.851256	0.362729	0.691225	0.765801	10.7534	0.634835
178	16.9389	26.8599	22018.6	3.19915	0.993035	0.830916	0.836744	0.310406	0.74027	0.748961	11.0572	0.652769
86	16.9389	25.859	21152.6	2.95464	1.07388	0.845523	0.787356	0.363454	0.713832	0.673909	11.2376	0.663418
289	16.9389	27.0056	22271.6	2.57439	1.1812	0.905393	0.766503	0.458828	0.648307	0.775601	11.5325	0.680828
183	16.9389	28.6533	21959.2	2.48923	1.16149	0.955256	0.822443	0.466604	0.616244	0.724548	11.5688	0.682969
138	16.9389	31.1868	21103.2	3.90252	1.0239	0.710419	0.693835	0.262369	0.817959	0.669047	11.8907	0.701974
2	16.9389	28.8708	22374.8	2.36733	1.30853	1.00836	0.770609	0.552744	0.574051	0.821334	13.0842	0.772435
358	16.9389	26.4112	21176.3	2.97073	1.12178	0.939865	0.837833	0.377611	0.683625	0.764307	13.1197	0.774531
188	16.9389	24.848	22539.6	2.30771	1.32374	1.03496	0.781843	0.573616	0.551522	0.813488	13.2433	0.781826
348	16.9389	29.1718	21103.2	2.46813	1.21624	1.05484	0.867293	0.492777	0.572618	0.796063	13.2636	0.783024
151	16.9389	31.9081	21934	2.48203	1.65759	0.779792	0.470437	0.667836	0.685825	0.724056	13.4385	0.79335
443	16.9389	31.65	20374.2	1.92404	1.70773	0.983442	0.575876	0.887578	0.488865	0.793623	13.5354	0.79907
385	16.9389	20.4453	21662.5	2.86106	1.52795	0.739773	0.484161	0.53405	0.741434	0.676036	13.5464	0.79972
101	16.9389	29.216	22031.2	2.23574	1.38457	1.06148	0.766645	0.61929	0.525224	0.846093	13.7638	0.812553
213	16.9389	28.3769	21358	2.28476	1.27047	1.14312	0.89976	0.556064	0.499676	0.886907	13.8991	0.82054
283	16.9389	28.815	22408.8	3.32316	1.16262	0.863411	0.742642	0.349854	0.740184	0.768849	13.9732	0.824917
32	16.9389	29.7161	21381.5	1.65254	1.56407	1.30674	0.835475	0.946466	0.209252	0.840308	14.1477	0.835217
161	16.9389	28.6321	23214.6	2.51592	1.37923	0.978305	0.709314	0.548199	0.611154	0.84412	14.2199	0.83948
374	16.9389	28.0453	22246.5	2.41044	1.33579	1.0587	0.792563	0.554166	0.560788	0.875327	14.2789	0.842963
145	16.9389	29.1718	21898.5	2.22909	1.36192	1.12959	0.82941	0.610977	0.49325	0.866964	14.3645	0.84802
39	16.9389	30.6122	23534.9	2.74942	1.33919	0.95161	0.710585	0.487081	0.653887	0.816502	14.6768	0.866455
82	16.9389	29.3587	22529.4	2.75837	1.58682	0.803341	0.506257	0.575277	0.708762	0.773377	14.7289	0.869528
387	16.9389	28.8122	21601.3	2.07393	1.62831	1.06168	0.652013	0.785131	0.488084	0.887919	15.0181	0.8866
138	16.9389	28.7094	22421.1	2.02008	1.56872	1.13267	0.722036	0.776562	0.439294	0.894194	15.0351	0.887607
366	16.9389	29.94	22199.8	2.9008	1.26582	0.991058	0.782935	0.43637	0.658351	0.808324	15.2433	0.899899
9	16.9389	26.5999	22514	2.84676	1.24816	1.03851	0.832034	0.438448	0.635196	0.820248	15.4568	0.9125
48	16.9389	29.031	22782.6	1.97187	1.55845	1.21024	0.776569	0.79034	0.386246	0.894858	15.5788	0.919702
16	16.9389	30.5963	20261.3	2.49497	1.32885	1.12695	0.848065	0.532612	0.54831	0.689762	15.6508	0.923954
434	16.9389	26.972	20700.3	3.54698	1.25527	0.865756	0.689696	0.353899	0.755917	0.779477	16.1466	0.953222
429	16.9389	31.4819	21953.6	4.24065	1.17833	0.777488	0.659821	0.277866	0.816658	0.726152	16.2736	0.960721
94	16.9389	31.8896	22876.2	5.43559	2.01465	0.711923	0.353373	0.37064	0.869026	0.6995	32.6564	1.92789
136	18.2419	8.31697	21959.5	1.43913	0.724712	0.51544	0.711234	0.503577	0.641839	0.858827	2.25181	0.123442
58	18.2419	11.0717	23037.4	1.21115	1.16102	0.573941	0.494341	0.958608	0.52612	0.903796	3.3806	0.185321
339	18.2419	21.092	21256.2	1.5585	1.1997	1.18683	0.98927	0.769778	0.238482	0.936374	9.2952	0.509552
98	18.2419	23.3365	22531.7	2.25397	1.35824	0.796556	0.58646	0.6026	0.646599	0.823835	10.2148	0.559965
7	18.2419	25.1531	20794.9	4.19984	1.13126	0.620013	0.548074	0.269357	0.852372	0.665374	12.3391	0.676414
367	18.2419	28.2873	21286.1	2.62428	1.76645	0.695624	0.393798	0.673118	0.734928	0.75707	13.5075	0.740466
210	18.2419	24.4628	22633.9	3.31441	1.19108	0.822418	0.690481	0.359364	0.751866	0.763701	13.5997	0.745518
229	18.2419	23.0873	22281.6	2.42107	1.89084	0.729849	0.385991	0.780993	0.698543	0.766411	13.9954	0.767209
372	18.2419	32.017	21661.8	2.5955	1.22569	1.05179	0.858115	0.472238	0.594766	0.700809	14.0158	0.768331
6	18.2419	31.0553	22434.8	2.25563	1.5187	1.0025	0.660102	0.673293	0.555558	0.82424	14.3851	0.788573
45	18.2419	29.9974	22449.8	1.87853	1.585	1.16547	0.735308	0.843745	0.379587	0.86934	14.5357	0.796832
251	18.2419	31.5046	20865	2.77857	1.32041	0.951103	0.720308	0.475213	0.657701	0.785604	14.6166	0.801265
6	18.2419	27.9947	21723.4	2.19183	1.59477	1.00308	0.628979	0.727598	0.542356	0.871691	14.6869	0.805118
351	18.2419	31.4151	20998	2.0367	1.53435	1.13705	0.741064	0.753354	0.441717	0.852904	14.8841	0.815929
219	18.2419	27.9313	22269.3	2.84946	1.25668	0.993326	0.790439	0.441023	0.651398	0.767305	14.8993	0.816763
45	18.2419	29.4883	21221.6	2.10767	1.43963	1.19423	0.829534	0.683045	0.433391	0.897979	15.1785	0.83207
455	18.2419	29.9759	21397.7	2.07978	1.58014	1.1027	0.697854	0.759759	0.469799	0.871667	15.1796	0.832128
436	18.2419	31.1104	22111.1	2.43857	1.32246	1.15577	0.873951	0.54231	0.526047	0.879532	15.6126	0.855866
386	18.2419	32.4411	21574.1	2.63619	1.3822	1.0328	0.747216	0.524317	0.608222	0.751861	15.7634	0.864131
18	18.2419	32.2851	21214.9	3.7048	1.26104	0.813847	0.645379	0.34038	0.780326	0.721976	15.9266	0.873078
441	18.2419	29.3928	21171.4	2.62475	1.6764	0.925818	0.552265	0.638691	0.647274	0.776087	17.064	0.935427
29	18.2419	35.1205	20920	3.76971	1.31923	0.884815	0.670704	0.349956	0.765283	0.628391	18.432	1.01042
9	18.2419	32.0936	21978.6	7.94141	0.983106	0.860423	0.875209	0.123795	0.891654	0.74204	28.1383	1.54251
15	18.2419	34.7317	21761.6	10.7825	1.81287	0.704846	0.388801	0.168131	0.93463	0.711916	57.7121	3.16371
155	18.2419	32.0966	22371.6	26.1719	1.86373	1.08023	0.579604	0.0712112	0.958726	0.675411	220.711	12.0991
52	19.5449	10.8735	22709.8	1.29148	0.905788	0.670353	0.740077	0.701356	0.480943	0.867433	3.28478	0.168063
204	19.5449	14.0815	22278.9	1.76136	0.847911	0.730458	0.861479	0.481395	0.585288	0.800325	4.56964	0.233802
397	19.5449	21.3149	21252.5	1.85658	1.12762	1.1019	0.977191	0.607365	0.406489	0.922973	9.66285	0.494392
442	19.5449	26.3994	21583.3	2.48819	1.15226	1.06103	0.92083	0.463091	0.573572	0.821737	12.7423	0.651951
100	19.5449	28.0798	21422.3	1.73843	1.55891	1.13478	0.727931	0.896735	0.347239	0.872595	12.8818	0.65909
202	19.5449	32.8647	21546	2.15738	1.59272	1.10748	0.69534	0.738263	0.486656	0.799498	15.9401	0.815563
150	19.5449	32.0898	21632	2.7885	1.24204	1.10261	0.887745	0.445414	0.604586	0.803975	15.9962	0.818435
248	19.5449	33.0469	22908.6	2.33957	1.4249	1.18748	0.833376	0.609046	0.492436	0.827437	16.582	0.848403
123	19.5449	35.6965	22323.5	2.30306	1.76005	0.985545	0.559954	0.76422	0.572072	0.755631	16.7338	0.856172
115	19.5449	30.5846	22214.2	3.32396	1.48536	0.810108	0.545393	0.446866	0.756282	0.716552	16.7541	0.857209
233	19.5449	34.7449	21899.2	2.36086	1.77254	0.966166	0.545074	0.750804	0.590756	0.812806	16.9358	0.866509
200	19.5449	33.2056	21461.7	2.67293	1.41794	1.09641	0.773246	0.530481	0.589808	0.847197	17.4063	0.890582
419	19.5449	34.3107	21709.3	3.03792	1.44671	0.97371	0.673053	0.476217	0.679481	0.80195	17.9257	0.917153
89	19.5449	36.0701	21807.9	4.35374	1.67743	0.6994	0.416947	0.385285	0.839357	0.58646	21.3955	1.09468
193	19.5449	32.2871	22437.4	4.28338	1.73566	0.798148	0.459852	0.405208	0.813664	0.682155	24.8556	1.27172
241	19.5449	36.0527	22051.9	5.62222	1.7991	0.741165	0.411964	0.319998	0.868172	0.682175	31.4027	1.60669
61	19.5449	34.7096	22473.1	4.87265	3.64185	0.686789	0.188582	0.747408	0.859052	0.690921	51.0505	2.61196
390	19.5449	23.409	21520	8.57291	1.67949	0.937275	0.55807	0.195907	0.89067	0.700217	56.5279	2.8922
71	20.8479	15.7643	22307.1	2.17328	1.01154	0.715725	0.70756	0.465444	0.670671	0.854476	6.59073	0.316134
433	20.8479	27.7782	21747.9	1.93301	1.88741	0.833896	0.441821	0.976408	0.568602	0.723958	12.7438	0.611277
394	20.8479	30.7453	21611.1	2.33528	1.40822	1.0235	0.726805	0.603018	0.561724	0.817735	14.0989	0.676276
232	20.8479	36.4722	22232.4	2.16407	1.48875	1.15949	0.778833	0.687941	0.464209	0.79196	15.6477	0.750564
137	20.8479	32.3264	22773.9	2.04801	1.52867	1.2884	0.84282	0.746418	0.370904	0.907031	16.896	0.810443
312	20.8479	33.2282	22473.1	2.62439	1.63736	0.953239	0.582181	0.623901	0.636777	0.758227	17.1579	0.823001
69	20.8479	35.0204	23204.2	2.44474	1.66511	1.06502	0.639607	0.681101	0.564363	0.848014	18.1603	0.871085
118	20.8479	33.6528	22521.1	2.38224	1.53507	1.24423	0.810534	0.644381	0.477707	0.829046	19.0591	0.914197
336	20.8479	37.7035	22121.2	5.30133	1.09519	0.890335	0.812953	0.206587	0.832054	0.753307	21.6528	1.03861
41	20.8479	39.0553	21736.2	4.59189	1.34015	1.00072	0.746725	0.291851	0.782067	0.70858	25.7957	1.23733
134	20.8479	37.1483	22497.2	4.26809	1.57993	0.921443	0.58322	0.370172	0.784109	0.662946	26.0272	1.24843
205	20.8479	36.882	22382.5	6.82486	1.17557	0.930075	0.79117	0.172248	0.863723	0.668019	31.2571	1.49929
384	20.8479	36.4949	21792.3	7.23882	1.36535	1.01455	0.743073	0.188615	0.859846	0.758398	42.0025	2.01471
204	22.1509	37.6372	22603	2.89592	1.29915	0.887187	0.682897	0.448615	0.693642	0.724959	13.9814	0.631187
111	22.1509	29.2768	22022.1	2.74516	1.29718	0.947412	0.730364	0.472533	0.654879	0.816948	14.1317	0.637975
79	22.1509	31.753	22373.9	2.69791	1.47305	0.852165	0.578503	0.545997	0.684139	0.741657	14.1859	0.640422
223	22.1509	30.7194	22181.1	2.42477	1.69131	0.865897	0.511969	0.697512	0.642896	0.776026	14.8747	0.671519
50	22.1509	36.853	22443.2	2.76732	1.35109	1.12682	0.834007	0.488231	0.592812	0.799641	17.6477	0.796702
117	22.1509	37.8095	21555.4	3.23931	1.79472	0.756345	0.421428	0.554043	0.766511	0.741136	18.4186	0.831508
174	22.1509	36.2217	21677.6	2.90225	1.47271	1.07865	0.732424	0.507439	0.628339	0.773768	19.3118	0.871829
181	22.1509	37.0123	22573.4	3.00598	1.46994	1.08763	0.739915	0.489004	0.638178	0.761059	20.1305	0.908788
184	22.1509	38.0844	22513.5	3.19956	2.36778	0.742746	0.313689	0.740032	0.76786		23.5701	1.06407
126	22.1509	38.0596	22252.4	3.3295	1.91247	0.900137	0.470667	0.574401	0.729648	0.738024	24.0088	1.08387
234	22.1509	41.0927	22667.7	3.54625	2.03967	0.805667	0.394998	0.575163	0.772812	0.697353	24.4104	1.102
128	22.1509	36.7671	22258.2	21.9155	2.5086	1.7625	0.702583	0.114467	0.919578	0.766645	405.881	18.3235
175	23.4539	15.4271	22138.2	5.81354	1.06775	0.588778	0.551421	0.183666	0.898723	0.750789	15.3091	0.652732
310	23.4539	33.387	23087.6	1.86534	1.79195	1.20543	0.672691	0.960657	0.353774	0.857349	16.8777	0.71961
53	23.4539	33.9196	21964.2	2.70239	1.84868	0.815292	0.441014	0.68409	0.698307	0.762895	17.0612	0.727437
186	23.4539	32.0208	22302.9	2.06557	1.80146	1.10053	0.610912	0.872137	0.467201	0.817043	17.1536	0.731376
392	23.4539	34.1238	21916.8	2.00392	1.82982	1.14556	0.626048	0.913124	0.428341	0.880642	17.5952	0.750203
420	23.4539	42.2105	22388.2	2.64297	1.56973	1.11167	0.708192	0.593926	0.579386	0.765096	19.3189	0.823699
10	23.4539	39.1116	22436.7	3.07647	1.57561	1.05396	0.668923	0.51215	0.657411	0.799008	21.4001	0.912435
65	24.7569	27.7149	21844.4	2.11929	1.33356	0.971646	0.728611	0.629247	0.541524	0.754437	11.5027	0.464627
55	24.7569	36.4641	22356.2	2.44487	1.3379	1.16625	0.871698	0.547229	0.522982	0.774612	15.9793	0.645451
405	24.7569	31.5958	20779.6	2.86724	1.263	1.08949	0.862619	0.440493	0.620022	0.76107	16.5264	0.667548
83	24.7569	42.468	23767.5	2.23492	2.00513	1.09714	0.547167	0.897182	0.509092	0.783975	20.5947	0.831877
399	24.7569	39.7431	22244.9	6.2841	2.01394	1.09959	0.545989	0.320482	0.82502		58.2921	2.35458
190	24.7569	40.181	22359.3	7.62417	1.87136	1.14162	0.610049	0.24545	0.850263	0.75744	68.2274	2.7559
370	26.0599	20.139	21365.8	2.43002	1.15655	0.681934	0.58963	0.475941	0.719371	0.753348	8.02795	0.308058
12	26.0599	40.8759	21492	4.27974	1.26201	1.17043	0.927436	0.294879	0.726518	0.643695	26.4797	1.01611
102	26.0599	37.7278	21855.9	6.22692	1.22849	0.845615	0.688336	0.197287	0.8642	0.668491	27.0961	1.03976
152	26.0599	43.5068	23015.5	6.97304	1.3365	0.916663	0.68587	0.191666	0.868542	0.680938	35.784	1.37314
212	26.0599	43.7079	21264.4	6.21751	1.36863	1.01135	0.738947	0.220126	0.837339	0.721849	36.0489	1.38331
224	26.0599	37.0834	20897.2	6.59987	1.22891	1.11934	0.910843	0.186202	0.8304	0.658379	38.0281	1.45926
162	26.0599	42.0827	22160.3	13.6316	1.93301	1.38286	0.715391	0.141804	0.898555	0.714742	152.633	5.857
185	27.3629	46.1106	23147.6	3.32038	1.73553	1.05429	0.60747	0.522692	0.68248	0.714428	25.4488	0.930049
34	27.3629	44.3972	22798.7	3.08884	1.59969	1.2969	0.810718	0.517894	0.580134	0.749908	26.8428	0.980993
169	27.3629	44.7369	22038.4	5.16925	1.29223	1.13771	0.88043	0.249984	0.779907	0.604131	31.8338	1.16339
84	27.3629	39.8669	23305.2	7.55904	1.36808	0.831412	0.60772	0.180987	0.890011	0.678769	36.0151	1.3162
61	28.6659	27.7004	20847.1	2.48247	1.05819	0.951023	0.898728	0.426265	0.616904	0.777515	10.4647	0.365057
178	28.6659	28.5016	22229.5	2.12571	1.36373	1.09606	0.803722	0.641542	0.484379	0.860478	13.3092	0.464289
125	28.6659	34.4951	22853	2.80735	1.21313	1.15919	0.955535	0.432125	0.58709	0.778228	16.5366	0.576873
402	28.6659	43.7436	21100.6	2.83962	1.52273	1.06718	0.700832	0.536244	0.624183	0.774812	19.329	0.674288
304	28.6659	43.9799	22284.3	2.59005	1.83862	1.21656	0.66167	0.709879	0.530295	0.785969	24.2674	0.846563
231	28.6659	47.194	19512.5	4.17203	2.01744	0.693934	0.343968	0.483563	0.83367	0.605499	24.4655	0.853473
236	29.9689	19.398	22188.5	1.55546	1.36701	0.762073	0.557476	0.878845	0.510066	0.859337	6.78758	0.226488
361	29.9689	27.8756	21729.3	2.07993	1.45412	0.941357	0.647374	0.699116	0.54741	0.8352	11.9259	0.397944
373	29.9689	31.8951	20533.3	3.39169	1.47718	0.763978	0.517188	0.435529	0.77475	0.722307	16.0331	0.534993
164	29.9689	33.3223	21544.9	2.8632	1.196	1.12242	0.938475	0.417715	0.607985	0.746226	16.1001	0.537226
31	29.9689	35.4563	22059.4	2.22288	1.65157	1.17341	0.710481	0.742986	0.472123	0.826694	18.0446	0.602112
116	29.9689	49.4217	21722.7	2.72233	1.59233	1.33498	0.838385	0.584912	0.509618	0.743983	24.2403	0.808848
309	29.9689	48.1999	22540.5	3.08241	1.79129	1.10991	0.619613	0.581134	0.639922	0.694321	25.6703	0.856567
66	29.9689	46.202	22519.7	3.36275	1.457	1.32011	0.906044	0.433277	0.607432	0.799226	27.0927	0.904028
106	29.9689	45.1755	23003.7	2.71309	2.24722	1.18989	0.529493	0.828288	0.561427	0.748236	30.388	1.01399
262	31.2718	21.8351	21922.3	2.60935	1.55777	0.563233	0.361563	0.596997	0.784148	0.690485	9.58988	0.306662
122	31.2718	43.2997	21884.1	2.26558	1.57763	1.42459	0.902994	0.696346	0.371204	0.81727	21.3286	0.682039
242	31.2718	52.8661	22319.2	2.93045	1.74647	1.14999	0.658463	0.595973	0.607574	0.692859	24.6534	0.788358
135	31.2718	48.7904	22968.4	3.24387	1.61008	1.19166	0.740124	0.496347	0.632642	0.746355	26.0708	0.833681
106	31.2718	44.0116	23253	5.04895	1.41739	1.09069	0.769508	0.280729	0.783977	0.801903	32.6948	1.0455
95	31.2718	50.4126	22588	4.87088	1.62534	1.10373	0.679075	0.333686	0.773402		36.602	1.17045
104	32.5748	44.4556	22644.2	4.93923	1.71062	0.853606	0.499005	0.346333	0.827178	0.691087	30.2105	0.927417
71	32.5748	51.2552	22944.4	5.53373	1.40187	0.948994	0.676951	0.253331	0.828508	0.648604	30.8373	0.946661
409	32.5748	54.3692	21494.4	9.02278	3.36267	0.975669	0.290147	0.372687	0.891866	0.548254	123.998	3.80657
51	33.8778	27.1931	22184.1	3.22682	1.2356	0.850975	0.688716	0.382915	0.736281	0.744582	14.2121	0.419509
244	33.8778	41.2441	22600.5	2.21219	1.82615	1.30928	0.71696	0.825494	0.408154	0.867198	22.1554	0.653979
13	33.8778	48.4102	22355.3	3.56379	1.91067	0.893584	0.467682	0.536132	0.749261	0.692788	25.4871	0.752325
39	33.8778	28.8924	22120.6	3.81104	2.27129	0.708856	0.312094	0.595978	0.813999	0.671643	25.7018	0.75866
308	33.8778	49.7701	22161.4	3.77739	2.37313	0.820299	0.345662	0.628245	0.78284	0.62903	30.8016	0.909196
324	33.8778	55.2221	22760.3	7.61749	1.81275	0.814127	0.449112	0.237972	0.893124	0.659958	47.0902	1.39
294	33.8778	48.2608	22285.7	4.93533	2.9201	0.884402	0.302867	0.591672	0.820802	0.674073	53.3891	1.57593
189	35.1808	24.7369	22102.3	1.75681	1.47307	0.910374	0.618011	0.838491	0.481803	0.846552	9.86862	0.280511
192	35.1808	46.3752	22648.3	4.04725	1.62356	0.90445	0.557076	0.401153	0.776527	0.637612	24.8944	0.707614
165	35.1808	41.2789	22209.1	3.83711	1.5208	1.0872	0.714887	0.396339	0.716662	0.619003	26.575	0.755384
236	35.1808	50.6999	22464.9	17.0879	1.80069	1.35429	0.752099	0.105378	0.920745	0.659524	174.554	4.96161
48	36.4838	54.2506	23007.1	3.32812	1.90232	1.16811	0.614047	0.57159	0.649017	0.695752	30.9782	0.849094
63	36.4838	62.0224	22864.3	8.03738	1.18767	1.07877	0.908309	0.147768	0.865781	0.697572	43.1346	1.18229
297	36.4838	58.5418	22931	11.3221	1.21275	1.01366	0.835832	0.107114	0.910471	0.691296	58.3016	1.59801
277	37.7868	55.2502	22680.3	2.58207	2.24609	1.46643	0.652881	0.869881	0.432071	0.777786	35.6241	0.942766
46	37.7868	65.2224	22176.6	4.68797	2.28297	1.01742	0.445655	0.486985	0.782973	0.614418	45.6112	1.20707
163	39.0898	43.4812	23219.8	3.0473	1.51653	1.22267	0.806228	0.497663	0.59877	0.789229	23.668	0.605477
155	39.0898	50.8315	22421.7	3.1111	1.7471	1.26673	0.725047	0.561569	0.592836	0.796532	28.8404	0.737799
121	39.0898	56.5258	23180.9	3.2177	1.8823	1.38196	0.734187	0.584983	0.570513	0.738164	35.0605	0.896921
275	39.0898	59.8471	22782.4	4.76376	1.70455	1.08669	0.637525	0.357817	0.771883	0.672978	36.9621	0.945568
158	39.0898	62.2456	22599.3	6.69376	2.07545	1.07406	0.517504	0.310058	0.839544	0.616777	62.5026	1.59895
42	40.3928	63.5775	22604	4.99178	1.59142	1.19205	0.749047	0.318808	0.761198	0.668167	39.6665	0.982018
302	40.3928	35.8148	21511	6.37161	1.63078	0.993685	0.609333	0.255944	0.844045	0.773109	43.2495	1.07072
82	40.3928	59.4815	22163.7	5.00354	1.86102	1.11433	0.598771	0.371942	0.777292	0.633564	43.4641	1.07604
67	40.3928	65.9622	22479.4	10.4035	2.50536	1.21675	0.48566	0.240819	0.883044	0.597499	132.844	3.2888
288	42.9988	38.6759	23012.4	3.28527	1.46804	1.22776	0.836325	0.446855	0.626284	0.832266	24.8033	0.576837
111	44.3018	64.0009	22483.6	3.99623	2.06197	1.09028	0.528757	0.515978	0.727173	0.772412	37.6321	0.849448
107	46.9078	66.502	23453.2	5.85366	1.69294	1.42178	0.83983	0.28921	0.757113	0.699124	59.0186	1.25818
243	48.2108	52.0228	22325.6	4.12394	1.6037	1.10931	0.691722	0.388874	0.731007	0.673117	30.731	0.637431
119	48.2108	52.3467	21852.5	6.33822	1.45499	1.1014	0.756977	0.229559	0.826229	0.72022	42.5463	0.882506
296	48.2108	72.2018	22558.4	4.45674	3.2236	1.20248	0.373022	0.72331	0.730189	0.65599	72.3642	1.501
140	50.8168	64.4441	22788.9	3.76013	2.28613	1.30288	0.569907	0.607991	0.653502	0.702924	46.9133	0.923186
293	52.1197	59.6973	22822.2	5.57554	1.58078	1.33189	0.842551	0.28352	0.76112	0.735554	49.1717	0.943437
305	52.1197	73.7754	22569.5	4.32827	2.57557	1.0852	0.421343	0.595057	0.749277	0.648487	50.6738	0.972257
67	52.1197	64.0114	22733	4.95811	2.02629	1.20898	0.596649	0.408681	0.756161	0.718358	50.8775	0.976165
110	53.4227	41.4705	22669.4	3.10317	1.97639	0.930851	0.470985	0.636895	0.700032	0.761988	23.9138	0.447633
121	54.7257	60.546	22193.6	4.34173	1.88824	1.08526	0.574746	0.434904	0.75004	0.666675	37.2685	0.681005
203	58.6347	95.7289	22752.2	9.73995	2.37521	1.32394	0.557399	0.243863	0.864071	0.589628	128.297	2.18807
93	58.6347	90.8158	22631.3	34.2736	6.03244	1.40397	0.232737	0.176008	0.959036	0.568963	1215.91	20.737
330	59.9377	77.6094	22453.8	4.16007	1.87891	1.83823	0.978347	0.451654	0.558126	0.58271	60.1857	1.00414
133	61.2407	84.9385	22841.4	3.99362	2.91131	1.3182	0.452787	0.728991	0.669922	0.684609	64.1987	1.0483
230	61.2407	87.756	22318.3	21.2357	1.97651	1.68417	0.852092	0.093075	0.920692	0.606415	296.101	4.83504
181	62.5437	97.5242	22747.6	5.94246	5.654	1.30119	0.230136	0.951459	0.781035	0.608934	183.126	2.92797
237	63.8467	53.7527	22321	2.97704	2.07879	1.13422	0.545617	0.698273	0.61901	0.760712	29.4023	0.460514
196	65.1497	90.3022	22644.7	4.61521	3.11451	1.40783	0.452023	0.674836	0.694959	0.634785	84.7658	1.30109
161	67.7557	32.2217	22280.7	2.18977	1.42808	1.22165	0.855453	0.652158	0.44211	0.84533	16.0025	0.236179
136	67.7557	72.3655	22630.2	4.02618	2.46939	1.19977	0.485857	0.613332	0.702008	0.743298	49.9653	0.737433
59	70.3617	117.529	22666.7	4.61953	2.97994	1.21904	0.409082	0.645076	0.736111	0.512237	70.2931	0.999025
62	71.6647	86.1762	22522.9	5.13713	2.19109	1.38977	0.63428	0.426521	0.729466	0.66302	65.5257	0.914338
128	71.6647	97.6915	22946.4	4.80695	2.50909	1.30404	0.519727	0.521972	0.728718	0.673829	65.8817	0.919306
131	71.6647	100.554	23169.3	6.92462	2.5556	1.41099	0.552117	0.36906	0.796236	0.644781	104.593	1.45947
314	72.9676	43.0102	22482.7	2.65041	1.96787	0.944031	0.479722	0.742477	0.643817	0.714473	20.6246	0.282654
84	72.9676	81.0328	22491.8	5.69272	1.7431	1.3059	0.749182	0.306198	0.770602	0.599857	54.28	0.743892
203	72.9676	109.302	22866.5	5.03576	2.49265	1.1217	0.45	0.49499	0.777254	0.59537	58.9781	0.808277
130	72.9676	93.6815	23331.2	4.89818	2.34605	1.60439	0.683871	0.478964	0.672451	0.743333	77.2274	1.05838
70	75.5736	92.8043	22829.4	3.51261	3.15828	1.60984	0.509722	0.899125	0.541696	0.769309	74.8089	0.989881
91	76.8766	96.4238	22417	7.15785	3.34088	1.04469	0.3127	0.466743	0.854049	0.578656	104.645	1.36121
153	78.1796	91.3192	22578.6	4.54561	2.12251	1.41613	0.667197	0.466936	0.688461	0.691127	57.2316	0.732053
20	78.1796	93.2498	22775.4	5.96583	1.82409	1.52421	0.835603	0.305755	0.74451	0.67245	69.4784	0.888703
162	78.1796	110.222	21633.6	7.82745	2.54016	1.63176	0.642386	0.32452	0.791533	0.614687	135.903	1.73834
72	78.1796	109.523	22846.8	14.6749	2.71336	1.4166	0.522082	0.184898	0.903468	0.595538	236.274	3.0222
153	78.1796	136.177	22795.5	37.6373	6.64239	2.10632	0.317103	0.176484	0.944036	0.506648	2205.75	28.2139
175	79.4826	15.3377	22726.4	1.33915	1.20999	0.843584	0.697184	0.903551	0.370059	0.901475	5.72567	0.0720368
217	80.7856	117.15	23182.8	4.40963	2.89724	1.60808	0.555037	0.657026	0.635326	0.586794	86.0562	1.06524
342	82.0886	115.818	22698.4	8.33541	3.05502	1.45329	0.475707	0.366511	0.825648	0.611616	155.018	1.88842
74	83.3916	119.883	22613.4	3.12204	2.44288	2.0978	0.858739	0.782465	0.328067	0.651494	67.0183	0.803657
143	85.9976	100.411	22589.8	4.11228	2.94701	1.44215	0.489361	0.716638	0.649305	0.617431	73.209	0.851291
206	88.6036	126.285	22626.6	9.727	2.40719	1.8158	0.754321	0.247476	0.813324	0.605162	178.093	2.00999
31	93.8155	126.877	22633.5	5.12229	2.6674	1.57128	0.58907	0.520742	0.693246	0.631802	89.9279	0.958561
199	97.7245	127.364	22654.2	4.13608	3.8041	1.67339	0.439892	0.919736	0.595416	0.653237	110.288	1.12856
112	97.7245	108.956	22673.1	7.69569	3.54829	1.43242	0.403694	0.461075	0.813867	0.583512	163.843	1.67658
168	99.0275	5.64593	22541.4	1.12857	0.509519	0.483904	0.949726	0.451473	0.571224	0.889608	1.16557	0.0117701
105	101.634	137.179	23668.9	5.57212	3.9012	1.4874	0.381268	0.700129	0.733063	0.642311	135.437	1.3326
169	102.936	81.5695	22471.6	3.16361	2.60249	1.39323	0.535344	0.822633	0.559609	0.756568	48.0489	0.466782
329	102.936	138.747	23024.8	6.77635	3.29829	1.43155	0.434027	0.486736	0.788743	0.64244	134.023	1.302
109	105.542	152.582	23322.2	14.901	3.02637	1.69155	0.558936	0.203098	0.886481	0.553949	319.529	3.02749
317	106.845	138.381	22762.7	6.75697	2.7856	1.75882	0.631397	0.412256	0.739703	0.663357	138.67	1.29785
5	106.845	140.612	23664.8	5.13913	3.84476	1.71305	0.445555	0.748135	0.666665	0.599313	141.781	1.32697
154	115.966	139.697	22693	5.50688	3.45906	1.56814	0.453343	0.628135	0.715239	0.669704	125.123	1.07896
166	115.966	151.023	23531.4	5.54489	3.3844	1.89484	0.559875	0.610364	0.658272	0.644616	148.948	1.28441
25	118.572	126.88	22836	5.087	2.39886	1.65113	0.688299	0.471567	0.675421	0.635531	84.3991	0.711794
109	119.875	123.994	22294.7	4.26836	2.71206	1.6851	0.621334	0.635388	0.605212	0.653506	81.7099	0.681624
93	121.178	159.369	22427.2	6.13507	5.11932	1.34671	0.263064	0.834434	0.780491	0.509374	177.171	1.46207
227	121.178	169.916	22857.2	7.31809	5.43133	1.10157	0.202817	0.742179	0.849474	0.532182	183.402	1.51349
313	122.481	155.326	22818.6	5.40483	3.52871	1.83438	0.519846	0.652881	0.660603	0.672354	146.547	1.19648
174	123.784	147.535	22475.2	8.04547	2.88914	1.70389	0.589756	0.359102	0.788218	0.659374	165.901	1.34024
168	126.39	166.113	22503.8	3.72873	3.56986	2.25548	0.631812	0.957393	0.395108	0.608463	125.76	0.99501
194	126.39	158.52	22518.9	8.79241	2.98236	1.64245	0.550723	0.339197	0.813197	0.575425	180.405	1.42736
130	128.996	21.1692	22214.6	1.40099	1.28358	1.09886	0.856088	0.916192	0.215659	0.897401	8.27728	0.0641668
279	128.996	147.802	23024.5	4.3625	3.62328	2.21569	0.611515	0.83055	0.492107	0.727381	146.701	1.13725
134	130.299	183.696	23410.1	8.83355	2.59636	1.70597	0.657063	0.29392	0.806876	0.564983	163.892	1.25781
221	131.602	173.018	23037	6.21892	3.92096	1.52701	0.389447	0.63049	0.754457	0.609547	155.969	1.18515
140	134.208	178.278	22889.1	8.60759	2.4377	2.00639	0.823065	0.283204	0.766905	0.575629	176.346	1.31397
68	138.117	168.11	23393.6	9.07297	2.56658	2.0473	0.797677	0.282882	0.774351	0.663049	199.699	1.44586
159	139.42	167.415	23007.6	11.791	3.41461	1.39975	0.409932	0.289595	0.881286	0.56613	236.064	1.69318
145	140.723	175.398	23406.9	9.30211	3.23216	1.9216	0.594525	0.347465	0.793423	0.637887	242.005	1.71972
250	140.723	192.097	22563.1	8.61645	3.60859	1.86565	0.517002	0.418802	0.783479	0.559207	242.987	1.7267
69	143.329	163.687	22757.4	8.82929	4.07381	1.17369	0.288107	0.461397	0.867068	0.590924	176.835	1.23377
86	144.632	151.803	23891.5	3.54997	2.92811	2.83864	0.969443	0.824827	0.200377	0.76649	123.598	0.854566
214	144.632	191.994	22499.5	7.59767	4.06137	1.60941	0.396272	0.534554	0.788171	0.480774	208.021	1.43827
34	147.238	181.327	22814.7	6.91545	3.25738	2.1303	0.653991	0.47103	0.69195	0.554498	201.01	1.36521
173	148.541	189.999	23238.1	6.97585	2.83024	2.00711	0.709166	0.405719	0.712278	0.597434	165.989	1.11746
220	149.844	169.268	24063.9	6.54751	3.02495	2.14948	0.710584	0.462	0.67171	0.674844	178.327	1.19008
102	151.147	175.912	23651.9	5.6699	3.42218	1.91479	0.559522	0.603571	0.662289	0.637994	155.628	1.02965
156	158.965	188.331	23281.4	5.64093	3.27568	2.30191	0.702727	0.580698	0.591928	0.64287	178.168	1.1208
15	158.965	188.547	22780.8	5.79266	4.09081	1.99715	0.488205	0.706206	0.655227	0.530883	198.237	1.24705
266	158.965	184.391	23190.7	12.6364	3.46589	1.75992	0.507783	0.274279	0.860726	0.511279	322.864	2.03104
124	160.268	166.691	23200.8	5.34956	3.46068	2.08559	0.602653	0.646909	0.610138	0.726029	161.732	1.00914
334	162.874	161.786	23162.9	5.86048	3.13193	1.85082	0.590952	0.534416	0.684186	0.680463	142.298	0.873668
112	162.874	190.189	23149.8	5.44899	4.23856	1.89927	0.448094	0.777862	0.651445	0.628931	183.743	1.12813
218	162.874	193.141	23119.1	7.03702	2.71915	2.30875	0.849073	0.386406	0.671913	0.643924	185.049	1.13615
90	162.874	229.675	22983.5	6.71826	5.28502	1.75906	0.332839	0.786666	0.738167	0.472456	261.622	1.60628
256	165.48	106.882	22898	5.55908	2.7071	1.40554	0.519206	0.486969	0.747163	0.622344	88.6012	0.535419
257	171.995	202.442	23397.6	7.45414	2.85224	2.28707	0.801851	0.382638	0.693182	0.63781	203.681	1.18423
228	173.298	193.367	23137.9	6.23328	3.63776	1.91149	0.525459	0.583603	0.693341	0.669576	181.556	1.04765
210	174.601	184.136	22165.3	5.45648	3.88721	2.15809	0.555175	0.712403	0.604491	0.545238	191.738	1.09815
299	174.601	202.292	23522.5	5.91382	3.85418	2.3758	0.616422	0.651724	0.598263	0.663367	226.828	1.29912
196	178.51	176.334	23353.8	6.10437	3.30842	2.08743	0.630945	0.541976	0.658043	0.656628	176.588	0.989234
322	182.419	211.078	23279.3	10.6441	3.95408	1.35271	0.342106	0.37148	0.872915	0.612496	238.479	1.30731
115	182.419	233.212	22965.5	11.7977	3.29556	1.93391	0.586824	0.279339	0.836077	0.529102	314.957	1.72656
96	183.722	175.215	22274.7	7.09051	5.31219	2.07688	0.390965	0.749197	0.70709	0.429984	327.681	1.78357
207	185.025	220.29	22940.7	4.9822	4.79505	2.43131	0.507046	0.962438	0.512	0.618158	243.301	1.31496
292	185.025	209.603	23469.7	5.80661	4.81735	2.10089	0.436109	0.829632	0.638191	0.663856	246.162	1.33043
50	187.631	247.297	23650.7	9.96521	3.17824	1.93118	0.607624	0.318934	0.806208	0.534329	256.203	1.36546
97	188.934	241.21	22532.6	5.51901	2.44911	1.52798	0.62389	0.443759	0.723143	0.527749	86.5118	0.457894
57	191.54	238.936	23298.6	12.3256	2.63335	1.79658	0.682242	0.213649	0.854239	0.556628	244.26	1.27524
171	195.449	150.628	22717.2	5.21649	3.68268	1.71616	0.466007	0.70597	0.671013	0.648463	138.098	0.706569
261	195.449	228.704	23090.5	8.04469	3.86487	2.04075	0.528024	0.480425	0.746324	0.621077	265.78	1.35984
179	199.358	238.554	23282.8	5.09689	3.86436	2.73391	0.707467	0.758178	0.463613	0.592336	225.556	1.13141
167	208.479	279.303	22381.4	9.04094	5.10473	1.90047	0.372296	0.564624	0.789793	0.463248	367.398	1.76228
226	211.085	231.285	22543.9	10.4492	2.53726	2.28321	0.899875	0.242819	0.781493	0.622181	253.56	1.20122
125	211.085	205.1	22889.5	19.2754	2.66532	2.02546	0.759931	0.138276	0.89492	0.606215	435.876	2.06493
212	213.691	249.845	22967	6.3388	3.2861	2.82816	0.860642	0.518411	0.553834	0.59945	246.763	1.15477
186	213.691	249.181	23260.7	7.78235	3.5716	2.27925	0.638158	0.458936	0.707126	0.580864	265.371	1.24184
172	214.994	272.537	22813.6	7.90034	2.66281	1.78318	0.669663	0.33705	0.77429	0.5153	157.134	0.730876
268	214.994	265.335	22935.4	12.8274	3.38726	1.71986	0.507744	0.264065	0.865922	0.528329	313.017	1.45593
80	218.903	301.393	22513.1	7.84763	3.75633	2.79187	0.743243	0.478658	0.644241	0.440553	344.735	1.57483
220	221.509	256.907	23341.4	9.78129	4.41636	2.04149	0.462255	0.451511	0.791287	0.54846	369.399	1.66765
120	224.115	250.52	22744.6	5.76396	4.05986	1.99959	0.492526	0.704353	0.653088	0.636504	196.003	0.874563
222	225.418	269.618	23396.4	6.13415	4.13565	2.18212	0.527638	0.674201	0.644266	0.565493	231.881	1.02867
290	226.721	240.865	23561.8	5.45614	3.09762	3.04275	0.982287	0.567731	0.442325	0.65534	215.411	0.950117
318	226.721	264.76	22575.2	8.71267	4.82276	2.25061	0.466665	0.553534	0.741685	0.57207	396.129	1.74721
287	228.024	261.129	23241.3	7.33751	3.95888	2.14125	0.540872	0.53954	0.708178	0.603732	260.541	1.1426
58	230.63	309.189	22411.9	10.058	3.832	1.85761	0.484763	0.38099	0.81531	0.495243	299.903	1.30036
254	231.933	305.915	22939.7	10.1495	4.38686	2.59289	0.591058	0.432225	0.74453	0.46839	483.583	2.08501
42	234.539	260.927	23608.7	7.20366	3.299	2.95024	0.894281	0.457962	0.590453	0.622116	293.685	1.25218
132	235.842	300.327	23313.3	9.80185	5.51096	1.7185	0.311833	0.562237	0.824676	0.517057	388.842	1.64874
353	244.963	240.75	24158.8	5.17301	4.09134	3.03474	0.741748	0.790901	0.41335	0.722589	269.042	1.0983
124	244.963	285.584	22601.5	9.13867	3.97246	2.16035	0.543832	0.434687	0.763604	0.573603	328.515	1.34108
195	248.872	306.229	22914.6	11.042	3.46043	2.06155	0.595751	0.313387	0.813299	0.513549	329.96	1.32582
225	250.175	248.57	23008.5	6.0984	3.9144	2.43827	0.622897	0.641874	0.600179	0.626496	243.81	0.97456
223	250.175	289.218	22272.6	8.51924	4.24745	1.90609	0.448762	0.498571	0.77626	0.51044	288.909	1.15483
240	251.478	292.036	22114.9	6.26863	4.77058	2.31383	0.485021	0.761024	0.630887	0.542212	289.844	1.15256
139	251.478	271.204	22954.9	12.4231	3.17271	2.12878	0.670965	0.255388	0.828643	0.592313	351.461	1.39758
259	251.478	341.181	22061.7	8.25949	4.53813	2.33892	0.515393	0.549444	0.71682	0.473866	367.226	1.46027
144	252.781	323.487	22403.1	8.10579	4.1413	1.92859	0.465697	0.510906	0.762073	0.517278	271.181	1.07279
110	256.69	331.109	22751.9	8.37495	6.53481	1.94126	0.297064	0.780281	0.768206	0.493336	445.028	1.73372
179	256.69	48.1925	22451.3	138.199	8.37463	3.26941	0.390394	0.0605985	0.976343	0.584883	15849.9	61.7475
99	257.993	279.376	24037.2	7.14903	4.83678	2.11907	0.438117	0.676564	0.703586	0.624264	306.929	1.18968
172	259.296	353.322	22650.8	11.9196	5.90672	1.46581	0.24816	0.495546	0.877025	0.423159	432.288	1.66716
252	264.508	319.478	23101	49.3709	5.99511	1.54099	0.25704	0.12143	0.968788	0.459537	1910.53	7.22298
255	268.417	270.203	23339.5	7.31822	4.25976	2.3631	0.554751	0.582076	0.677093	0.671923	308.576	1.14961
303	271.023	261.564	23633.5	5.82564	4.0526	2.51355	0.620233	0.695648	0.568536	0.688432	248.573	0.917165
54	272.326	269.813	23916.9	7.62605	4.10731	2.1669	0.527571	0.53859	0.715856	0.672905	284.305	1.04399
160	274.932	305.589	23026.7	6.83794	4.9245	2.21502	0.449795	0.720173	0.67607	0.579872	312.43	1.13639
213	274.932	293.423	23656.8	12.4464	3.84343	2.12081	0.551801	0.308799	0.829604	0.618828	424.963	1.5457
195	276.235	357.014	22258.8	10.7962	8.64418	1.80776	0.20913	0.800671	0.832555	0.460859	706.679	2.55826
176	280.144	330.962	23145.6	17.759	3.47832	2.10328	0.604682	0.195863	0.881565	0.533204	544.216	1.94263
226	282.75	368.289	22987.7	7.48261	5.38643	2.02067	0.37514	0.71986	0.729951		341.144	1.20652
198	284.053	352.427	22640.3	9.17927	3.5307	2.56455	0.726357	0.384638	0.720615	0.492246	348.152	1.22566
87	285.356	345.016	22906.6	10.1542	4.40623	2.01754	0.457885	0.433933	0.801309	0.463788	378.114	1.32506
133	287.962	310.758	23056.3	5.57493	4.46962	3.3492	0.749324	0.801737	0.39924	0.593091	349.574	1.21396
148	298.386	338.103	23069.5	4.95204	4.74763	2.56938	0.541193	0.958721	0.481147	0.517454	253.034	0.848009
43	299.689	362.392	23070.8	15.5504	3.6872	1.69973	0.46098	0.237113	0.890696	0.516137	408.23	1.36218
47	300.992	282.622	23983.8	6.73569	4.5233	2.76099	0.610393	0.671542	0.590096	0.696592	352.364	1.17068
137	302.295	328.61	22701.8	11.1802	4.32083	2.17232	0.502756	0.386472	0.805699	0.532438	439.57	1.45411
157	317.93	327.675	23220.5	7.36674	4.00606	2.74594	0.685447	0.543804	0.627251	0.599319	339.447	1.06768
100	317.93	326.923	23724.6	9.77364	3.85787	2.63419	0.68281	0.394722	0.73048	0.629334	416.045	1.3086
192	319.233	320.258	22850.1	12.9083	4.3925	2.44505	0.556642	0.340286	0.810582	0.599318	580.706	1.81906
98	320.536	369.645	23420.8	14.5884	8.74989	2.17243	0.248281	0.599784	0.851085	0.545171	1161.57	3.62383
216	332.263	389.307	22870.7	15.8441	3.56786	2.48389	0.696184	0.225186	0.843229	0.522112	588.159	1.77016
119	340.081	374.453	23822.3	11.9707	4.09083	2.29796	0.561734	0.341736	0.808036	0.540482	471.371	1.38605
248	340.081	350.921	25393.9	9.69294	5.50347	2.3175	0.421099	0.567781	0.760908	0.589356	517.846	1.52271
307	345.293	275.425	24023.4	6.28202	4.26453	2.95618	0.693202	0.678848	0.529421	0.776464	331.735	0.960733
332	350.505	340.455	23253	7.59505	5.57981	2.41132	0.432151	0.734663	0.682515	0.617923	428.049	1.22123
319	358.323	382.057	23557.4	10.1223	4.83781	2.07965	0.429873	0.477935	0.794548	0.553805	426.586	1.19051
219	358.323	388.58	22985.1	11.5319	4.47569	2.21908	0.495808	0.388113	0.80757	0.496523	479.759	1.3389
73	364.838	333.009	24516.9	8.29476	4.00039	2.90423	0.725986	0.482279	0.649872	0.687621	403.67	1.10643
63	372.656	476.273	23173.2	7.03361	5.8808	1.50233	0.255463	0.8361	0.786408	0.444244	260.296	0.698489
209	380.474	329.806	23472.1	7.50221	4.13976	3.03107	0.732185	0.551805	0.595976	0.686681	394.321	1.03639
14	383.08	471.192	22595	8.28186	6.49554	2.81499	0.433372	0.784309	0.660102	0.419322	634.319	1.65584
64	385.686	378.686	23805.8	7.02968	5.10693	2.88408	0.564738	0.726482	0.589728	0.608897	433.702	1.12449
176	393.504	385.897	23517.8	6.74955	4.8461	3.28811	0.678507	0.717988	0.51284	0.57992	450.508	1.14486
267	405.231	464.458	22800.5	7.7658	4.85828	2.7112	0.558057	0.6256	0.65088	0.503055	428.468	1.05734
32	409.14	430.111	23498	10.054	4.83139	2.73915	0.566949	0.480545	0.727556	0.505695	557.332	1.3622
19	416.958	380.286	23817	7.22683	4.82035	3.30387	0.6854	0.667007	0.542833	0.65151	482.101	1.15623
306	424.776	392.987	24021.5	9.01588	4.82092	2.56849	0.532781	0.534714	0.715115	0.629239	467.632	1.10089
37	424.776	440.02	23522	8.55484	6.35325	2.45229	0.38599	0.74265	0.713345	0.548697	558.3	1.31434
142	431.291	391.869	23315.4	6.9036	4.91698	3.14359	0.639332	0.712234	0.544646	0.638618	446.98	1.03638
280	433.897	394.658	24067.2	9.44425	4.64254	2.65465	0.57181	0.491573	0.718913	0.638151	487.551	1.12366
141	436.503	513.071	23017.2	16.9174	4.73731	2.24403	0.473694	0.280025	0.867354	0.453155	753.328	1.72583
177	440.412	403.648	24073.2	10.0261	4.57752	2.58064	0.563764	0.456561	0.742607	0.644083	496.11	1.12647
1	441.715	385.667	24683	8.36725	4.12522	3.00776	0.729114	0.49302	0.640532	0.674433	434.872	0.984508
114	441.715	416.969	23590.6	8.24807	4.43252	3.99756	0.901872	0.537401	0.515333	0.618827	612.19	1.38594
64	445.624	20.9135	24210.7	2.72577	0.936809	0.777102	0.82952	0.343686	0.714906	0.748704	8.31203	0.0186526
127	445.624	446.951	23289.6	20.9871	6.09506	2.68289	0.440174	0.290419	0.872165	0.53675	1437.55	3.22592
97	458.654	514.211	22776.3	12.0248	5.91972	2.14991	0.363178	0.492294	0.821209	0.497212	641.044	1.39766
129	462.563	400.632	24104.5	10.2894	3.61399	3.35133	0.927321	0.351234	0.674293	0.667102	522.014	1.12853
315	466.472	469.471	23594.8	9.11858	4.45513	2.9873	0.67053	0.488577	0.672394	0.571493	508.34	1.08976
95	467.775	392.905	24189.6	7.39981	6.09744	2.93204	0.480864	0.823999	0.603768	0.686597	554.149	1.18465
127	474.29	378.411	25757.1	8.03103	4.8958	3.2507	0.663978	0.60961	0.595232	0.731732	535.379	1.1288
81	478.199	433.926	24550.5	9.04808	3.92791	3.12523	0.795646	0.434116	0.654598	0.62882	465.253	0.972927
244	480.805	457.271	23616	10.058	4.91339	2.7215	0.553893	0.488504	0.729421	0.594201	563.366	1.17171
80	495.138	478.848	23685.3	10.6017	5.15483	2.38227	0.462143	0.486225	0.775295	0.568306	545.345	1.1014
182	496.441	432.137	24760	10.4696	3.74129	3.14398	0.840348	0.357347	0.699704	0.651993	515.847	1.03909
182	499.047	462.155	24208.5	8.45523	4.57637	3.16864	0.692391	0.541247	0.625245	0.587779	513.579	1.02912
273	501.653	488.316	23728.1	14.2809	4.39375	2.58939	0.589335	0.307665	0.818682	0.570257	680.579	1.35667
197	501.653	547.731	23054.1	10.6259	5.09793	3.14559	0.617032	0.479763	0.703971	0.500706	713.759	1.42282
65	529.015	486.51	23630.2	10.3367	4.3692	2.81188	0.643569	0.422689	0.72797	0.597422	531.946	1.00554
113	538.136	407.798	24433.3	7.17892	5.0198	3.75993	0.749021	0.699241	0.476254	0.730962	567.562	1.05468
245	562.893	467.871	24733.4	12.5669	4.31956	3.08756	0.714786	0.343725	0.75431	0.652813	702.057	1.24723
126	568.105	475.068	25395.6	9.39066	5.64379	3.13755	0.55593	0.601	0.665886	0.650186	696.54	1.22608
49	590.256	513.374	24219.1	8.29002	6.79165	2.93745	0.432509	0.819256	0.645665	0.61961	692.771	1.17368
209	590.256	522.631	23993	11.7565	5.54815	2.72155	0.490533	0.471924	0.768506	0.600022	743.583	1.25976
18	591.559	511.287	24520	8.9836	5.27155	3.47888	0.659935	0.586797	0.612752	0.61579	690.106	1.16659
284	601.983	514.892	24213.8	10.6159	4.82284	2.87489	0.596099	0.454304	0.72919	0.614089	616.55	1.0242
180	601.983	456.128	24814.6	8.48367	5.22379	3.33895	0.639183	0.615746	0.606426	0.7034	619.824	1.02964
49	616.316	482.492	24604.8	8.86825	4.2477	3.84867	0.90606	0.478978	0.566018	0.685235	607.282	0.985341
92	626.74	482.129	24638.3	7.80872	5.01386	3.96878	0.791562	0.642084	0.49175	0.693154	650.875	1.03851
78	629.346	426.849	25523.3	7.21989	5.54304	3.93835	0.710504	0.767745	0.454514	0.789955	660.209	1.04904
120	630.649	538.044	23158.2	8.32921	5.47933	4.18699	0.764143	0.657846	0.497312	0.605743	800.429	1.26921
76	630.649	521.519	24696.7	12.7378	5.27046	2.85932	0.542517	0.413765	0.775526	0.619208	804.072	1.27499
167	639.77	631.955	23521.6	13.9405	4.13722	3.06819	0.741607	0.296777	0.779908	0.523941	741.237	1.1586
221	641.073	607.931	24546.1	13.572	4.80827	3.22223	0.670143	0.354279	0.762582	0.545918	880.801	1.37395
211	647.588	508.081	24417.9	10.0863	4.59733	3.69579	0.8039	0.4558	0.633582	0.678836	717.85	1.1085
103	659.315	545.821	24856.4	11.0684	5.9048	2.79634	0.47357	0.533484	0.747358	0.633998	765.539	1.16111
83	691.89	582.227	23673.1	8.33968	6.52459	3.44564	0.528101	0.782355	0.586838	0.616548	785.346	1.13507
150	695.799	715.21	23827	11.8267	6.78	2.54092	0.374768	0.573279	0.785154	0.481998	853.441	1.22656
7	695.799	656.699	23214.6	15.387	7.20322	2.46715	0.342506	0.468136	0.83966	0.502879	1145.42	1.64619
239	727.07	707.397	23446.6	15.396	4.75689	3.11667	0.65519	0.308969	0.797567	0.505673	956.116	1.31502
263	741.403	612.349	24547.9	18.1471	5.01706	3.26193	0.650168	0.276466	0.820251	0.601266	1244	1.6779
278	744.009	476.288	27493.2	7.05711	5.62019	5.01523	0.892358	0.796388	0.289337	0.80074	833.215	1.1199
238	745.312	545.587	23735.5	9.82993	5.51934	3.67698	0.6662	0.561483	0.62594	0.693973	835.636	1.12119
47	749.221	574.133	24485	9.436	5.27675	3.77046	0.714542	0.559215	0.600417	0.647565	786.39	1.04961
159	763.554	605.643	24143	11.4922	5.49769	3.1789	0.578224	0.478386	0.723385	0.619992	841.292	1.10181
56	771.372	675.053	24514.5	10.8564	6.60811	2.92289	0.442318	0.608681	0.730769	0.562292	878.345	1.13868
56	783.099	643.865	23397.4	7.92067	6.72429	3.79683	0.564644	0.848955	0.520643	0.603279	847.067	1.08169
149	790.917	543.52	26208.4	9.93926	5.18195	4.37352	0.843991	0.521362	0.559975	0.727382	943.554	1.19299
206	798.735	689.958	23597.6	9.68503	5.45721	4.08088	0.747795	0.563469	0.578641	0.563393	903.47	1.13113
108	813.068	584.111	25259.8	11.0259	5.12908	3.89498	0.759392	0.465183	0.646744	0.68361	922.677	1.13481
270	822.189	592.643	25261.5	12.2374	5.64329	3.10882	0.550888	0.46115	0.745958	0.679305	899.303	1.09379
89	824.795	585.309	25258.9	10.2435	5.49089	3.77595	0.687675	0.536039	0.631379	0.69632	889.619	1.07859
158	827.401	599.627	24073.1	8.65745	6.91821	3.59286	0.519334	0.799105	0.584998	0.665759	901.389	1.08942
201	840.431	640.787	23969.1	11.6193	6.4129	3.21336	0.501077	0.551919	0.723446	0.639966	1002.95	1.19338
17	852.158	532.922	25906.8	8.24769	5.46837	4.61043	0.843108	0.663018	0.441004	0.786856	871.003	1.02211
253	852.158	570.514	26186	9.19171	5.91397	4.08198	0.690227	0.643402	0.555907	0.734848	929.468	1.09072
77	878.218	654.798	24737	10.5887	5.30144	3.99415	0.753409	0.500671	0.62279	0.647474	939.18	1.06942
21	879.521	628.815	24816.4	10.8923	5.42074	3.715	0.685332	0.497667	0.658933	0.670206	918.809	1.04467
214	887.339	627.087	25532	7.47662	6.58402	4.85201	0.736937	0.880615	0.351042	0.68136	1000.48	1.1275
239	888.642	619.003	26051.2	10.519	5.43765	3.99745	0.735142	0.516937	0.619978	0.691656	957.76	1.07778
249	925.125	624.989	25431.2	12.456	5.30103	3.96983	0.748879	0.42558	0.681292	0.705955	1097.99	1.18686
85	936.852	582.265	25942.7	9.016	5.86335	4.5023	0.767871	0.650327	0.500633	0.767231	996.97	1.06417
79	939.458	646.117	25719.5	10.1947	6.04292	4.02632	0.666287	0.592754	0.605056	0.680601	1039	1.10596
76	972.033	579.986	23958.2	11.7126	7.52471	2.65298	0.352569	0.642449	0.773493	0.58906	979.407	1.00759
94	975.942	609.25	26389	9.45302	5.61475	4.54089	0.808744	0.593964	0.519636	0.754639	1009.56	1.03444
51	988.972	680.192	25446.5	10.4714	6.45958	3.60295	0.557769	0.61688	0.655924	0.676779	1020.84	1.03222
231	1000.7	712.849	25192.4	9.70357	8.17584	3.46617	0.423953	0.84256	0.642794	0.647601	1151.87	1.15106
298	1016.34	729.088	24530.5	11.265	7.12215	3.48986	0.490001	0.632237	0.690203	0.641513	1172.84	1.15399
166	1016.34	927.249	23461.9	15.0716	7.28025	2.70725	0.371862	0.483043	0.820375	0.479754	1244.29	1.22429
184	1018.94	785.426	24793.8	13.6587	7.0733	3.14	0.443923	0.517862	0.770109	0.59682	1270.72	1.24709
147	1021.55	714.359	26054.4	13.0901	4.55084	4.30281	0.945497	0.347654	0.671294	0.658769	1073.68	1.05104
38	1029.36	743.801	25185.2	10.3827	7.29305	3.76061	0.515643	0.702424	0.6378	0.629205	1192.8	1.15877
171	1031.97	665.622	26528.9	10.3229	6.1435	4.26359	0.694	0.595136	0.586976	0.710977	1132.61	1.09752
24	1041.09	716.462	25711.9	11.6916	5.61516	4.16687	0.742075	0.480275	0.6436	0.662919	1145.87	1.10064
242	1043.7	663.885	24944	10.2852	6.27732	4.03849	0.643347	0.610328	0.607348	0.715237	1092.18	1.04645
114	1061.94	799.859	24632.8	12.9843	5.66641	4.16693	0.735373	0.436406	0.679079	0.58447	1284.19	1.20929
276	1123.18	712.209	25685.3	12.364	6.68169	4.09511	0.612885	0.540415	0.668788	0.707241	1417.09	1.26168
57	1149.24	819.479	24987.6	11.0548	7.9648	3.56724	0.447875	0.720481	0.677314	0.610739	1315.67	1.14482
156	1188.33	784.717	25445.7	11.7389	5.8576	4.53161	0.773629	0.498989	0.613968	0.664259	1305.24	1.09838
237	1205.27	758.715	25740.1	11.5444	5.39831	4.64706	0.860835	0.467613	0.597463	0.694796	1213.1	1.0065
131	1205.27	798.798	25148.9	11.7832	6.66125	4.23441	0.635678	0.56532	0.640639	0.654911	1392.19	1.15509
163	1226.12	956.93	23965.4	15.8258	8.4473	2.55395	0.302339	0.533769	0.838621	0.543351	1430.16	1.16641
88	1246.96	806.658	24602.1	11.9787	6.27195	4.49411	0.716542	0.52359	0.624826	0.669303	1414.32	1.13421
135	1276.93	751.642	28053.4	10.9109	6.54502	4.82428	0.737092	0.599858	0.557849	0.730575	1443.09	1.13012
240	1321.24	827.162	25312	10.706	6.17018	5.10126	0.82676	0.576327	0.523516	0.678725	1411.54	1.06835
92	1336.87	812.031	26086.7	11.131	6.51808	4.67675	0.717504	0.585578	0.579845	0.691778	1421.3	1.06316
180	1339.48	788.516	25707	9.60994	6.5204	5.34742	0.820107	0.678506	0.443553	0.714203	1403.55	1.04783
232	1347.3	905.012	25225.6	12.7872	7.97667	3.4893	0.437438	0.623801	0.727126	0.628946	1490.82	1.10653
251	1374.66	785.488	26957.4	11.0159	6.79569	4.63507	0.68206	0.616901	0.579236	0.739226	1453.44	1.05731
164	1402.02	981.896	24973.8	12.8081	6.77231	4.54143	0.670588	0.528753	0.645425	0.588007	1650.07	1.17692
75	1415.05	1033.63	24561.4	12.0693	8.13815	3.66516	0.450368	0.674286	0.696323	0.570391	1507.96	1.06566
143	1425.48	886.052	26024.8	11.9896	6.71755	4.45506	0.663197	0.56028	0.628424	0.661134	1503	1.05438
91	1447.63	929.786	24830.1	11.1184	7.73543	4.93928	0.638526	0.69573	0.555758	0.6289	1779.43	1.2292
157	1474.99	824.209	28219.7	12.6801	6.17385	5.04136	0.816567	0.486893	0.602419	0.737805	1653.16	1.12079
191	1527.11	893.961	26323.6	11.7634	7.74589	4.1792	0.539538	0.658472	0.644729	0.68752	1595.1	1.04452
35	1585.74	984.255	26051.2	11.8106	8.10077	4.92181	0.607572	0.685892	0.583271	0.640424	1972.47	1.24388
295	1669.13	873.675	28051.7	12.0008	7.31371	4.70557	0.64339	0.609433	0.607896	0.75968	1730.02	1.03648
75	1713.44	998.849	25734.4	12.033	8.22983	4.50929	0.54792	0.683941	0.625255	0.66882	1870.51	1.09167
54	1714.74	1195.62	25276.4	13.7546	7.37651	4.20791	0.570448	0.536292	0.694073	0.560126	1788.36	1.04293
90	1924.52	1187.14	25652.4	14.6732	8.34493	4.61182	0.552649	0.568718	0.685699	0.60909	2365.43	1.2291
87	2238.54	1116.07	28198.3	14.0855	6.67765	6.03852	0.904288	0.474081	0.571294	0.715163	2379.11	1.06279
228	2598.17	1302.83	28307.2	12.6362	8.67138	5.78536	0.667179	0.68623	0.542162	0.68047	2655.37	1.02202
260	2789.71	1381.96	28148.2	18.0646	8.82989	4.62589	0.52389	0.488795	0.743925	0.678137	3090.78	1.10792
72	2797.53	1373.37	28483.4	13.3598	9.93299	5.3184	0.535428	0.7435	0.601909	0.68151	2956.3	1.05675
129	2847.04	1608.9	25013.5	17.9688	8.43056	5.33746	0.633109	0.469178	0.702959	0.585616	3386.87	1.18961
233	2866.59	1460.04	28783.2	19.1593	9.12555	4.57725	0.501587	0.476298	0.761095	0.652286	3352.22	1.16941
160	3046.4	1754.6	26540.4	24.7347	8.74164	5.33314	0.610085	0.353417	0.784386	0.560659	4830.27	1.58557
52	3733.08	1772.31	27889.1	16.0422	10.3	5.69334	0.552754	0.642056	0.645101	0.639801	3940.53	1.05557
274	4195.64	1868.82	29463.8	17.9652	12.0683	4.94613	0.409845	0.67176	0.724682	0.659546	4491.92	1.07062

## Sheet: uCTRaw13VolEV_SVPass
#	vol	ar	int	Elong	Emed	Eshort	flat	elo	anis	sphe	ElliVolume	EV_SV
450	13.0299	23.1537	21048.6	1.80288	1.23632	1.11727	0.903706	0.685746	0.380287	0.835191	10.4313	0.800568
417	13.0299	23.6221	21984.3	1.9605	1.20617	1.05611	0.875597	0.615234	0.461303	0.876547	10.461	0.802844
77	13.0299	23.528	23131.8	1.93645	1.2846	1.00493	0.782285	0.663381	0.481047	0.90135	10.4712	0.803627
170	13.0299	23.9868	21863.2	2.81222	1.30102	0.683846	0.525625	0.462629	0.756831	0.738162	10.4804	0.804336
421	13.0299	24.5859	22129.5	2.35671	1.23563	0.859309	0.695441	0.524303	0.635378	0.799129	10.4818	0.804436
11	13.0299	24.3271	22272.3	2.43797	1.16628	0.880928	0.755332	0.47838	0.638664	0.85546	10.492	0.805226
408	13.0299	24.193	21968.6	2.14502	1.16901	1.00045	0.855805	0.544989	0.533596	0.862473	10.5083	0.806477
199	13.0299	24.1576	21890.5	2.23786	1.30804	0.857275	0.655391	0.584502	0.616923	0.819516	10.5114	0.806714
85	13.0299	25.2884	21897.5	2.38374	1.31908	0.798639	0.60545	0.553368	0.664964	0.795774	10.5189	0.807286
88	13.0299	23.5052	22395.8	1.97163	1.17718	1.09002	0.92596	0.597058	0.447148	0.896808	10.5971	0.81329
207	13.0299	23.8847	22220.4	2.17214	1.17906	0.989091	0.838881	0.54281	0.544647	0.849959	10.6108	0.814342
378	13.0299	23.2275	22032.8	1.77962	1.20792	1.18474	0.980812	0.67875	0.334274	0.916421	10.6678	0.818716
5	13.0299	23.0686	22545.6	2.55702	1.16598	0.854895	0.7332	0.455991	0.665667	0.845846	10.6764	0.819376
401	13.0299	25.6559	22752.2	2.8376	1.11862	0.803088	0.717927	0.394213	0.716984	0.749697	10.6779	0.819491
369	13.0299	22.0309	21840.3	1.75128	1.31155	1.11447	0.849738	0.748908	0.363625	0.893599	10.7225	0.822913
55	13.0299	23.4563	22411.1	1.83683	1.19833	1.16594	0.972965	0.652393	0.365244	0.917704	10.75	0.825026
229	13.0299	23.4563	21298	1.83683	1.19833	1.16594	0.972965	0.652393	0.365244	0.917704	10.75	0.825026
3	13.0299	23.5583	21863.4	2.99832	1.05353	0.814215	0.772844	0.351373	0.728443	0.810691	10.7734	0.826819
197	13.0299	23.1636	22201.7	1.79419	1.24522	1.15507	0.927602	0.694028	0.356218	0.914344	10.8096	0.829595
424	13.0299	24.2485	22277.5	2.33078	1.27869	0.867771	0.678641	0.548611	0.62769	0.867553	10.8333	0.831414
363	13.0299	25.1056	20477.1	3.14496	1.47443	0.564736	0.383021	0.468822	0.820431	0.734938	10.9692	0.841843
350	13.0299	22.9171	20714.8	1.57229	1.39321	1.19947	0.86094	0.886101	0.23712	0.903561	11.0059	0.844661
430	13.0299	23.7061	21947	1.96284	1.27942	1.04634	0.817825	0.651821	0.466925	0.900541	11.0068	0.844733
404	13.0299	24.544	20779.1	2.72033	1.34063	0.723124	0.53939	0.492821	0.734177	0.734522	11.0467	0.847794
375	13.0299	24.3285	22065.3	2.06576	1.23435	1.03885	0.841616	0.597528	0.497111	0.832438	11.0958	0.851561
66	13.0299	23.9288	22376.8	2.71882	1.27501	0.767307	0.601807	0.468956	0.717779	0.829906	11.1417	0.855082
451	13.0299	24.87	21577.6	2.19979	1.28239	0.972227	0.758136	0.582962	0.558036	0.841064	11.4883	0.881688
205	13.0299	24.4274	21384.8	2.11885	1.4486	0.901611	0.6224	0.683675	0.574481	0.826216	11.592	0.88964
183	13.0299	24.811	21215.4	2.49183	1.13151	1.0019	0.885456	0.454086	0.597927	0.816366	11.8328	0.908125
411	13.0299	25.5737	22295.6	3.86592	1.1222	0.653015	0.581905	0.290281	0.831084	0.744293	11.8669	0.910739
27	13.0299	24.1965	21509	2.51071	1.64871	0.717796	0.435368	0.656672	0.714106	0.769179	12.446	0.955185
347	13.0299	24.6533	21452.2	3.56913	1.31002	0.636186	0.485629	0.367043	0.821753	0.679047	12.4599	0.956254
340	13.0299	23.459	22849.5	3.13772	1.63217	0.586366	0.359256	0.520176	0.813124	0.76609	12.5787	0.965371
343	13.0299	20.7606	22275.2	4.26116	1.11345	0.636605	0.571739	0.261303	0.850603	0.674676	12.652	0.970992
151	13.0299	24.8634	23366.7	2.09659	1.92871	0.75658	0.392272	0.919928	0.639138	0.807238	12.8152	0.983519
282	13.0299	23.9728	21894	2.27634	1.22966	1.09711	0.892204	0.540192	0.518039	0.849675	12.8635	0.987229
23	13.0299	23.2659	22072.9	5.10332	0.875508	0.704926	0.805162	0.171557	0.861869	0.695843	13.193	1.01252
225	13.0299	24.3611	21121.5	2.85626	1.68498	0.658582	0.390854	0.589927	0.769425	0.677303	13.2768	1.01894
438	13.0299	23.7276	21959.6	3.59938	1.23293	0.723052	0.586449	0.34254	0.799118	0.748932	13.4408	1.03153
418	13.0299	24.9593	20730.3	4.25302	0.986097	0.774216	0.785131	0.231858	0.817961	0.745273	13.6009	1.04382
107	13.0299	23.1804	21131	3.32803	1.43088	0.684516	0.478389	0.429947	0.794318	0.761975	13.6541	1.0479
246	13.0299	24.2138	21416.6	4.08013	1.24291	0.675442	0.543436	0.304625	0.834456	0.763953	14.3479	1.10115
14	13.0299	26.7961	21574.2	3.18644	1.56407	0.688347	0.4401	0.490852	0.783976	0.705967	14.37	1.10285
245	13.0299	24.8292	21770.1	4.6674	1.06643	0.692918	0.649753	0.228486	0.851541	0.758738	14.4471	1.10876
16	13.0299	22.5081	22140.5	4.22113	1.0646	0.823304	0.773344	0.252208	0.804957	0.831275	15.4976	1.18939
230	14.3329	25.4792	22374.2	2.40455	1.20864	0.942224	0.779571	0.502649	0.608149	0.783219	11.4703	0.800275
281	14.3329	25.2115	21144.1	1.85908	1.32704	1.12654	0.848917	0.713812	0.394033	0.848208	11.6417	0.812237
331	14.3329	25.6868	20588.2	2.61296	1.3922	0.765117	0.549574	0.532805	0.707184	0.777663	11.6587	0.813423
250	14.3329	25.3136	21493.5	2.29846	1.31398	0.924433	0.703538	0.571678	0.597803	0.873927	11.6947	0.815931
349	14.3329	26.2181	22396.5	3.27955	1.16095	0.738443	0.636065	0.353998	0.774834	0.785954	11.777	0.821676
406	14.3329	26.2067	21504.8	2.35979	1.11431	1.07338	0.963272	0.472208	0.545135	0.811756	11.8229	0.824874
30	14.3329	25.7792	21939.5	1.78042	1.43895	1.10357	0.766928	0.808212	0.380159	0.887332	11.8429	0.826274
437	14.3329	26.077	22047.3	2.58947	1.36063	0.806723	0.592903	0.525447	0.688461	0.788045	11.906	0.830672
368	14.3329	25.6683	20853.9	2.65892	1.22943	0.869864	0.707536	0.462379	0.67285	0.763225	11.911	0.831023
360	14.3329	25.7898	23174.3	2.1852	1.17514	1.12298	0.955613	0.537774	0.486097	0.885272	12.0793	0.842767
215	14.3329	25.7757	22281	1.82421	1.60085	0.993144	0.620387	0.877556	0.455576	0.834841	12.1486	0.847598
101	14.3329	26.3071	22063.5	1.87509	1.28757	1.22357	0.950295	0.68667	0.347461	0.819634	12.374	0.863328
316	14.3329	27.1577	21951.1	2.47033	1.29222	0.944335	0.730784	0.523096	0.61773	0.810059	12.6272	0.880993
382	14.3329	26.4892	22151.9	2.8497	1.12471	0.952011	0.846449	0.394677	0.665926	0.826194	12.7812	0.891738
201	14.3329	25.7523	21628	3.6348	0.993889	0.845501	0.8507	0.273437	0.767387	0.788458	12.7944	0.892659
388	14.3329	25.4737	21740.5	3.72896	0.937603	0.883789	0.942604	0.251438	0.762993	0.762796	12.9433	0.903044
1	14.3329	27.1238	21427.5	3.54685	1.25777	0.705853	0.561195	0.354615	0.800992	0.603645	13.19	0.920261
426	14.3329	25.3208	22666.2	2.78014	1.27925	0.900189	0.703684	0.460139	0.676207	0.842034	13.4105	0.935642
300	14.3329	25.6571	22924.1	3.09025	1.81877	0.596397	0.327912	0.588553	0.807007	0.712466	14.0409	0.979628
410	14.3329	26.9843	21606.6	2.76708	1.13863	1.08132	0.949668	0.411491	0.60922	0.793928	14.2708	0.995662
141	14.3329	27.0824	21795.4	3.45455	1.07939	0.950745	0.88082	0.312453	0.724785	0.787489	14.8498	1.03606
271	14.3329	25.8446	22131.8	3.18881	1.33836	0.833977	0.623134	0.419705	0.738468	0.77929	14.9088	1.04018
345	14.3329	27.8787	21286.4	2.95741	1.8242	0.693785	0.380324	0.616822	0.765408	0.679553	15.6782	1.09386
354	14.3329	26.4762	21320.6	3.37884	1.4607	0.790263	0.541017	0.432308	0.766114	0.74291	16.3376	1.13987
327	15.6359	28.7317	21590.9	2.86919	1.21247	0.859366	0.708774	0.422583	0.700485	0.816195	12.5226	0.800888
41	15.6359	28.2593	22248.5	2.18876	1.2249	1.12838	0.921198	0.559633	0.484467	0.853364	12.6719	0.810435
328	15.6359	27.9617	22245.7	2.30601	1.31575	0.998929	0.759207	0.570575	0.566815	0.786028	12.6958	0.811962
177	15.6359	26.7498	21670.8	1.99057	1.51666	1.00412	0.662063	0.761919	0.495562	0.888446	12.6981	0.812113
218	15.6359	26.9771	22500.4	2.40786	1.4872	0.847861	0.570107	0.617644	0.647877	0.826576	12.7178	0.813371
191	15.6359	28.0376	22489.9	2.32498	1.27795	1.02857	0.804862	0.549661	0.557599	0.825503	12.8013	0.818713
216	15.6359	26.9655	21965.7	1.81568	1.49492	1.13216	0.757338	0.823338	0.376455	0.905482	12.8723	0.823252
19	15.6359	27.0917	21797.4	2.57176	1.1832	1.01007	0.853673	0.460073	0.607248	0.851721	12.8744	0.823387
20	15.6359	27.3946	22892.2	1.97766	1.31358	1.18928	0.905375	0.66421	0.398641	0.875742	12.9414	0.827673
247	15.6359	29.8434	22938.7	2.95959	1.16437	0.900529	0.773408	0.393421	0.695725	0.768561	12.9989	0.831349
24	15.6359	26.214	21449.2	3.18381	1.13753	0.859514	0.755598	0.357285	0.730036	0.718319	13.0392	0.833926
371	15.6359	27.5789	21706.1	2.63517	1.29167	0.924418	0.715679	0.490165	0.649199	0.8263	13.18	0.84293
33	15.6359	27.8426	20054.8	2.53877	1.46247	0.943127	0.644884	0.576056	0.62851	0.699363	14.668	0.938096
264	15.6359	29.7357	22150.2	2.53365	1.41606	0.979061	0.691396	0.558904	0.613576	0.746318	14.7139	0.941031
341	15.6359	27.6908	21522.2	4.53629	1.22183	0.777582	0.636408	0.269346	0.828586	0.689675	18.0529	1.15458
101	16.9389	29.216	22031.2	2.23574	1.38457	1.06148	0.766645	0.61929	0.525224	0.846093	13.7638	0.812553
213	16.9389	28.3769	21358	2.28476	1.27047	1.14312	0.89976	0.556064	0.499676	0.886907	13.8991	0.82054
283	16.9389	28.815	22408.8	3.32316	1.16262	0.863411	0.742642	0.349854	0.740184	0.768849	13.9732	0.824917
32	16.9389	29.7161	21381.5	1.65254	1.56407	1.30674	0.835475	0.946466	0.209252	0.840308	14.1477	0.835217
161	16.9389	28.6321	23214.6	2.51592	1.37923	0.978305	0.709314	0.548199	0.611154	0.84412	14.2199	0.83948
374	16.9389	28.0453	22246.5	2.41044	1.33579	1.0587	0.792563	0.554166	0.560788	0.875327	14.2789	0.842963
145	16.9389	29.1718	21898.5	2.22909	1.36192	1.12959	0.82941	0.610977	0.49325	0.866964	14.3645	0.84802
39	16.9389	30.6122	23534.9	2.74942	1.33919	0.95161	0.710585	0.487081	0.653887	0.816502	14.6768	0.866455
82	16.9389	29.3587	22529.4	2.75837	1.58682	0.803341	0.506257	0.575277	0.708762	0.773377	14.7289	0.869528
387	16.9389	28.8122	21601.3	2.07393	1.62831	1.06168	0.652013	0.785131	0.488084	0.887919	15.0181	0.8866
138	16.9389	28.7094	22421.1	2.02008	1.56872	1.13267	0.722036	0.776562	0.439294	0.894194	15.0351	0.887607
366	16.9389	29.94	22199.8	2.9008	1.26582	0.991058	0.782935	0.43637	0.658351	0.808324	15.2433	0.899899
9	16.9389	26.5999	22514	2.84676	1.24816	1.03851	0.832034	0.438448	0.635196	0.820248	15.4568	0.9125
48	16.9389	29.031	22782.6	1.97187	1.55845	1.21024	0.776569	0.79034	0.386246	0.894858	15.5788	0.919702
16	16.9389	30.5963	20261.3	2.49497	1.32885	1.12695	0.848065	0.532612	0.54831	0.689762	15.6508	0.923954
434	16.9389	26.972	20700.3	3.54698	1.25527	0.865756	0.689696	0.353899	0.755917	0.779477	16.1466	0.953222
429	16.9389	31.4819	21953.6	4.24065	1.17833	0.777488	0.659821	0.277866	0.816658	0.726152	16.2736	0.960721
251	18.2419	31.5046	20865	2.77857	1.32041	0.951103	0.720308	0.475213	0.657701	0.785604	14.6166	0.801265
6	18.2419	27.9947	21723.4	2.19183	1.59477	1.00308	0.628979	0.727598	0.542356	0.871691	14.6869	0.805118
351	18.2419	31.4151	20998	2.0367	1.53435	1.13705	0.741064	0.753354	0.441717	0.852904	14.8841	0.815929
219	18.2419	27.9313	22269.3	2.84946	1.25668	0.993326	0.790439	0.441023	0.651398	0.767305	14.8993	0.816763
45	18.2419	29.4883	21221.6	2.10767	1.43963	1.19423	0.829534	0.683045	0.433391	0.897979	15.1785	0.83207
455	18.2419	29.9759	21397.7	2.07978	1.58014	1.1027	0.697854	0.759759	0.469799	0.871667	15.1796	0.832128
436	18.2419	31.1104	22111.1	2.43857	1.32246	1.15577	0.873951	0.54231	0.526047	0.879532	15.6126	0.855866
386	18.2419	32.4411	21574.1	2.63619	1.3822	1.0328	0.747216	0.524317	0.608222	0.751861	15.7634	0.864131
18	18.2419	32.2851	21214.9	3.7048	1.26104	0.813847	0.645379	0.34038	0.780326	0.721976	15.9266	0.873078
441	18.2419	29.3928	21171.4	2.62475	1.6764	0.925818	0.552265	0.638691	0.647274	0.776087	17.064	0.935427
29	18.2419	35.1205	20920	3.76971	1.31923	0.884815	0.670704	0.349956	0.765283	0.628391	18.432	1.01042
202	19.5449	32.8647	21546	2.15738	1.59272	1.10748	0.69534	0.738263	0.486656	0.799498	15.9401	0.815563
150	19.5449	32.0898	21632	2.7885	1.24204	1.10261	0.887745	0.445414	0.604586	0.803975	15.9962	0.818435
248	19.5449	33.0469	22908.6	2.33957	1.4249	1.18748	0.833376	0.609046	0.492436	0.827437	16.582	0.848403
123	19.5449	35.6965	22323.5	2.30306	1.76005	0.985545	0.559954	0.76422	0.572072	0.755631	16.7338	0.856172
115	19.5449	30.5846	22214.2	3.32396	1.48536	0.810108	0.545393	0.446866	0.756282	0.716552	16.7541	0.857209
233	19.5449	34.7449	21899.2	2.36086	1.77254	0.966166	0.545074	0.750804	0.590756	0.812806	16.9358	0.866509
200	19.5449	33.2056	21461.7	2.67293	1.41794	1.09641	0.773246	0.530481	0.589808	0.847197	17.4063	0.890582
419	19.5449	34.3107	21709.3	3.03792	1.44671	0.97371	0.673053	0.476217	0.679481	0.80195	17.9257	0.917153
89	19.5449	36.0701	21807.9	4.35374	1.67743	0.6994	0.416947	0.385285	0.839357	0.58646	21.3955	1.09468
137	20.8479	32.3264	22773.9	2.04801	1.52867	1.2884	0.84282	0.746418	0.370904	0.907031	16.896	0.810443
312	20.8479	33.2282	22473.1	2.62439	1.63736	0.953239	0.582181	0.623901	0.636777	0.758227	17.1579	0.823001
69	20.8479	35.0204	23204.2	2.44474	1.66511	1.06502	0.639607	0.681101	0.564363	0.848014	18.1603	0.871085
118	20.8479	33.6528	22521.1	2.38224	1.53507	1.24423	0.810534	0.644381	0.477707	0.829046	19.0591	0.914197
336	20.8479	37.7035	22121.2	5.30133	1.09519	0.890335	0.812953	0.206587	0.832054	0.753307	21.6528	1.03861
117	22.1509	37.8095	21555.4	3.23931	1.79472	0.756345	0.421428	0.554043	0.766511	0.741136	18.4186	0.831508
174	22.1509	36.2217	21677.6	2.90225	1.47271	1.07865	0.732424	0.507439	0.628339	0.773768	19.3118	0.871829
181	22.1509	37.0123	22573.4	3.00598	1.46994	1.08763	0.739915	0.489004	0.638178	0.761059	20.1305	0.908788
184	22.1509	38.0844	22513.5	3.19956	2.36778	0.742746	0.313689	0.740032	0.76786		23.5701	1.06407
126	22.1509	38.0596	22252.4	3.3295	1.91247	0.900137	0.470667	0.574401	0.729648	0.738024	24.0088	1.08387
234	22.1509	41.0927	22667.7	3.54625	2.03967	0.805667	0.394998	0.575163	0.772812	0.697353	24.4104	1.102
420	23.4539	42.2105	22388.2	2.64297	1.56973	1.11167	0.708192	0.593926	0.579386	0.765096	19.3189	0.823699
10	23.4539	39.1116	22436.7	3.07647	1.57561	1.05396	0.668923	0.51215	0.657411	0.799008	21.4001	0.912435
83	24.7569	42.468	23767.5	2.23492	2.00513	1.09714	0.547167	0.897182	0.509092	0.783975	20.5947	0.831877
12	26.0599	40.8759	21492	4.27974	1.26201	1.17043	0.927436	0.294879	0.726518	0.643695	26.4797	1.01611
102	26.0599	37.7278	21855.9	6.22692	1.22849	0.845615	0.688336	0.197287	0.8642	0.668491	27.0961	1.03976
185	27.3629	46.1106	23147.6	3.32038	1.73553	1.05429	0.60747	0.522692	0.68248	0.714428	25.4488	0.930049
34	27.3629	44.3972	22798.7	3.08884	1.59969	1.2969	0.810718	0.517894	0.580134	0.749908	26.8428	0.980993
169	27.3629	44.7369	22038.4	5.16925	1.29223	1.13771	0.88043	0.249984	0.779907	0.604131	31.8338	1.16339
304	28.6659	43.9799	22284.3	2.59005	1.83862	1.21656	0.66167	0.709879	0.530295	0.785969	24.2674	0.846563
231	28.6659	47.194	19512.5	4.17203	2.01744	0.693934	0.343968	0.483563	0.83367	0.605499	24.4655	0.853473
116	29.9689	49.4217	21722.7	2.72233	1.59233	1.33498	0.838385	0.584912	0.509618	0.743983	24.2403	0.808848
309	29.9689	48.1999	22540.5	3.08241	1.79129	1.10991	0.619613	0.581134	0.639922	0.694321	25.6703	0.856567
66	29.9689	46.202	22519.7	3.36275	1.457	1.32011	0.906044	0.433277	0.607432	0.799226	27.0927	0.904028
106	29.9689	45.1755	23003.7	2.71309	2.24722	1.18989	0.529493	0.828288	0.561427	0.748236	30.388	1.01399
135	31.2718	48.7904	22968.4	3.24387	1.61008	1.19166	0.740124	0.496347	0.632642	0.746355	26.0708	0.833681
106	31.2718	44.0116	23253	5.04895	1.41739	1.09069	0.769508	0.280729	0.783977	0.801903	32.6948	1.0455
95	31.2718	50.4126	22588	4.87088	1.62534	1.10373	0.679075	0.333686	0.773402		36.602	1.17045
104	32.5748	44.4556	22644.2	4.93923	1.71062	0.853606	0.499005	0.346333	0.827178	0.691087	30.2105	0.927417
71	32.5748	51.2552	22944.4	5.53373	1.40187	0.948994	0.676951	0.253331	0.828508	0.648604	30.8373	0.946661
308	33.8778	49.7701	22161.4	3.77739	2.37313	0.820299	0.345662	0.628245	0.78284	0.62903	30.8016	0.909196
48	36.4838	54.2506	23007.1	3.32812	1.90232	1.16811	0.614047	0.57159	0.649017	0.695752	30.9782	0.849094
63	36.4838	62.0224	22864.3	8.03738	1.18767	1.07877	0.908309	0.147768	0.865781	0.697572	43.1346	1.18229
277	37.7868	55.2502	22680.3	2.58207	2.24609	1.46643	0.652881	0.869881	0.432071	0.777786	35.6241	0.942766
121	39.0898	56.5258	23180.9	3.2177	1.8823	1.38196	0.734187	0.584983	0.570513	0.738164	35.0605	0.896921
275	39.0898	59.8471	22782.4	4.76376	1.70455	1.08669	0.637525	0.357817	0.771883	0.672978	36.9621	0.945568
42	40.3928	63.5775	22604	4.99178	1.59142	1.19205	0.749047	0.318808	0.761198	0.668167	39.6665	0.982018
302	40.3928	35.8148	21511	6.37161	1.63078	0.993685	0.609333	0.255944	0.844045	0.773109	43.2495	1.07072
82	40.3928	59.4815	22163.7	5.00354	1.86102	1.11433	0.598771	0.371942	0.777292	0.633564	43.4641	1.07604
111	44.3018	64.0009	22483.6	3.99623	2.06197	1.09028	0.528757	0.515978	0.727173	0.772412	37.6321	0.849448
119	48.2108	52.3467	21852.5	6.33822	1.45499	1.1014	0.756977	0.229559	0.826229	0.72022	42.5463	0.882506
140	50.8168	64.4441	22788.9	3.76013	2.28613	1.30288	0.569907	0.607991	0.653502	0.702924	46.9133	0.923186
293	52.1197	59.6973	22822.2	5.57554	1.58078	1.33189	0.842551	0.28352	0.76112	0.735554	49.1717	0.943437
305	52.1197	73.7754	22569.5	4.32827	2.57557	1.0852	0.421343	0.595057	0.749277	0.648487	50.6738	0.972257
67	52.1197	64.0114	22733	4.95811	2.02629	1.20898	0.596649	0.408681	0.756161	0.718358	50.8775	0.976165
330	59.9377	77.6094	22453.8	4.16007	1.87891	1.83823	0.978347	0.451654	0.558126	0.58271	60.1857	1.00414
133	61.2407	84.9385	22841.4	3.99362	2.91131	1.3182	0.452787	0.728991	0.669922	0.684609	64.1987	1.0483
59	70.3617	117.529	22666.7	4.61953	2.97994	1.21904	0.409082	0.645076	0.736111	0.512237	70.2931	0.999025
62	71.6647	86.1762	22522.9	5.13713	2.19109	1.38977	0.63428	0.426521	0.729466	0.66302	65.5257	0.914338
128	71.6647	97.6915	22946.4	4.80695	2.50909	1.30404	0.519727	0.521972	0.728718	0.673829	65.8817	0.919306
203	72.9676	109.302	22866.5	5.03576	2.49265	1.1217	0.45	0.49499	0.777254	0.59537	58.9781	0.808277
130	72.9676	93.6815	23331.2	4.89818	2.34605	1.60439	0.683871	0.478964	0.672451	0.743333	77.2274	1.05838
70	75.5736	92.8043	22829.4	3.51261	3.15828	1.60984	0.509722	0.899125	0.541696	0.769309	74.8089	0.989881
20	78.1796	93.2498	22775.4	5.96583	1.82409	1.52421	0.835603	0.305755	0.74451	0.67245	69.4784	0.888703
217	80.7856	117.15	23182.8	4.40963	2.89724	1.60808	0.555037	0.657026	0.635326	0.586794	86.0562	1.06524
74	83.3916	119.883	22613.4	3.12204	2.44288	2.0978	0.858739	0.782465	0.328067	0.651494	67.0183	0.803657
143	85.9976	100.411	22589.8	4.11228	2.94701	1.44215	0.489361	0.716638	0.649305	0.617431	73.209	0.851291
31	93.8155	126.877	22633.5	5.12229	2.6674	1.57128	0.58907	0.520742	0.693246	0.631802	89.9279	0.958561
199	97.7245	127.364	22654.2	4.13608	3.8041	1.67339	0.439892	0.919736	0.595416	0.653237	110.288	1.12856
154	115.966	139.697	22693	5.50688	3.45906	1.56814	0.453343	0.628135	0.715239	0.669704	125.123	1.07896
313	122.481	155.326	22818.6	5.40483	3.52871	1.83438	0.519846	0.652881	0.660603	0.672354	146.547	1.19648
168	126.39	166.113	22503.8	3.72873	3.56986	2.25548	0.631812	0.957393	0.395108	0.608463	125.76	0.99501
279	128.996	147.802	23024.5	4.3625	3.62328	2.21569	0.611515	0.83055	0.492107	0.727381	146.701	1.13725
221	131.602	173.018	23037	6.21892	3.92096	1.52701	0.389447	0.63049	0.754457	0.609547	155.969	1.18515
86	144.632	151.803	23891.5	3.54997	2.92811	2.83864	0.969443	0.824827	0.200377	0.76649	123.598	0.854566
173	148.541	189.999	23238.1	6.97585	2.83024	2.00711	0.709166	0.405719	0.712278	0.597434	165.989	1.11746
220	149.844	169.268	24063.9	6.54751	3.02495	2.14948	0.710584	0.462	0.67171	0.674844	178.327	1.19008
102	151.147	175.912	23651.9	5.6699	3.42218	1.91479	0.559522	0.603571	0.662289	0.637994	155.628	1.02965
156	158.965	188.331	23281.4	5.64093	3.27568	2.30191	0.702727	0.580698	0.591928	0.64287	178.168	1.1208
124	160.268	166.691	23200.8	5.34956	3.46068	2.08559	0.602653	0.646909	0.610138	0.726029	161.732	1.00914
334	162.874	161.786	23162.9	5.86048	3.13193	1.85082	0.590952	0.534416	0.684186	0.680463	142.298	0.873668
112	162.874	190.189	23149.8	5.44899	4.23856	1.89927	0.448094	0.777862	0.651445	0.628931	183.743	1.12813
218	162.874	193.141	23119.1	7.03702	2.71915	2.30875	0.849073	0.386406	0.671913	0.643924	185.049	1.13615
257	171.995	202.442	23397.6	7.45414	2.85224	2.28707	0.801851	0.382638	0.693182	0.63781	203.681	1.18423
228	173.298	193.367	23137.9	6.23328	3.63776	1.91149	0.525459	0.583603	0.693341	0.669576	181.556	1.04765
210	174.601	184.136	22165.3	5.45648	3.88721	2.15809	0.555175	0.712403	0.604491	0.545238	191.738	1.09815
196	178.51	176.334	23353.8	6.10437	3.30842	2.08743	0.630945	0.541976	0.658043	0.656628	176.588	0.989234
179	199.358	238.554	23282.8	5.09689	3.86436	2.73391	0.707467	0.758178	0.463613	0.592336	225.556	1.13141
212	213.691	249.845	22967	6.3388	3.2861	2.82816	0.860642	0.518411	0.553834	0.59945	246.763	1.15477
120	224.115	250.52	22744.6	5.76396	4.05986	1.99959	0.492526	0.704353	0.653088	0.636504	196.003	0.874563
222	225.418	269.618	23396.4	6.13415	4.13565	2.18212	0.527638	0.674201	0.644266	0.565493	231.881	1.02867
290	226.721	240.865	23561.8	5.45614	3.09762	3.04275	0.982287	0.567731	0.442325	0.65534	215.411	0.950117
287	228.024	261.129	23241.3	7.33751	3.95888	2.14125	0.540872	0.53954	0.708178	0.603732	260.541	1.1426
353	244.963	240.75	24158.8	5.17301	4.09134	3.03474	0.741748	0.790901	0.41335	0.722589	269.042	1.0983
225	250.175	248.57	23008.5	6.0984	3.9144	2.43827	0.622897	0.641874	0.600179	0.626496	243.81	0.97456
223	250.175	289.218	22272.6	8.51924	4.24745	1.90609	0.448762	0.498571	0.77626	0.51044	288.909	1.15483
240	251.478	292.036	22114.9	6.26863	4.77058	2.31383	0.485021	0.761024	0.630887	0.542212	289.844	1.15256
144	252.781	323.487	22403.1	8.10579	4.1413	1.92859	0.465697	0.510906	0.762073	0.517278	271.181	1.07279
99	257.993	279.376	24037.2	7.14903	4.83678	2.11907	0.438117	0.676564	0.703586	0.624264	306.929	1.18968
255	268.417	270.203	23339.5	7.31822	4.25976	2.3631	0.554751	0.582076	0.677093	0.671923	308.576	1.14961
303	271.023	261.564	23633.5	5.82564	4.0526	2.51355	0.620233	0.695648	0.568536	0.688432	248.573	0.917165
54	272.326	269.813	23916.9	7.62605	4.10731	2.1669	0.527571	0.53859	0.715856	0.672905	284.305	1.04399
160	274.932	305.589	23026.7	6.83794	4.9245	2.21502	0.449795	0.720173	0.67607	0.579872	312.43	1.13639
148	298.386	338.103	23069.5	4.95204	4.74763	2.56938	0.541193	0.958721	0.481147	0.517454	253.034	0.848009
47	300.992	282.622	23983.8	6.73569	4.5233	2.76099	0.610393	0.671542	0.590096	0.696592	352.364	1.17068
157	317.93	327.675	23220.5	7.36674	4.00606	2.74594	0.685447	0.543804	0.627251	0.599319	339.447	1.06768
307	345.293	275.425	24023.4	6.28202	4.26453	2.95618	0.693202	0.678848	0.529421	0.776464	331.735	0.960733
319	358.323	382.057	23557.4	10.1223	4.83781	2.07965	0.429873	0.477935	0.794548	0.553805	426.586	1.19051
73	364.838	333.009	24516.9	8.29476	4.00039	2.90423	0.725986	0.482279	0.649872	0.687621	403.67	1.10643
209	380.474	329.806	23472.1	7.50221	4.13976	3.03107	0.732185	0.551805	0.595976	0.686681	394.321	1.03639
64	385.686	378.686	23805.8	7.02968	5.10693	2.88408	0.564738	0.726482	0.589728	0.608897	433.702	1.12449
176	393.504	385.897	23517.8	6.74955	4.8461	3.28811	0.678507	0.717988	0.51284	0.57992	450.508	1.14486
267	405.231	464.458	22800.5	7.7658	4.85828	2.7112	0.558057	0.6256	0.65088	0.503055	428.468	1.05734
19	416.958	380.286	23817	7.22683	4.82035	3.30387	0.6854	0.667007	0.542833	0.65151	482.101	1.15623
306	424.776	392.987	24021.5	9.01588	4.82092	2.56849	0.532781	0.534714	0.715115	0.629239	467.632	1.10089
142	431.291	391.869	23315.4	6.9036	4.91698	3.14359	0.639332	0.712234	0.544646	0.638618	446.98	1.03638
280	433.897	394.658	24067.2	9.44425	4.64254	2.65465	0.57181	0.491573	0.718913	0.638151	487.551	1.12366
177	440.412	403.648	24073.2	10.0261	4.57752	2.58064	0.563764	0.456561	0.742607	0.644083	496.11	1.12647
1	441.715	385.667	24683	8.36725	4.12522	3.00776	0.729114	0.49302	0.640532	0.674433	434.872	0.984508
129	462.563	400.632	24104.5	10.2894	3.61399	3.35133	0.927321	0.351234	0.674293	0.667102	522.014	1.12853
315	466.472	469.471	23594.8	9.11858	4.45513	2.9873	0.67053	0.488577	0.672394	0.571493	508.34	1.08976
95	467.775	392.905	24189.6	7.39981	6.09744	2.93204	0.480864	0.823999	0.603768	0.686597	554.149	1.18465
127	474.29	378.411	25757.1	8.03103	4.8958	3.2507	0.663978	0.60961	0.595232	0.731732	535.379	1.1288
81	478.199	433.926	24550.5	9.04808	3.92791	3.12523	0.795646	0.434116	0.654598	0.62882	465.253	0.972927
244	480.805	457.271	23616	10.058	4.91339	2.7215	0.553893	0.488504	0.729421	0.594201	563.366	1.17171
80	495.138	478.848	23685.3	10.6017	5.15483	2.38227	0.462143	0.486225	0.775295	0.568306	545.345	1.1014
182	496.441	432.137	24760	10.4696	3.74129	3.14398	0.840348	0.357347	0.699704	0.651993	515.847	1.03909
182	499.047	462.155	24208.5	8.45523	4.57637	3.16864	0.692391	0.541247	0.625245	0.587779	513.579	1.02912
65	529.015	486.51	23630.2	10.3367	4.3692	2.81188	0.643569	0.422689	0.72797	0.597422	531.946	1.00554
113	538.136	407.798	24433.3	7.17892	5.0198	3.75993	0.749021	0.699241	0.476254	0.730962	567.562	1.05468
49	590.256	513.374	24219.1	8.29002	6.79165	2.93745	0.432509	0.819256	0.645665	0.61961	692.771	1.17368
18	591.559	511.287	24520	8.9836	5.27155	3.47888	0.659935	0.586797	0.612752	0.61579	690.106	1.16659
284	601.983	514.892	24213.8	10.6159	4.82284	2.87489	0.596099	0.454304	0.72919	0.614089	616.55	1.0242
180	601.983	456.128	24814.6	8.48367	5.22379	3.33895	0.639183	0.615746	0.606426	0.7034	619.824	1.02964
49	616.316	482.492	24604.8	8.86825	4.2477	3.84867	0.90606	0.478978	0.566018	0.685235	607.282	0.985341
92	626.74	482.129	24638.3	7.80872	5.01386	3.96878	0.791562	0.642084	0.49175	0.693154	650.875	1.03851
78	629.346	426.849	25523.3	7.21989	5.54304	3.93835	0.710504	0.767745	0.454514	0.789955	660.209	1.04904
167	639.77	631.955	23521.6	13.9405	4.13722	3.06819	0.741607	0.296777	0.779908	0.523941	741.237	1.1586
211	647.588	508.081	24417.9	10.0863	4.59733	3.69579	0.8039	0.4558	0.633582	0.678836	717.85	1.1085
103	659.315	545.821	24856.4	11.0684	5.9048	2.79634	0.47357	0.533484	0.747358	0.633998	765.539	1.16111
83	691.89	582.227	23673.1	8.33968	6.52459	3.44564	0.528101	0.782355	0.586838	0.616548	785.346	1.13507
278	744.009	476.288	27493.2	7.05711	5.62019	5.01523	0.892358	0.796388	0.289337	0.80074	833.215	1.1199
238	745.312	545.587	23735.5	9.82993	5.51934	3.67698	0.6662	0.561483	0.62594	0.693973	835.636	1.12119
47	749.221	574.133	24485	9.436	5.27675	3.77046	0.714542	0.559215	0.600417	0.647565	786.39	1.04961
159	763.554	605.643	24143	11.4922	5.49769	3.1789	0.578224	0.478386	0.723385	0.619992	841.292	1.10181
56	771.372	675.053	24514.5	10.8564	6.60811	2.92289	0.442318	0.608681	0.730769	0.562292	878.345	1.13868
56	783.099	643.865	23397.4	7.92067	6.72429	3.79683	0.564644	0.848955	0.520643	0.603279	847.067	1.08169
149	790.917	543.52	26208.4	9.93926	5.18195	4.37352	0.843991	0.521362	0.559975	0.727382	943.554	1.19299
206	798.735	689.958	23597.6	9.68503	5.45721	4.08088	0.747795	0.563469	0.578641	0.563393	903.47	1.13113
108	813.068	584.111	25259.8	11.0259	5.12908	3.89498	0.759392	0.465183	0.646744	0.68361	922.677	1.13481
270	822.189	592.643	25261.5	12.2374	5.64329	3.10882	0.550888	0.46115	0.745958	0.679305	899.303	1.09379
89	824.795	585.309	25258.9	10.2435	5.49089	3.77595	0.687675	0.536039	0.631379	0.69632	889.619	1.07859
158	827.401	599.627	24073.1	8.65745	6.91821	3.59286	0.519334	0.799105	0.584998	0.665759	901.389	1.08942
201	840.431	640.787	23969.1	11.6193	6.4129	3.21336	0.501077	0.551919	0.723446	0.639966	1002.95	1.19338
17	852.158	532.922	25906.8	8.24769	5.46837	4.61043	0.843108	0.663018	0.441004	0.786856	871.003	1.02211
253	852.158	570.514	26186	9.19171	5.91397	4.08198	0.690227	0.643402	0.555907	0.734848	929.468	1.09072
77	878.218	654.798	24737	10.5887	5.30144	3.99415	0.753409	0.500671	0.62279	0.647474	939.18	1.06942
21	879.521	628.815	24816.4	10.8923	5.42074	3.715	0.685332	0.497667	0.658933	0.670206	918.809	1.04467
214	887.339	627.087	25532	7.47662	6.58402	4.85201	0.736937	0.880615	0.351042	0.68136	1000.48	1.1275
239	888.642	619.003	26051.2	10.519	5.43765	3.99745	0.735142	0.516937	0.619978	0.691656	957.76	1.07778
249	925.125	624.989	25431.2	12.456	5.30103	3.96983	0.748879	0.42558	0.681292	0.705955	1097.99	1.18686
85	936.852	582.265	25942.7	9.016	5.86335	4.5023	0.767871	0.650327	0.500633	0.767231	996.97	1.06417
79	939.458	646.117	25719.5	10.1947	6.04292	4.02632	0.666287	0.592754	0.605056	0.680601	1039	1.10596
76	972.033	579.986	23958.2	11.7126	7.52471	2.65298	0.352569	0.642449	0.773493	0.58906	979.407	1.00759
94	975.942	609.25	26389	9.45302	5.61475	4.54089	0.808744	0.593964	0.519636	0.754639	1009.56	1.03444
51	988.972	680.192	25446.5	10.4714	6.45958	3.60295	0.557769	0.61688	0.655924	0.676779	1020.84	1.03222
231	1000.7	712.849	25192.4	9.70357	8.17584	3.46617	0.423953	0.84256	0.642794	0.647601	1151.87	1.15106
298	1016.34	729.088	24530.5	11.265	7.12215	3.48986	0.490001	0.632237	0.690203	0.641513	1172.84	1.15399
147	1021.55	714.359	26054.4	13.0901	4.55084	4.30281	0.945497	0.347654	0.671294	0.658769	1073.68	1.05104
38	1029.36	743.801	25185.2	10.3827	7.29305	3.76061	0.515643	0.702424	0.6378	0.629205	1192.8	1.15877
171	1031.97	665.622	26528.9	10.3229	6.1435	4.26359	0.694	0.595136	0.586976	0.710977	1132.61	1.09752
24	1041.09	716.462	25711.9	11.6916	5.61516	4.16687	0.742075	0.480275	0.6436	0.662919	1145.87	1.10064
242	1043.7	663.885	24944	10.2852	6.27732	4.03849	0.643347	0.610328	0.607348	0.715237	1092.18	1.04645
57	1149.24	819.479	24987.6	11.0548	7.9648	3.56724	0.447875	0.720481	0.677314	0.610739	1315.67	1.14482
156	1188.33	784.717	25445.7	11.7389	5.8576	4.53161	0.773629	0.498989	0.613968	0.664259	1305.24	1.09838
237	1205.27	758.715	25740.1	11.5444	5.39831	4.64706	0.860835	0.467613	0.597463	0.694796	1213.1	1.0065
131	1205.27	798.798	25148.9	11.7832	6.66125	4.23441	0.635678	0.56532	0.640639	0.654911	1392.19	1.15509
163	1226.12	956.93	23965.4	15.8258	8.4473	2.55395	0.302339	0.533769	0.838621	0.543351	1430.16	1.16641
88	1246.96	806.658	24602.1	11.9787	6.27195	4.49411	0.716542	0.52359	0.624826	0.669303	1414.32	1.13421
135	1276.93	751.642	28053.4	10.9109	6.54502	4.82428	0.737092	0.599858	0.557849	0.730575	1443.09	1.13012
240	1321.24	827.162	25312	10.706	6.17018	5.10126	0.82676	0.576327	0.523516	0.678725	1411.54	1.06835
92	1336.87	812.031	26086.7	11.131	6.51808	4.67675	0.717504	0.585578	0.579845	0.691778	1421.3	1.06316
180	1339.48	788.516	25707	9.60994	6.5204	5.34742	0.820107	0.678506	0.443553	0.714203	1403.55	1.04783
232	1347.3	905.012	25225.6	12.7872	7.97667	3.4893	0.437438	0.623801	0.727126	0.628946	1490.82	1.10653
251	1374.66	785.488	26957.4	11.0159	6.79569	4.63507	0.68206	0.616901	0.579236	0.739226	1453.44	1.05731
164	1402.02	981.896	24973.8	12.8081	6.77231	4.54143	0.670588	0.528753	0.645425	0.588007	1650.07	1.17692
75	1415.05	1033.63	24561.4	12.0693	8.13815	3.66516	0.450368	0.674286	0.696323	0.570391	1507.96	1.06566
143	1425.48	886.052	26024.8	11.9896	6.71755	4.45506	0.663197	0.56028	0.628424	0.661134	1503	1.05438
157	1474.99	824.209	28219.7	12.6801	6.17385	5.04136	0.816567	0.486893	0.602419	0.737805	1653.16	1.12079
191	1527.11	893.961	26323.6	11.7634	7.74589	4.1792	0.539538	0.658472	0.644729	0.68752	1595.1	1.04452
295	1669.13	873.675	28051.7	12.0008	7.31371	4.70557	0.64339	0.609433	0.607896	0.75968	1730.02	1.03648
75	1713.44	998.849	25734.4	12.033	8.22983	4.50929	0.54792	0.683941	0.625255	0.66882	1870.51	1.09167
54	1714.74	1195.62	25276.4	13.7546	7.37651	4.20791	0.570448	0.536292	0.694073	0.560126	1788.36	1.04293
87	2238.54	1116.07	28198.3	14.0855	6.67765	6.03852	0.904288	0.474081	0.571294	0.715163	2379.11	1.06279
228	2598.17	1302.83	28307.2	12.6362	8.67138	5.78536	0.667179	0.68623	0.542162	0.68047	2655.37	1.02202
260	2789.71	1381.96	28148.2	18.0646	8.82989	4.62589	0.52389	0.488795	0.743925	0.678137	3090.78	1.10792
72	2797.53	1373.37	28483.4	13.3598	9.93299	5.3184	0.535428	0.7435	0.601909	0.68151	2956.3	1.05675
129	2847.04	1608.9	25013.5	17.9688	8.43056	5.33746	0.633109	0.469178	0.702959	0.585616	3386.87	1.18961
233	2866.59	1460.04	28783.2	19.1593	9.12555	4.57725	0.501587	0.476298	0.761095	0.652286	3352.22	1.16941
52	3733.08	1772.31	27889.1	16.0422	10.3	5.69334	0.552754	0.642056	0.645101	0.639801	3940.53	1.05557
274	4195.64	1868.82	29463.8	17.9652	12.0683	4.94613	0.409845	0.67176	0.724682	0.659546	4491.92	1.07062

## Sheet: uCTRaw13VolEV_SVPass46Random
#	vol	ar	int	Elong	Emed	Eshort	flat	elo	anis	sphe	ElliVolume	EV_SV
378	13.0299	23.2275	22032.8	1.77962	1.20792	1.18474	0.980812	0.67875	0.334274	0.916421	10.6678	0.818716
66	13.0299	23.9288	22376.8	2.71882	1.27501	0.767307	0.601807	0.468956	0.717779	0.829906	11.1417	0.855082
343	13.0299	20.7606	22275.2	4.26116	1.11345	0.636605	0.571739	0.261303	0.850603	0.674676	12.652	0.970992
23	13.0299	23.2659	22072.9	5.10332	0.875508	0.704926	0.805162	0.171557	0.861869	0.695843	13.193	1.01252
230	14.3329	25.4792	22374.2	2.40455	1.20864	0.942224	0.779571	0.502649	0.608149	0.783219	11.4703	0.800275
406	14.3329	26.2067	21504.8	2.35979	1.11431	1.07338	0.963272	0.472208	0.545135	0.811756	11.8229	0.824874
368	14.3329	25.6683	20853.9	2.65892	1.22943	0.869864	0.707536	0.462379	0.67285	0.763225	11.911	0.831023
271	14.3329	25.8446	22131.8	3.18881	1.33836	0.833977	0.623134	0.419705	0.738468	0.77929	14.9088	1.04018
354	14.3329	26.4762	21320.6	3.37884	1.4607	0.790263	0.541017	0.432308	0.766114	0.74291	16.3376	1.13987
328	15.6359	27.9617	22245.7	2.30601	1.31575	0.998929	0.759207	0.570575	0.566815	0.786028	12.6958	0.811962
191	15.6359	28.0376	22489.9	2.32498	1.27795	1.02857	0.804862	0.549661	0.557599	0.825503	12.8013	0.818713
247	15.6359	29.8434	22938.7	2.95959	1.16437	0.900529	0.773408	0.393421	0.695725	0.768561	12.9989	0.831349
16	16.9389	30.5963	20261.3	2.49497	1.32885	1.12695	0.848065	0.532612	0.54831	0.689762	15.6508	0.923954
455	18.2419	29.9759	21397.7	2.07978	1.58014	1.1027	0.697854	0.759759	0.469799	0.871667	15.1796	0.832128
436	18.2419	31.1104	22111.1	2.43857	1.32246	1.15577	0.873951	0.54231	0.526047	0.879532	15.6126	0.855866
29	18.2419	35.1205	20920	3.76971	1.31923	0.884815	0.670704	0.349956	0.765283	0.628391	18.432	1.01042
123	19.5449	35.6965	22323.5	2.30306	1.76005	0.985545	0.559954	0.76422	0.572072	0.755631	16.7338	0.856172
115	19.5449	30.5846	22214.2	3.32396	1.48536	0.810108	0.545393	0.446866	0.756282	0.716552	16.7541	0.857209
137	20.8479	32.3264	22773.9	2.04801	1.52867	1.2884	0.84282	0.746418	0.370904	0.907031	16.896	0.810443
184	22.1509	38.0844	22513.5	3.19956	2.36778	0.742746	0.313689	0.740032	0.76786		23.5701	1.06407
102	26.0599	37.7278	21855.9	6.22692	1.22849	0.845615	0.688336	0.197287	0.8642	0.668491	27.0961	1.03976
231	28.6659	47.194	19512.5	4.17203	2.01744	0.693934	0.343968	0.483563	0.83367	0.605499	24.4655	0.853473
309	29.9689	48.1999	22540.5	3.08241	1.79129	1.10991	0.619613	0.581134	0.639922	0.694321	25.6703	0.856567
63	36.4838	62.0224	22864.3	8.03738	1.18767	1.07877	0.908309	0.147768	0.865781	0.697572	43.1346	1.18229
305	52.1197	73.7754	22569.5	4.32827	2.57557	1.0852	0.421343	0.595057	0.749277	0.648487	50.6738	0.972257
217	80.7856	117.15	23182.8	4.40963	2.89724	1.60808	0.555037	0.657026	0.635326	0.586794	86.0562	1.06524
154	115.966	139.697	22693	5.50688	3.45906	1.56814	0.453343	0.628135	0.715239	0.669704	125.123	1.07896
279	128.996	147.802	23024.5	4.3625	3.62328	2.21569	0.611515	0.83055	0.492107	0.727381	146.701	1.13725
86	144.632	151.803	23891.5	3.54997	2.92811	2.83864	0.969443	0.824827	0.200377	0.76649	123.598	0.854566
173	148.541	189.999	23238.1	6.97585	2.83024	2.00711	0.709166	0.405719	0.712278	0.597434	165.989	1.11746
102	151.147	175.912	23651.9	5.6699	3.42218	1.91479	0.559522	0.603571	0.662289	0.637994	155.628	1.02965
156	158.965	188.331	23281.4	5.64093	3.27568	2.30191	0.702727	0.580698	0.591928	0.64287	178.168	1.1208
124	160.268	166.691	23200.8	5.34956	3.46068	2.08559	0.602653	0.646909	0.610138	0.726029	161.732	1.00914
225	250.175	248.57	23008.5	6.0984	3.9144	2.43827	0.622897	0.641874	0.600179	0.626496	243.81	0.97456
81	478.199	433.926	24550.5	9.04808	3.92791	3.12523	0.795646	0.434116	0.654598	0.62882	465.253	0.972927
49	590.256	513.374	24219.1	8.29002	6.79165	2.93745	0.432509	0.819256	0.645665	0.61961	692.771	1.17368
278	744.009	476.288	27493.2	7.05711	5.62019	5.01523	0.892358	0.796388	0.289337	0.80074	833.215	1.1199
56	771.372	675.053	24514.5	10.8564	6.60811	2.92289	0.442318	0.608681	0.730769	0.562292	878.345	1.13868
56	783.099	643.865	23397.4	7.92067	6.72429	3.79683	0.564644	0.848955	0.520643	0.603279	847.067	1.08169
89	824.795	585.309	25258.9	10.2435	5.49089	3.77595	0.687675	0.536039	0.631379	0.69632	889.619	1.07859
239	888.642	619.003	26051.2	10.519	5.43765	3.99745	0.735142	0.516937	0.619978	0.691656	957.76	1.07778
85	936.852	582.265	25942.7	9.016	5.86335	4.5023	0.767871	0.650327	0.500633	0.767231	996.97	1.06417
92	1336.87	812.031	26086.7	11.131	6.51808	4.67675	0.717504	0.585578	0.579845	0.691778	1421.3	1.06316
164	1402.02	981.896	24973.8	12.8081	6.77231	4.54143	0.670588	0.528753	0.645425	0.588007	1650.07	1.17692
157	1474.99	824.209	28219.7	12.6801	6.17385	5.04136	0.816567	0.486893	0.602419	0.737805	1653.16	1.12079
54	1714.74	1195.62	25276.4	13.7546	7.37651	4.20791	0.570448	0.536292	0.694073	0.560126	1788.36	1.04293

## Sheet: uCTraw13VolEV_SVQ1Q3ElongPass
#	vol	ar	int	Elong	Emed	Eshort	flat	elo	anis	sphe	ElliVolume	EV_SV
129	462.563	400.632	24104.5	10.2894	3.61399	3.35133	0.927321	0.351234	0.674293	0.667102	522.014	1.12853
80	495.138	478.848	23685.3	10.6017	5.15483	2.38227	0.462143	0.486225	0.775295	0.568306	545.345	1.1014
182	496.441	432.137	24760	10.4696	3.74129	3.14398	0.840348	0.357347	0.699704	0.651993	515.847	1.03909
65	529.015	486.51	23630.2	10.3367	4.3692	2.81188	0.643569	0.422689	0.72797	0.597422	531.946	1.00554
284	601.983	514.892	24213.8	10.6159	4.82284	2.87489	0.596099	0.454304	0.72919	0.614089	616.55	1.0242
167	639.77	631.955	23521.6	13.9405	4.13722	3.06819	0.741607	0.296777	0.779908	0.523941	741.237	1.1586
103	659.315	545.821	24856.4	11.0684	5.9048	2.79634	0.47357	0.533484	0.747358	0.633998	765.539	1.16111
159	763.554	605.643	24143	11.4922	5.49769	3.1789	0.578224	0.478386	0.723385	0.619992	841.292	1.10181
56	771.372	675.053	24514.5	10.8564	6.60811	2.92289	0.442318	0.608681	0.730769	0.562292	878.345	1.13868
108	813.068	584.111	25259.8	11.0259	5.12908	3.89498	0.759392	0.465183	0.646744	0.68361	922.677	1.13481
270	822.189	592.643	25261.5	12.2374	5.64329	3.10882	0.550888	0.46115	0.745958	0.679305	899.303	1.09379
89	824.795	585.309	25258.9	10.2435	5.49089	3.77595	0.687675	0.536039	0.631379	0.69632	889.619	1.07859
201	840.431	640.787	23969.1	11.6193	6.4129	3.21336	0.501077	0.551919	0.723446	0.639966	1002.95	1.19338
77	878.218	654.798	24737	10.5887	5.30144	3.99415	0.753409	0.500671	0.62279	0.647474	939.18	1.06942
21	879.521	628.815	24816.4	10.8923	5.42074	3.715	0.685332	0.497667	0.658933	0.670206	918.809	1.04467
239	888.642	619.003	26051.2	10.519	5.43765	3.99745	0.735142	0.516937	0.619978	0.691656	957.76	1.07778
249	925.125	624.989	25431.2	12.456	5.30103	3.96983	0.748879	0.42558	0.681292	0.705955	1097.99	1.18686
76	972.033	579.986	23958.2	11.7126	7.52471	2.65298	0.352569	0.642449	0.773493	0.58906	979.407	1.00759
51	988.972	680.192	25446.5	10.4714	6.45958	3.60295	0.557769	0.61688	0.655924	0.676779	1020.84	1.03222
298	1016.34	729.088	24530.5	11.265	7.12215	3.48986	0.490001	0.632237	0.690203	0.641513	1172.84	1.15399
147	1021.55	714.359	26054.4	13.0901	4.55084	4.30281	0.945497	0.347654	0.671294	0.658769	1073.68	1.05104
38	1029.36	743.801	25185.2	10.3827	7.29305	3.76061	0.515643	0.702424	0.6378	0.629205	1192.8	1.15877
171	1031.97	665.622	26528.9	10.3229	6.1435	4.26359	0.694	0.595136	0.586976	0.710977	1132.61	1.09752
24	1041.09	716.462	25711.9	11.6916	5.61516	4.16687	0.742075	0.480275	0.6436	0.662919	1145.87	1.10064
242	1043.7	663.885	24944	10.2852	6.27732	4.03849	0.643347	0.610328	0.607348	0.715237	1092.18	1.04645
57	1149.24	819.479	24987.6	11.0548	7.9648	3.56724	0.447875	0.720481	0.677314	0.610739	1315.67	1.14482
156	1188.33	784.717	25445.7	11.7389	5.8576	4.53161	0.773629	0.498989	0.613968	0.664259	1305.24	1.09838
237	1205.27	758.715	25740.1	11.5444	5.39831	4.64706	0.860835	0.467613	0.597463	0.694796	1213.1	1.0065
131	1205.27	798.798	25148.9	11.7832	6.66125	4.23441	0.635678	0.56532	0.640639	0.654911	1392.19	1.15509
88	1246.96	806.658	24602.1	11.9787	6.27195	4.49411	0.716542	0.52359	0.624826	0.669303	1414.32	1.13421
135	1276.93	751.642	28053.4	10.9109	6.54502	4.82428	0.737092	0.599858	0.557849	0.730575	1443.09	1.13012
240	1321.24	827.162	25312	10.706	6.17018	5.10126	0.82676	0.576327	0.523516	0.678725	1411.54	1.06835
92	1336.87	812.031	26086.7	11.131	6.51808	4.67675	0.717504	0.585578	0.579845	0.691778	1421.3	1.06316
232	1347.3	905.012	25225.6	12.7872	7.97667	3.4893	0.437438	0.623801	0.727126	0.628946	1490.82	1.10653
251	1374.66	785.488	26957.4	11.0159	6.79569	4.63507	0.68206	0.616901	0.579236	0.739226	1453.44	1.05731
164	1402.02	981.896	24973.8	12.8081	6.77231	4.54143	0.670588	0.528753	0.645425	0.588007	1650.07	1.17692
75	1415.05	1033.63	24561.4	12.0693	8.13815	3.66516	0.450368	0.674286	0.696323	0.570391	1507.96	1.06566
143	1425.48	886.052	26024.8	11.9896	6.71755	4.45506	0.663197	0.56028	0.628424	0.661134	1503	1.05438
157	1474.99	824.209	28219.7	12.6801	6.17385	5.04136	0.816567	0.486893	0.602419	0.737805	1653.16	1.12079
191	1527.11	893.961	26323.6	11.7634	7.74589	4.1792	0.539538	0.658472	0.644729	0.68752	1595.1	1.04452
295	1669.13	873.675	28051.7	12.0008	7.31371	4.70557	0.64339	0.609433	0.607896	0.75968	1730.02	1.03648
75	1713.44	998.849	25734.4	12.033	8.22983	4.50929	0.54792	0.683941	0.625255	0.66882	1870.51	1.09167
54	1714.74	1195.62	25276.4	13.7546	7.37651	4.20791	0.570448	0.536292	0.694073	0.560126	1788.36	1.04293
87	2238.54	1116.07	28198.3	14.0855	6.67765	6.03852	0.904288	0.474081	0.571294	0.715163	2379.11	1.06279
228	2598.17	1302.83	28307.2	12.6362	8.67138	5.78536	0.667179	0.68623	0.542162	0.68047	2655.37	1.02202
72	2797.53	1373.37	28483.4	13.3598	9.93299	5.3184	0.535428	0.7435	0.601909	0.68151	2956.3	1.05675

## Sheet: uCTNLM13VolPass
#	vol	ar	int	Elong	Emed	Eshort	flat	elo	anis	sphe	ElliVolume	EV_SV
1	13.0299	25.4025	22936.6	2.0113	1.44733	0.824345	0.569563	0.719597	0.590144	0.750475	10.0518	0.771438
8	13.0299	23.3691	21374.5	1.63472	1.32372	1.14029	0.86143	0.809751	0.302456	0.899447	10.3358	0.793234		RejecHyper		8
15	13.0299	24.0655	23416.3	2.00072	1.35814	0.959323	0.706352	0.678824	0.520512	0.858304	10.919	0.837996		Failed sphericities		3
32	13.0299	23.7501	22003.2	2.66486	1.09524	0.842484	0.769221	0.410994	0.683854	0.837779	10.2999	0.790483
34	13.0299	23.1911	20853.2	1.77948	1.33531	0.998622	0.747856	0.750396	0.438812	0.904715	9.93952	0.762822
37	13.0299	21.1551	22459.4	4.51378	0.984495	0.785818	0.798194	0.218109	0.825907	0.692654	14.6273	1.12259
64	13.0299	23.1628	23065.7	3.29327	1.20741	0.808381	0.669519	0.366629	0.754535	0.855998	13.4643	1.03334
74	13.0299	24.0875	23173.6	1.99448	1.232	0.960945	0.779988	0.617706	0.518197	0.870147	9.89069	0.759075
75	13.0299	23.2275	22993.3	1.77962	1.20792	1.18474	0.980812	0.67875	0.334274	0.916421	10.6678	0.818716
110	13.0299	24.3485	23581	2.08912	1.17319	1.03571	0.882814	0.561569	0.504239	0.859825	10.633	0.816044
145	13.0299	15.8251	23356.8	2.34894	1.09051	0.566715	0.51968	0.464254	0.758736		6.08071	0.466672
196	13.0299	25.2405	17985.3	2.77934	1.63649	0.667023	0.407595	0.588804	0.760007	0.793259	12.7082	0.975305
220	13.0299	24.7352	19236.7	2.14647	1.40454	0.786915	0.560265	0.65435	0.633391	0.820265	9.93744	0.762662
221	13.0299	23.2716	22448.2	1.87261	1.20658	1.17071	0.970272	0.64433	0.374825	0.920737	11.08	0.850353
225	13.0299	20.8918	19222.2	1.82338	1.15694	0.899658	0.777618	0.634505	0.506598	0.877447	7.94977	0.610116
227	13.0299	23.722	20902.5	2.01483	1.17545	1.06969	0.910022	0.5834	0.469093	0.857938	10.6118	0.81442
228	13.0299	22.9881	20937	2.01957	1.30879	0.867573	0.662883	0.648053	0.570417	0.876558	9.60555	0.737191
233	13.0299	23.7535	21864.7	1.75358	1.48759	0.901941	0.60631	0.848317	0.485657	0.88078	9.85544	0.756369
237	13.0299	23.6321	20772.4	1.71069	1.36704	0.995907	0.728515	0.799117	0.417831	0.888705	9.75569	0.748713
7	13.0299	23.2716	23634.5	1.87261	1.20658	1.17071	0.970272	0.64433	0.374825	0.920737	11.08	0.850353
22	13.0299	24.1086	23133.1	2.1435	1.30152	0.89476	0.687475	0.607194	0.58257	0.805485	10.456	0.802463
39	13.0299	23.9514	23885	2.37476	1.14054	1.03516	0.907605	0.480276	0.564099	0.794333	11.7443	0.901334
58	13.0299	23.2121	22960.4	3.19732	1.18265	0.768119	0.649491	0.369888	0.759761	0.692937	12.1663	0.933719
67	13.0299	20.399	22870.3	2.30842	1.01173	0.732044	0.723554	0.438281	0.68288	0.747434	7.16154	0.549622
54	14.3329	25.1622	22339.6	1.88246	1.22869	1.11994	0.911489	0.652705	0.405066	0.888171	10.8506	0.757039
72	14.3329	24.4097	22584.7	1.68813	1.41863	1.18114	0.832594	0.840355	0.300325	0.894443	11.8485	0.826665
144	14.3329	27.0093	22695.8	2.11522	1.2962	0.978996	0.755282	0.612797	0.537166	0.810733	11.2434	0.784444
189	14.3329	24.5183	23441.5	1.68159	1.36102	1.17877	0.866094	0.809363	0.299016	0.911695	11.3005	0.788433
207	14.3329	25.5187	20963.8	2.03789	1.34252	1.07759	0.80266	0.658781	0.471223	0.86732	12.3494	0.861611
229	14.3329	25.5465	22960.8	1.87142	1.30313	1.069	0.820331	0.696334	0.428775	0.862969	10.9201	0.761888
236	14.3329	27.1369	20196.2	1.78615	1.51055	0.992073	0.656764	0.8457	0.444575	0.829537	11.212	0.782257
38	14.3329	26.1905	24302.5	2.4357	1.12186	0.943222	0.840763	0.460593	0.61275	0.807117	10.7961	0.753236
60	14.3329	25.2771	23876.6	2.06096	1.2406	1.08147	0.871731	0.601949	0.475262	0.888727	11.5825	0.808105
72	14.3329	25.0153	22408.4	2.57622	1.12073	0.992623	0.885691	0.43503	0.614698		12.0049	0.837573
104	14.3329	26.0361	23620.6	2.0585	1.21603	1.12776	0.927411	0.590736	0.452145	0.881979	11.8249	0.825019
126	14.3329	18.35	22296.7	1.97448	1.14148	0.813006	0.71224	0.578117	0.588242	0.829694	7.67543	0.53551
18	15.6359	28.0196	22812.5	2.80175	1.27896	0.870029	0.680261	0.456488	0.689469	0.626411	13.059	0.835193
170	15.6359	28.4711	23442	2.25748	1.40816	0.942764	0.669501	0.623774	0.582382	0.827043	12.5536	0.802869
217	15.6359	26.0407	20558.6	1.96911	1.27323	1.08541	0.852488	0.6466	0.448781	0.870188	11.3988	0.729016
223	15.6359	28.7162	19901.8	2.62299	1.32236	0.95472	0.721982	0.504142	0.636018	0.84199	13.8711	0.887129
11	15.6359	29.327	23509.7	5.62089	1.23166	0.680939	0.552861	0.219123	0.878856	0.649027	19.7466	1.2629
120	15.6359	25.6957	21168.2	2.0491	1.29803	0.894693	0.689272	0.633461	0.563374	0.819803	9.96805	0.637509
141	15.6359	27.663	22670	3.50687	1.137	1.00106	0.880441	0.32422	0.714544	0.79021	16.7197	1.06931
4	16.9389	31.2156	22508.8	5.17603	1.08127	0.624556	0.577615	0.208899	0.879337	0.69121	14.6416	0.864379
48	16.9389	30.0323	22900	4.36681	1.12249	0.922251	0.821612	0.25705	0.788804	0.791474	18.9358	1.11789
50	16.9389	25.9968	21482.2	1.81743	1.4329	1.04249	0.727541	0.788419	0.426393	0.878125	11.3719	0.671348
57	16.9389	27.5459	18187.1	3.20095	1.50065	0.61693	0.411108	0.468814	0.807267	0.65752	12.4132	0.732821
73	16.9389	30.4128	23528.3	3.00907	1.20789	1.10125	0.911715	0.401415	0.634024	0.792483	16.7661	0.989796
84	16.9389	28.5467	22969.9	2.31518	1.36276	1.099	0.806453	0.588618	0.525307	0.830397	14.5241	0.857442
90	16.9389	20.1516	23026.2	2.43912	1.05976	0.749032	0.706797	0.434483	0.692909	0.834262	8.11012	0.478786
103	16.9389	30.16	23011.4	5.52839	1.96118	0.727919	0.371164	0.354748	0.868331	0.686375	33.0589	1.95165
175	16.9389	31.5443	16937.9	6.55814	1.14876	0.575732	0.501176	0.175166	0.912211	0.636304	18.1685	1.07259
206	16.9389	33.0182	16844.2	3.62826	1.82895	0.564287	0.308531	0.504084	0.844475	0.692217	15.6851	0.925982
232	16.9389	28.7439	21173.8	2.3214	1.24866	1.21357	0.971897	0.537891	0.477225	0.903254	14.7349	0.869887
234	16.9389	29.8349	21893.1	2.07536	1.47442	1.0337	0.701091	0.710439	0.501918	0.873486	13.2495	0.782193
19	18.2419	29.8704	22632.4	1.96797	1.54491	1.22938	0.795763	0.785027	0.375305	0.924793	15.6565	0.858271
26	18.2419	32.0798	20746	2.61168	1.3634	1.12241	0.82324	0.522041	0.570235	0.838751	16.741	0.917722
91	18.2419	29.9611	22346.4	2.08452	1.39617	1.21755	0.872067	0.669779	0.415907	0.909298	14.843	0.813675
177	18.2419	31.4519	23343.6	2.81016	1.26364	1.04827	0.829568	0.449666	0.626971	0.843863	15.5925	0.854764
65	18.2419	30.0354	23412.9	2.31714	1.35444	1.08118	0.798247	0.584529	0.533401	0.856899	14.2134	0.779159
88	18.2419	29.6319	23319.4	2.07109	1.48699	1.11915	0.752625	0.717977	0.459633	0.895969	14.4372	0.791431
30	19.5449	30.6254	23188.7	1.74406	1.51524	1.37325	0.906295	0.868802	0.212609	0.903537	15.2013	0.777765
53	19.5449	31.5442	21931.5	5.93053	1.45302	0.833235	0.57345	0.245007	0.859501	0.699353	30.0761	1.53882
81	19.5449	33.3991	21405.8	2.75076	1.24429	1.09887	0.883126	0.452345	0.600523	0.844622	15.7546	0.806073
104	19.5449	31.6827	23298.4	2.03311	1.41526	1.28153	0.905507	0.696105	0.369672	0.909518	15.4459	0.790278
183	19.5449	31.5768	24143.3	2.18556	1.44457	1.18713	0.82179	0.660959	0.45683	0.885942	15.6995	0.803254
123	20.8479	25.936	16999.3	3.04008	2.23479	0.505744	0.226305	0.73511	0.833641	0.631735	14.3926	0.690364
46	20.8479	35.2089	23236.4	3.1467	1.25809	1.13052	0.898601	0.399811	0.640729	0.822439	18.747	0.899227
76	20.8479	34.9107	23695.4	2.27784	1.62322	1.16061	0.715006	0.712614	0.490477	0.884108	17.9753	0.86221
208	22.1509	41.0527	15415.2	4.03474	2.44236	0.569262	0.233078	0.605333	0.85891	0.696523	23.4977	1.0608
211	22.1509	37.6117	22707.2	3.52784	1.24424	1.01186	0.813241	0.35269	0.713178	0.724618	18.6047	0.839906
23	22.1509	35.5274	23028.1	2.63942	1.39454	1.20056	0.860902	0.528349	0.545143	0.843582	18.5103	0.835644
27	22.1509	35.4729	23035.4	5.53894	1.36027	0.824807	0.606353	0.245584	0.851089	0.704075	26.0312	1.17518
129	22.1509	34.9701	22504.4	2.35031	1.48282	1.25521	0.846499	0.630904	0.46594	0.877427	18.3239	0.827231
142	22.1509	34.8499	23011.9	2.00502	1.61166	1.36251	0.845405	0.803814	0.320451	0.9122	18.4425	0.832586
55	23.4539	36.1633	23110.2	2.25202	1.53931	1.26032	0.818759	0.683522	0.44036	0.852429	18.3007	0.780285
216	23.4539	39.3152	20140.6	3.24713	2.0328	0.89765	0.441583	0.626029	0.723556	0.779414	24.8193	1.05822
230	23.4539	35.9985	21253.8	2.09271	1.63254	1.37663	0.843245	0.780111	0.342176	0.893674	19.7006	0.839971
121	23.4539	39.0795	22860.9	3.83962	2.07806	0.854444	0.411174	0.541215	0.777466	0.787172	28.5574	1.2176
199	24.7569	39.4309	22323.1	2.35347	1.81062	1.09597	0.605304	0.769338	0.534317	0.831414	19.5625	0.790186
222	24.7569	35.1594	15482.3	4.36145	1.49679	0.574899	0.384088	0.343186	0.868186	0.619708	15.7207	0.635003
231	24.7569	46.0629	19084.1	15.3124	1.31369	0.913248	0.695178	0.0857923	0.940359	0.621789	76.951	3.10827
61	24.7569	38.5408	23781.1	2.07967	1.78192	1.33412	0.748696	0.856828	0.358497	0.900189	20.7093	0.836507
140	26.0599	42.7981	22622.8	3.85301	1.66377	1.10962	0.66693	0.43181	0.712013	0.725984	29.7958	1.14336
200	27.3629	43.916	22511.9	3.44469	1.58304	1.23296	0.778855	0.459561	0.642069	0.775897	28.1632	1.02925
224	27.3629	42.2896	18851	3.41055	1.98575	0.840074	0.423051	0.582238	0.753684	0.700719	23.8317	0.870951
68	27.3629	43.6854	22488.1	6.42175	1.67334	1.15441	0.689886	0.260574	0.820234	0.779854	51.9623	1.89901
78	28.6659	41.627	23129.1	2.28576	1.74681	1.43828	0.823375	0.764214	0.370765	0.878097	24.0552	0.839158
102	28.6659	48.3794	22871	40.7636	2.07378	1.79093	0.863607	0.0508734	0.956065	0.758131	634.167	22.1227
64	28.6659	43.6548	23901.8	2.48266	1.89714	1.15245	0.607469	0.764154	0.5358	0.866853	22.7367	0.793163
117	28.6659	30.3108	23269.5	2.79147	1.27525	1.04631	0.82047	0.456839	0.625177	0.835922	15.6018	0.544265
186	29.9689	44.7513	23017.4	2.27817	1.65089	1.44964	0.878098	0.724657	0.36368	0.864294	22.8378	0.762052
28	29.9689	46.121	23629.5	2.85577	1.44043	1.38437	0.961084	0.504392	0.515237	0.835592	23.8538	0.795953
63	29.9689	46.4188	23481.2	2.85458	1.89147	1.16008	0.613324	0.662607	0.593607	0.838965	26.2373	0.875485
128	31.2718	41.285	22539.5	2.76528	1.48572	1.3381	0.900641	0.537276	0.516107	0.838139	23.0279	0.736378
193	31.2718	50.0962	22826	3.62334	1.95328	1.06634	0.545922	0.539084	0.705702	0.708703	31.6125	1.01089
98	31.2718	47.4707	22498	3.94394	1.46983	1.23496	0.840204	0.372681	0.686872	0.813189	29.9875	0.95893
40	32.5748	50.9846	23046.1	5.37399	1.78655	1.07008	0.598968	0.332443	0.800877	0.740851	43.0347	1.3211
150	32.5748	31.3965	20031.4	10.7148	2.18476	0.74001	0.338715	0.203902	0.930935	0.676536	72.5623	2.22756
48	33.8778	32.3002	22962.9	1.90386	1.48028	1.28259	0.866451	0.777516	0.32632	0.905042	15.1412	0.446934
97	35.1808	49.433	23315.4	2.36977	1.99403	1.50641	0.755457	0.841448	0.364322	0.887032	29.8174	0.847547
119	35.1808	54.1225	23190.7	3.87611	1.74872	1.1618	0.664371	0.451152	0.700267	0.745566	32.9863	0.937621
59	35.1808	51.5074	23223.9	2.83165	1.82332	1.62586	0.891703	0.643909	0.425825	0.844187	35.1623	0.999472
188	36.4838	56.6538	22703.7	4.87818	1.36814	1.33551	0.976152	0.280461	0.726228	0.737195	37.3358	1.02335
125	36.4838	35.9059	23054.1	3.88868	1.32468	0.921825	0.695884	0.340651	0.762947	0.673491	19.8908	0.545195
52	37.7868	12.9228	11982.9	5.05892	0.498697	0.477573	0.957642	0.0985778	0.905598	0.695897	5.04688	0.133562
19	37.7868	60.2411	22776.9	3.75012	1.94915	1.2087	0.620119	0.519755	0.67769	0.696094	37.0082	0.979395
86	37.7868	53.3652	23167	3.60065	1.64836	1.31776	0.799439	0.457795	0.634021	0.831178	32.7612	0.867001
42	40.3928	64.6641	17900.2	5.28996	1.64638	1.25268	0.760866	0.311228	0.763197	0.628884	45.6996	1.13138
79	40.3928	58.4119	23226.9	3.28653	1.94352	1.42053	0.730902	0.591362	0.567772	0.79997	38.0071	0.940938
197	41.6958	36.6345	22755.2	3.56906	1.33758	1.03593	0.774481	0.374773	0.709746	0.665526	20.7155	0.496824
54	41.6958	61.8665	22905.9	4.94835	2.13911	1.11393	0.520743	0.432288	0.774889	0.709712	49.39	1.18453
109	41.6958	58.6062	22788.8	2.83787	2.19078	1.48157	0.676273	0.771981	0.47793	0.866345	38.5836	0.925359
31	44.3018	58.3322	22703.9	3.52051	1.9554	1.28583	0.657582	0.555431	0.634759	0.824302	37.0778	0.836936
129	44.3018	5.70106	23030.1	1.12173	0.516961	0.486413	0.940908	0.460861	0.566372	0.892236	1.18151	0.0266696
25	44.3018	57.5487	23291.8	2.79058	2.2045	1.49068	0.676198	0.78998	0.465817	0.880408	38.413	0.867077
66	44.3018	54.4155	23159.2	2.93929	1.69577	1.58662	0.935633	0.576932	0.460203	0.852182	33.1263	0.747742
210	45.6048	74.8486	15121.7	15.4012	2.02129	0.572921	0.283443	0.131242	0.9628	0.567777	74.7082	1.63817
82	45.6048	59.2544	23932.8	2.86816	2.21342	1.55936	0.704502	0.771723	0.45632	0.874271	41.4671	0.909271
84	45.6048	60.7218	23519	2.7951	2.09338	1.71705	0.820227	0.748947	0.385693	0.871696	42.084	0.922798
212	48.2108	49.0789	16533.9	4.68495	2.26922	0.573058	0.252535	0.484363	0.877681	0.652929	25.5193	0.529327
27	49.5138	71.4864	22654.1	4.60208	2.01455	1.34587	0.668074	0.437749	0.707551	0.755921	52.2667	1.0556
124	49.5138	71.7414	22573.6	3.46317	2.64779	1.3409	0.506424	0.764555	0.612811	0.729026	51.5042	1.0402
82	50.8168	69.8237	22772.4	3.6465	2.04901	1.46406	0.714522	0.561911	0.598502	0.807437	45.8212	0.901695
124	53.4227	67.7793	16097.5	4.47019	3.4877	0.586365	0.168123	0.780214	0.868828	0.594779	38.2932	0.716796
162	53.4227	44.8427	22880.8	3.96034	1.46191	1.05102	0.718932	0.369138	0.734615	0.757189	25.489	0.477119
75	53.4227	64.4615	23004.4	4.7152	1.87834	1.19753	0.637543	0.398359	0.746029	0.718441	44.4271	0.831614
80	53.4227	76.6189	23159.5	4.88326	2.35295	1.20464	0.511971	0.481839	0.753312	0.713192	57.9787	1.08528
130	54.7257	80.4828	23423.2	3.63537	2.45018	1.41772	0.578619	0.673983	0.610021	0.690086	52.8964	0.966572
117	56.0287	76.3823	23096.8	4.03848	2.60595	1.37295	0.526853	0.645279	0.660033	0.774434	60.524	1.08023
30	56.0287	71.9513	22815.7	3.43901	1.83815	1.79236	0.975089	0.534501	0.478814	0.843678	47.4603	0.847072
218	57.3317	85.0224	22857.4	3.50921	2.92968	1.24195	0.423921	0.834856	0.646087	0.700014	53.4839	0.932885
47	58.6347	79.7261	22875.5	4.87	1.77901	1.58926	0.893344	0.365299	0.673662	0.764751	57.6756	0.983642
43	59.9377	96.0699	16316.4	7.97242	3.16999	0.749805	0.236532	0.39762	0.90595	0.554451	79.3752	1.3243
138	59.9377	91.411	22022.1	3.75441	2.76693	1.45401	0.525495	0.736979	0.612721	0.639545	63.2695	1.05559
51	61.2407	108.241	22467.9	7.98635	2.62386	1.10918	0.422729	0.328543	0.861115	0.520847	97.36	1.58979
7	63.8467	85.2194	23224.9	5.81916	1.97174	1.31257	0.665691	0.338835	0.774441	0.727026	63.084	0.988054
127	66.4527	65.2571	22771.9	2.78913	2.31972	1.70579	0.735341	0.8317	0.388417	0.860113	46.2294	0.695674
161	67.7557	82.8499	23129.9	3.47783	2.17444	1.8578	0.854381	0.625228	0.465817	0.82683	58.8495	0.868555
93	69.0587	62.3246	22457.9	6.15373	1.43074	1.2769	0.892477	0.232499	0.7925	0.724444	47.0917	0.681908
58	70.3617	85.2165	22522.7	3.91072	2.45644	1.72316	0.701488	0.628129	0.559375	0.845517	69.3389	0.985465
99	82.0886	108.264	22526.2	5.71556	2.82538	1.46566	0.518746	0.494332	0.743567	0.700862	99.142	1.20774
16	83.3916	39.2544	22552.8	2.44529	1.61984	1.54	0.95071	0.662434	0.370217	0.868519	25.5512	0.3064
56	84.6946	81.1651	16508.2	6.54628	2.39581	1.0564	0.440936	0.36598	0.838626	0.642509	69.4004	0.819419
102	87.3006	120.17	23376.3	5.63199	2.60364	1.68436	0.646925	0.462295	0.70093	0.65617	103.458	1.18508
69	88.6036	131.456	22127.5	7.05654	3.74119	1.33027	0.355575	0.530174	0.811483	0.578491	147.106	1.66028
168	89.9066	20.4755	23605.4	1.83335	1.20498	0.920784	0.764147	0.657258	0.497758	0.893875	8.52064	0.0947722
226	89.9066	122.196	16223.3	4.87521	4.63197	1.10589	0.238752	0.950107	0.77316	0.693208	104.607	1.16351
57	92.5125	114.192	23668.6	5.43066	3.4576	1.45618	0.421152	0.636682	0.73186	0.761079	114.533	1.23803
12	93.8155	121.358	23141	20.1196	2.94141	1.8888	0.642141	0.146196	0.906122	0.676973	468.221	4.99087
138	93.8155	104.983	22774.6	3.8828	3.12869	1.8923	0.604821	0.805783	0.512646	0.84823	96.2912	1.02639
198	93.8155	115.192	22920.1	5.25955	2.82641	1.74942	0.618956	0.537386	0.667382	0.741488	108.935	1.16116
203	93.8155	109.603	22687.2	4.7864	2.61465	1.98637	0.75971	0.546266	0.584996	0.802861	104.129	1.10993
6	99.0275	131.138	22169	5.72735	3.72378	1.32902	0.356901	0.650174	0.767952	0.656766	118.729	1.19895
9	99.0275	120.119	22325.4	5.67035	2.90097	1.57759	0.543817	0.511603	0.721782	0.752144	108.702	1.09769
179	99.0275	104.19	23133.4	3.84569	2.83987	2.04345	0.719558	0.738454	0.468639	0.888479	93.4814	0.943994
106	102.936	137.562	22814.9	6.67467	3.64517	1.35202	0.370907	0.546119	0.79744	0.647723	137.79	1.33859
107	104.239	131.498	23519.3	6.26024	3.26544	1.54171	0.47213	0.521615	0.75373	0.709119	132.015	1.26646
101	105.542	116.206	22503.5	4.9078	2.76322	1.91905	0.6945	0.563026	0.608979	0.828605	109.013	1.03288
235	112.057	172.891	16455.7	10.9448	5.00357	0.783221	0.156533	0.457164	0.928439	0.485657	179.664	1.60332
130	112.057	127.389	22023.7	4.48019	3.39422	1.84189	0.542654	0.757605	0.588882	0.754194	117.324	1.047
134	114.663	133.563	23053.6	4.48772	3.6957	1.79164	0.48479	0.823514	0.600769	0.758882	124.469	1.08552
155	114.663	146.388	22651.2	5.5938	3.07406	2.09383	0.681127	0.549548	0.625688	0.668353	150.817	1.3153
90	118.572	139.345	22773.5	6.50154	2.49999	1.97557	0.79023	0.384523	0.696138	0.731907	134.504	1.13436
26	119.875	156.377	22709.1	7.93293	3.38159	1.36646	0.404088	0.426273	0.827748	0.655637	153.547	1.28089
55	121.178	135.361	23793.2	5.02259	2.82999	2.15053	0.759909	0.563452	0.571828	0.75858	128.041	1.05663
1	123.784	145.229	23182.7	5.03776	3.90119	1.91147	0.489971	0.774391	0.62057	0.732615	157.359	1.27124
71	125.087	164.896	23080.4	9.91193	2.74351	1.94202	0.707858	0.276789	0.804073	0.611664	221.211	1.76845
83	128.996	135.345	22266	4.62245	3.51398	2.02365	0.575884	0.7602	0.562213	0.817637	137.688	1.06738
77	135.511	143.639	23342.6	5.22428	2.7761	1.98265	0.714186	0.531384	0.620493	0.806031	120.447	0.888833
95	136.814	145.533	22126.6	4.25217	3.29474	2.44304	0.741498	0.774837	0.42546	0.78945	143.367	1.0479
131	143.329	154.12	23050	8.69533	2.15591	2.06871	0.959551	0.247939	0.76209	0.770024	162.444	1.13336
41	144.632	136.561	23637.5	3.44199	3.20844	3.00855	0.9377	0.932148	0.125926	0.902079	139.171	0.962241
112	144.632	127.621	22822.7	4.79771	3.14243	1.80377	0.574003	0.654986	0.624036	0.736639	113.912	0.787595
163	145.935	160.807	23426.8	6.90946	2.49581	2.17305	0.870682	0.361216	0.685496	0.743534	156.969	1.07561
24	145.935	150.273	23041.6	6.31657	2.57271	2.21846	0.862307	0.407295	0.648787	0.816877	151.013	1.03479
113	147.238	155.379	21959.9	6.42901	2.92103	2.01819	0.690919	0.454352	0.68608	0.782035	158.756	1.07823
110	147.238	164.011	22975.2	5.44923	2.95815	2.38616	0.806638	0.542857	0.562111	0.716231	161.118	1.09427
63	148.541	147.371	21834.9	5.33193	4.1853	2.00131	0.478176	0.78495	0.624656	0.697781	187.074	1.25941
215	151.147	151.149	23077.9	5.21525	3.68424	1.93667	0.525664	0.706435	0.628652	0.7829	155.872	1.03126
133	151.147	150.148	23770.4	4.63955	3.0824	2.53339	0.821889	0.664375	0.453958	0.834446	151.759	1.00405
139	152.45	151.702	23118.8	5.11164	3.55346	2.0894	0.587991	0.69517	0.591247	0.833679	158.972	1.04278
171	157.662	159.92	23018.9	5.42582	3.79833	1.96822	0.518182	0.700047	0.637248	0.783084	169.911	1.07769
3	158.965	190.948	22296.5	6.53867	3.4641	2.0306	0.586183	0.529786	0.689448	0.660174	192.66	1.21196
137	158.965	172.553	22638.6	7.23028	2.56364	2.2775	0.888386	0.35457	0.685005	0.735863	176.831	1.11239
149	160.268	157.213	22212.9	5.49565	3.13431	2.30183	0.734398	0.570326	0.581154	0.806112	166.083	1.03628
80	173.298	175.922	22730.7	6.1759	3.18417	2.30082	0.722581	0.51558	0.627452	0.778638	189.526	1.09364
50	177.207	177.897	22272.4	6.15274	3.13421	2.3568	0.75196	0.509401	0.616951	0.77593	190.374	1.0743
85	181.116	196.448	22785.2	8.48507	2.48953	2.20935	0.887457	0.293402	0.739619	0.707945	195.491	1.07937
44	182.419	197.407	22447.7	4.79668	4.06663	2.35596	0.579339	0.847801	0.508836	0.715925	192.5	1.05526
135	183.722	184.665	22143.3	5.91214	3.64135	2.1585	0.592775	0.61591	0.634904	0.762584	194.647	1.05946
111	187.631	205.71	22545.4	9.36866	3.11263	2.13757	0.68674	0.332238	0.771839	0.694863	261.104	1.39158
17	194.146	212.3	23077.7	17.853	2.48339	1.86699	0.751789	0.139102	0.895425	0.693086	346.727	1.78591
115	196.752	182.757	22739.1	5.16926	3.22545	2.48814	0.771407	0.623969	0.518666	0.829703	173.773	0.883207
119	196.752	199.329	23129.8	6.32725	3.284	2.49626	0.760128	0.519024	0.605475	0.748273	217.268	1.10427
213	198.055	220.144	22215.6	6.47673	5.21383	1.92329	0.368882	0.805009	0.703046	0.653793	272.048	1.3736
191	199.358	187.578	23106.3	5.16482	3.75741	2.73416	0.727671	0.727501	0.470619	0.809825	222.257	1.11487
38	200.661	220.188	22214.5	6.6092	3.09786	2.55127	0.823558	0.468719	0.613983	0.672163	218.804	1.09041
60	203.267	196.517	22491	5.39727	4.0344	2.31845	0.574671	0.74749	0.570439	0.765936	211.466	1.04034
160	203.267	168.255	22803.8	5.69254	3.84982	2.29178	0.595295	0.676292	0.597407	0.732601	210.381	1.035
115	204.57	197.461	22965.4	5.0894	3.77825	2.89109	0.765192	0.742376	0.43194	0.777991	232.867	1.13832
121	205.873	195.864	22381.6	4.49529	4.23281	2.786	0.658191	0.941609	0.380242	0.793699	222.052	1.07859
108	220.206	244.286	21901.8	9.35515	3.90234	1.72779	0.442756	0.417133	0.815312	0.650768	264.213	1.19985
93	224.115	223.203	22289.7	6.86413	3.84246	2.19307	0.570747	0.559788	0.680503	0.721286	242.29	1.0811
85	228.024	203.164	22353.7	5.63715	3.46379	2.87885	0.831127	0.614457	0.489308	0.831747	235.461	1.03262
185	231.933	207.585	22818.3	5.13226	4.4838	2.59531	0.578819	0.873651	0.494315	0.822214	250.169	1.07863
106	237.145	207.01	22057	4.9926	3.72037	2.92404	0.785954	0.745178	0.414325	0.825215	227.502	0.959337
13	238.448	244.237	22959.7	7.84147	3.44247	2.3006	0.668301	0.439008	0.70661	0.689512	260.134	1.09095
166	242.357	225.501	22582.4	7.22041	3.80342	2.44439	0.642682	0.52676	0.661461	0.771295	281.187	1.16022
136	244.963	206.531	22624.3	5.18328	3.69296	3.02396	0.818844	0.712475	0.416594	0.83754	242.462	0.98979
8	244.963	207.943	23295.3	5.95462	3.60182	2.75061	0.763673	0.604878	0.538071	0.84908	247.112	1.00877
133	247.569	237.005	22689.9	8.28967	3.50015	2.34524	0.670039	0.42223	0.717089	0.740872	285.035	1.15134
74	247.569	221.462	22408.7	5.57709	3.94451	2.76097	0.699953	0.70727	0.504944	0.805457	254.42	1.02767
18	250.175	276.503	22063	8.61996	3.47224	2.20939	0.636301	0.402813	0.743689	0.63254	276.997	1.10721
83	254.084	256.473	22939.2	6.54842	5.07011	1.99393	0.393272	0.774249	0.69551	0.694379	277.302	1.09138
204	256.69	253.861	22099.9	7.30008	4.80712	2.29516	0.47745	0.658503	0.685598	0.702931	337.377	1.31434
17	257.993	273.29	22087.2	8.00601	4.05157	2.3534	0.580861	0.506066	0.706046	0.651887	319.76	1.23941
158	257.993	219.149	23196.7	5.73244	4.04827	2.60204	0.642753	0.706204	0.546086	0.835337	252.936	0.980399
164	260.599	237.726	21631.6	5.80624	4.72299	2.59331	0.549083	0.813434	0.553358	0.768369	297.89	1.1431
131	267.114	241.049	23501.1	7.12508	3.57562	2.51523	0.703439	0.501835	0.646989	0.775551	268.415	1.00487
65	278.841	246.222	22154.9	7.78948	3.46404	2.49667	0.720741	0.444707	0.679482	0.779364	282.189	1.01201
122	278.841	273.836	22519.5	8.43941	3.33025	2.71251	0.814508	0.394607	0.67859	0.685077	319.337	1.14523
99	282.75	276.618	22365.5	10.2884	4.04499	2.15944	0.533855	0.393159	0.79011	0.69316	376.441	1.33136
184	289.265	235.67	22880.7	5.31426	3.80329	3.4992	0.920046	0.715675	0.341546	0.847228	296.251	1.02415
182	290.568	241.75	22553.2	6.72351	4.12733	2.51532	0.60943	0.613866	0.625892	0.819406	292.38	1.00624
135	294.477	267.263	22691.8	6.68485	4.03247	2.82609	0.700833	0.603225	0.57724	0.742774	319.108	1.08364
192	295.78	243.26	23221.4	5.22046	4.40624	2.81759	0.639456	0.844032	0.460278	0.826655	271.483	0.917857
66	304.901	295.251	22035.7	9.64901	3.28401	2.6556	0.808647	0.340346	0.72478	0.684775	352.483	1.15606
52	304.901	263.241	23405.2	6.82978	4.94304	2.37465	0.480403	0.723748	0.652309	0.775374	335.807	1.10136
219	306.204	248.857	23402.2	5.98209	4.1585	3.09403	0.744027	0.695158	0.482784	0.838215	322.406	1.05292
20	311.415	247.18	23663.8	5.84307	4.47128	3.0388	0.679625	0.765229	0.479931	0.8473	332.555	1.06788
76	320.536	286.132	22280.2	10.6616	3.32887	2.46114	0.739332	0.312229	0.769159	0.736978	365.885	1.14148
114	320.536	299.072	21753.6	10.0291	3.86638	2.12078	0.548517	0.385517	0.788537	0.696801	344.469	1.07466
123	325.748	299.454	22103.9	8.36768	3.51869	2.91713	0.829038	0.42051	0.651381	0.705789	359.775	1.10446
126	337.475	271.638	21918.1	6.82712	3.79439	3.27764	0.863813	0.555782	0.519909	0.814919	355.656	1.05387
195	342.687	256.823	23818.2	5.4716	4.54038	3.33634	0.734816	0.829809	0.390243	0.878951	347.189	1.01314
89	353.111	305.47	22134.1	8.53224	4.22258	2.4815	0.587673	0.494897	0.709162	0.733295	374.493	1.06055
103	354.414	299.463	22444.5	6.04053	5.6451	2.75598	0.488206	0.934538	0.543753	0.733906	393.651	1.11071
100	355.717	342.828	21833.9	8.61501	5.71492	1.94358	0.340089	0.663368	0.774395	0.634476	400.828	1.12682
209	357.02	295.545	21711.6	7.78762	4.64857	2.71194	0.583392	0.596918	0.651763	0.763649	411.237	1.15186
71	363.535	278.466	22288.3	5.42531	4.56542	3.6707	0.804024	0.841504	0.323411	0.837121	380.84	1.0476
15	364.838	289.917	22988.2	7.65621	4.33214	2.7451	0.633659	0.565834	0.641454	0.807467	381.385	1.04535
51	370.05	318.413	22932.6	8.96423	3.95105	2.712	0.686401	0.440757	0.697464	0.734486	402.35	1.08728
112	372.656	311.173	22317.7	8.92318	4.40371	2.73623	0.621346	0.493514	0.693357	0.753346	450.38	1.20857
59	377.868	335.616	21795.6	7.58367	5.43546	2.4834	0.456888	0.716733	0.672533	0.706759	428.796	1.13478
136	385.686	331.514	22182.9	7.22962	5.10147	2.67762	0.524873	0.705635	0.629631	0.732335	413.666	1.07255
41	389.595	337.93	22062.9	9.57728	4.60177	2.44582	0.531495	0.480488	0.744623	0.695528	451.523	1.15895
86	398.716	314.291	22488.3	7.43231	4.69049	3.11749	0.664639	0.631095	0.580549	0.790428	455.235	1.14175
127	410.443	342.805	22243.3	10.9823	3.41405	2.70023	0.790918	0.310869	0.754128	0.722463	424.085	1.03324
29	410.443	313.732	24005.3	8.05732	4.07748	3.10824	0.762293	0.506059	0.614234	0.805132	427.745	1.04215
132	413.049	356.613	22384	9.52728	4.52681	2.78516	0.615258	0.475143	0.707665	0.703943	503.153	1.21814
9	414.352	375.46	22205.3	12.7425	3.80414	2.4503	0.644113	0.298539	0.807707	0.664925	497.531	1.20074
53	423.473	330.095	22895.3	8.62088	4.18112	3.06075	0.732041	0.484999	0.644961	0.786376	462.126	1.09128
5	448.23	319.705	23374.7	6.40123	4.56431	3.68155	0.806595	0.713037	0.424868	0.845803	450.565	1.00521
95	452.139	360.769	22049.8	6.24686	5.43571	3.33209	0.613	0.870152	0.466597	0.75045	473.94	1.04822
105	454.745	392.533	22046.9	12.0857	4.52194	2.544	0.562591	0.374157	0.789502	0.683065	582.373	1.28066
159	457.351	392.311	21920.1	11.134	5.41202	2.22556	0.411224	0.486079	0.800113	0.691333	561.746	1.22826
20	462.563	356.278	23132.1	7.41719	5.03784	3.1032	0.615978	0.679211	0.581621	0.773685	485.716	1.05005
143	463.866	360.837	24442.6	8.77479	5.42952	2.79053	0.513954	0.618764	0.681984	0.763071	556.895	1.20055
169	474.29	373.898	22268.8	8.95333	5.30137	2.64373	0.498688	0.592112	0.704721	0.745537	525.628	1.10824
73	488.623	387.301	22868.5	10.3444	4.10963	2.77969	0.676385	0.39728	0.731286	0.734158	494.989	1.01303
202	517.288	419.52	21987.3	11.5748	4.65379	2.6149	0.561887	0.402062	0.774087	0.702756	590.018	1.1406
194	526.409	383.3	23222.8	9.04524	4.93509	3.02971	0.613912	0.545601	0.665049	0.783218	566.506	1.07617
13	542.045	414.519	22718.7	7.76166	6.87116	2.77469	0.403817	0.885269	0.642513	0.73747	619.852	1.14354
28	555.075	442.132	22246.9	10.5875	6.44703	2.63241	0.408314	0.608928	0.751366	0.694818	752.657	1.35595
113	557.681	418.416	22454.9	7.73952	5.19934	3.64878	0.701779	0.67179	0.528552	0.746418	615.033	1.10284
128	557.681	380.843	22457.1	7.64831	4.6434	3.87568	0.834664	0.607115	0.493263	0.826579	576.551	1.03384
29	569.408	390.894	23402.3	8.36423	4.58428	3.80759	0.830576	0.548081	0.544777	0.807267	611.555	1.07402
205	579.832	441.055	22292.8	9.37677	5.5688	2.83708	0.509459	0.593893	0.697436	0.728538	620.547	1.07022
70	585.044	391.498	22775.7	7.52525	4.99516	4.48748	0.898365	0.663787	0.403677	0.830383	706.581	1.20774
214	613.71	419.258	21691.3	6.85436	6.49119	3.60081	0.554722	0.947016	0.474669	0.794608	671.089	1.09349
2	616.316	491.118	21589.6	9.82959	6.02905	3.08288	0.511338	0.613357	0.686367	0.678836	765.296	1.24173
68	618.922	428.19	23105.8	10.4214	3.97953	3.76528	0.946162	0.381862	0.638697	0.788257	654.097	1.05683
114	620.225	428.339	23079.1	9.40828	5.33792	3.04441	0.570336	0.567364	0.676412	0.789204	640.433	1.03258
77	622.831	475.892	22061.7	11.416	4.58447	3.19568	0.697067	0.401582	0.720071	0.70439	700.58	1.12483
69	625.437	395.97	23766.9	7.02828	5.613	3.87833	0.690955	0.798631	0.448182	0.860271	640.882	1.02469
91	625.437	421.205	22400.8	7.11212	5.4602	4.03179	0.738396	0.767732	0.43311	0.804129	655.835	1.0486
153	634.558	435.382	22690.4	9.23696	5.0513	3.32456	0.658159	0.546857	0.640081	0.789113	649.762	1.02396
4	637.164	444.24	24075.1	9.08528	5.07324	3.52762	0.69534	0.558402	0.611721	0.773362	681.074	1.06891
49	643.679	431.179	23120.3	7.32861	6.34126	3.577	0.564084	0.865274	0.511912	0.806765	696.314	1.08177
180	652.8	441.429	22775.5	10.148	4.97487	3.29615	0.662561	0.49023	0.675193	0.792151	697.044	1.06778
10	654.103	516.123	22405.8	11.2371	5.26843	3.19238	0.605945	0.468842	0.715907	0.668853	791.659	1.2103
67	667.133	480.119	22201.2	11.5934	5.44165	3.16537	0.581693	0.469376	0.726967	0.733394	836.476	1.25384
21	669.739	454.394	22858.4	10.4041	4.54038	3.39525	0.747791	0.436401	0.673663	0.782062	671.829	1.00312
36	671.042	463.228	22724.4	9.60051	5.45666	3.13837	0.575145	0.568372	0.673104	0.766059	688.675	1.02628
201	672.345	448.996	22644.3	9.24372	5.13295	3.67598	0.716153	0.555291	0.602327	0.792418	730.593	1.08663
79	680.163	429.673	24433.2	8.15365	5.3824	3.84811	0.714943	0.660122	0.52805	0.836103	707.399	1.04004
118	680.163	457.748	23660.7	10.6461	4.33537	3.56884	0.823193	0.407225	0.664776	0.782273	689.976	1.01443
37	702.314	445.655	23368.6	8.97928	4.85073	3.90824	0.805702	0.540213	0.564749	0.82819	713.047	1.01528
49	707.526	515.783	21654.1	9.81589	6.16352	3.12798	0.507498	0.627912	0.681335	0.716296	792.703	1.12039
108	715.344	467.692	23057.1	8.98909	5.47825	3.69831	0.67509	0.609433	0.588578	0.795445	762.867	1.06643
34	729.676	436.483	24793.7	7.34769	5.90911	4.18522	0.708265	0.804213	0.430404	0.86898	761.165	1.04315
21	758.342	463.827	23710.7	8.52447	5.16491	4.49335	0.869976	0.605892	0.472888	0.837286	828.683	1.09276
152	772.675	518.842	23586	11.7614	5.76586	3.45027	0.598396	0.490236	0.706645	0.754905	980.087	1.26843
78	776.584	483.738	24185.4	8.22011	5.99747	4.05154	0.675541	0.729609	0.507119	0.815996	836.67	1.07737
12	779.19	500.799	23285.2	8.43491	6.733	3.40949	0.506385	0.79823	0.595788	0.78834	811.087	1.04094
173	787.008	532.044	22423	11.1135	5.88475	3.17546	0.539607	0.529514	0.71427	0.746654	869.908	1.10534
125	789.614	493.522	23528.9	10.0617	4.8177	4.0118	0.832721	0.478815	0.601281	0.809821	814.594	1.03163
32	802.644	550.77	23778.9	11.1876	5.64213	3.51443	0.622891	0.50432	0.685864	0.726828	929.231	1.15771
116	805.25	545.284	21857.9	10.1638	5.56181	3.78538	0.680602	0.547219	0.627562	0.739513	896.334	1.11311
45	806.553	478.591	23702.5	8.27855	5.59122	4.22005	0.754764	0.675386	0.490242	0.850721	818.215	1.01446
3	831.31	476.385	25974.9	8.05043	5.57952	4.49877	0.806301	0.693072	0.441176	0.872809	846.445	1.01821
181	849.552	547.526	23058.2	10.9303	5.94776	3.37362	0.567209	0.544153	0.691351	0.764076	918.693	1.08139
178	858.673	482.147	26514.2	7.15032	5.75391	5.29046	0.919455	0.804706	0.260109	0.879639	911.739	1.0618
96	869.097	590.545	22649.3	12.6985	4.76002	3.61383	0.759205	0.374849	0.715413	0.717373	914.993	1.05281
122	882.127	559.558	22728.6	11.1576	5.57639	3.64866	0.654305	0.499785	0.672988	0.769895	950.924	1.07799
62	888.642	539.047	22188.3	7.44598	6.46199	4.64502	0.718822	0.867848	0.376171	0.803527	936.19	1.05351
10	901.672	572.208	23712.2	9.80978	7.71718	3.44838	0.446844	0.786682	0.648476	0.762168	1093.51	1.21276
2	904.278	712.577	22419.7	12.7744	8.30907	2.78351	0.334996	0.650445	0.782103	0.601072	1237.59	1.36859
96	904.278	523.037	25422.9	8.97113	5.07778	4.82286	0.949797	0.566014	0.462402	0.836698	920.269	1.01768
39	921.217	558.525	22761.2	8.83179	6.58777	4.01514	0.609484	0.745915	0.545376	0.793738	978.535	1.06222
134	931.64	592.39	23368	11.3694	5.48006	4.00655	0.731114	0.482002	0.647601	0.751584	1045.64	1.12236
172	935.549	567.125	24629.8	10.8106	5.83128	3.65143	0.626181	0.539406	0.662235	0.79179	964.194	1.03062
107	936.852	540.691	23256.2	8.90261	6.43508	4.13027	0.641836	0.722831	0.536061	0.827931	991.146	1.05795
56	944.67	587.121	23612.1	11.0584	6.36874	3.48	0.54642	0.57592	0.685306	0.770988	1026.63	1.08676
88	956.397	587.875	23219.1	11.8618	5.5545	3.6404	0.655397	0.468269	0.693098	0.775733	1004.69	1.05049
147	986.366	558.674	22769.8	9.49664	6.08285	4.32361	0.710787	0.640527	0.544721	0.833737	1046.2	1.06066
167	1000.7	656.314	23426.4	18.5722	5.04284	3.59988	0.71386	0.271526	0.806168	0.710442	1412.27	1.41128
62	1012.43	598.386	24211.1	10.8079	5.57237	4.31237	0.773884	0.515581	0.601	0.791262	1087.9	1.07455
154	1035.88	595.932	24828.9	11.8051	4.97304	4.3247	0.869629	0.421261	0.633659	0.808794	1063.5	1.02666
87	1063.24	603.807	23068.7	8.91952	7.22055	4.16784	0.57722	0.809523	0.532727	0.812551	1124.38	1.0575
25	1064.55	600.711	22262.6	8.24327	7.29555	4.41002	0.604481	0.885031	0.465016	0.816361	1110.93	1.04357
5	1068.45	633.359	23940.3	11.1449	5.79334	4.01341	0.692763	0.519818	0.639889	0.775365	1085.44	1.0159
157	1071.06	586.889	25031.6	9.3381	6.43467	4.51596	0.701816	0.689077	0.516394	0.841424	1136.64	1.06123
120	1085.39	633.046	22545.7	9.67487	6.04421	4.65609	0.770339	0.624732	0.518744	0.784506	1140.5	1.05077
35	1086.7	605.722	24907.1	10.4208	5.94339	4.4029	0.740806	0.570342	0.577487	0.822091	1142.25	1.05112
43	1099.73	620.004	23994.3	10.7492	6.0823	4.19717	0.690062	0.565835	0.609538	0.811119	1149.45	1.04521
33	1104.94	600.237	23863.8	9.5905	6.0255	4.63588	0.769377	0.628277	0.516618	0.839956	1122.16	1.01559
40	1106.24	584.871	25066.8	9.16813	6.21105	4.71525	0.759171	0.677461	0.485691	0.863521	1124.71	1.01669
47	1106.24	592.228	25666.8	9.47341	5.80652	4.86922	0.838579	0.612928	0.486012	0.851755	1121.94	1.01419
97	1106.24	716.054	22658.7	10.258	6.98385	3.95055	0.56567	0.680823	0.614879	0.698266	1185.5	1.07165
148	1190.94	636.188	24728.9	10.3656	6.03673	4.72316	0.782404	0.582382	0.544342	0.832968	1237.99	1.03951
139	1211.78	722.299	21936.9	12.9611	5.96266	4.21911	0.707588	0.460042	0.67448	0.736622	1365.82	1.12711
118	1215.69	680.698	22688.3	10.4692	7.34266	4.19766	0.571681	0.701361	0.599045	0.789732	1351.64	1.11183
190	1239.15	684.189	23752.6	11.2117	7.43366	3.8246	0.514498	0.663029	0.658873	0.796176	1335.21	1.07752
6	1261.3	704.602	24673	11.8589	5.89156	4.49096	0.762271	0.496805	0.6213	0.781363	1314.32	1.04204
141	1265.21	708.278	24145.2	11.3757	7.08024	4.15539	0.586899	0.6224	0.634714	0.777736	1401.93	1.10807
151	1271.72	675.14	24022.7	10.4058	6.69107	4.57251	0.683374	0.643013	0.560581	0.8202	1333.57	1.04863
132	1276.93	669.192	24046	8.09673	7.62555	5.23365	0.686331	0.941807	0.353609	0.831373	1353.55	1.06
14	1289.96	707.019	24309.4	11.1307	6.9717	4.2216	0.605534	0.626348	0.620725	0.791579	1372.23	1.06377
176	1319.93	695.153	24814.7	11.5885	6.441	4.66272	0.723913	0.555811	0.597641	0.816294	1457.83	1.10447
98	1355.11	708.826	25171.8	10.6914	6.51391	4.93387	0.757436	0.609264	0.538522	0.815979	1439.31	1.06213
94	1362.93	755.667	24710.4	13.5848	5.53808	4.77725	0.86262	0.407667	0.648339		1505.5	1.1046
100	1375.96	728.137	24721.5	11.6051	6.18207	4.72844	0.764864	0.532701	0.592556	0.802158	1420.99	1.03272
14	1381.17	736.073	23851.5	10.5433	7.36288	4.48839	0.609597	0.698349	0.574289	0.794912	1459.49	1.05671
16	1382.48	757.781	22878.7	10.1398	8.22819	4.11049	0.499563	0.811471	0.594619	0.775261	1436.54	1.03911
70	1392.9	729.244	24416	10.8319	7.0715	4.81602	0.681046	0.652841	0.555385	0.806785	1545.23	1.10936
87	1489.32	741.696	27001.7	10.9381	6.42635	5.24391	0.816001	0.58752	0.520583	0.833587	1544.01	1.03672
42	1494.53	778.976	23825.2	11.6267	6.7464	4.75252	0.704453	0.580253	0.591239	0.793125	1561.49	1.0448
140	1560.99	775.678	24447.9	10.8413	6.57068	5.32335	0.810168	0.60608	0.508974	0.818485	1588.42	1.01757
146	1566.2	804.135	24421.4	12.1036	5.69363	5.59344	0.982402	0.470409	0.537869	0.794479	1614.62	1.03092
36	1576.62	1005.29	22376.8	29.3574	7.97954	3.12796	0.391998	0.271807	0.893452	0.631572	3069.34	1.94678
94	1576.62	881.304	22202.4	12.162	8.89732	3.64104	0.409229	0.731568	0.700621	0.722678	1650.35	1.04677
109	1581.83	865.741	23278.5	12.9153	8.06596	3.99027	0.494705	0.624527	0.691044	0.739453	1741.21	1.10075
156	1670.44	796.587	25768.2	11.5339	7.25838	5.1889	0.714884	0.629311	0.550116	0.838203	1819.61	1.0893
116	1684.77	797.109	24540.7	9.94809	7.10472	6.10254	0.858941	0.714179	0.386562	0.841103	1806.7	1.07237
61	1731.68	909.519	22962.9	14.2088	7.09568	4.66429	0.657342	0.499387	0.671732	0.745291	1969.81	1.13751
101	1734.28	834.153	27008.9	12.2903	6.54577	5.48122	0.837368	0.532598	0.554019	0.819933	1847.09	1.06504
24	1752.53	901.172	23233.3	11.3758	8.15805	4.79395	0.587634	0.717139	0.578585	0.761778	1863.6	1.06338
45	1768.16	861.199	24728.9	12.0088	7.22512	5.2688	0.729234	0.601654	0.561254	0.806803	1914.89	1.08298
46	1813.77	901.502	23770.6	10.8686	7.98021	5.42856	0.680253	0.734246	0.500527	0.78071	1972.24	1.08737
92	1847.65	911.75	22597.1	12.1199	8.43344	4.55819	0.54049	0.695837	0.623907	0.779804	1951.57	1.05625
11	1859.37	932.556	25125.3	11.7099	8.44287	5.12791	0.607365	0.721002	0.562089	0.766809	2123.6	1.14211
111	1928.43	958.794	25047.3	14.3937	7.89621	4.59727	0.582213	0.548587	0.680606	0.763019	2188.67	1.13495
92	1946.67	926.073	24546.1	12.836	7.6749	4.84389	0.631133	0.59792	0.622633	0.798607	1998.87	1.02682
105	1957.1	967.776	23650.1	12.3495	7.54673	5.35561	0.70966	0.611095	0.56633	0.765711	2090.77	1.0683
142	2009.22	981.018	23678	13.3093	8.90009	4.33293	0.486841	0.668711	0.674444	0.77031	2149.91	1.07003
187	2033.97	911.549	26662.3	11.9289	7.60054	5.39335	0.709602	0.637153	0.547875	0.837781	2048.29	1.00704
31	2211.18	1033.41	23068.4	12.5542	9.22029	4.72735	0.512712	0.734439	0.623444	0.780867	2292.13	1.03661
35	2375.36	1066.02	24088.9	12.1536	9.39408	5.39038	0.573806	0.772948	0.556478	0.794437	2577.9	1.08527
44	2405.33	1128.01	24496.7	13.8392	8.40609	5.32176	0.633084	0.607411	0.615458	0.75508	2593.28	1.07814
23	2418.36	1132.07	23835.3	14.188	8.25337	4.96139	0.601136	0.581716	0.65031	0.755556	2433.57	1.00629
137	3322.63	1298.82	26607.6	12.7293	9.51375	6.79809	0.714554	0.747392	0.465948	0.817054	3448.5	1.03788
143	3652.29	1483.46	27094.1	18.1519	10.037	5.35902	0.533926	0.552944	0.704769	0.762501	4089.79	1.11979
33	3675.75	1442.23	26451.4	13.0956	11.447	6.27922	0.548548	0.874106	0.52051	0.787976	3942.86	1.07267
165	3757.83	1466.93	26276.3	16.3549	9.95828	5.81449	0.583885	0.608888	0.644479	0.786808	3966.72	1.05559
89	3906.37	1747.87	25058.4	23.7695	8.99175	5.93951	0.660551	0.37829	0.75012	0.674389	5317.45	1.36122
81	4091.4	1661.52	23415.3	17.6563	9.263	6.45199	0.696534	0.524629	0.634578	0.734799	4420.11	1.08034
22	4729.87	1775.48	26204.4	16.1319	11.4645	6.52712	0.569335	0.710668	0.595392	0.75772	5056.5	1.06906
174	5025.65	1870.48	27987.5	18.7741	11.992	5.64394	0.470644	0.638749	0.699377	0.75074	5322.56	1.05908

## Sheet: uCTNLM13VolEV_SVPass
#	vol	ar	int	Elong	Emed	Eshort	flat	elo	anis	sphe	ElliVolume	EV_SV
22	13.0299	24.1086	23133.1	2.1435	1.30152	0.89476	0.687475	0.607194	0.58257	0.805485	10.456	0.802463
170	15.6359	28.4711	23442	2.25748	1.40816	0.942764	0.669501	0.623774	0.582382	0.827043	12.5536	0.802869
183	19.5449	31.5768	24143.3	2.18556	1.44457	1.18713	0.82179	0.660959	0.45683	0.885942	15.6995	0.803254
81	19.5449	33.3991	21405.8	2.75076	1.24429	1.09887	0.883126	0.452345	0.600523	0.844622	15.7546	0.806073
60	14.3329	25.2771	23876.6	2.06096	1.2406	1.08147	0.871731	0.601949	0.475262	0.888727	11.5825	0.808105
91	18.2419	29.9611	22346.4	2.08452	1.39617	1.21755	0.872067	0.669779	0.415907	0.909298	14.843	0.813675
227	13.0299	23.722	20902.5	2.01483	1.17545	1.06969	0.910022	0.5834	0.469093	0.857938	10.6118	0.81442
110	13.0299	24.3485	23581	2.08912	1.17319	1.03571	0.882814	0.561569	0.504239	0.859825	10.633	0.816044
75	13.0299	23.2275	22993.3	1.77962	1.20792	1.18474	0.980812	0.67875	0.334274	0.916421	10.6678	0.818716
56	84.6946	81.1651	16508.2	6.54628	2.39581	1.0564	0.440936	0.36598	0.838626	0.642509	69.4004	0.819419
104	14.3329	26.0361	23620.6	2.0585	1.21603	1.12776	0.927411	0.590736	0.452145	0.881979	11.8249	0.825019
72	14.3329	24.4097	22584.7	1.68813	1.41863	1.18114	0.832594	0.840355	0.300325	0.894443	11.8485	0.826665
129	22.1509	34.9701	22504.4	2.35031	1.48282	1.25521	0.846499	0.630904	0.46594	0.877427	18.3239	0.827231
75	53.4227	64.4615	23004.4	4.7152	1.87834	1.19753	0.637543	0.398359	0.746029	0.718441	44.4271	0.831614
142	22.1509	34.8499	23011.9	2.00502	1.61166	1.36251	0.845405	0.803814	0.320451	0.9122	18.4425	0.832586
18	15.6359	28.0196	22812.5	2.80175	1.27896	0.870029	0.680261	0.456488	0.689469	0.626411	13.059	0.835193
23	22.1509	35.5274	23028.1	2.63942	1.39454	1.20056	0.860902	0.528349	0.545143	0.843582	18.5103	0.835644
61	24.7569	38.5408	23781.1	2.07967	1.78192	1.33412	0.748696	0.856828	0.358497	0.900189	20.7093	0.836507
31	44.3018	58.3322	22703.9	3.52051	1.9554	1.28583	0.657582	0.555431	0.634759	0.824302	37.0778	0.836936
72	14.3329	25.0153	22408.4	2.57622	1.12073	0.992623	0.885691	0.43503	0.614698		12.0049	0.837573
15	13.0299	24.0655	23416.3	2.00072	1.35814	0.959323	0.706352	0.678824	0.520512	0.858304	10.919	0.837996
78	28.6659	41.627	23129.1	2.28576	1.74681	1.43828	0.823375	0.764214	0.370765	0.878097	24.0552	0.839158
211	22.1509	37.6117	22707.2	3.52784	1.24424	1.01186	0.813241	0.35269	0.713178	0.724618	18.6047	0.839906
230	23.4539	35.9985	21253.8	2.09271	1.63254	1.37663	0.843245	0.780111	0.342176	0.893674	19.7006	0.839971
30	56.0287	71.9513	22815.7	3.43901	1.83815	1.79236	0.975089	0.534501	0.478814	0.843678	47.4603	0.847072
97	35.1808	49.433	23315.4	2.36977	1.99403	1.50641	0.755457	0.841448	0.364322	0.887032	29.8174	0.847547
221	13.0299	23.2716	22448.2	1.87261	1.20658	1.17071	0.970272	0.64433	0.374825	0.920737	11.08	0.850353
7	13.0299	23.2716	23634.5	1.87261	1.20658	1.17071	0.970272	0.64433	0.374825	0.920737	11.08	0.850353
177	18.2419	31.4519	23343.6	2.81016	1.26364	1.04827	0.829568	0.449666	0.626971	0.843863	15.5925	0.854764
84	16.9389	28.5467	22969.9	2.31518	1.36276	1.099	0.806453	0.588618	0.525307	0.830397	14.5241	0.857442
19	18.2419	29.8704	22632.4	1.96797	1.54491	1.22938	0.795763	0.785027	0.375305	0.924793	15.6565	0.858271
207	14.3329	25.5187	20963.8	2.03789	1.34252	1.07759	0.80266	0.658781	0.471223	0.86732	12.3494	0.861611
76	20.8479	34.9107	23695.4	2.27784	1.62322	1.16061	0.715006	0.712614	0.490477	0.884108	17.9753	0.86221
4	16.9389	31.2156	22508.8	5.17603	1.08127	0.624556	0.577615	0.208899	0.879337	0.69121	14.6416	0.864379
86	37.7868	53.3652	23167	3.60065	1.64836	1.31776	0.799439	0.457795	0.634021	0.831178	32.7612	0.867001
25	44.3018	57.5487	23291.8	2.79058	2.2045	1.49068	0.676198	0.78998	0.465817	0.880408	38.413	0.867077
161	67.7557	82.8499	23129.9	3.47783	2.17444	1.8578	0.854381	0.625228	0.465817	0.82683	58.8495	0.868555
232	16.9389	28.7439	21173.8	2.3214	1.24866	1.21357	0.971897	0.537891	0.477225	0.903254	14.7349	0.869887
224	27.3629	42.2896	18851	3.41055	1.98575	0.840074	0.423051	0.582238	0.753684	0.700719	23.8317	0.870951
63	29.9689	46.4188	23481.2	2.85458	1.89147	1.16008	0.613324	0.662607	0.593607	0.838965	26.2373	0.875485
115	196.752	182.757	22739.1	5.16926	3.22545	2.48814	0.771407	0.623969	0.518666	0.829703	173.773	0.883207
223	15.6359	28.7162	19901.8	2.62299	1.32236	0.95472	0.721982	0.504142	0.636018	0.84199	13.8711	0.887129
77	135.511	143.639	23342.6	5.22428	2.7761	1.98265	0.714186	0.531384	0.620493	0.806031	120.447	0.888833
46	20.8479	35.2089	23236.4	3.1467	1.25809	1.13052	0.898601	0.399811	0.640729	0.822439	18.747	0.899227
39	13.0299	23.9514	23885	2.37476	1.14054	1.03516	0.907605	0.480276	0.564099	0.794333	11.7443	0.901334
82	50.8168	69.8237	22772.4	3.6465	2.04901	1.46406	0.714522	0.561911	0.598502	0.807437	45.8212	0.901695
82	45.6048	59.2544	23932.8	2.86816	2.21342	1.55936	0.704502	0.771723	0.45632	0.874271	41.4671	0.909271
26	18.2419	32.0798	20746	2.61168	1.3634	1.12241	0.82324	0.522041	0.570235	0.838751	16.741	0.917722
192	295.78	243.26	23221.4	5.22046	4.40624	2.81759	0.639456	0.844032	0.460278	0.826655	271.483	0.917857
84	45.6048	60.7218	23519	2.7951	2.09338	1.71705	0.820227	0.748947	0.385693	0.871696	42.084	0.922798
109	41.6958	58.6062	22788.8	2.83787	2.19078	1.48157	0.676273	0.771981	0.47793	0.866345	38.5836	0.925359
206	16.9389	33.0182	16844.2	3.62826	1.82895	0.564287	0.308531	0.504084	0.844475	0.692217	15.6851	0.925982
218	57.3317	85.0224	22857.4	3.50921	2.92968	1.24195	0.423921	0.834856	0.646087	0.700014	53.4839	0.932885
58	13.0299	23.2121	22960.4	3.19732	1.18265	0.768119	0.649491	0.369888	0.759761	0.692937	12.1663	0.933719
119	35.1808	54.1225	23190.7	3.87611	1.74872	1.1618	0.664371	0.451152	0.700267	0.745566	32.9863	0.937621
79	40.3928	58.4119	23226.9	3.28653	1.94352	1.42053	0.730902	0.591362	0.567772	0.79997	38.0071	0.940938
179	99.0275	104.19	23133.4	3.84569	2.83987	2.04345	0.719558	0.738454	0.468639	0.888479	93.4814	0.943994
98	31.2718	47.4707	22498	3.94394	1.46983	1.23496	0.840204	0.372681	0.686872	0.813189	29.9875	0.95893
106	237.145	207.01	22057	4.9926	3.72037	2.92404	0.785954	0.745178	0.414325	0.825215	227.502	0.959337
41	144.632	136.561	23637.5	3.44199	3.20844	3.00855	0.9377	0.932148	0.125926	0.902079	139.171	0.962241
130	54.7257	80.4828	23423.2	3.63537	2.45018	1.41772	0.578619	0.673983	0.610021	0.690086	52.8964	0.966572
196	13.0299	25.2405	17985.3	2.77934	1.63649	0.667023	0.407595	0.588804	0.760007	0.793259	12.7082	0.975305
19	37.7868	60.2411	22776.9	3.75012	1.94915	1.2087	0.620119	0.519755	0.67769	0.696094	37.0082	0.979395
158	257.993	219.149	23196.7	5.73244	4.04827	2.60204	0.642753	0.706204	0.546086	0.835337	252.936	0.980399
47	58.6347	79.7261	22875.5	4.87	1.77901	1.58926	0.893344	0.365299	0.673662	0.764751	57.6756	0.983642
58	70.3617	85.2165	22522.7	3.91072	2.45644	1.72316	0.701488	0.628129	0.559375	0.845517	69.3389	0.985465
7	63.8467	85.2194	23224.9	5.81916	1.97174	1.31257	0.665691	0.338835	0.774441	0.727026	63.084	0.988054
136	244.963	206.531	22624.3	5.18328	3.69296	3.02396	0.818844	0.712475	0.416594	0.83754	242.462	0.98979
73	16.9389	30.4128	23528.3	3.00907	1.20789	1.10125	0.911715	0.401415	0.634024	0.792483	16.7661	0.989796
59	35.1808	51.5074	23223.9	2.83165	1.82332	1.62586	0.891703	0.643909	0.425825	0.844187	35.1623	0.999472
21	669.739	454.394	22858.4	10.4041	4.54038	3.39525	0.747791	0.436401	0.673663	0.782062	671.829	1.00312
133	151.147	150.148	23770.4	4.63955	3.0824	2.53339	0.821889	0.664375	0.453958	0.834446	151.759	1.00405
131	267.114	241.049	23501.1	7.12508	3.57562	2.51523	0.703439	0.501835	0.646989	0.775551	268.415	1.00487
5	448.23	319.705	23374.7	6.40123	4.56431	3.68155	0.806595	0.713037	0.424868	0.845803	450.565	1.00521
182	290.568	241.75	22553.2	6.72351	4.12733	2.51532	0.60943	0.613866	0.625892	0.819406	292.38	1.00624
23	2418.36	1132.07	23835.3	14.188	8.25337	4.96139	0.601136	0.581716	0.65031	0.755556	2433.57	1.00629
187	2033.97	911.549	26662.3	11.9289	7.60054	5.39335	0.709602	0.637153	0.547875	0.837781	2048.29	1.00704
8	244.963	207.943	23295.3	5.95462	3.60182	2.75061	0.763673	0.604878	0.538071	0.84908	247.112	1.00877
193	31.2718	50.0962	22826	3.62334	1.95328	1.06634	0.545922	0.539084	0.705702	0.708703	31.6125	1.01089
65	278.841	246.222	22154.9	7.78948	3.46404	2.49667	0.720741	0.444707	0.679482	0.779364	282.189	1.01201
73	488.623	387.301	22868.5	10.3444	4.10963	2.77969	0.676385	0.39728	0.731286	0.734158	494.989	1.01303
195	342.687	256.823	23818.2	5.4716	4.54038	3.33634	0.734816	0.829809	0.390243	0.878951	347.189	1.01314
47	1106.24	592.228	25666.8	9.47341	5.80652	4.86922	0.838579	0.612928	0.486012	0.851755	1121.94	1.01419
118	680.163	457.748	23660.7	10.6461	4.33537	3.56884	0.823193	0.407225	0.664776	0.782273	689.976	1.01443
45	806.553	478.591	23702.5	8.27855	5.59122	4.22005	0.754764	0.675386	0.490242	0.850721	818.215	1.01446
37	702.314	445.655	23368.6	8.97928	4.85073	3.90824	0.805702	0.540213	0.564749	0.82819	713.047	1.01528
33	1104.94	600.237	23863.8	9.5905	6.0255	4.63588	0.769377	0.628277	0.516618	0.839956	1122.16	1.01559
5	1068.45	633.359	23940.3	11.1449	5.79334	4.01341	0.692763	0.519818	0.639889	0.775365	1085.44	1.0159
40	1106.24	584.871	25066.8	9.16813	6.21105	4.71525	0.759171	0.677461	0.485691	0.863521	1124.71	1.01669
140	1560.99	775.678	24447.9	10.8413	6.57068	5.32335	0.810168	0.60608	0.508974	0.818485	1588.42	1.01757
96	904.278	523.037	25422.9	8.97113	5.07778	4.82286	0.949797	0.566014	0.462402	0.836698	920.269	1.01768
3	831.31	476.385	25974.9	8.05043	5.57952	4.49877	0.806301	0.693072	0.441176	0.872809	846.445	1.01821
188	36.4838	56.6538	22703.7	4.87818	1.36814	1.33551	0.976152	0.280461	0.726228	0.737195	37.3358	1.02335
153	634.558	435.382	22690.4	9.23696	5.0513	3.32456	0.658159	0.546857	0.640081	0.789113	649.762	1.02396
184	289.265	235.67	22880.7	5.31426	3.80329	3.4992	0.920046	0.715675	0.341546	0.847228	296.251	1.02415
69	625.437	395.97	23766.9	7.02828	5.613	3.87833	0.690955	0.798631	0.448182	0.860271	640.882	1.02469
36	671.042	463.228	22724.4	9.60051	5.45666	3.13837	0.575145	0.568372	0.673104	0.766059	688.675	1.02628
138	93.8155	104.983	22774.6	3.8828	3.12869	1.8923	0.604821	0.805783	0.512646	0.84823	96.2912	1.02639
154	1035.88	595.932	24828.9	11.8051	4.97304	4.3247	0.869629	0.421261	0.633659	0.808794	1063.5	1.02666
92	1946.67	926.073	24546.1	12.836	7.6749	4.84389	0.631133	0.59792	0.622633	0.798607	1998.87	1.02682
74	247.569	221.462	22408.7	5.57709	3.94451	2.76097	0.699953	0.70727	0.504944	0.805457	254.42	1.02767
200	27.3629	43.916	22511.9	3.44469	1.58304	1.23296	0.778855	0.459561	0.642069	0.775897	28.1632	1.02925
172	935.549	567.125	24629.8	10.8106	5.83128	3.65143	0.626181	0.539406	0.662235	0.79179	964.194	1.03062
146	1566.2	804.135	24421.4	12.1036	5.69363	5.59344	0.982402	0.470409	0.537869	0.794479	1614.62	1.03092
215	151.147	151.149	23077.9	5.21525	3.68424	1.93667	0.525664	0.706435	0.628652	0.7829	155.872	1.03126
125	789.614	493.522	23528.9	10.0617	4.8177	4.0118	0.832721	0.478815	0.601281	0.809821	814.594	1.03163
114	620.225	428.339	23079.1	9.40828	5.33792	3.04441	0.570336	0.567364	0.676412	0.789204	640.433	1.03258
85	228.024	203.164	22353.7	5.63715	3.46379	2.87885	0.831127	0.614457	0.489308	0.831747	235.461	1.03262
100	1375.96	728.137	24721.5	11.6051	6.18207	4.72844	0.764864	0.532701	0.592556	0.802158	1420.99	1.03272
101	105.542	116.206	22503.5	4.9078	2.76322	1.91905	0.6945	0.563026	0.608979	0.828605	109.013	1.03288
127	410.443	342.805	22243.3	10.9823	3.41405	2.70023	0.790918	0.310869	0.754128	0.722463	424.085	1.03324
64	13.0299	23.1628	23065.7	3.29327	1.20741	0.808381	0.669519	0.366629	0.754535	0.855998	13.4643	1.03334
128	557.681	380.843	22457.1	7.64831	4.6434	3.87568	0.834664	0.607115	0.493263	0.826579	576.551	1.03384
24	145.935	150.273	23041.6	6.31657	2.57271	2.21846	0.862307	0.407295	0.648787	0.816877	151.013	1.03479
160	203.267	168.255	22803.8	5.69254	3.84982	2.29178	0.595295	0.676292	0.597407	0.732601	210.381	1.035
149	160.268	157.213	22212.9	5.49565	3.13431	2.30183	0.734398	0.570326	0.581154	0.806112	166.083	1.03628
31	2211.18	1033.41	23068.4	12.5542	9.22029	4.72735	0.512712	0.734439	0.623444	0.780867	2292.13	1.03661
87	1489.32	741.696	27001.7	10.9381	6.42635	5.24391	0.816001	0.58752	0.520583	0.833587	1544.01	1.03672
137	3322.63	1298.82	26607.6	12.7293	9.51375	6.79809	0.714554	0.747392	0.465948	0.817054	3448.5	1.03788
16	1382.48	757.781	22878.7	10.1398	8.22819	4.11049	0.499563	0.811471	0.594619	0.775261	1436.54	1.03911
148	1190.94	636.188	24728.9	10.3656	6.03673	4.72316	0.782404	0.582382	0.544342	0.832968	1237.99	1.03951
79	680.163	429.673	24433.2	8.15365	5.3824	3.84811	0.714943	0.660122	0.52805	0.836103	707.399	1.04004
124	49.5138	71.7414	22573.6	3.46317	2.64779	1.3409	0.506424	0.764555	0.612811	0.729026	51.5042	1.0402
60	203.267	196.517	22491	5.39727	4.0344	2.31845	0.574671	0.74749	0.570439	0.765936	211.466	1.04034
12	779.19	500.799	23285.2	8.43491	6.733	3.40949	0.506385	0.79823	0.595788	0.78834	811.087	1.04094
6	1261.3	704.602	24673	11.8589	5.89156	4.49096	0.762271	0.496805	0.6213	0.781363	1314.32	1.04204
29	410.443	313.732	24005.3	8.05732	4.07748	3.10824	0.762293	0.506059	0.614234	0.805132	427.745	1.04215
139	152.45	151.702	23118.8	5.11164	3.55346	2.0894	0.587991	0.69517	0.591247	0.833679	158.972	1.04278
34	729.676	436.483	24793.7	7.34769	5.90911	4.18522	0.708265	0.804213	0.430404	0.86898	761.165	1.04315
25	1064.55	600.711	22262.6	8.24327	7.29555	4.41002	0.604481	0.885031	0.465016	0.816361	1110.93	1.04357
42	1494.53	778.976	23825.2	11.6267	6.7464	4.75252	0.704453	0.580253	0.591239	0.793125	1561.49	1.0448
43	1099.73	620.004	23994.3	10.7492	6.0823	4.19717	0.690062	0.565835	0.609538	0.811119	1149.45	1.04521
15	364.838	289.917	22988.2	7.65621	4.33214	2.7451	0.633659	0.565834	0.641454	0.807467	381.385	1.04535
94	1576.62	881.304	22202.4	12.162	8.89732	3.64104	0.409229	0.731568	0.700621	0.722678	1650.35	1.04677
130	112.057	127.389	22023.7	4.48019	3.39422	1.84189	0.542654	0.757605	0.588882	0.754194	117.324	1.047
71	363.535	278.466	22288.3	5.42531	4.56542	3.6707	0.804024	0.841504	0.323411	0.837121	380.84	1.0476
95	136.814	145.533	22126.6	4.25217	3.29474	2.44304	0.741498	0.774837	0.42546	0.78945	143.367	1.0479
95	452.139	360.769	22049.8	6.24686	5.43571	3.33209	0.613	0.870152	0.466597	0.75045	473.94	1.04822
91	625.437	421.205	22400.8	7.11212	5.4602	4.03179	0.738396	0.767732	0.43311	0.804129	655.835	1.0486
151	1271.72	675.14	24022.7	10.4058	6.69107	4.57251	0.683374	0.643013	0.560581	0.8202	1333.57	1.04863
20	462.563	356.278	23132.1	7.41719	5.03784	3.1032	0.615978	0.679211	0.581621	0.773685	485.716	1.05005
88	956.397	587.875	23219.1	11.8618	5.5545	3.6404	0.655397	0.468269	0.693098	0.775733	1004.69	1.05049
120	1085.39	633.046	22545.7	9.67487	6.04421	4.65609	0.770339	0.624732	0.518744	0.784506	1140.5	1.05077
35	1086.7	605.722	24907.1	10.4208	5.94339	4.4029	0.740806	0.570342	0.577487	0.822091	1142.25	1.05112
96	869.097	590.545	22649.3	12.6985	4.76002	3.61383	0.759205	0.374849	0.715413	0.717373	914.993	1.05281
219	306.204	248.857	23402.2	5.98209	4.1585	3.09403	0.744027	0.695158	0.482784	0.838215	322.406	1.05292
62	888.642	539.047	22188.3	7.44598	6.46199	4.64502	0.718822	0.867848	0.376171	0.803527	936.19	1.05351
126	337.475	271.638	21918.1	6.82712	3.79439	3.27764	0.863813	0.555782	0.519909	0.814919	355.656	1.05387
44	182.419	197.407	22447.7	4.79668	4.06663	2.35596	0.579339	0.847801	0.508836	0.715925	192.5	1.05526
138	59.9377	91.411	22022.1	3.75441	2.76693	1.45401	0.525495	0.736979	0.612721	0.639545	63.2695	1.05559
165	3757.83	1466.93	26276.3	16.3549	9.95828	5.81449	0.583885	0.608888	0.644479	0.786808	3966.72	1.05559
27	49.5138	71.4864	22654.1	4.60208	2.01455	1.34587	0.668074	0.437749	0.707551	0.755921	52.2667	1.0556
92	1847.65	911.75	22597.1	12.1199	8.43344	4.55819	0.54049	0.695837	0.623907	0.779804	1951.57	1.05625
55	121.178	135.361	23793.2	5.02259	2.82999	2.15053	0.759909	0.563452	0.571828	0.75858	128.041	1.05663
14	1381.17	736.073	23851.5	10.5433	7.36288	4.48839	0.609597	0.698349	0.574289	0.794912	1459.49	1.05671
68	618.922	428.19	23105.8	10.4214	3.97953	3.76528	0.946162	0.381862	0.638697	0.788257	654.097	1.05683
87	1063.24	603.807	23068.7	8.91952	7.22055	4.16784	0.57722	0.809523	0.532727	0.812551	1124.38	1.0575
107	936.852	540.691	23256.2	8.90261	6.43508	4.13027	0.641836	0.722831	0.536061	0.827931	991.146	1.05795
216	23.4539	39.3152	20140.6	3.24713	2.0328	0.89765	0.441583	0.626029	0.723556	0.779414	24.8193	1.05822
174	5025.65	1870.48	27987.5	18.7741	11.992	5.64394	0.470644	0.638749	0.699377	0.75074	5322.56	1.05908
135	183.722	184.665	22143.3	5.91214	3.64135	2.1585	0.592775	0.61591	0.634904	0.762584	194.647	1.05946
132	1276.93	669.192	24046	8.09673	7.62555	5.23365	0.686331	0.941807	0.353609	0.831373	1353.55	1.06
89	353.111	305.47	22134.1	8.53224	4.22258	2.4815	0.587673	0.494897	0.709162	0.733295	374.493	1.06055
147	986.366	558.674	22769.8	9.49664	6.08285	4.32361	0.710787	0.640527	0.544721	0.833737	1046.2	1.06066
208	22.1509	41.0527	15415.2	4.03474	2.44236	0.569262	0.233078	0.605333	0.85891	0.696523	23.4977	1.0608
157	1071.06	586.889	25031.6	9.3381	6.43467	4.51596	0.701816	0.689077	0.516394	0.841424	1136.64	1.06123
178	858.673	482.147	26514.2	7.15032	5.75391	5.29046	0.919455	0.804706	0.260109	0.879639	911.739	1.0618
98	1355.11	708.826	25171.8	10.6914	6.51391	4.93387	0.757436	0.609264	0.538522	0.815979	1439.31	1.06213
39	921.217	558.525	22761.2	8.83179	6.58777	4.01514	0.609484	0.745915	0.545376	0.793738	978.535	1.06222
24	1752.53	901.172	23233.3	11.3758	8.15805	4.79395	0.587634	0.717139	0.578585	0.761778	1863.6	1.06338
14	1289.96	707.019	24309.4	11.1307	6.9717	4.2216	0.605534	0.626348	0.620725	0.791579	1372.23	1.06377
101	1734.28	834.153	27008.9	12.2903	6.54577	5.48122	0.837368	0.532598	0.554019	0.819933	1847.09	1.06504
108	715.344	467.692	23057.1	8.98909	5.47825	3.69831	0.67509	0.609433	0.588578	0.795445	762.867	1.06643
83	128.996	135.345	22266	4.62245	3.51398	2.02365	0.575884	0.7602	0.562213	0.817637	137.688	1.06738
180	652.8	441.429	22775.5	10.148	4.97487	3.29615	0.662561	0.49023	0.675193	0.792151	697.044	1.06778
20	311.415	247.18	23663.8	5.84307	4.47128	3.0388	0.679625	0.765229	0.479931	0.8473	332.555	1.06788
105	1957.1	967.776	23650.1	12.3495	7.54673	5.35561	0.70966	0.611095	0.56633	0.765711	2090.77	1.0683
4	637.164	444.24	24075.1	9.08528	5.07324	3.52762	0.69534	0.558402	0.611721	0.773362	681.074	1.06891
22	4729.87	1775.48	26204.4	16.1319	11.4645	6.52712	0.569335	0.710668	0.595392	0.75772	5056.5	1.06906
141	15.6359	27.663	22670	3.50687	1.137	1.00106	0.880441	0.32422	0.714544	0.79021	16.7197	1.06931
142	2009.22	981.018	23678	13.3093	8.90009	4.33293	0.486841	0.668711	0.674444	0.77031	2149.91	1.07003
205	579.832	441.055	22292.8	9.37677	5.5688	2.83708	0.509459	0.593893	0.697436	0.728538	620.547	1.07022
97	1106.24	716.054	22658.7	10.258	6.98385	3.95055	0.56567	0.680823	0.614879	0.698266	1185.5	1.07165
116	1684.77	797.109	24540.7	9.94809	7.10472	6.10254	0.858941	0.714179	0.386562	0.841103	1806.7	1.07237
136	385.686	331.514	22182.9	7.22962	5.10147	2.67762	0.524873	0.705635	0.629631	0.732335	413.666	1.07255
175	16.9389	31.5443	16937.9	6.55814	1.14876	0.575732	0.501176	0.175166	0.912211	0.636304	18.1685	1.07259
33	3675.75	1442.23	26451.4	13.0956	11.447	6.27922	0.548548	0.874106	0.52051	0.787976	3942.86	1.07267
29	569.408	390.894	23402.3	8.36423	4.58428	3.80759	0.830576	0.548081	0.544777	0.807267	611.555	1.07402
50	177.207	177.897	22272.4	6.15274	3.13421	2.3568	0.75196	0.509401	0.616951	0.77593	190.374	1.0743
62	1012.43	598.386	24211.1	10.8079	5.57237	4.31237	0.773884	0.515581	0.601	0.791262	1087.9	1.07455
114	320.536	299.072	21753.6	10.0291	3.86638	2.12078	0.548517	0.385517	0.788537	0.696801	344.469	1.07466
163	145.935	160.807	23426.8	6.90946	2.49581	2.17305	0.870682	0.361216	0.685496	0.743534	156.969	1.07561
194	526.409	383.3	23222.8	9.04524	4.93509	3.02971	0.613912	0.545601	0.665049	0.783218	566.506	1.07617
78	776.584	483.738	24185.4	8.22011	5.99747	4.05154	0.675541	0.729609	0.507119	0.815996	836.67	1.07737
190	1239.15	684.189	23752.6	11.2117	7.43366	3.8246	0.514498	0.663029	0.658873	0.796176	1335.21	1.07752
171	157.662	159.92	23018.9	5.42582	3.79833	1.96822	0.518182	0.700047	0.637248	0.783084	169.911	1.07769
122	882.127	559.558	22728.6	11.1576	5.57639	3.64866	0.654305	0.499785	0.672988	0.769895	950.924	1.07799
44	2405.33	1128.01	24496.7	13.8392	8.40609	5.32176	0.633084	0.607411	0.615458	0.75508	2593.28	1.07814
113	147.238	155.379	21959.9	6.42901	2.92103	2.01819	0.690919	0.454352	0.68608	0.782035	158.756	1.07823
121	205.873	195.864	22381.6	4.49529	4.23281	2.786	0.658191	0.941609	0.380242	0.793699	222.052	1.07859
185	231.933	207.585	22818.3	5.13226	4.4838	2.59531	0.578819	0.873651	0.494315	0.822214	250.169	1.07863
85	181.116	196.448	22785.2	8.48507	2.48953	2.20935	0.887457	0.293402	0.739619	0.707945	195.491	1.07937
117	56.0287	76.3823	23096.8	4.03848	2.60595	1.37295	0.526853	0.645279	0.660033	0.774434	60.524	1.08023
81	4091.4	1661.52	23415.3	17.6563	9.263	6.45199	0.696534	0.524629	0.634578	0.734799	4420.11	1.08034
93	224.115	223.203	22289.7	6.86413	3.84246	2.19307	0.570747	0.559788	0.680503	0.721286	242.29	1.0811
181	849.552	547.526	23058.2	10.9303	5.94776	3.37362	0.567209	0.544153	0.691351	0.764076	918.693	1.08139
49	643.679	431.179	23120.3	7.32861	6.34126	3.577	0.564084	0.865274	0.511912	0.806765	696.314	1.08177
45	1768.16	861.199	24728.9	12.0088	7.22512	5.2688	0.729234	0.601654	0.561254	0.806803	1914.89	1.08298
135	294.477	267.263	22691.8	6.68485	4.03247	2.82609	0.700833	0.603225	0.57724	0.742774	319.108	1.08364
35	2375.36	1066.02	24088.9	12.1536	9.39408	5.39038	0.573806	0.772948	0.556478	0.794437	2577.9	1.08527
80	53.4227	76.6189	23159.5	4.88326	2.35295	1.20464	0.511971	0.481839	0.753312	0.713192	57.9787	1.08528
134	114.663	133.563	23053.6	4.48772	3.6957	1.79164	0.48479	0.823514	0.600769	0.758882	124.469	1.08552
201	672.345	448.996	22644.3	9.24372	5.13295	3.67598	0.716153	0.555291	0.602327	0.792418	730.593	1.08663
56	944.67	587.121	23612.1	11.0584	6.36874	3.48	0.54642	0.57592	0.685306	0.770988	1026.63	1.08676
51	370.05	318.413	22932.6	8.96423	3.95105	2.712	0.686401	0.440757	0.697464	0.734486	402.35	1.08728
46	1813.77	901.502	23770.6	10.8686	7.98021	5.42856	0.680253	0.734246	0.500527	0.78071	1972.24	1.08737
156	1670.44	796.587	25768.2	11.5339	7.25838	5.1889	0.714884	0.629311	0.550116	0.838203	1819.61	1.0893
38	200.661	220.188	22214.5	6.6092	3.09786	2.55127	0.823558	0.468719	0.613983	0.672163	218.804	1.09041
13	238.448	244.237	22959.7	7.84147	3.44247	2.3006	0.668301	0.439008	0.70661	0.689512	260.134	1.09095
53	423.473	330.095	22895.3	8.62088	4.18112	3.06075	0.732041	0.484999	0.644961	0.786376	462.126	1.09128
83	254.084	256.473	22939.2	6.54842	5.07011	1.99393	0.393272	0.774249	0.69551	0.694379	277.302	1.09138
21	758.342	463.827	23710.7	8.52447	5.16491	4.49335	0.869976	0.605892	0.472888	0.837286	828.683	1.09276
214	613.71	419.258	21691.3	6.85436	6.49119	3.60081	0.554722	0.947016	0.474669	0.794608	671.089	1.09349
80	173.298	175.922	22730.7	6.1759	3.18417	2.30082	0.722581	0.51558	0.627452	0.778638	189.526	1.09364
110	147.238	164.011	22975.2	5.44923	2.95815	2.38616	0.806638	0.542857	0.562111	0.716231	161.118	1.09427
9	99.0275	120.119	22325.4	5.67035	2.90097	1.57759	0.543817	0.511603	0.721782	0.752144	108.702	1.09769
109	1581.83	865.741	23278.5	12.9153	8.06596	3.99027	0.494705	0.624527	0.691044	0.739453	1741.21	1.10075
52	304.901	263.241	23405.2	6.82978	4.94304	2.37465	0.480403	0.723748	0.652309	0.775374	335.807	1.10136
113	557.681	418.416	22454.9	7.73952	5.19934	3.64878	0.701779	0.67179	0.528552	0.746418	615.033	1.10284
119	196.752	199.329	23129.8	6.32725	3.284	2.49626	0.760128	0.519024	0.605475	0.748273	217.268	1.10427
123	325.748	299.454	22103.9	8.36768	3.51869	2.91713	0.829038	0.42051	0.651381	0.705789	359.775	1.10446
176	1319.93	695.153	24814.7	11.5885	6.441	4.66272	0.723913	0.555811	0.597641	0.816294	1457.83	1.10447
94	1362.93	755.667	24710.4	13.5848	5.53808	4.77725	0.86262	0.407667	0.648339		1505.5	1.1046
173	787.008	532.044	22423	11.1135	5.88475	3.17546	0.539607	0.529514	0.71427	0.746654	869.908	1.10534
18	250.175	276.503	22063	8.61996	3.47224	2.20939	0.636301	0.402813	0.743689	0.63254	276.997	1.10721
141	1265.21	708.278	24145.2	11.3757	7.08024	4.15539	0.586899	0.6224	0.634714	0.777736	1401.93	1.10807
169	474.29	373.898	22268.8	8.95333	5.30137	2.64373	0.498688	0.592112	0.704721	0.745537	525.628	1.10824
70	1392.9	729.244	24416	10.8319	7.0715	4.81602	0.681046	0.652841	0.555385	0.806785	1545.23	1.10936
203	93.8155	109.603	22687.2	4.7864	2.61465	1.98637	0.75971	0.546266	0.584996	0.802861	104.129	1.10993
103	354.414	299.463	22444.5	6.04053	5.6451	2.75598	0.488206	0.934538	0.543753	0.733906	393.651	1.11071
118	1215.69	680.698	22688.3	10.4692	7.34266	4.19766	0.571681	0.701361	0.599045	0.789732	1351.64	1.11183
137	158.965	172.553	22638.6	7.23028	2.56364	2.2775	0.888386	0.35457	0.685005	0.735863	176.831	1.11239
116	805.25	545.284	21857.9	10.1638	5.56181	3.78538	0.680602	0.547219	0.627562	0.739513	896.334	1.11311
191	199.358	187.578	23106.3	5.16482	3.75741	2.73416	0.727671	0.727501	0.470619	0.809825	222.257	1.11487
48	16.9389	30.0323	22900	4.36681	1.12249	0.922251	0.821612	0.25705	0.788804	0.791474	18.9358	1.11789
143	3652.29	1483.46	27094.1	18.1519	10.037	5.35902	0.533926	0.552944	0.704769	0.762501	4089.79	1.11979
49	707.526	515.783	21654.1	9.81589	6.16352	3.12798	0.507498	0.627912	0.681335	0.716296	792.703	1.12039
134	931.64	592.39	23368	11.3694	5.48006	4.00655	0.731114	0.482002	0.647601	0.751584	1045.64	1.12236
37	13.0299	21.1551	22459.4	4.51378	0.984495	0.785818	0.798194	0.218109	0.825907	0.692654	14.6273	1.12259
77	622.831	475.892	22061.7	11.416	4.58447	3.19568	0.697067	0.401582	0.720071	0.70439	700.58	1.12483
100	355.717	342.828	21833.9	8.61501	5.71492	1.94358	0.340089	0.663368	0.774395	0.634476	400.828	1.12682
139	1211.78	722.299	21936.9	12.9611	5.96266	4.21911	0.707588	0.460042	0.67448	0.736622	1365.82	1.12711
42	40.3928	64.6641	17900.2	5.28996	1.64638	1.25268	0.760866	0.311228	0.763197	0.628884	45.6996	1.13138
131	143.329	154.12	23050	8.69533	2.15591	2.06871	0.959551	0.247939	0.76209	0.770024	162.444	1.13336
90	118.572	139.345	22773.5	6.50154	2.49999	1.97557	0.79023	0.384523	0.696138	0.731907	134.504	1.13436
59	377.868	335.616	21795.6	7.58367	5.43546	2.4834	0.456888	0.716733	0.672533	0.706759	428.796	1.13478
111	1928.43	958.794	25047.3	14.3937	7.89621	4.59727	0.582213	0.548587	0.680606	0.763019	2188.67	1.13495
61	1731.68	909.519	22962.9	14.2088	7.09568	4.66429	0.657342	0.499387	0.671732	0.745291	1969.81	1.13751
115	204.57	197.461	22965.4	5.0894	3.77825	2.89109	0.765192	0.742376	0.43194	0.777991	232.867	1.13832
202	517.288	419.52	21987.3	11.5748	4.65379	2.6149	0.561887	0.402062	0.774087	0.702756	590.018	1.1406
76	320.536	286.132	22280.2	10.6616	3.32887	2.46114	0.739332	0.312229	0.769159	0.736978	365.885	1.14148
86	398.716	314.291	22488.3	7.43231	4.69049	3.11749	0.664639	0.631095	0.580549	0.790428	455.235	1.14175
11	1859.37	932.556	25125.3	11.7099	8.44287	5.12791	0.607365	0.721002	0.562089	0.766809	2123.6	1.14211
164	260.599	237.726	21631.6	5.80624	4.72299	2.59331	0.549083	0.813434	0.553358	0.768369	297.89	1.1431
140	26.0599	42.7981	22622.8	3.85301	1.66377	1.10962	0.66693	0.43181	0.712013	0.725984	29.7958	1.14336
13	542.045	414.519	22718.7	7.76166	6.87116	2.77469	0.403817	0.885269	0.642513	0.73747	619.852	1.14354
122	278.841	273.836	22519.5	8.43941	3.33025	2.71251	0.814508	0.394607	0.67859	0.685077	319.337	1.14523
133	247.569	237.005	22689.9	8.28967	3.50015	2.34524	0.670039	0.42223	0.717089	0.740872	285.035	1.15134
209	357.02	295.545	21711.6	7.78762	4.64857	2.71194	0.583392	0.596918	0.651763	0.763649	411.237	1.15186
66	304.901	295.251	22035.7	9.64901	3.28401	2.6556	0.808647	0.340346	0.72478	0.684775	352.483	1.15606
32	802.644	550.77	23778.9	11.1876	5.64213	3.51443	0.622891	0.50432	0.685864	0.726828	929.231	1.15771
41	389.595	337.93	22062.9	9.57728	4.60177	2.44582	0.531495	0.480488	0.744623	0.695528	451.523	1.15895
166	242.357	225.501	22582.4	7.22041	3.80342	2.44439	0.642682	0.52676	0.661461	0.771295	281.187	1.16022
198	93.8155	115.192	22920.1	5.25955	2.82641	1.74942	0.618956	0.537386	0.667382	0.741488	108.935	1.16116
226	89.9066	122.196	16223.3	4.87521	4.63197	1.10589	0.238752	0.950107	0.77316	0.693208	104.607	1.16351
27	22.1509	35.4729	23035.4	5.53894	1.36027	0.824807	0.606353	0.245584	0.851089	0.704075	26.0312	1.17518
54	41.6958	61.8665	22905.9	4.94835	2.13911	1.11393	0.520743	0.432288	0.774889	0.709712	49.39	1.18453
102	87.3006	120.17	23376.3	5.63199	2.60364	1.68436	0.646925	0.462295	0.70093	0.65617	103.458	1.18508
6	99.0275	131.138	22169	5.72735	3.72378	1.32902	0.356901	0.650174	0.767952	0.656766	118.729	1.19895
108	220.206	244.286	21901.8	9.35515	3.90234	1.72779	0.442756	0.417133	0.815312	0.650768	264.213	1.19985

[truncated: 2 more sheets: uCTNLM13VolEV_SVQ1Q3ElongPass, CombinedForR]
