# Supplementary material for: A tube-source X-ray microtomography approach for quantitative 3D microscopy of optically challenging cell-cultured samples
Source: Commun Biol. 2020 Oct 2;3:548. doi: 10.1038/s42003-020-01273-w (PMC7532209; doi:10.1038/s42003-020-01273-w)
Supplement: Supplementary file 9 — Supplementary Data 2 [file 42003_2020_1273_MOESM9_ESM.zip › SupplementaryData3/WetScaffold2bin_Tabulated3D_uCT.csv]

WOC_#	WOC_vol	WOC_ar	WOC_int	WOC_Elong	WOC_Emed	WOC_Eshort	WOC_flat	WOC_elo	WOC_anis	WOC_sphe	WOC_ElliVolume	WOC_EV_SV		WC_#	WC_vol	WC_ar	WC_int	WC_Elong	WC_Emed	WC_Eshort	WC_flat	WC_elo	WC_anis	WC_sphe	WC_ElliVolume	WC_EV_SV
1	3567.452137	1350.956976	21670.42515	15.11012719	11.01786104	5.291921371	0.480303877	0.729170635	0.649776517	0.793858012	3690.348683	1.034449389		1	1655.554135	697.1352549	21946.05161	9.128382088	6.865257692	6.025875997	0.87773486	0.752078257	0.339874696	0.905836818	1581.828708	0.955467825
2	1698.278113	707.2995729	22203.42138	8.462470472	7.651841279	6.047792851	0.790370923	0.904208919	0.285339562	0.914011071	1640.395752	0.96591703		2	1741.002091	711.0658747	22172.41104	8.411121821	7.650426305	6.378505501	0.833745107	0.909560754	0.241658172	0.923984317	1719.281946	0.987524343
3	2606.162639	999.5904184	21146.81967	10.71087872	8.971421778	6.429494105	0.716663898	0.837599044	0.399723004	0.866370558	2587.925611	0.993002345		3	1452.615241	615.1623075	22469.625	7.899930765	6.974320568	6.009978617	0.861729621	0.882833125	0.239236546	0.938072642	1387.032786	0.95485215
4	2146.879879	876.6911845	21489.78109	12.23919593	7.2313003	5.720051169	0.79101281	0.590831321	0.532644856	0.863785046	2120.595363	0.987756876		4	1794.407063	711.7851135	22650.25	8.331936977	7.230041323	6.851346743	0.947622072	0.867750361	0.177700604	0.946028024	1728.826108	0.963452577
5	2830.463522	1046.480243	22034	13.41027385	7.716635438	6.694689947	0.867565923	0.575427133	0.500779028	0.88161493	2901.915133	1.025243785		5	1313.762314	588.1293556	21585.85366	7.299818895	6.511450735	6.42880625	0.987307823	0.892001682	0.119319761	0.920692403	1279.996527	0.974298405
6	288.3868494	222.8465354	18436	7.583158999	3.494652472	2.269173603	0.6493274	0.460843887	0.700761437	0.793038555	251.8897456	0.873443939		6	3449.961198	1283.540447	21928.89474	15.62535493	8.358180739	6.902775888	0.825870618	0.534911417	0.558232378	0.817329931	3776.191688	1.094560626
7	1153.547397	567.1093289	20718.03704	9.181106729	6.290344453	4.744523657	0.754254984	0.685140108	0.483229659	0.860637569	1147.758954	0.99498205		7	1356.486291	620.0341358	20774.00787	9.011856399	7.039271615	5.084877931	0.722358535	0.781112271	0.435756885	0.888476413	1351.173524	0.996083434
8	1057.418448	539.6039451	19859.65657	9.564793309	5.378913032	4.649688721	0.864429057	0.562365841	0.513874626	0.847435684	1002.03433	0.947623273		8	3044.08341	1225.075772	21503.13333	18.44680306	7.478683173	5.958747674	0.796764288	0.405418931	0.676976674	0.785094025	3443.418839	1.131184128
9	886.5225369	462.9117394	20087.50602	9.601255378	4.887963146	4.358008353	0.891579626	0.509096254	0.546100152	0.870351004	856.7075844	0.966368647		9	1238.995353	571.1382723	21119.61207	8.137389295	6.56207066	5.338762831	0.813578992	0.806409823	0.343921909	0.902889043	1194.139965	0.963796968
10	736.988615	412.2560022	19152.81159	7.503165392	5.488057534	4.076268618	0.74275253	0.731432302	0.456726807	0.853241473	703.0959238	0.95401192		10	1174.909386	540.5057606	21232.50909	7.318259302	6.341668535	5.601566184	0.883295327	0.866554227	0.2345767	0.91793654	1088.953695	0.926840579
11	769.0315983	427.6780204	19244.33333	10.1933998	4.782852619	3.588539916	0.750292807	0.469210736	0.64795456	0.83918557	732.8455371	0.952945937		11	1591.468169	674.4949138	21246.20134	8.529026013	7.159448383	6.125565675	0.855591848	0.839421567	0.28179775	0.914254328	1566.800896	0.984500304
12	1100.142425	603.4983	19060.99029	13.72504987	4.609340278	4.126577333	0.895264199	0.335834137	0.69933972	0.76676201	1093.531504	0.993990849		12	1762.364079	772.2511477	20235.4	10.2324572	8.169841682	4.973704559	0.608788365	0.798424222	0.513928623	0.854084429	1741.655162	0.988249353
13	736.988615	399.4394411	19610.66667	7.986235236	4.908308249	4.178600837	0.851332195	0.614596002	0.476774636	0.876726981	686.109486	0.93096348		13	1623.511152	682.2085202	22195.51316	7.95364432	7.662848804	6.265534153	0.817650761	0.963438708	0.212243608	0.911448451	1599.569569	0.985253207
14	1975.983968	840.5539608	21079.39459	12.38345406	7.501495894	4.998545576	0.66633984	0.605767653	0.596352879	0.849380449	1945.010448	0.984325015		14	469.9637545	315.3299542	18949.20455	9.877364752	4.092699687	2.727194966	0.666355994	0.414351377	0.723894476	0.803096801	461.8019537	0.982633127
15	8801.139403	2428.955081	25272.41383	17.69544162	16.72735216	7.393212275	0.441983418	0.945291591	0.582196792	0.826699868	9166.644544	1.041529298		15	491.3257434	316.1617647	18937.32609	6.881572283	4.665347981	3.238975357	0.694262329	0.677947973	0.529326261	0.823972392	435.5800414	0.886540238
17	971.9704923	516.6415187	19244.05495	9.580837238	5.523007351	4.305524848	0.779561673	0.576463958	0.550610793	0.83458409	954.3194887	0.98183998		18	512.6877322	308.0411732	18768.08333	6.806885453	4.930121609	3.425616865	0.694834152	0.724284497	0.496742396	0.886234333	481.5412232	0.939248577
18	1100.142425	532.6922384	19973.72816	9.018423748	5.909638962	4.791423043	0.810781009	0.655285128	0.468707262	0.891206027	1069.657433	0.972289958		19	202.938894	154.2111134	18363.05263	4.263361695	3.717616222	2.527154515	0.679778214	0.871991749	0.407239006	0.897616254	167.7788213	0.826745519
19	971.9704923	526.9174147	19751.69231	13.50892302	4.287913866	4.137298924	0.964874541	0.31741345	0.693735843	0.810252287	1003.858012	1.032807086		21	1751.683085	733.749439	20847.97561	9.547713227	7.654276634	5.721517917	0.747492962	0.801686902	0.400744683	0.89495973	1751.472778	0.99987994
20	234.9818773	170.648249	18167.90909	5.28147525	3.136272805	2.926233038	0.933028859	0.593825145	0.445944003	0.86489888	203.0329851	0.864036782		22	1473.97723	643.6824551	20991.15217	7.968474234	7.093626507	6.038802582	0.851299765	0.890211388	0.242163254	0.904940814	1429.825152	0.970045617
21	2232.327834	879.4585174	22345.08134	10.81508987	8.396365037	5.836682927	0.695144018	0.776356474	0.460320441	0.884544935	2220.118495	0.994530669		23	971.9704923	481.3913726	20794.32967	8.300678037	5.286428214	5.129634241	0.970340281	0.636867036	0.382022262	0.893504199	942.8680448	0.970058301
22	1879.855018	821.2770514	20826.88068	11.20937542	7.951108832	4.905943601	0.617013766	0.70932666	0.562335686	0.840695261	1831.556301	0.974307212		25	2349.818773	913.3014777	21686.60909	10.28869229	8.299213459	6.618863323	0.797528989	0.806634432	0.356685657	0.885759997	2367.386333	1.007476134
24	3065.445399	1111.68295	22655.85017	12.94258103	9.369767803	6.014573217	0.641912729	0.723948939	0.535287961	0.875988607	3055.22463	0.996665813		26	459.2827601	307.5785648	18362.09302	7.986537035	4.482504094	2.868897686	0.640021208	0.561257536	0.640783274	0.795169925	430.2123509	0.936704767
25	1409.891264	626.3692132	21333.51515	9.555051809	6.457138662	5.267504078	0.815764436	0.675782695	0.448720511	0.901039053	1361.340135	0.96556392		27	149.5339219	122.1719425	18262.92857	4.537375213	3.053079554	2.125356566	0.696135338	0.672873503	0.531588977	0.846598864	123.3284364	0.824752236
26	170.8959107	133.7108543	18159.9375	5.09636507	2.638013071	2.534274491	0.960675487	0.517626394	0.502729012	0.873069314	142.7183234	0.835118423		29	2456.628717	1062.197262	21064.05217	13.60407897	7.658466946	6.047029977	0.789587527	0.562953726	0.555498759	0.777854928	2639.014141	1.074242161
27	352.4728159	232.6477538	18954.78788	6.480183629	3.705591897	3.231923911	0.872174811	0.571834397	0.501260443	0.888218697	325.0832835	0.922293206		31	1570.10618	687.9876035	21560.84354	9.375726325	7.339578121	5.338869087	0.72740817	0.782827684	0.430564748	0.890832338	1538.912404	0.980132697
28	2093.474906	894.6290033	20302.61224	14.53320707	6.257580985	5.414328323	0.865243029	0.43057124	0.627451237	0.826855387	2062.5341	0.985220359		32	2008.026951	928.8550787	19836.17553	17.40220471	6.258469277	4.708125453	0.752280669	0.359636574	0.729452358	0.767897103	2147.875151	1.069644583
29	1025.375464	545.5298026	19837.0625	11.92792045	4.877056258	4.134861866	0.847819186	0.408877329	0.653345956	0.821659407	1007.562776	0.982628131		33	2146.879879	814.3360573	22584.55721	8.691380753	8.410461425	6.870670756	0.816919597	0.9676784	0.209484551	0.933965402	2103.760739	0.979915439
30	822.4365704	445.9287547	19386.50649	8.857235071	5.16146056	3.913427218	0.758201515	0.58273948	0.558166043	0.855631185	749.4051178	0.911201112		34	758.3506039	395.6117234	20718.04225	7.725896667	4.855981091	4.541970114	0.935335214	0.628533011	0.412110942	0.918401197	713.7707777	0.941214755
31	5361.859199	1705.625956	22842.16534	16.06134946	11.96282642	6.849953286	0.57260325	0.744820755	0.573513215	0.839004616	5513.051529	1.028197743		35	843.7985592	437.8180358	19675.20253	7.417610275	5.63586018	4.61396137	0.818679176	0.759794593	0.377971988	0.895701792	807.9542785	0.957520334
32	2285.732806	940.6467461	20648.79907	14.12650287	6.586449965	6.030140285	0.91553725	0.466247735	0.573132831	0.839918778	2350.185183	1.028197687		36	3311.10827	1192.031863	22817.48065	13.35257494	8.182339191	7.350298377	0.898312598	0.612791108	0.449522028	0.85961823	3363.845814	1.01592746
33	1335.124303	635.4522434	20772.808	12.18892002	5.121396397	4.984673292	0.97330355	0.420168184	0.591048815	0.84448341	1303.403633	0.976241411		37	1773.045074	747.8313107	21705.54819	10.09823757	6.780407981	6.195011169	0.913663482	0.671444689	0.386525507	0.889874705	1776.773683	1.002102941
34	694.2646374	387.2913036	19177.92308	7.882632048	4.641746411	4.346482663	0.936389513	0.588857425	0.448600082	0.873143055	666.1610343	0.959520331		38	1815.769052	736.2936195	21259.27647	9.684672864	6.766261144	6.39501488	0.945132732	0.698656655	0.339676727	0.916265264	1755.35063	0.966725712
35	1708.959107	755.4967711	20587.08125	11.52222092	7.241322402	4.903945751	0.677216878	0.628465853	0.574392317	0.853587124	1713.911324	1.002897797		39	1153.547397	576.8755795	19566.75926	9.284471566	6.313280639	4.652190679	0.736889574	0.679982764	0.498927791	0.841682704	1142.242728	0.990200082
36	2178.922862	862.3510307	21780.17647	10.64882523	8.389833225	5.906264574	0.703978782	0.787864675	0.445359986	0.889287478	2210.327027	1.014412701		41	555.4117099	321.9854901	18775.63462	6.181454349	5.035673095	3.843750184	0.763304152	0.814642123	0.378180285	0.889961692	501.1779534	0.902353956
38	1751.683085	744.8191358	20100.97561	10.13042939	7.724520067	5.16709989	0.668921803	0.762506679	0.489942658	0.88342567	1693.693521	0.966894945		42	747.6696095	395.624685	19894.1	6.374337246	5.858034409	4.533790063	0.773943911	0.919002899	0.288743302	0.917790329	709.1481444	0.948477958
39	1741.002091	778.1537076	20687.25153	13.65651822	5.703489285	5.143627869	0.901838789	0.41763861	0.623357302	0.8340986	1678.180879	0.963916636		43	267.0248605	195.3601708	18502.76	5.799689507	3.492097724	2.743456181	0.785618387	0.602118048	0.526964991	0.88268833	232.7436118	0.871617764
40	1858.493029	786.679171	21235.35632	11.81194185	6.800564043	5.294614512	0.778555202	0.575736329	0.551757486	0.866227194	1781.513797	0.958579757		44	790.3935871	411.7997443	20300.43243	6.429416774	5.550105934	4.985588221	0.898287038	0.863236298	0.224566023	0.912648276	745.208614	0.942832313
41	2456.628717	1052.030696	20834.38261	14.37155773	6.754195979	6.288219235	0.931009295	0.469969652	0.562453886	0.781246211	2556.782504	1.040768793		45	2552.757667	1055.892189	21116.56485	14.70204124	6.957272233	6.378002043	0.916738893	0.473218114	0.56618255	0.804842858	2732.68704	1.070484314
42	2317.775789	919.4423662	22324.25346	11.83540511	8.487371895	5.337480793	0.628873208	0.717117142	0.549024242	0.867923215	2245.852836	0.968968977		46	1548.744191	669.256423	21494.58621	8.888260303	6.980721404	5.818543981	0.833516143	0.785386697	0.345367509	0.900602904	1512.237494	0.976428194
43	1484.658224	633.4991715	21112.7482	8.348904918	6.97545943	5.870165337	0.841545334	0.835493936	0.296893977	0.920135652	1431.994253	0.964527882		47	801.0745816	422.61131	19606.05333	8.375374648	4.811977175	4.441651848	0.923040922	0.574538737	0.469677234	0.894376047	749.8267417	0.936026132
44	1751.683085	778.3377526	20389.57927	10.54183099	7.744348	5.031612475	0.64971415	0.734630256	0.522700328	0.84340827	1720.666502	0.982293268		48	1313.762314	579.720816	21118.01626	7.842301136	6.28312923	6.084179695	0.968335915	0.801184387	0.224184383	0.925215597	1255.77013	0.955857933
47	651.5406597	384.7286335	19277.7541	6.816805782	6.055876163	3.615976264	0.597102082	0.888374461	0.46954976	0.840346567	625.2764712	0.959689103		49	1164.228392	542.6427768	20686.66972	8.292244214	6.272230675	5.134184925	0.818558052	0.756397245	0.380844945	0.906491964	1118.546962	0.960762484
48	341.7918215	232.2059234	18869.5625	6.508009944	3.587653636	3.067448753	0.855001364	0.551267387	0.528665632	0.86376505	300.0023393	0.877734107		50	1473.97723	639.1195488	21971.18116	7.840843167	7.176103322	6.210495987	0.865441272	0.915220872	0.207930084	0.914364032	1463.748102	0.993060186
49	1121.504414	541.7117036	20835.33333	9.543028646	5.684325946	4.886573827	0.859657569	0.595652193	0.487943083	0.883921646	1110.345851	0.990050362		51	2445.947722	919.8197446	22759.44105	10.77922928	7.596023418	7.050244866	0.928149438	0.704690773	0.345941655	0.905933831	2418.058564	0.988597811
50	801.0745816	457.9706092	18939.8	9.527600938	6.056230591	3.27132441	0.540158496	0.63565116	0.656647625	0.811606502	790.6753229	0.987018364		52	1238.995353	579.9833984	20018.39655	9.950774382	6.133331969	4.623959699	0.75390664	0.616367303	0.535316597	0.883250519	1182.104854	0.954083364
51	2146.879879	879.5183469	21983.10945	10.95532964	8.76269871	5.233175894	0.597210525	0.799857147	0.522316894	0.855962543	2104.346592	0.980188325		53	1377.84828	621.865141	21356.45736	7.988178816	7.286143952	5.695984307	0.781755664	0.91211578	0.286948322	0.892640515	1388.68236	1.007863042
52	598.1356876	345.1494135	18863.76786	6.535243821	5.186274834	3.770277871	0.726972247	0.793585515	0.423085355	0.869895429	535.2778727	0.894910442		54	2616.843633	971.1998912	23135.46531	11.45159246	8.135902205	6.616672638	0.813268458	0.710460334	0.42220502	0.896923083	2582.259365	0.986783976
54	1367.167286	614.6664546	20856.00781	8.793463592	6.61042587	5.41505897	0.819169457	0.751743133	0.384194986	0.894878521	1318.503263	0.964405217		55	1335.124303	612.9000413	20832.624	9.515410773	6.590777374	4.87817307	0.740151395	0.692642444	0.487339729	0.882249594	1281.474583	0.959816686
56	726.3076206	412.4629759	19361.38235	9.363822758	4.579868081	4.046722399	0.883589293	0.489102389	0.567834366	0.840291804	726.9393459	1.000869777		56	459.2827601	280.9843065	19065.65116	6.413911484	4.125613247	3.722391394	0.902263778	0.643228903	0.41963786	0.897410587	412.5932511	0.898342561
57	736.988615	407.9985822	19380.66667	7.247063339	5.254649167	4.409630798	0.839186529	0.725072891	0.391528597	0.88661985	703.3906977	0.954411891		57	1121.504414	533.9054239	20396.68571	7.621861731	6.21521371	5.410782566	0.870570638	0.815445613	0.290096992	0.904275149	1073.657652	0.957336983
58	1271.038336	587.0872663	21217.08403	8.904675085	5.982709405	5.562382749	0.929743093	0.671861617	0.375341301	0.891815946	1241.26773	0.976577728		58	480.6447489	296.2290038	19140.73333	6.067956123	5.340231454	3.311615907	0.620125913	0.880070875	0.454245245	0.896761932	449.501434	0.935205128
59	3289.746282	1335.089619	21528.61688	18.697164	9.841968074	4.721466745	0.479727907	0.526388284	0.74747685	0.758229058	3639.345053	1.10626922		59	1644.873141	703.7517684	21335.99351	7.80884526	7.237741677	6.805588279	0.94029168	0.926864528	0.128476996	0.899046331	1611.180425	0.979516526
60	213.6198884	169.47536	18326.65	7.898340714	2.858236937	2.194589721	0.767812385	0.361878151	0.722145473	0.750409114	207.527685	0.971481104		60	2915.911477	1146.720832	21561.19414	16.05306495	6.89402007	6.371684774	0.924233569	0.429451951	0.60308609	0.812786886	2953.747707	1.012975781
61	2104.155901	868.0266222	21089.21827	12.77230411	7.14430123	5.445703027	0.762244319	0.559358842	0.573631901	0.852195971	2081.476785	0.989221751		61	1249.676347	568.7741988	21673.93162	7.303959543	6.497157715	5.93666169	0.91373212	0.889539116	0.187199538	0.907836913	1180.083337	0.944311173
62	801.0745816	437.5109856	19762.6	8.216944265	5.030448503	4.501428235	0.894836362	0.612204287	0.452177344	0.860613862	779.3920806	0.972933231		62	1377.84828	614.4797198	21415.24806	8.384081375	6.36674037	6.172419319	0.969478722	0.759384372	0.263793009	0.899742715	1380.119385	1.001648298
63	2745.015566	1042.953597	20995.49027	13.82591376	7.367786712	6.230193822	0.845599101	0.532896909	0.549382852	0.862524638	2658.404454	0.968447861		63	2082.793912	938.5592949	20881.21538	14.88523639	6.826878308	5.366763742	0.786122661	0.458634188	0.639457272	0.783625144	2284.435939	1.09681324
64	3193.617332	1352.197	21245.08361	24.57399725	6.620502485	5.077069436	0.766870709	0.269410891	0.793396679	0.728042802	3459.939227	1.083391924		64	405.877788	256.2057534	19199.28947	6.65669223	4.081220271	3.348584182	0.820486021	0.61310034	0.496959741	0.896564692	381.06437	0.938864804
65	1409.891264	626.8809809	21255.55303	8.504360754	6.966606319	5.633762	0.808680976	0.819180479	0.33754433	0.906189457	1398.138032	0.991663732		65	1313.762314	650.8702548	19980.99187	11.33415648	7.405131879	4.005759099	0.540943654	0.653346536	0.646576337	0.797248586	1408.300842	1.071960146
66	288.3868494	203.018128	18778.03704	5.863749442	3.634169055	3.030828326	0.833981105	0.619768817	0.483124517	0.89532597	270.5393719	0.938112721		66	779.7125927	412.6595257	19556	7.216338037	5.376333388	4.651240695	0.865132491	0.745022387	0.355456927	0.892723163	755.8932791	0.969451162
67	897.2035314	483.3724266	19873.47619	9.231796158	5.435865198	4.115240622	0.757053472	0.58881989	0.554231858	0.845226522	865.0450554	0.964156989		67	1954.621979	818.3223669	20966.40437	10.86988017	7.666054736	5.496716376	0.717020236	0.7052566	0.494316746	0.870294773	1918.618422	0.981580297
68	1100.142425	547.8081832	19527.48544	9.077814924	6.44297913	4.360004747	0.676706328	0.709749999	0.519707685	0.865824859	1068.177978	0.970945174		68	576.7736987	343.0126992	19042.64815	7.338852438	5.619063872	3.150260483	0.560637956	0.765659743	0.570742087	0.854030055	544.1607322	0.943456218
69	1506.020213	677.7049359	20722.68085	10.37629891	6.284822896	5.360043123	0.852855078	0.605690232	0.48343401	0.875214099	1464.173058	0.972213417		69	1174.909386	548.553654	21312.03636	7.343671842	6.511494115	5.680523699	0.872384064	0.886680976	0.226473647	0.909715901	1137.813021	0.968426191
70	256.3438661	196.5301732	18404.20833	8.031524247	2.860446296	2.456807596	0.858889607	0.356152358	0.694104441	0.81563819	236.4239826	0.922292334		70	1377.84828	642.4537841	20226.96124	9.187441124	7.356417355	4.700356165	0.63894637	0.800703619	0.488393329	0.866654767	1330.700457	0.965781557
71	1741.002091	787.0118467	20706.5092	12.73304877	6.479523119	4.822190766	0.744220011	0.508874444	0.621285456	0.829117134	1666.51199	0.957214238		71	576.7736987	329.6715654	19094.14815	6.163787603	5.100670848	3.944083043	0.773247904	0.827522163	0.360120222	0.898383314	519.4091832	0.900542421
72	373.8348047	244.271045	18669.71429	6.145500703	4.069947241	3.16931281	0.778711031	0.662264547	0.484287292	0.880670464	332.047158	0.888218951		72	1249.676347	561.3780985	21345.11111	7.279530342	6.441459842	6.119073148	0.9499513	0.884872998	0.159413745	0.92256882	1201.882242	0.961754813
73	1911.898001	780.1313542	21563.27933	9.667505929	7.965190826	5.857458795	0.735382105	0.823913725	0.39410859	0.902522465	1889.332883	0.98819753		73	1698.278113	698.0019032	21674.34591	8.176124819	7.219354148	6.690975858	0.926810864	0.882979933	0.181644605	0.923520281	1654.336805	0.974125965
75	1121.504414	563.5986379	19470.04762	9.413473204	6.359666967	4.266626957	0.670888425	0.675591976	0.546753163	0.846126781	1069.935375	0.954017979		74	2584.80065	1118.803233	20941.66529	21.34225831	5.811309276	5.717778655	0.983905413	0.272291207	0.732091207	0.759389338	2970.505148	1.149220211
76	2905.230482	1052.333698	23209.54779	12.94634079	8.055720293	6.557864846	0.814063126	0.622239166	0.493458039	0.890977596	2864.853935	0.986102119		75	1409.891264	615.6478373	21261.81818	8.673070092	6.494848854	5.8055368	0.893867884	0.748852342	0.330624942	0.917027185	1369.849629	0.971599488
77	1217.633364	611.0089453	20062.00877	10.87678595	6.02829914	4.489302555	0.744704676	0.554235338	0.587258352	0.829157032	1232.99939	1.012619584		76	918.5655202	450.2672849	19946.33721	7.343154059	5.629659945	5.008882308	0.889730882	0.766654206	0.317884077	0.922427093	867.3497125	0.944243708
78	2712.972583	1039.796789	22197.14961	12.39974232	9.378712846	5.489492763	0.585314089	0.756363528	0.557289771	0.862593311	2674.094344	0.985669505		77	1089.461431	552.5160588	19305.19608	9.950173934	5.614799235	4.191978089	0.746594475	0.564291566	0.578703034	0.847545312	981.0079296	0.900452188
79	2990.678438	1235.62198	20712.45	14.89015277	10.16388777	4.957878253	0.487793486	0.682591235	0.667036441	0.770022971	3142.993492	1.050929934		78	1506.020213	651.7486449	21146.14894	8.55244217	6.973338219	5.731731425	0.821949437	0.815362218	0.329813484	0.908556132	1431.875696	0.950767913
80	1142.866403	542.4990236	20202.43925	8.720031973	6.549122162	4.565434216	0.697106284	0.751043366	0.47644295	0.88536531	1092.12379	0.955600573		79	1431.253252	634.76439	20669.82836	8.352183963	7.027254661	5.666992606	0.806430517	0.841367323	0.321495715	0.898175016	1393.243415	0.973442969
81	1409.891264	652.1043686	20671.22727	10.82050254	5.923692113	5.050893531	0.852659699	0.547450739	0.533210818	0.863816419	1356.115663	0.961858335		80	1591.468169	696.9831281	20565.21477	9.040003068	7.620210529	5.560666926	0.729726155	0.842943357	0.384882186	0.882813215	1604.541816	1.008214834
82	843.7985592	485.330529	19761.10127	10.89198288	4.734693771	3.730086155	0.787819938	0.434695301	0.657538375	0.796180923	805.7611378	0.954921206		82	234.9818773	163.6524722	18382.68182	4.532185199	3.458412387	2.87655374	0.831755562	0.763078346	0.365305341	0.905788051	188.8624101	0.803731813
83	1441.934247	648.114167	21186.18519	9.304443205	6.800977859	5.303048651	0.779747966	0.730938726	0.430052016	0.886646086	1405.646032	0.974833655		83	1142.866403	539.7436475	20597.18692	7.569538263	6.7950632	5.070819323	0.746250502	0.897685297	0.330101897	0.901505076	1092.520601	0.95594778
84	918.5655202	465.5746785	20326.11628	7.894655911	5.514947346	4.785516956	0.867735747	0.698567158	0.393828305	0.893076618	872.7543962	0.950127538		84	769.0315983	433.6154725	21586.34722	8.022533729	6.422508553	3.535221055	0.550442405	0.800558623	0.559338586	0.830626858	762.9945352	0.992149785
85	1495.339219	666.631116	20519.79286	9.639052528	7.211991831	4.943838452	0.685502503	0.74820547	0.487103277	0.881878936	1439.60204	0.962726064		85	1783.726068	763.8390601	21429.39521	11.26002986	6.501525264	5.69983624	0.876692162	0.577398581	0.49379919	0.8702894	1747.856541	0.979890675
86	384.5157992	237.7671488	18897.11111	5.603209549	4.320523996	3.331600036	0.77111018	0.77108021	0.405412201	0.898498202	337.8428667	0.878618947		86	1484.658224	648.2916777	21435.65468	8.500983238	6.733688039	5.953133019	0.884082094	0.792106966	0.299712415	0.906267749	1427.435023	0.961456987
87	2050.750929	887.0705101	20829.75	15.06351481	6.101693833	5.272299669	0.864071488	0.405064416	0.649995387	0.82551033	2029.856922	0.989811533		87	640.8596653	353.542585	19214.56667	6.82753114	5.197459337	4.061235273	0.781388561	0.761250184	0.405167814	0.902952486	603.6727174	0.941973337
88	694.2646374	392.1069981	19548.16923	8.260377747	4.597152455	4.232548142	0.920689097	0.556530536	0.487608403	0.863184666	673.2546016	0.969737713		88	1441.934247	630.6101889	20907.14074	8.500987387	6.443373924	6.207558627	0.963401892	0.757955945	0.269783809	0.909059986	1424.269408	0.987749207
89	3161.574349	1181.670921	22040.66554	13.32437481	9.739748884	5.758066821	0.591192534	0.730972299	0.567854635	0.840485753	3130.112236	0.990048593		89	2136.198884	831.4704005	22929.865	9.549523455	7.890276233	6.535655008	0.828317643	0.826248165	0.315604068	0.908982769	2062.773941	0.965628227
90	2275.051812	1050.739	20538.49765	18.19801667	7.599728641	4.204615573	0.553258645	0.417613017	0.768951988	0.742829097	2435.774322	1.070645648		90	2029.38894	815.8358477	21145.02105	9.404246752	8.039372221	6.501553992	0.80871414	0.854866151	0.308657656	0.892925332	2058.979087	1.014580816
91	1452.615241	651.3152873	19817.01471	10.17730373	6.885557263	5.04671869	0.732942665	0.676560064	0.504120264	0.879945054	1481.390437	1.019809235		91	1826.450046	758.5892922	22217.16959	8.77792373	7.0642332	7.042765225	0.996961033	0.804772679	0.197672999	0.901163981	1829.315655	1.00156895
93	1538.063197	654.1840953	21525.48611	9.242243749	6.785903394	5.651809607	0.832875047	0.734226837	0.388480789	0.916086892	1484.776972	0.965354984		92	1473.97723	648.4111611	21569.37681	8.388387509	7.227527096	5.601913732	0.775080281	0.861611017	0.332182291	0.903282983	1422.634181	0.965167
94	6974.689357	2074.282925	23566.63859	20.57482755	10.82865139	8.246886998	0.761580247	0.526305815	0.599175887	0.824305062	7696.428329	1.10347973		93	1634.192146	685.7560622	21379.1634	8.367796248	6.976963589	6.512574967	0.933439724	0.833787461	0.221709662	0.917216406	1592.644691	0.97457615
96	1164.228392	551.9515928	19989.6789	9.22162051	5.865756002	5.0239772	0.856492701	0.636087334	0.455195842	0.893160475	1138.328237	0.977753373		94	1858.493029	793.5782011	20538.59195	11.53077514	7.595752714	5.118869035	0.673912017	0.658737389	0.556068957	0.862348906	1877.984261	1.010487654
97	3086.807388	1114.837791	21760.68166	11.53188625	10.07079379	6.286721487	0.624252826	0.873299786	0.454840141	0.875970184	3058.277457	0.990757463		95	2104.155901	824.9315687	22572.2132	10.35012255	7.807902518	6.103486343	0.781706269	0.754377784	0.410298157	0.908267644	2066.0768	0.981902909
98	1078.780437	603.2785984	20021.41584	14.27088555	4.93928832	3.616500943	0.732190694	0.346109448	0.746581883	0.754464421	1067.806335	0.989827308		96	2114.836895	840.7405831	22278.72222	9.063946542	8.19039919	6.86275079	0.837901869	0.903623951	0.242851802	0.893713693	2134.072859	1.00909572
99	234.9818773	177.3685786	18539.5	5.753520154	3.733967346	2.552878129	0.683690534	0.648988314	0.556292833	0.834081885	229.7327156	0.977661419		97	640.8596653	344.4777833	20053.78333	5.806672741	5.06037875	4.794495124	0.947457762	0.871476485	0.17431284	0.926717276	590.1220795	0.920828867
100	865.1605481	471.0333804	19884.14815	10.16310631	5.029971134	3.684273238	0.732464092	0.494924581	0.637485516	0.832010547	788.9189751	0.91187581		98	833.1175648	435.3065575	19645.28205	7.334350713	6.217636401	4.124518008	0.663357865	0.847741899	0.437643744	0.893818175	787.8595581	0.945676326
102	3684.943075	1317.21122	22374.2087	14.58527474	10.02880761	6.025188605	0.600788133	0.687598128	0.586899204	0.839427125	3691.672527	1.001826203		99	1911.898001	795.4270905	22288.69274	10.66499561	6.990947176	6.417314235	0.91794632	0.65550399	0.398282524	0.869446016	2004.188734	1.048271787
103	2157.560873	860.1170265	22194.97525	11.87623852	6.827058253	6.19811958	0.907875596	0.574850214	0.478107519	0.882212332	2105.043525	0.975658926		100	534.049721	309.6933079	19566.2	5.639081616	4.830116438	4.125717584	0.854165244	0.856543098	0.268370656	0.907551915	470.7107166	0.881398675
104	736.988615	389.5334691	19947.86957	6.242704296	5.529703597	4.819064135	0.87148688	0.885786565	0.22804863	0.918699834	696.8285439	0.945507881		101	405.877788	258.2827586	18710.86842	5.546155278	4.530274554	3.412332572	0.753228647	0.81683154	0.384739085	0.885749078	359.1339883	0.884832821
105	405.877788	279.1527111	18515.07895	9.612462299	3.404397058	3.010528746	0.884306	0.354164932	0.686809825	0.789305216	412.6731792	1.016742456		102	982.6514867	481.5265047	20354.90217	7.085061403	6.949140898	4.481513063	0.644901741	0.980815903	0.367470117	0.910111757	924.2469195	0.940564312
106	1004.013476	513.4623309	20057.15957	10.39766911	4.933738757	4.464050281	0.9048007	0.474504305	0.570668172	0.849330993	959.2456296	0.95541111		103	1858.493029	766.408776	22159.32184	9.750991021	6.899785698	6.652951936	0.96422588	0.707598405	0.317715305	0.904832759	1874.939911	1.00884958
108	1078.780437	509.1766888	20128.69307	7.7286163	6.316935374	4.931556017	0.780688059	0.817343639	0.361909581	0.913844635	1008.511281	0.934862412		104	4635.551579	1717.156663	21525.64286	22.96662755	7.889399258	6.737381419	0.853979017	0.343515792	0.706644722	0.748355668	5113.531154	1.103111694
109	651.5406597	375.1013902	19592.11475	8.435190726	4.342939105	4.021661078	0.926022903	0.514859622	0.523228199	0.858593286	617.1244086	0.947177125		105	4774.404506	1634.442344	22475.60403	17.90097553	9.339175358	7.417547691	0.794240113	0.521713207	0.585634443	0.802015234	5194.385597	1.087965125
110	4827.809478	1652.868681	22473.23009	17.52321525	11.8673325	5.729321649	0.482780915	0.677234876	0.673043927	0.806124843	4990.668467	1.033733516		106	1238.995353	571.8722643	20510.68966	8.262341447	6.417864914	5.321634983	0.829190869	0.776761037	0.355916841	0.894093662	1182.027014	0.954020539
111	5821.141959	1835.490523	22720.67156	18.71834925	12.43376373	6.680534696	0.537289822	0.664255355	0.643102359	0.825971282	6512.833713	1.118824066		107	1644.873141	696.1888133	21338.67532	9.507798938	6.494607716	6.192912119	0.953546756	0.683082147	0.348649234	0.903614233	1601.830061	0.973831976
112	4582.146607	1468.893207	22770.8042	15.56623035	9.439993405	7.609292805	0.806069716	0.606440557	0.511166632	0.875987729	4683.688991	1.02216044		108	4005.372908	1299.277904	22915.53867	12.62693263	8.691099232	8.580973411	0.987328896	0.688298535	0.320422967	0.901952298	3944.552471	0.984815287
113	1057.418448	519.8980138	19644.34343	8.050479887	6.656375621	4.503653375	0.676592433	0.826829669	0.440573303	0.880836852	1010.911547	0.956018452		109	2552.757667	950.2367056	22020.70293	11.11679694	8.264335664	6.516867511	0.7885531	0.743409789	0.413781906	0.899701099	2507.928335	0.982438861
115	1548.744191	667.0070269	20780.4069	9.16720773	6.958730248	5.645753883	0.811319548	0.759089404	0.384135928	0.903429319	1508.612235	0.974087421		110	1687.597118	764.8817058	19365.50633	11.01802071	7.130930204	5.17199043	0.725289728	0.647206099	0.530588064	0.831776858	1702.143192	1.008619399
116	886.5225369	469.3806364	19806.73494	9.395613807	5.264484689	4.07774575	0.774576429	0.560313014	0.565994747	0.855547872	844.8697824	0.953015572		111	939.927509	495.3677615	19508.25	14.2115326	6.961450916	2.459537817	0.353308218	0.489845192	0.826933668	0.687439937	1019.254869	1.084397317
117	4218.992796	1646.888411	20883.44051	19.05178548	12.26110773	4.839549637	0.394707374	0.643567384	0.745979208	0.730521987	4735.424851	1.122406479		112	651.5406597	364.1094642	19362.67213	7.587495445	5.113385622	3.791941361	0.741571562	0.673922727	0.500238071	0.889575837	616.2503959	0.945835669
118	1591.468169	684.8070337	20487.12081	9.403562427	7.443830583	5.172122471	0.694820014	0.79159687	0.449982652	0.895628626	1516.513573	0.952902234		113	1164.228392	554.0108611	20539.33945	8.087906479	6.349088935	5.36966244	0.845737474	0.785010182	0.336087472	0.896869747	1155.003035	0.992075991
119	491.3257434	312.8345351	18672.06522	7.841501462	3.846956197	3.48582078	0.906124375	0.490589234	0.555465137	0.808272192	440.4637103	0.896480016		114	2200.284851	847.4818449	22644.43689	9.281212072	8.192710241	6.905741113	0.842912896	0.882719862	0.255944045	0.913009564	2199.536604	0.999659932
120	1452.615241	684.0913785	20090.72794	10.7544009	7.303588429	4.241669961	0.580765195	0.67912555	0.605587517	0.840418337	1395.558341	0.960721257		115	1356.486291	607.8537373	21144.96063	8.042613053	6.624343535	5.873786939	0.886697211	0.823655632	0.269666848	0.906599533	1310.83135	0.966343234
121	1142.866403	555.1459886	20271.26168	10.22905042	5.751377493	4.485132538	0.779836229	0.562259179	0.561529922	0.870992288	1105.276874	0.967109429		116	1570.10618	666.8596408	21405.66667	8.399349057	7.467208608	5.580684734	0.74735889	0.889022299	0.335581282	0.913419125	1466.155427	0.933793807
122	1399.210269	637.7382097	20039.70229	10.02552387	6.531880541	4.974909401	0.761635087	0.65152511	0.503775616	0.87922925	1364.643133	0.975295253		117	982.6514867	498.3638972	19352.86957	7.564654037	6.86029893	4.371500846	0.637217254	0.906888656	0.422114901	0.872633221	950.2793387	0.967056328
123	1538.063197	695.5025123	20843.57639	11.16343049	6.165038921	5.233039365	0.848825033	0.552253085	0.531233757	0.854612247	1508.606957	0.980848486		118	1506.020213	645.4276435	21613.59574	7.73743047	7.358365004	6.078486571	0.826064835	0.951008869	0.214405015	0.919808382	1449.646652	0.962567859
124	1078.780437	547.2523353	20271.36634	10.30042687	6.157907398	4.05009816	0.657706896	0.597830311	0.606802882	0.850361882	1076.074984	0.997492119		119	1356.486291	627.330704	20209.37008	9.200127085	6.497394351	5.155379279	0.793453345	0.706228761	0.439640428	0.86795936	1290.869334	0.951627261
125	736.988615	426.5407226	18979.36232	7.944489099	6.1554598	3.558384612	0.578085915	0.774808767	0.552093965	0.829320277	728.9000325	0.98902482		120	2275.051812	882.7866842	21838.03286	12.58030677	7.059603441	6.040844916	0.85569182	0.56116306	0.51981736	0.889356786	2247.283345	0.987794359
126	416.5587824	272.1425493	18138.35897	7.148090302	3.772528843	3.156492899	0.836704775	0.527767373	0.558414518	0.835858206	356.5463749	0.85593292		121	1377.84828	612.5305701	20920.55039	8.521188278	6.544367955	5.797500953	0.885876374	0.768011191	0.319637031	0.90495184	1354.245212	0.982869617
127	2157.560873	843.9702584	22607.87624	10.05753683	8.691035027	5.693089168	0.655053069	0.864131564	0.433947967	0.89938726	2084.489573	0.966132451		122	480.6447489	303.1698374	18968.6	6.223602109	5.111511924	3.228630065	0.631638958	0.821310848	0.481228072	0.875650418	430.2274272	0.895104811
128	395.1967936	267.5424543	18510.32432	6.506671392	4.382142499	2.948199104	0.672775727	0.673484526	0.546895959	0.826866958	352.1200778	0.890999329		123	1142.866403	540.1796272	20182.11215	7.106732318	6.552184744	5.65007527	0.862319286	0.921968698	0.204968611	0.902926565	1102.044	0.964280687
129	2082.793912	840.9903632	22563.52821	11.55573826	7.524424351	5.572329325	0.740565532	0.651141812	0.517786817	0.883247408	2029.534141	0.974428689		124	726.3076206	411.9049296	19104.39706	9.555753359	4.675536698	3.662469515	0.783326012	0.489290224	0.616726241	0.848122794	685.4235621	0.943709721
130	138.8529275	126.2215335	18268.84615	8.329589205	2.457762025	1.59758809	0.650017404	0.295064014	0.808203256	0.788617618	136.9988233	0.986646992		125	1110.82342	533.8293957	20060.13462	7.52720938	6.542582592	5.258100211	0.803673494	0.869190993	0.301454238	0.892756916	1084.677618	0.976462684
131	822.4365704	495.7436603	19213.81818	14.85016284	4.254066279	3.216583271	0.756119689	0.286465968	0.783397441	0.750312981	851.1750329	1.034943075		126	5212.325277	1748.229177	23954.97131	19.46963398	10.74887178	6.686406977	0.622056632	0.552083916	0.656572538	0.802994304	5861.409793	1.124528782
132	1452.615241	655.1728828	20764.31618	9.775839437	6.7214459	5.09154708	0.757507708	0.687556904	0.479170345	0.879251024	1401.377501	0.964727246		127	1815.769052	732.0573423	21684.57647	8.718032129	8.123941928	5.90323001	0.726646013	0.931855011	0.322871272	0.92282504	1751.312268	0.964501662
133	1046.737453	587.1771724	19860.10204	14.17790326	4.839932641	3.838645675	0.793119649	0.341371538	0.729251526	0.764621849	1103.361846	1.05409608		128	1516.701208	659.95772	22220.61972	8.928174411	7.019997084	5.560000295	0.792023163	0.786274636	0.377252276	0.909216657	1459.698028	0.962416342
134	1356.486291	677.1198541	19895.68504	11.96650306	6.350457191	4.205916961	0.662301443	0.530686129	0.648525811	0.808488354	1338.818029	0.986974979		129	1719.640102	732.8932321	20861.88199	10.6837887	6.82747936	5.579153253	0.817161497	0.639050392	0.477792625	0.884256865	1704.678903	0.991299808
136	3471.323187	1158.670922	20353.56	18.56403148	8.385830957	4.402384751	0.524978952	0.451724668	0.762854057	0.750960603	2870.747561	0.826989423		130	1538.063197	668.7031941	21229.51389	9.405318838	6.769044518	5.61767016	0.829905926	0.719703886	0.40271348	0.889273181	1498.117021	0.974028261
137	1068.099442	545.3940425	19668.8	9.57604883	5.90612676	4.410806284	0.746818763	0.616760301	0.539391835	0.849392374	1044.95048	0.97832696		131	843.7985592	457.6155068	19206.97468	9.069950179	5.84705327	3.670898769	0.627820305	0.644662116	0.595268034	0.846912101	815.4605761	0.966416175
138	2371.180761	908.2143247	22126.31982	10.40219804	8.440845009	6.249085284	0.740338826	0.811448213	0.399253383	0.895003458	2298.34968	0.969284888		132	1014.69447	500.8288407	19975	7.404990854	6.042251028	5.181166778	0.857489494	0.815970087	0.300314223	0.888869736	971.0452588	0.956982902
139	213.6198884	172.828738	18378.65	6.417408004	2.797381019	2.353488529	0.841318545	0.435905122	0.633264937	0.770684899	176.9750201	0.8284576		134	2467.309711	917.7783342	23027.72727	9.848975304	7.852439208	7.463644186	0.950487357	0.797284892	0.242190791	0.90984768	2417.882365	0.979967109
141	1185.590381	585.6337996	20160.58559	12.3264403	5.40475071	4.119439061	0.762188541	0.438468088	0.665804648	0.838493897	1149.582214	0.969628493		135	1142.866403	564.1505434	19994.76636	9.350367929	5.88217121	4.977739294	0.846241824	0.629084465	0.467642415	0.858583166	1146.798504	1.003440561
142	2339.137778	922.0188107	21449.90411	10.89709992	8.76915084	5.837145738	0.665645493	0.804723358	0.464339523	0.87472791	2336.456069	0.998853548		136	1057.418448	526.2133912	19551.0404	9.623651016	5.32441237	4.818534464	0.90498897	0.553263243	0.499302868	0.872877842	1034.22523	0.978066188
143	1036.056459	530.7494039	20079.85567	9.61271482	5.701063509	4.342075738	0.761625569	0.593075277	0.548298704	0.853190064	996.7538942	0.962065229		138	961.2894979	497.7584443	19529.48889	7.905833753	6.849093432	4.041982103	0.590148484	0.866334108	0.48873424	0.860026389	916.7771151	0.953695133
144	1132.185409	561.7764647	19853.04717	9.921209983	6.114445476	4.231619466	0.692069213	0.616300379	0.573477482	0.85224278	1075.268526	0.949728302		139	1313.762314	578.6017332	21547.10569	7.55971766	6.547236759	5.966888258	0.911359781	0.866068953	0.210699589	0.928347494	1237.086695	0.941636613
145	1559.425185	697.118511	21533.21918	11.05310791	6.151764165	5.234205751	0.850846296	0.5565642	0.526449412	0.873816375	1490.814087	0.956002314		140	2926.592471	1139.585993	22309.0219	16.07201955	7.871845966	5.716540784	0.726200793	0.489785739	0.644317208	0.813337427	3029.486035	1.035158145
146	117.4909386	100.8410593	18209.45455	3.98824223	2.724887567	2.07981419	0.763266057	0.683230208	0.478513573	0.830557828	94.67673254	0.805821569		141	2563.438661	973.9193457	23275.43333	12.72315679	7.616091742	6.36666429	0.835949002	0.598600793	0.499600265	0.882001643	2584.208827	1.008102463
147	1260.357342	612.6474118	20109.33051	11.2408451	6.058902421	4.246583482	0.700883293	0.539007732	0.622218486	0.847771209	1211.493803	0.961230409		142	865.1605481	452.5143438	18794.62963	7.597663232	5.870632225	4.251344984	0.724171575	0.772689187	0.440440455	0.88252914	794.2914194	0.918085575
148	534.049721	337.5058796	18845.84	7.490001674	4.658590488	3.155604036	0.677373133	0.621974559	0.578691144	0.816246625	461.2193958	0.863626321		143	1975.983968	1017.555903	18889.74054	17.16519452	8.974344725	3.385882383	0.377284636	0.522822198	0.802747217	0.690926925	2184.801344	1.105677667
149	2061.431923	849.7962028	21383.37824	10.57060033	8.593765519	5.228325251	0.60838584	0.812987461	0.505389941	0.865230241	1989.456092	0.965084546		144	630.1786708	367.2640834	18891.37288	7.225812491	4.576374172	3.984381805	0.870641616	0.633336968	0.448590479	0.855427939	551.8966664	0.87577808
150	1046.737453	514.6817104	20340.14286	8.174672443	6.140481315	4.737414727	0.771505438	0.75115931	0.420476507	0.882228513	996.0996532	0.951623208		145	1901.217007	854.602259	20112.03933	13.31092188	8.113519893	4.428074361	0.545764898	0.60953854	0.66733526	0.806578142	2003.184516	1.053632757
151	1377.84828	620.5167917	20696.56589	9.037832819	7.107024608	4.874158757	0.685822693	0.786363805	0.460693857	0.894831956	1311.415772	0.951785324		146	2082.793912	962.9308491	19842.86667	16.62083179	7.319342567	4.32435855	0.590812428	0.440371617	0.739822976	0.76322252	2203.612024	1.058007713
152	1623.511152	725.5987549	20816.80921	11.22912595	6.75869595	5.02180577	0.743014009	0.601889762	0.552787475	0.86152164	1596.45758	0.98333638		147	2520.714683	954.1121889	22072.87288	10.00517722	8.78811484	7.071390581	0.804653866	0.878356739	0.293226854	0.886791821	2604.437526	1.033213931
153	4785.085501	1831.075511	20600.96875	18.77455654	13.67208509	4.72198033	0.345373825	0.728224129	0.748490447	0.721217015	5077.117602	1.061029652		149	683.5836429	420.153395	18970.76563	9.681420641	4.44716506	3.775253791	0.848912451	0.459350464	0.610051672	0.768769795	680.8588711	0.996013989
154	1751.683085	760.5579034	21017.64634	12.64332186	6.053194331	5.207313665	0.860258796	0.478766134	0.588137222	0.855101009	1669.35291	0.952999389		150	1901.217007	785.5187846	22277.37079	10.7919551	7.14332706	5.770104389	0.807761473	0.66191223	0.465332802	0.885103175	1863.257783	0.98003425
155	1869.174024	780.6495641	21206.30857	9.38635478	7.854933818	6.017953309	0.76613673	0.836846039	0.358861512	0.882217191	1858.561424	0.994322305		151	1057.418448	498.8673404	21122.0202	7.736602061	5.818257365	5.266097803	0.905098807	0.752042992	0.319326784	0.914017815	992.9347657	0.93901782
156	363.1538103	254.9803407	18334	7.689338179	3.748625641	2.761790481	0.736747476	0.48750953	0.640828584	0.794830251	333.4574087	0.91822638		152	982.6514867	531.6943085	19581.73913	11.19505262	5.349916585	3.798257025	0.709965654	0.477882219	0.660720038	0.806026114	952.8973279	0.969720537
157	587.4546931	347.5092189	19110.47273	8.158757721	4.151134237	3.831151174	0.922916715	0.50879489	0.530424692	0.862743123	543.5114688	0.925197254		153	833.1175648	427.8387209	20148.66667	7.230671319	5.461048592	4.793186021	0.877704335	0.755261628	0.337103595	0.905575851	792.8071436	0.951614967
158	1751.683085	741.7051707	21018.59146	10.51705214	7.364005042	5.261269459	0.714457612	0.700196685	0.499739149	0.887626408	1706.818174	0.974387541		155	1997.345957	790.2494169	22044.98396	9.331738171	7.666888668	6.517453298	0.850077989	0.821592776	0.301582066	0.916400584	1953.206851	0.977901121
159	1751.683085	773.8887668	20620.76829	11.23530085	8.616109379	4.451478293	0.516645982	0.766878386	0.603795363	0.841382779	1805.048098	1.030464993		156	3716.986058	1308.989076	22812.91379	15.98515453	8.756979674	6.344765887	0.724538154	0.547819519	0.603083857	0.84837831	3720.277982	1.000885643
160	3439.280204	1242.963129	22139.5559	14.06483095	10.04027892	5.74794335	0.572488414	0.713857064	0.591325102	0.846087918	3400.019303	0.988584559		157	971.9704923	471.1949802	20940.50549	6.794998938	5.792303946	5.622970337	0.970765759	0.852436328	0.172484001	0.922776385	927.03288	0.953766485
161	1367.167286	623.4987579	20540.70313	8.782792705	6.815377928	5.262590148	0.772164098	0.77599212	0.400806745	0.885988312	1319.504068	0.965137246		158	1014.69447	495.0504813	20249.76842	7.774824465	5.840899417	5.096298153	0.872519417	0.751258044	0.34451277	0.905020461	969.4239779	0.9553851
162	1591.468169	737.6055905	20299.67114	12.5607409	5.556036925	5.281237266	0.950540347	0.442333535	0.579544128	0.82209666	1543.84846	0.970078127		159	1142.866403	658.3776269	18912.19626	15.58775931	4.91376336	3.770415134	0.767317198	0.315232181	0.758116926	0.710277751	1209.694506	1.058474116
163	1377.84828	634.8260593	20899.31783	10.00173205	6.519511159	4.913691002	0.753690098	0.651838215	0.508715992	0.86842884	1342.105636	0.974059085		160	2456.628717	966.1907622	21643.82609	12.51490284	7.891526575	5.700590279	0.722368508	0.630570343	0.544495842	0.861601346	2358.288552	0.959969464
164	1303.081319	658.1680236	19687.13934	11.40102795	7.745530594	3.709708715	0.478948301	0.679371249	0.674616295	0.807929861	1372.219554	1.053057498		161	1068.099442	536.3643963	20031.8	9.740242024	5.784185963	4.364468476	0.754551894	0.593844172	0.551913755	0.857197847	1029.987528	0.964318009
165	363.1538103	245.5184504	18826.79412	6.23911802	3.764520939	3.217205378	0.854612162	0.603373895	0.484349331	0.864009466	316.519385	0.871584921		162	1634.192146	712.235379	21283.19608	9.865844731	7.025113065	5.682966688	0.80895021	0.71206402	0.423975661	0.883906269	1649.876035	1.009597334
166	683.5836429	392.7667374	19013.04688	9.584463031	4.346263232	3.601036479	0.828536213	0.453469664	0.624283962	0.845367525	628.347574	0.919196327		163	1388.529275	633.2833566	20824.24615	9.227702756	6.073216283	5.699277534	0.938428218	0.658150402	0.382373091	0.883115323	1337.891084	0.96353106
167	3716.986058	1365.815938	21981.59483	15.28582318	10.5326924	5.571472905	0.528969488	0.689049734	0.635513715	0.811019006	3757.395103	1.010871454		164	224.3008828	164.8206513	18529.33333	4.517420254	3.446694278	2.957058908	0.857940586	0.762978444	0.345409827	0.918454512	192.8598583	0.859826568
168	299.0678438	211.8902592	18529.82143	9.652998283	3.206139343	2.601428337	0.811389668	0.332139222	0.730505667		337.2446729	1.127652738		166	865.1605481	432.8119012	20404.66667	6.869422762	5.67142586	5.111111095	0.901203899	0.825604429	0.25596207	0.923465022	834.0967597	0.96409477
169	2766.377555	1042.928733	22894.73745	13.40151877	7.575381931	6.616931143	0.873478222	0.565262942	0.50625513	0.870950869	2813.868366	1.017167147		167	1794.407063	741.4171786	21378.11905	9.269379849	6.865467305	6.692711044	0.974836926	0.740660909	0.277976396	0.911397919	1784.06826	0.994238318
170	1036.056459	507.5027301	19894.59794	8.956877252	5.386453299	4.867615194	0.90367723	0.601376255	0.456549972	0.891768956	983.7038444	0.949469342		168	202.938894	158.5328873	18127.36842	5.700538032	3.187735328	2.239737523	0.70261088	0.559199028	0.607100679	0.833104548	170.4840831	0.840075945
171	1367.167286	617.6065977	21211.00781	9.636927751	5.877723854	5.500028854	0.935741282	0.609916771	0.429275699	0.893265301	1304.972496	0.954508281		169	1570.10618	667.3615604	20780.53741	8.419624083	7.493246699	5.679598655	0.75796232	0.889974021	0.325433226	0.917070276	1500.959554	0.955960542
173	320.4298326	219.0698148	18894.73333	7.195913057	3.614919358	2.837568535	0.784960397	0.502357287	0.605669425	0.849020304	309.1857645	0.964909422		170	1591.468169	675.5447916	22479.5906	8.922861163	6.651559999	6.243260253	0.938615942	0.745451473	0.300307363	0.911676338	1552.128584	0.975280948
174	1271.038336	584.1090478	21326.46218	8.639760477	6.391106282	5.391016949	0.843518588	0.739731882	0.376022407	0.897161978	1246.915573	0.981021215		171	1431.253252	636.9404835	20623.29104	8.9029715	7.24008416	5.173071084	0.714504275	0.813221087	0.418950057	0.897032992	1396.740265	0.975886177
175	619.4976764	367.6830853	19242.27586	8.539065902	4.231869841	3.610063333	0.853065777	0.495589317	0.577229714	0.835592231	546.4445482	0.882076833		172	1441.934247	620.2514142	21259.91852	7.976254954	6.481549581	6.237361171	0.962325613	0.812605617	0.218008801	0.926964396	1350.726364	0.936746157
176	1345.805297	719.068414	18697.85714	11.66583193	8.461158745	3.280694933	0.387735892	0.725294072	0.718777456	0.744876619	1356.438212	1.007900783		173	1014.69447	484.2324962	21202.41053	6.868429581	6.115791309	5.561133536	0.909307276	0.890420618	0.190334054	0.931379966	978.5027269	0.964332374
177	1869.174024	783.7448354	21000.72	11.37162307	7.084038796	5.619152366	0.793213099	0.622957581	0.505861887	0.876980016	1896.106839	1.014408939		174	1431.253252	623.8168288	21170.39552	8.05215279	6.77590112	6.27988389	0.926796861	0.841501807	0.220098767	0.91860861	1435.222685	1.002773396
178	758.3506039	432.3442283	19132	7.632626958	6.004146493	3.665030047	0.610416493	0.786642204	0.519820624	0.85631826	703.5443272	0.927729633		175	875.8415425	469.8081569	19118.32927	9.31063057	5.412469828	3.916207693	0.723552799	0.581321511	0.579383194	0.840351104	826.6637785	0.943850843
179	1463.296236	652.8168415	20966.93431	9.652106039	6.757013318	5.297349024	0.783977887	0.700055852	0.451171692	0.895174592	1447.185014	0.988989775		176	437.9207713	271.2211551	18869.65854	5.644124923	4.334006302	3.747205184	0.864605384	0.76787923	0.336087483	0.909072618	383.9566903	0.876772045
180	683.5836429	390.2424564	19151.21875	8.277633727	5.613190399	3.408029845	0.607146667	0.678115339	0.588284532	0.84834115	663.2969159	0.970322978		178	1281.719331	580.5322344	21151.99167	8.027024376	6.517596321	5.60339939	0.859734036	0.811956712	0.301933179	0.912048962	1227.954366	0.958052467
181	1506.020213	692.9150314	20076.05674	10.36444189	7.842778555	4.330656386	0.552183943	0.756700518	0.582162124	0.853794893	1474.545606	0.979100807		179	1078.780437	506.73902	20684.13861	7.853290705	5.931739043	5.244152707	0.884083516	0.755318919	0.332234995	0.921172734	1023.287454	0.948559521
182	1698.278113	764.0434619	20413.10063	13.23873365	5.922178686	4.732057602	0.799039991	0.447337249	0.642559649	0.834321165	1554.05571	0.915077276		180	1303.081319	597.8258854	20381.34426	8.592389868	6.97127817	4.918542804	0.705543902	0.811331687	0.427569875	0.894054782	1234.103123	0.947065317
183	1762.364079	829.2335004	20398.86667	16.10354231	5.89712538	4.780346227	0.810623129	0.366200508	0.703149398	0.791129361	1901.558724	1.078981776		181	704.9456318	396.3735394	20058.60606	8.762147205	4.260239703	4.242535152	0.995844236	0.486209556	0.515811016	0.864954787	663.3742951	0.941029017
184	2275.051812	926.1547338	22656.11268	13.66895144	6.996545978	5.534610931	0.791049033	0.511856817	0.59509616	0.848806606	2217.147564	0.974548163		182	1025.375464	504.7664025	20272.9375	8.841581772	5.429607359	4.67483609	0.860989715	0.614099094	0.471266996	0.890758394	940.0552738	0.91679127
186	1164.228392	540.2023651	21159.09174	7.467706718	6.621336519	5.366310637	0.810457318	0.886662635	0.281397778	0.912486506	1111.468944	0.954682905		183	5554.117099	1833.819679	23593.23654	21.71626809	9.186673601	7.143060687	0.777545932	0.423031875	0.671073287	0.797378381	5969.20412	1.074735014
187	1559.425185	685.0793178	20071.73288	8.973379498	8.0006458	4.925227358	0.615603725	0.891597842	0.451129047	0.88428245	1481.139525	0.949798387		184	3460.642192	1269.825559	22007.06173	15.17295771	8.425656454	6.786629357	0.805471881	0.55530745	0.552715463	0.82845206	3634.266202	1.050171038
188	1345.805297	641.2408689	20073.69841	9.278017272	7.384289513	4.642269296	0.628668376	0.7958909	0.499648561	0.848351955	1332.241112	0.989921139		185	2723.653577	1000.938682	22509.32549	10.33790055	8.863573102	7.290033903	0.822471234	0.857386184	0.294824528	0.89459902	2798.074917	1.027324084
189	843.7985592	462.1836622	19646.35443	9.980379853	4.417659767	4.355253636	0.985873486	0.442634432	0.563618449	0.835562782	804.3432046	0.953240789		186	299.0678438	202.6410983	18491.32143	5.392230081	3.548553589	3.151261087	0.888041003	0.658086457	0.415592243	0.893373762	252.5764058	0.844545514
190	1004.013476	534.3614431	19426.48936	9.558765708	6.250921012	3.821165805	0.611296447	0.653946462	0.600244851	0.821601359	956.3796356	0.952556573		187	1858.493029	778.203503	21555.54023	9.234742502	7.70160177	6.23465254	0.809526736	0.833981215	0.32486991	0.877058621	1857.40544	0.999414801
192	341.7918215	230.6010386	19317.53125	5.103826286	3.942122733	3.538570001	0.897630602	0.772385758	0.306682907	0.882101891	298.2238869	0.872530787		188	1570.10618	659.0462409	21657.12245	7.774031069	7.352121763	6.477630202	0.881055893	0.945728374	0.166760443	0.918436325	1550.828321	0.987721939
193	1271.038336	599.7543255	20693.76471	9.333014953	6.775144171	4.776242077	0.704965379	0.725933067	0.48824232	0.884265494	1265.072579	0.995306391		189	694.2646374	420.2180335	18785.55385	9.871132663	4.616419448	3.566662426	0.772603631	0.467668666	0.63867749	0.789191341	680.8052034	0.980613395
194	3695.62407	1450.332578	21242.02601	24.7304612	8.161757685	4.77443087	0.584975817	0.330028527	0.806941293	0.755335507	4036.696808	1.092290972		190	2520.714683	970.6606968	21318.63559	11.9088668	7.640908436	6.731912722	0.881035649	0.641615073	0.434714248	0.877288793	2565.916498	1.017932142
195	2851.82551	1034.406177	22321.70412	11.4872977	9.570928695	6.142279221	0.641764182	0.833174951	0.46529816	0.895921106	2828.721044	0.991898359		191	480.6447489	303.635565	18726.51111	6.263654763	5.525909375	3.066429665	0.554918559	0.882218063	0.510440824	0.843245111	444.5833435	0.924972851
196	2157.560873	943.5543026	19876.63366	10.87741692	9.781674957	4.759603656	0.486583706	0.899264506	0.562432543	0.807031971	2121.281971	0.983185224		192	4443.293679	1622.051739	21895.96394	20.33169195	9.553207829	6.147150034	0.643464493	0.469867823	0.69765674	0.769663062	5001.326062	1.125589804
198	1420.572258	660.2706269	20579.5188	10.53186802	6.622704945	4.752907646	0.717668639	0.628825288	0.548711811	0.855442265	1388.637215	0.977519593		193	929.2465146	451.598251	20346.98851	7.174834046	5.50920753	5.299044615	0.961852424	0.767851562	0.261440114	0.927709082	877.3788842	0.944183132
199	1303.081319	603.5559651	21048.68852	9.441358472	6.94368019	4.662519963	0.671476772	0.735453506	0.506160053	0.880090356	1280.364166	0.982566588		196	833.1175648	430.6589449	20546.14103	7.363241109	5.491013065	4.46404893	0.812973649	0.745733161	0.393738591	0.897866556	756.0300437	0.907471017
200	2360.499767	933.2028484	21891.58824	11.0032949	9.053788569	5.462207282	0.603306256	0.822825222	0.503584396	0.869305093	2279.344069	0.965619273		197	1356.486291	690.6483636	20092.9685	20.0479242	5.130072855	3.778431883	0.736525969	0.255890475	0.811530019	0.779890885	1627.770415	1.199990317
201	2050.750929	814.9031935	22224.82813	10.46318265	7.754170752	5.829765947	0.751823262	0.741091025	0.442830529	0.901644914	1981.248247	0.966108667		198	213.6198884	168.2222168	18570.85	4.541101024	3.776265477	2.51310519	0.665500137	0.831574866	0.446586813	0.877673376	180.5190163	0.845047798
202	833.1175648	442.7023743	19702.88462	8.076414409	5.822236104	4.04515391	0.694776687	0.72089368	0.499139878	0.877762013	796.7683376	0.956369631		199	1495.339219	638.5343766	21614.42857	8.089987771	6.936471484	6.174184517	0.890104505	0.857414335	0.236811638	0.923766303	1451.291608	0.970543399
203	1057.418448	548.7733102	20154.17172	11.43105795	5.293285213	4.18377167	0.790392262	0.463061708	0.63399961	0.832324788	1060.396549	1.002816389		200	1634.192146	690.2866883	21097.82353	8.775215366	6.789754231	6.300479951	0.927939324	0.773742176	0.282014208	0.911554938	1572.439995	0.962212429
204	373.8348047	246.2681361	18470.94286	6.629118453	3.700658727	3.308414909	0.894007028	0.558242963	0.500926868	0.859403334	339.9721912	0.909418243		201	1292.400325	571.4850137	21654.67769	7.46182174	6.634478314	6.054638459	0.912602042	0.889123132	0.188584414	0.930200148	1255.533986	0.97147452
206	2777.058549	1083.580848	21449.04615	15.04925634	8.317706637	5.380695533	0.646896527	0.552698848	0.642461035	0.831991078	2821.276595	1.015922619		202	961.2894979	473.9687022	20624.63333	6.808776434	6.003272513	5.338860911	0.889325097	0.88169623	0.215885415	0.901378888	914.1013462	0.950911612
207	1004.013476	512.9980444	19982.30851	9.934054813	5.234517439	4.473948387	0.85470121	0.526926571	0.549635222	0.853876264	974.5021058	0.9706066		203	950.6085035	485.7215058	19553.82022	9.122100381	5.555615503	4.302213426	0.774390061	0.609028104	0.528374689	0.867949312	913.287658	0.960740047
208	2424.585734	942.3887159	21119.14097	10.81612862	9.449014214	5.565290463	0.588981066	0.873604091	0.485463731	0.874862331	2382.51032	0.982646349		204	277.7058549	204.7494354	18345.34615	5.780768675	3.740824437	2.867672442	0.766588352	0.647115401	0.503928871	0.853437481	259.7592786	0.935375593
209	1570.10618	743.7342879	20074.43537	10.24788562	8.141428827	4.347787132	0.534032444	0.794449619	0.575738128	0.812206573	1519.468783	0.967749062		205	1431.253252	616.471592	21174.32836	8.544506931	6.711908337	5.667643567	0.844416116	0.78552319	0.336691559	0.930432682	1361.52043	0.951278488
210	1655.554135	710.4887084	21187.52903	11.2852686	6.222107851	5.465021803	0.87832322	0.551347786	0.515738438	0.887358959	1607.422129	0.970926951		206	1409.891264	614.5985784	22284.77273	7.421580244	6.851251093	6.327588193	0.923566821	0.923152599	0.147406888	0.929940302	1347.699565	0.955889011
212	736.988615	413.8271096	20339.68116	8.731244233	4.64568211	4.059481709	0.873818228	0.532075611	0.535062632	0.854449724	689.7390649	0.935888358		207	1538.063197	647.7278194	21731.40278	7.874952092	7.251097023	6.282390011	0.866405454	0.920779827	0.202231336	0.932975898	1502.675272	0.976991892
213	1335.124303	626.5985097	20302.728	9.819737205	6.363364316	4.813961073	0.756511938	0.648017781	0.509766812	0.858552854	1260.021156	0.943748199		208	1196.271375	583.1900342	19904.22321	10.22335277	6.145648299	4.307418907	0.700889263	0.601138241	0.578668662	0.860906529	1133.618094	0.947626197
214	1132.185409	606.8484077	19343.43396	13.66022578	5.140558531	4.121814313	0.801822271	0.376315781	0.698261626	0.794301352	1212.398019	1.070847593		209	598.1356876	346.7378405	19635.58929	7.355578599	4.602095162	4.009147572	0.871157034	0.625660524	0.454951433	0.883793677	568.4772472	0.950415197
215	1025.375464	509.0143844	20994.10417	8.812603743	5.30475038	4.890937929	0.921992097	0.601950404	0.445006485	0.877004451	957.7451374	0.934043354		210	1377.84828	608.509705	21619.67442	8.16846084	6.939583483	5.673123174	0.817501971	0.849558273	0.305484438	0.915271425	1347.052302	0.977649224
216	2659.567611	997.9617493	22871.64659	11.49403421	9.31770626	5.666528207	0.608146259	0.810655866	0.507002668	0.882182291	2542.068007	0.955820035		211	202.938894	163.0613807	18081	5.994221282	2.917371433	2.410320235	0.826195872	0.48669732	0.597892683	0.847771614	176.558184	0.870006634
217	1719.640102	725.5533477	21767.13665	9.875752922	7.162567305	5.551290669	0.775042025	0.725267973	0.437886841	0.895569827	1644.831858	0.956497733		212	1431.253252	787.5523661	19492.51493	17.57305156	5.28352618	4.267558808	0.807710355	0.300660711	0.75715323	0.698362911	1659.7366	1.159638657
218	1228.314358	609.6806575	19990.66957	11.22135948	5.956765767	4.237434261	0.71136493	0.53084172	0.622377817	0.835828277	1186.44492	0.965913092		213	1324.443308	617.1137353	20037.56452	10.5584709	5.947767915	4.782710923	0.804118619	0.563317167	0.547026177	0.867552485	1258.10759	0.949914264
219	491.3257434	289.1077746	18719.91304	6.516103784	4.156233376	3.852897849	0.927016724	0.637840267	0.408711405	0.89780693	437.0831079	0.889599444		214	1730.321096	766.7415393	20501.61728	12.21492969	6.594628781	5.006715402	0.759211105	0.539882664	0.590115086	0.84821139	1689.362461	0.976328882
220	1228.314358	702.2043329	18717.54783	21.13297139	5.28847619	3.11362561	0.588756666	0.250247639	0.852665035	0.698873185	1457.626041	1.186688107		216	1303.081319	611.8000326	20296.64754	10.68526019	5.907821665	4.918100912	0.832472812	0.552894507	0.539730355	0.868052043	1300.464567	0.997991873
221	352.4728159	235.1287735	18802.81818	6.445443723	3.616803399	3.084720464	0.852885856	0.561141103	0.52141069	0.854462036	301.2188504	0.854587466		218	587.4546931	328.7947563	19982.2	5.904607668	4.955037756	4.391168225	0.886202778	0.83918154	0.256314988	0.918052875	538.1541562	0.91607772
222	1142.866403	572.5194217	20268.25234	10.57809938	5.445293962	4.489589973	0.824489918	0.514770543	0.575576877	0.842829762	1083.238935	0.947826388		219	1367.167286	607.7843962	21621.84375	7.372325391	6.649585743	6.376531609	0.95893667	0.901965851	0.135071871	0.921923448	1309.399624	0.957746457
223	234.9818773	177.4392216	18240.31818	4.593458515	3.901843211	2.71723671	0.696398231	0.849434734	0.408455154	0.852320691	203.9978993	0.868143117		220	1570.10618	716.2897613	20530.46939	12.45270856	5.974087789	4.977273369	0.83314366	0.479742039	0.600305962	0.84365498	1551.013321	0.987839766
224	2777.058549	1021.798021	22489.15385	11.84672451	8.345624937	6.699948532	0.802809686	0.70446687	0.434447174	0.887881082	2774.707629	0.999153449		221	491.3257434	297.2134526	19314.76087	5.991739345	4.359197014	4.086855985	0.937524955	0.727534488	0.317918262	0.889473061	447.1336482	0.910055405
225	4122.863846	1692.794437	21685.6658	32.13923168	6.461726879	5.322339657	0.823671405	0.20105418	0.834397421	0.689493044	4629.939156	1.122991039		222	566.0927043	313.1447562	19977.56604	5.847414131	4.690477447	4.488229822	0.956881229	0.802145588	0.232441944	0.940799405	515.6376274	0.910871353
226	2136.198884	870.7459499	21407.135	11.07372167	8.114637438	5.656570808	0.697082384	0.732783221	0.489189725	0.872571048	2129.141678	0.996696372		223	1271.038336	588.3148722	21059.94958	7.952947783	6.631895688	5.507230542	0.830415736	0.833891517	0.307523362	0.895323035	1216.711699	0.957258066
227	480.6447489	298.5359225	18746.08889	8.683780165	3.663775309	3.15899701	0.862224548	0.421910186	0.63621868	0.860586825	420.993583	0.875893441		224	683.5836429	395.5526501	19099.6875	7.285584765	5.765922452	3.664365006	0.635521035	0.79141519	0.497038999	0.850646797	644.7933486	0.943254502
228	1281.719331	694.7611209	19291.25	21.26903349	4.648818326	3.478693379	0.748296263	0.218572148	0.836443279	0.741215628	1440.771435	1.124092772		225	1036.056459	493.2962713	21407.6701	7.476381627	6.427716816	4.848650984	0.754334879	0.859736319	0.351470908	0.925068065	976.0177808	0.942050766
229	736.988615	439.5036339	19100.63768	11.66927269	4.025649888	3.594294002	0.892848137	0.344978646	0.691986459	0.787320073	707.2647239	0.959668453		226	865.1605481	460.4328609	20098	9.154109977	4.966037074	4.035652707	0.812650539	0.542492617	0.559143083	0.85418295	768.4727603	0.888242953
230	566.0927043	350.4698191	18999.45283	8.22823866	4.53506854	3.447171316	0.760114491	0.551159091	0.581055988	0.829723104	538.8181441	0.951819623		227	1142.866403	543.4937088	20539.54206	8.461247695	6.371731997	4.826298072	0.757454657	0.75304875	0.429599718	0.892577295	1089.920093	0.953672354
231	1943.940985	793.5887654	21502.53846	10.18291211	7.434238794	5.968870495	0.802889262	0.730070014	0.413834625	0.889811071	1892.732624	0.973657451		228	1025.375464	495.6299895	20371.6875	6.947635261	5.993119282	5.567140827	0.92892208	0.862612825	0.1986999	0.905755032	970.9810383	0.946951699
232	715.6266262	393.9318078	19630.68657	7.421296651	5.776689712	3.680732315	0.637169815	0.778393586	0.504031103	0.88043603	660.9698899	0.923623948		229	5703.651021	2035.588748	22284.48315	23.9511363	8.451183601	7.333778201	0.867781195	0.35285105	0.693802494	0.726302014	6218.133466	1.090202301
233	1805.088057	811.2483836	19968.89941	11.97762357	7.249932347	4.99470213	0.68893086	0.605289714	0.582997236	0.827200038	1816.781992	1.006478318		230	833.1175648	425.0183809	20101.73077	6.520552541	5.867475681	4.747113946	0.809055581	0.899843325	0.271976736	0.911032679	760.7710233	0.913161666
234	1452.615241	663.6240261	20701.64706	9.46405011	7.723908264	4.396571305	0.569215889	0.816131379	0.535445052	0.85979167	1346.222574	0.926757847		231	865.1605481	441.7968235	20145.59259	7.275543187	5.908140832	4.449671862	0.753142484	0.812054946	0.388406921	0.901834542	801.1850868	0.926053654
235	1196.271375	575.6285806	20287.86607	9.455127266	6.828516784	4.330579606	0.634190373	0.722202525	0.541986111	0.867127606	1171.192805	0.979036053		232	672.9026485	375.2456928	19547.95238	6.546849594	5.341720111	4.335210641	0.811575775	0.815922229	0.337817285	0.909814496	635.0564124	0.943756744
236	3044.08341	1154.63568	22108.22807	14.212367	9.073720948	5.588555871	0.615905636	0.638438407	0.606782187	0.839936565	3018.839605	0.991707256		233	3300.427276	1321.21735	21138.55987	16.55504408	10.63650804	4.804739465	0.451721509	0.64249349	0.709771871	0.77051281	3543.952291	1.073785905
237	854.4795537	493.289216	19078.325	10.98691721	4.52220728	3.892454421	0.860742151	0.411599286	0.645719145	0.782586399	810.0996829	0.948062103		234	331.110827	225.1084712	18653.64516	5.868646984	4.597508162	2.667786788	0.580267983	0.783401723	0.545417062	0.881403281	301.5089595	0.91059831
238	640.8596653	425.6742011	18652.25	12.15872282	3.717335597	3.370369938	0.90666281	0.305734052	0.722802305	0.726860733	638.0958359	0.99568731		235	1911.898001	809.4099476	19814.76536	9.482011207	8.915240267	5.382274914	0.603716193	0.940226717	0.432369906	0.865097065	1905.846866	0.996835011
240	2413.904739	955.2982682	22492.32743	11.05937529	8.726952557	5.897666729	0.675799105	0.789099956	0.466726956	0.85990497	2384.306305	0.987738359		237	1463.296236	671.7977947	20594.0292	10.96577359	6.821504416	4.445365346	0.65166935	0.622072338	0.594614524	0.854487869	1392.885791	0.951882303
241	1185.590381	580.9083427	20049.51351	8.811252815	7.229892725	4.306322087	0.595627384	0.820529484	0.51127017	0.855383139	1149.118018	0.969236961		238	854.4795537	444.7160322	19326.2625	7.322420207	6.201544476	4.264895042	0.687714981	0.846925511	0.417556638	0.891261777	811.2439437	0.949401235
242	801.0745816	421.0583748	19628.70667	7.765711089	5.280990951	4.288107502	0.811989178	0.680039586	0.447815216	0.890160244	736.6325856	0.91955556		239	1313.762314	623.1335287	19790.70732	8.528224018	6.978713176	5.269287067	0.755051388	0.81830791	0.382135477	0.863524511	1313.634112	0.999902416
243	1463.296236	647.7441074	21339.82482	9.870332355	6.493238855	5.349121601	0.823798681	0.657854125	0.45806064	0.894657832	1436.032389	0.981368198		240	1025.375464	537.9259221	19309.63542	10.80630308	5.269168587	4.336071757	0.82291384	0.487601407	0.598746053	0.835493082	1034.199462	1.008605626
244	2905.230482	1218.752662	20389.63603	18.75205094	8.178792464	4.765437558	0.582657841	0.436154557	0.745871128	0.758670718	3061.465396	1.053777115		242	267.0248605	200.9657263	18291.08	6.94033238	3.144296159	2.922545071	0.929475127	0.453046913	0.578904163	0.844497487	267.1489932	1.000464873
245	1313.762314	644.8199342	19775.21951	11.57908601	5.636528842	4.651346557	0.825214718	0.486785299	0.598297607	0.827773294	1271.608205	0.967913443		243	2061.431923	842.7578587	22420.03109	10.26925515	7.582618351	6.00577885	0.792045514	0.738380558	0.415168991	0.878298468	1958.917236	0.950270156
246	416.5587824	261.0426246	19042.58974	6.939646862	4.117774969	3.526283638	0.856356567	0.593369526	0.491864109		422.090747	1.013280153		245	352.4728159	236.8371773	18544.54545	4.927945694	4.392992882	3.507842022	0.798508469	0.891445068	0.288173564	0.887071802	318.0936859	0.902463031
247	747.6696095	442.2068701	19009.9	11.48888001	4.113098619	3.691010699	0.897379577	0.358006926	0.678731896	0.793170894	730.6017864	0.977171972		247	277.7058549	202.273708	18963.03846	4.807383154	3.790117056	3.204794467	0.845566092	0.788395045	0.333359883	0.868971582	244.5964514	0.880775277
248	2371.180761	902.3075896	22495.34234	10.84217874	8.079428607	6.40408093	0.792640327	0.745184967	0.409336345	0.901372212	2349.863478	0.991009845		248	1943.940985	794.2652662	20614.92308	9.474934619	7.266068988	6.712937405	0.923874713	0.766872731	0.291505675	0.887794575	1935.87337	0.995849867
249	149.5339219	135.1307719	17903.92857	10.7203003	2.221476756	1.697953333	0.764335403	0.207221504	0.841613268	0.721881431	169.3803725	1.132722063		250	4283.078763	1584.866175	21658.59352	13.98825902	12.70573341	6.651008662	0.523465151	0.908314136	0.524529203	0.767957144	4951.531282	1.15606823
250	993.3324811	494.3155122	19612.69892	7.926974407	6.588815195	4.282303234	0.649935247	0.83118916	0.459780868	0.888162903	936.8731846	0.943161733		251	961.2894979	542.9458849	19293.53333	8.996250419	8.222027735	3.08946826	0.375755028	0.913939403	0.656582674	0.778545887	957.2223282	0.995769048
251	1954.621979	838.7876273	20035.15847	11.15574501	8.473788593	4.851128765	0.572486405	0.759589663	0.565145245	0.845323215	1920.912645	0.982754039		252	1783.726068	731.8898838	21736.54491	9.077627028	7.229355483	6.309537058	0.872766192	0.796392654	0.304935416	0.910442809	1734.434966	0.972366215
252	1911.898001	765.6588321	21795.05028	9.396384036	8.054812878	5.810997299	0.721431694	0.857224742	0.381570903	0.910537783	1842.279404	0.963586657		253	651.5406597	360.4348053	19530.01639	6.408492103	5.171144797	4.404069756	0.851662432	0.806920679	0.312775972	0.90520755	611.3435725	0.938304561
254	2403.223745	942.7137211	21772.34667	11.73114237	8.23102601	5.859493432	0.711878862	0.701638915	0.500518087	0.867076458	2369.970612	0.986163114		254	715.6266262	381.6809604	19801.9403	6.763822765	5.121000419	4.583937195	0.895125331	0.757116293	0.322286028	0.906228928	665.0806284	0.929368198
255	534.049721	333.219912	18809.7	6.62596185	5.343091441	3.470262793	0.649485945	0.806387293	0.476262787	0.829462489	514.6269326	0.963631123		255	833.1175648	436.3912368	20157.20513	7.947637576	5.294902567	4.523891006	0.854386072	0.666223455	0.430787959	0.896413087	797.4377107	0.957173086
256	747.6696095	426.2722304	19107.94286	10.66289094	4.198874987	3.811837702	0.907823575	0.393783919	0.642513674	0.832952991	714.8763379	0.956139355		256	3182.936337	1240.298543	21617.66443	16.45057776	9.804283048	4.865923925	0.496305941	0.595984116	0.704209542	0.800751638	3287.387657	1.032816025
257	736.988615	407.4264156	19141.98551	7.994178572	5.488604019	3.800360037	0.692409222	0.686575108	0.524609064	0.865649066	698.4721534	0.947738051		257	2606.162639	1016.09347	21730.59016	13.48495447	7.737211398	5.994784749	0.774799141	0.573766223	0.555446423	0.85258108	2619.968987	1.005297577
258	2424.585734	954.0324873	22236.5859	12.99959002	8.222676623	5.353885504	0.651112253	0.632533534	0.588149665	0.86455136	2397.179502	0.98869653		258	897.2035314	475.1171552	19102.64286	8.804490393	5.521277917	4.231573346	0.766411945	0.627097955	0.519384637	0.854701363	861.6567891	0.960380515
259	704.9456318	411.5017807	19143.5303	8.245154182	5.102485126	3.876643072	0.759755879	0.618846539	0.529827704	0.839188267	683.1639718	0.969101646		260	224.3008828	170.5202662	18134.61905	5.05242654	3.339400971	2.688099001	0.80496443	0.660949931	0.467958816	0.886686713	189.9776213	0.846976699
260	534.049721	332.7887499	18881.04	6.29092001	5.817487276	3.245555356	0.557896425	0.924743482	0.484088917	0.827560934	497.5391219	0.931634457		261	405.877788	281.4904144	18870.07895	9.264341883	3.607719887	2.868847119	0.795196747	0.389419986	0.690334494	0.776773666	401.6459559	0.98957363
261	971.9704923	470.5393043	20013.50549	8.093285272	5.607579788	4.730051577	0.843510348	0.692868174	0.415558526	0.911640726	899.1968897	0.925127765		263	2243.008828	839.9175162	22602.62381	8.761124551	8.012994495	7.35460186	0.917834383	0.914607988	0.160541342	0.933473449	2162.73085	0.964209692
262	437.9207713	280.3644773	18632.14634	6.591854225	4.966325425	3.0545006	0.615042378	0.753403406	0.536624977	0.863936589	418.8626081	0.95648034		264	1228.314358	552.0864371	21533.64348	7.44792417	6.455806111	5.830220627	0.903097232	0.866792675	0.217201935	0.927538811	1174.246634	0.955982176
263	747.6696095	411.1500852	19746.4	7.066782538	5.60744606	4.19380068	0.747898533	0.793493507	0.40654737	0.877033827	696.1185823	0.93105106		267	1538.063197	669.2697321	21465.77083	8.735676024	6.565608103	6.225153518	0.948145765	0.751585577	0.287387318	0.896162782	1495.581729	0.972379895
264	1217.633364	609.9355603	20121.32456	12.53027307	6.061461478	4.02763563	0.664466094	0.483745362	0.678567609	0.82639464	1281.376245	1.052349814		268	779.7125927	412.1480156	19923.26027	7.093731081	5.900173081	4.170616798	0.706863467	0.831744679	0.412070073	0.879747853	731.1868459	0.937764572
265	2584.80065	1036.143028	20300.33884	12.0420538	9.535998015	5.434278196	0.569869896	0.791891331	0.548724969	0.836333476	2613.949493	1.011277018		269	267.0248605	202.7801621	18287.68	6.486055436	3.312865457	2.560674322	0.772948481	0.510767367	0.60520314	0.82367289	230.4769035	0.86312901
266	1271.038336	598.3838845	20725.54622	10.02688803	6.010586146	4.904311716	0.815945666	0.59944682	0.510883965	0.879697802	1238.082733	0.974071904		270	1377.84828	608.4756205	20739.69767	8.265506655	6.498035802	5.988205539	0.921540866	0.786163036	0.275518636	0.914223856	1347.214932	0.977767256
268	1356.486291	662.3093255	19436.41732	9.554465603	8.120335765	4.045437947	0.498186044	0.849899524	0.576591919	0.827585169	1314.723851	0.969212781		271	2680.9296	1017.966575	21965.58964	12.83488729	8.356144422	5.734380559	0.686247182	0.651049303	0.553219251	0.868099982	2576.161689	0.960921051
269	1730.321096	737.850466	21367.45062	9.523464282	7.044190449	6.206429988	0.881070725	0.73966681	0.348301227	0.880864373	1744.040301	1.007928705		272	523.3687266	337.1696551	18592.06122	9.014930433	4.480767688	3.10354191	0.692636201	0.497038521	0.655733127	0.81181921	525.1229889	1.003351867
270	1666.23513	713.4206578	20875.34615	9.656409432	8.024430013	4.963858791	0.618593319	0.830995213	0.485951913	0.889331176	1611.157113	0.966944631		273	1463.296236	662.0432161	20174.43066	8.21775507	7.71511934	5.581213265	0.723412435	0.938835397	0.3208348	0.875072003	1482.221363	1.012933216
271	2947.95446	1151.361194	21322.91304	14.73319304	8.967093467	5.306944515	0.591824378	0.608632049	0.639796716	0.821825938	2936.849775	0.996233088		275	3257.703298	1214.507107	21859.27869	15.99336761	8.232760065	6.475301011	0.786528571	0.514760885	0.595125857	0.832665815	3571.362625	1.096282349
272	1313.762314	639.9868237	20033.22764	10.91515087	6.047627954	4.553161541	0.75288387	0.554058118	0.582858579	0.842387766	1258.973176	0.958296005		276	192.2578996	146.278641	18280.61111	4.567132905	3.114363426	2.614061595	0.839356632	0.681907772	0.427636189	0.896253473	155.7461667	0.810089817
273	1345.805297	691.613501	19507.86508	13.52683934	5.861338642	3.983512853	0.679625099	0.433311766	0.705510448	0.773465983	1322.963851	0.983027674		277	3065.445399	1316.100124	21283.39721	20.77724403	6.573540972	6.261500848	0.952530892	0.316381757	0.698636603	0.723092494	3582.237433	1.168586279
274	1420.572258	666.7831619	20420.57143	10.72452546	6.41063415	4.780898538	0.745776225	0.597754574	0.55420885	0.848329421	1376.820151	0.969201069		278	1260.357342	608.1589792	20578.70339	10.34393087	6.664436543	4.395954146	0.659613775	0.644284714	0.575020927	0.861920913	1269.377539	1.007156857
275	288.3868494	208.7498307	18542.77778	6.694663947	3.298767388	2.69207684	0.816085684	0.492745777	0.597877226	0.816057125	249.0327906	0.863537263		279	1324.443308	579.1583474	21274.45968	7.48112871	6.688602982	6.120128706	0.915008519	0.894063348	0.18192442	0.933331962	1282.77861	0.968541728
276	1837.13104	774.9185064	21332.85465	10.98904914	7.541634718	5.142115515	0.68183036	0.686286377	0.532069112	0.875196618	1785.073269	0.97166355		280	875.8415425	445.6443628	20341.39024	7.637672417	5.486911606	4.700669374	0.856705869	0.718401014	0.384541635	0.897065258	825.1583641	0.942132023
277	245.6628717	190.6668645	18300.6087	6.653319879	3.328829873	2.479344141	0.744809508	0.500326143	0.627352331	0.824938057	230.014612	0.936301894		281	1228.314358	568.8544338	20730.83478	8.335614944	6.379088987	5.251920141	0.823302536	0.76528115	0.369942089	0.894044051	1169.776866	0.952343232
278	1036.056459	559.8692349	19335.49485	11.51836746	5.199967255	3.974822108	0.76439368	0.451450023	0.654914455	0.805445132	997.2357616	0.962530327		282	833.1175648	445.4540479	19625.35897	7.674708323	5.503532491	4.56960847	0.830304623	0.71709989	0.404588647	0.86807263	808.4832263	0.970431138
279	1260.357342	614.4149877	19244.94915	11.5286498	5.943650282	4.275765362	0.719383739	0.51555476	0.629118289	0.844239943	1227.253188	0.973734311		283	480.6447489	300.3385364	19061.75556	7.692775733	4.390337999	3.265030397	0.743685429	0.570709215	0.575571873	0.843608595	461.9094703	0.961020528
280	3845.157992	1341.100633	22175.2	15.38863118	10.204476	5.917094966	0.579852897	0.663117849	0.615489195	0.844590497	3892.134578	1.012217076		284	544.7307155	320.7905192	19053.33333	6.26339239	4.720384861	4.022334723	0.85212008	0.753646677	0.357802534	0.894289003	498.1427874	0.914475305
281	2029.38894	841.4448877	21955.63158	10.52274533	8.199569801	5.416701972	0.660608069	0.779223438	0.485238709	0.863681569	1957.688897	0.964669147		285	683.5836429	383.8305827	19419.46875	7.564700442	4.902704579	4.145669032	0.845588178	0.648102938	0.451971818	0.880432433	644.0368192	0.942147791
282	1922.578996	822.7857489	20603.41111	12.93379987	7.612619271	4.670126631	0.613471719	0.588583351	0.63892076	0.853582797	1926.094152	1.001828355		286	213.6198884	174.2851647	18563.35	7.109412427	3.024824576	2.02213933	0.66851458	0.425467591	0.715568712		182.1518504	0.852691441
283	1975.983968	820.9885326	20560.16216	10.1132686	8.823307132	5.232030425	0.592978386	0.87244861	0.482656831	0.875969423	1955.608017	0.9896882		287	1527.382202	650.4113688	20804.65734	8.600388738	7.022206485	5.967385369	0.849787796	0.81649873	0.306149344	0.917544648	1509.608637	0.988363381
284	1420.572258	701.1908922	19637.91729	13.7053694	6.148683057	4.084783861	0.664334756	0.448633151	0.701957405	0.797579738	1441.884733	1.015002739		288	491.3257434	300.7592762	18699.78261	6.344186324	4.983782615	3.33858292	0.669889355	0.785566874	0.473757114	0.876580998	442.1664602	0.899945639
285	2146.879879	877.677728	21186.98507	11.53163306	7.470876397	6.001076463	0.803262716	0.647859359	0.479598732	0.864384867	2165.609438	1.008724083		289	608.816682	346.5013285	19640.66667	6.370142599	4.891667717	4.393110968	0.898080414	0.767905528	0.310359085	0.897419794	573.4121429	0.941846963
286	1431.253252	648.453348	20364.77612	11.19398958	5.902046079	5.134380219	0.869932249	0.527251347	0.54132705	0.873340871	1420.902014	0.99276771		290	715.6266262	382.6108476	19636.91045	6.760573126	5.102145527	4.630565898	0.90757229	0.754691271	0.315063115	0.902378427	669.0507083	0.934915896
287	4144.225835	1773.421581	20781.16237	22.02331341	11.42935376	4.447826922	0.389158216	0.518966132	0.798040066	0.662436521	4689.654226	1.131611648		291	1196.271375	539.4855546	20524.51786	7.428154698	6.35907396	5.703101258	0.896844618	0.856077211	0.23223176	0.9291307	1128.429699	0.943289058
288	1313.762314	650.5977067	20125.2439	10.46375913	7.212735581	4.238304148	0.587613964	0.689306347	0.594953965	0.819907225	1339.887927	1.019886103		292	1751.683085	734.674185	21676.69512	8.953772713	7.106513079	6.692235399	0.941704507	0.793689242	0.252579263	0.898264872	1783.702593	1.018279281
289	3599.49512	1338.556234	22205.26706	17.34378817	8.116990782	6.274918744	0.773059735	0.468005646	0.63820368	0.807283616	3700.289719	1.028002427		293	961.2894979	471.807547	20609.86667	6.908839129	5.956452801	5.29407999	0.888797438	0.862149587	0.233723656	0.915687979	912.5819895	0.949331072
290	1837.13104	763.0152113	21402.37791	9.678466814	8.230505109	5.322753105	0.646710382	0.850393484	0.450041705	0.893454926	1776.06144	0.966758168		294	779.7125927	401.1770618	20481.47945	6.308844484	5.714761622	4.772067859	0.83504233	0.905833332	0.243590824	0.923746618	720.6811478	0.924290764
291	3492.685176	1221.836226	22115.46483	12.97273943	9.426709647	6.844246705	0.72604832	0.726655283	0.472413152	0.874870096	3505.953005	1.003798748		295	961.2894979	472.8808012	20915.18889	6.796219544	5.774672801	5.64179993	0.976990407	0.849688973	0.169862025	0.917271555	927.472565	0.964821281
292	1313.762314	617.8572715	20342.52033	10.25013897	6.004579868	4.932703825	0.821490251	0.585804727	0.518767127	0.862431373	1271.703975	0.967986341		296	747.6696095	400.7520408	19940.24286	6.488685303	5.397128909	4.83716188	0.896247238	0.831775415	0.254523582	0.901990343	709.5756992	0.949049808
294	1954.621979	817.1309758	21147.93989	11.14706877	7.768650816	5.243547171	0.674962396	0.696923198	0.529603048	0.868202213	1902.041858	0.973099596		297	2680.9296	1007.358148	21528.66534	12.78434335	8.438349575	6.039083521	0.715671171	0.660053422	0.527618795	0.874032243	2728.950036	1.01791186
295	907.8845258	485.9660011	19870.48235	10.09218822	5.337595579	3.814671485	0.714679752	0.528883872	0.622017406	0.845818468	860.7494596	0.948082532		298	1409.891264	620.0605975	21371.95455	8.48522491	6.358034072	5.960152602	0.937420677	0.749306487	0.297584606	0.918583749	1346.890215	0.955314959
296	2979.997443	1098.453407	22397.94982	13.01145456	9.063364915	6.000424894	0.662052665	0.696568156	0.538835196	0.86629097	2964.052754	0.994649429		299	2371.180761	1071.312237	19847.62613	15.61078343	8.553058601	4.906339047	0.573635617	0.547894258	0.68570834	0.744680158	2744.051842	1.157251226
297	1463.296236	746.3910014	19374.05109	11.21357193	9.240786694	3.366312188	0.364288485	0.824071648	0.699800188	0.770358423	1461.153751	0.99853585		300	1602.149163	670.8914912	21317.14	8.600285854	7.167282822	6.142698477	0.857047033	0.833377279	0.285756476	0.919137945	1586.044016	0.989947786
298	2178.922862	883.0204146	21057.92157	10.95021363	8.427621569	5.517422325	0.654683208	0.76963079	0.496135645	0.86720667	2132.811408	0.978837501		302	2851.82551	1198.777323	20437.27341	17.82328056	6.978027292	6.049171612	0.8668885	0.391511948	0.660602795	0.766057475	3151.409369	1.105049856
300	1473.97723	667.6811186	20590.42754	10.03156614	7.421131439	4.634936823	0.624559322	0.73977795	0.537964785	0.875659246	1445.344229	0.980574326		303	1068.099442	511.9420903	20601.82	7.811050489	5.9066382	5.280951743	0.894070631	0.756189991	0.323912737	0.902553526	1020.588389	0.955518137
301	1078.780437	539.1571925	19419.89109	9.235470485	6.17278472	4.370348367	0.708002719	0.668377938	0.526786602	0.860829153	1043.625835	0.967412645		304	587.4546931	338.6332496	19154.29091	7.228543801	4.718968476	3.856166954	0.81716311	0.652824221	0.46653613	0.883342376	550.9882416	0.937924657
302	448.6017657	287.969321	18796.95238	7.78420916	3.908953139	3.243942007	0.829874877	0.502164454	0.583266336	0.85102706	413.4630003	0.92167047		305	993.3324811	488.5750555	19762.93548	7.089983704	6.449738384	4.982443031	0.772503121	0.909697208	0.297256067	0.900595543	954.3733136	0.960779328
303	1559.425185	671.7086264	21515.90411	8.910863356	7.297030851	5.706269799	0.781998859	0.818891566	0.35962773	0.905069545	1554.199903	0.996649225		306	1100.142425	604.4636849	19092.41748	13.78703525	5.947761171	3.459747502	0.581689043	0.431402478	0.749057905	0.76614447	1188.38571	1.080210782
304	2082.793912	831.631391	21668.2359	11.12319308	7.427079187	6.012167214	0.809492812	0.667711073	0.459492686	0.891705856	2080.497464	0.998897419		307	170.8959107	135.1901681	18608.75	4.196555747	3.133358566	2.505860572	0.799736296	0.746650052	0.402876853	0.884902488	138.0220918	0.807638352
306	1815.769052	778.0552326	21957.48235	11.79580459	6.516797066	5.46440577	0.838510961	0.552467364	0.53675006	0.867143941	1759.516393	0.969019927		308	5532.75511	1653.297267	24460.67761	14.63445552	10.94511466	8.488512193	0.775552606	0.747900367	0.419963921	0.886010426	5695.306101	1.029379755
307	2926.592471	1110.954022	21188.22263	13.55965381	8.285493928	6.155997716	0.742985001	0.611040226	0.546006277	0.848342245	2897.037149	0.989901115		309	5490.031132	1993.211885	21913.89883	23.7561995	9.310961954	6.637876189	0.712909818	0.391938195	0.720583413	0.716198844	6150.200478	1.120248743
308	2072.112918	842.4022627	21307.75258	11.89038781	7.12669623	5.712998082	0.801633449	0.599366173	0.519528028	0.877960047	2027.855265	0.978641293		310	1228.314358	569.0989121	20489.42609	8.342363104	6.856220005	4.889297436	0.713118516	0.82185586	0.413919369	0.898648808	1171.409929	0.953672748
309	907.8845258	484.6587303	19231.81176	8.30548876	6.193146022	4.034517865	0.651448852	0.745669063	0.514234745	0.840524079	869.2741539	0.957472156		311	993.3324811	485.4330098	20751.90323	7.210967148	5.830756035	5.409574573	0.927765549	0.808595562	0.249812894	0.899344179	952.7305883	0.959125576
310	897.2035314	466.8120334	19788.34524	7.634884516	6.236931928	4.394558833	0.704602661	0.816899315	0.424410569	0.876480088	876.5513616	0.976981622		313	373.8348047	248.7929839	18836.22857	5.293590953	4.622667024	3.300141659	0.713904255	0.873257315	0.376577887	0.885293978	338.2705448	0.904866376
311	1153.547397	567.6613256	19704.12963	9.263835768	6.575649294	4.39516739	0.668400517	0.709819286	0.525556422	0.860835238	1121.485128	0.972205503		314	309.7488382	210.4272933	18507.62069	4.910302325	4.186739029	3.2326029	0.772105182	0.85264384	0.341669273	0.909842288	278.3717057	0.898701372
312	811.755576	441.3582603	19685.09211	9.54791228	4.786972705	4.07609714	0.851497886	0.501363289	0.573090219	0.861313991	780.3734875	0.961340471		315	683.5836429	371.0971404	19607.48438	6.094933304	5.1562057	4.781351127	0.927300307	0.845982301	0.215520353	0.900487778	629.4169578	0.920760706
314	1794.407063	768.3116944	21177.52381	9.917732252	7.668495934	5.794912256	0.755677815	0.773210623	0.415701885	0.867818252	1846.111998	1.028814496		316	224.3008828	174.3194841	18102.71429	6.668878566	2.770664633	2.537336334	0.915786163	0.415461851	0.619525785	0.825316023	196.3827866	0.87553283
315	2157.560873	898.9003313	21016.25743	13.23099524	7.529460432	5.058843787	0.671873348	0.569077405	0.617652059	0.84713094	2111.038952	0.978437725		317	619.4976764	345.0830786	19447.81034	6.672262564	5.135154853	4.152100437	0.808563823	0.769627215	0.377707277	0.909651835	595.9133738	0.961929958
316	320.4298326	226.7710415	18764.13333	7.23913962	3.899472345	2.556511482	0.655604465	0.538665166	0.646848712	0.845859714	302.2937405	0.943400738		318	2328.456784	897.6002421	21447.37615	9.441329751	8.680322179	6.862423843	0.790572481	0.919396145	0.273150708	0.901985828	2355.78232	1.011735471
317	1484.658224	672.3215228	19920.86331	10.81990338	6.969967415	4.524158528	0.649093211	0.64418019	0.581867012	0.860774106	1429.159018	0.962618194		319	1313.762314	786.0368164	19199.30081	19.89493078	4.322847827	3.847934458	0.890138772	0.217283884	0.80658719	0.636892379	1386.208813	1.055144297
318	1260.357342	655.0954553	18997.94915	11.11284632	7.320063864	3.648993636	0.498492049	0.658702879	0.671641852	0.784649178	1243.374321	0.986525234		320	939.927509	465.3050032	20475.60227	7.500831318	5.747924446	4.935508575	0.858659264	0.766304987	0.342005124	0.907658478	891.33502	0.948301876
319	587.4546931	359.7250315	19168.12727	9.385543118	4.299801022	3.268741396	0.760207596	0.458130229	0.65172592	0.807938393	552.5568156	0.940594776		321	299.0678438	222.7557588	17994.42857	7.213456462	3.265151805	2.659896749	0.814631879	0.45264733	0.631259056	0.799868795	262.4219632	0.87746633
320	1004.013476	559.4964399	19609.46809	13.4476784	4.621091485	3.938976245	0.852390882	0.34363489	0.707088753	0.781799684	1025.330442	1.021231753		322	672.9026485	364.3996061	19668.80952	6.251238563	5.093072737	4.637551081	0.910560544	0.814730183	0.258138842	0.913672301	618.476592	0.919117488
321	267.0248605	192.6508478	18597.6	5.384070225	3.475353306	3.072709051	0.884142929	0.645488109	0.429296253	0.882325573	240.835069	0.901920025		325	2275.051812	1030.955392	20770.44601	17.82432149	6.370269768	5.538578936	0.869441819	0.357391992	0.689268456	0.752240962	2634.25486	1.157887854
323	1004.013476	595.4735055	18957.61702	14.53090779	4.762100306	3.54953141	0.745370988	0.327722148	0.755725419	0.717751352	1028.847291	1.024734544		326	608.816682	367.3183262	18965.42105	9.498582591	4.100849818	3.55781216	0.867579238	0.431732817	0.625437572	0.830999704	580.5027647	0.953493526
324	2285.732806	917.4899591	21551.76168	12.47871708	7.494438524	5.70658566	0.761442721	0.600577645	0.542694524	0.860113823	2235.496479	0.978021785		327	854.4795537	434.6743647	20623.5125	7.70403914	5.743668211	4.295160592	0.747807922	0.745539853	0.442479391	0.9054873	796.1150621	0.931695859
325	2136.198884	877.8976447	21085.895	12.04466072	7.707954786	5.362442316	0.695702358	0.639947854	0.554786769	0.862909837	2085.378888	0.976210082		328	299.0678438	217.5977115	18346	6.607265649	3.623164049	2.670713052	0.737121758	0.548360584	0.595791483	0.808738277	267.8092694	0.895479989
326	747.6696095	421.7952857	19367.44286	8.026568201	5.308551101	4.148427523	0.781461352	0.661372453	0.483162988	0.846962446	740.419791	0.990303446		329	2296.4138	881.6300933	20311.57674	10.03148043	7.746365922	7.013404531	0.905379968	0.772205656	0.300860468	0.90713535	2282.866617	0.994100722
327	224.3008828	177.9629134	18015.52381	7.37277206	2.870205352	2.321984365	0.808995901	0.389297991	0.685059521	0.805004466	205.8219448	0.917615402		330	3546.090148	1193.346961	23755.23494	11.2976453	9.403085547	8.227148956	0.874941413	0.832304901	0.271781974	0.902064932	3660.971031	1.032396493
328	1345.805297	617.7386206	19905.53175	10.00727492	7.28803802	4.053758629	0.55622084	0.728273989	0.59491883	0.845588425	1238.434254	0.920217996		331	1538.063197	646.6944937	21914.36111	7.895397394	7.25802788	6.11228453	0.84214123	0.919273283	0.225842067	0.927954345	1467.184729	0.953917064
329	469.9637545	281.9785458	19332.29545	5.630016794	4.448695015	4.003730915	0.899978736	0.790174377	0.288859863	0.91268454	420.044995	0.893781682		332	1975.983968	798.175646	21160.95135	8.738523046	7.616884532	7.282620392	0.956115373	0.871644383	0.166607406	0.905210755	2030.447151	1.027562563
330	2648.886616	1220.235601	19614.24194	20.70372811	8.524600459	3.973070743	0.466071197	0.411742292	0.808098777	0.70670796	2937.226895	1.108853386		333	181.5769052	141.3205231	18476.94118	4.121946477	3.372648503	2.574531088	0.763355887	0.818217442	0.375408899	0.908457211	149.9202091	0.825656815
332	1164.228392	622.2165721	19212.3211	10.08474569	7.354548179	3.483855432	0.47370081	0.729274531	0.654542064	0.788542007	1082.354887	0.929675736		335	1046.737453	501.9882132	21002.7551	7.387055367	5.95173431	5.402768453	0.907763716	0.805697807	0.268616765	0.911392417	994.9926085	0.950565594
333	2018.707946	809.8021117	20876.27513	10.19144358	7.778330346	5.837231277	0.750447849	0.763221646	0.427241957	0.894438136	1938.284838	0.960161098		337	736.988615	404.2460875	19007.72464	7.33221599	5.724821001	4.035271951	0.704873034	0.780776372	0.449651789	0.880576458	709.5100962	0.962715138
334	608.816682	373.6605101	20150.07018	9.78025132	4.852124961	3.139256587	0.646985931	0.496114548	0.679020867	0.815646891	624.0184286	1.024969333		338	4763.723512	1564.579404	20558.9148	26.36393414	8.356495525	6.097036221	0.729616405	0.31696694	0.768735721	0.707090276	5626.54488	1.181123309
335	1228.314358	589.961245	19764.53043	9.745805808	7.038638815	4.220004075	0.59954832	0.722222354	0.566992801	0.866197904	1212.573055	0.987184629		339	1281.719331	576.3424406	22228.775	7.420129143	6.811529734	5.822035316	0.854732423	0.917979944	0.215372778	0.919107766	1232.592627	0.961671247
336	2264.370817	905.046806	22269.41509	12.21541564	7.675849461	5.629943673	0.733461971	0.62837399	0.539111575	0.86977443	2211.196594	0.976516998		340	1260.357342	572.1107305	20745.49153	7.637116799	6.836061005	5.634894013	0.824289603	0.895110182	0.262169984	0.913023408	1232.280918	0.977723442
337	1527.382202	772.7691727	20070.08392	16.75585694	4.998226041	4.5553165	0.911386652	0.29829725	0.728135868	0.763430737	1598.047568	1.046265673		341	331.110827	223.2795191	18525.67742	4.995647684	4.688947296	3.0734727	0.655471795	0.938606482	0.384769925	0.892783959	301.5679077	0.910776341
338	2648.886616	1096.593447	20601.33468	14.6121733	8.986776201	4.59438131	0.51123798	0.615019821	0.685578509	0.792070455	2527.169588	0.95404974		342	1004.013476	515.5179561	19903.58511	9.870797011	5.714163405	4.119487991	0.720925829	0.578895848	0.582659031	0.852831791	973.2775971	0.969386986
339	2082.793912	843.1403712	21993.88718	11.03959076	7.566793968	5.815117369	0.768504785	0.685423412	0.473248828	0.88197342	2034.75431	0.976935019		343	1676.916124	700.8017445	21597.43312	8.618466	7.002682013	6.396081145	0.913375923	0.812520698	0.257863157	0.917583075	1616.951348	0.96424104
340	1260.357342	629.7051763	20789.78814	11.72910701	5.61776171	4.521904508	0.804929924	0.47895903	0.614471545	0.825143182	1248.068029	0.990249343		344	1409.891264	622.1783139	21059	8.332327295	6.753355526	5.860853751	0.867843212	0.81050051	0.296612634	0.912477966	1381.450818	0.979827916
341	576.7736987	357.0073191	18881.85185	9.368737884	4.573939028	3.025042629	0.661364878	0.488212936	0.677113111	0.816639339	542.9896707	0.941425852		345	1762.364079	790.8260061	20519.68485	13.49772492	5.949771616	5.107061808	0.858362663	0.440798109	0.621635362	0.827254811	1717.989842	0.974821186
343	587.4546931	368.3650931	18787.14545	9.910606752	4.031123918	3.353631925	0.831934714	0.406748448	0.661611846	0.806420323	561.2164563	0.955335727		347	2542.076672	957.5140765	21808.06303	10.63991017	8.81941677	6.441451221	0.730371564	0.828899552	0.394595338	0.892794178	2531.921047	0.996004989
344	662.2216541	391.7415638	19250.29032	9.376911761	4.346534845	3.681570058	0.847012664	0.463535859	0.607379258	0.819491481	628.5280631	0.949120373		350	544.7307155	331.493407	18932.88235	7.183838828	4.990542382	3.347766271	0.67082213	0.694690193	0.533986445	0.847680428	502.7453555	0.922924559
345	865.1605481	469.2588142	19635.49383	9.502940442	5.266906729	3.892447989	0.739038717	0.554239686	0.590395414	0.840264187	816.0655835	0.943253348		351	2659.567611	1155.651477	19650.73896	16.93564869	7.607713293	5.854110152	0.769496684	0.449212984	0.654332098	0.759785569	3159.406249	1.187939812
346	448.6017657	296.9229069	18955.42857	6.46432228	4.484320329	3.532273792	0.787694351	0.693703088	0.453573996	0.82714115	428.906469	0.956096257		352	1356.486291	692.0252477	20231.01575	15.90488324	5.285185697	4.311070672	0.815689537	0.33229956	0.728946726	0.779708401	1517.974541	1.119048936
348	1463.296236	694.6820103	19170.91241	11.20435876	7.327919934	4.245032794	0.579295739	0.654024036	0.621126663	0.831931276	1459.947978	0.997711839		353	2616.843633	963.684114	22989.16735	9.24348951	8.591668389	7.903098172	0.919856053	0.929483219	0.145009234	0.904898106	2629.053628	1.004665925
350	950.6085035	500.7559722	19809.39326	10.15192636	4.851887753	4.621320295	0.952478814	0.477927792	0.544783903	0.853168902	953.485039	1.003025994		355	1570.10618	657.1839221	21924.51701	8.510531691	6.576222088	6.324775715	0.961764312	0.772715775	0.256829544	0.929196962	1482.746486	0.944360646
351	192.2578996	158.4489862	18266.16667	7.477799667	3.409153011	1.99835523	0.586173523	0.455903229	0.732761598	0.767550867	213.3937133	1.109934696		356	1228.314358	572.246276	21875.18261	8.199716088	6.858341563	5.157270759	0.751970533	0.836412077	0.371042765	0.902556724	1214.860657	0.989047021
353	2275.051812	907.3009233	21458.07981	12.39669086	7.670571932	5.578652392	0.727279848	0.618759636	0.549988585	0.874862699	2222.037729	0.976697637		357	395.1967936	267.4043	18270.54054	7.11905199	4.384416208	2.812226733	0.641414182	0.615870795	0.604971738	0.804581611	367.6824329	0.930378077
354	704.9456318	400.9467176	19552.36364	9.123267503	4.98460858	3.521132347	0.706400972	0.546362208	0.614049205	0.842749014	670.7372532	0.951473735		358	1100.142425	514.572058	20827.64078	8.144429752	6.137135585	4.907930748	0.799710334	0.753537789	0.397388043	0.911755795	1027.574777	0.934037951
355	1377.84828	643.7716453	20277.24031	9.578221294	7.227402851	4.716930492	0.652645299	0.754566284	0.507535862	0.869185164	1367.776744	0.992690388		359	758.3506039	416.9224505	19565.38028	8.445311955	4.54706909	4.439407711	0.976322907	0.538413396	0.474334668	0.863661541	714.1030546	0.941652912
356	3054.764404	1170.060399	21302.84965	15.15908926	8.933776234	5.291619413	0.59231609	0.589334628	0.650927617	0.82554339	3001.825144	0.982669937		360	1025.375464	562.1460464	18960.79167	13.22810266	5.22023506	3.472745962	0.665247048	0.394632185	0.737472104	0.787335936	1004.498379	0.97963957
357	1527.382202	709.3194048	19554.0979	10.70941781	7.348295118	4.387529919	0.597081343	0.686152623	0.59031107	0.835964129	1446.309212	0.946920299		361	1100.142425	523.6240932	20861.84466	8.544800975	5.490668059	5.31640436	0.96826184	0.642574131	0.37781999	0.897372313	1044.801423	0.949696511
358	939.927509	505.8157682	18962.21591	8.970027452	6.415766288	3.701236219	0.576896984	0.715244889	0.587377381	0.831164725	892.2318456	0.949256019		362	801.0745816	409.166646	20160.62667	6.265559348	5.672080012	5.159380566	0.909609976	0.905279113	0.176549087	0.924551416	768.0480119	0.958772166
359	790.3935871	443.3736576	19150.33784	11.15117828	4.484751567	3.767810975	0.84013817	0.402177371	0.662115439	0.830936013	789.2904814	0.998604359		363	267.0248605	190.6110514	18337.24	4.440049465	3.608063429	3.540946529	0.981398082	0.812617845	0.202498405	0.885414202	237.6128646	0.889852968
360	3449.961198	1194.603531	23712.80186	11.61796023	10.01564973	7.153175384	0.714199835	0.862083321	0.384300235	0.883956292	3486.554802	1.010606961		364	1377.84828	635.5746656	20435.65891	9.172986604	7.350465233	4.762620629	0.647934583	0.801316469	0.480799348	0.869887936	1345.117383	0.976244919
361	982.6514867	512.242275	19234.26087	9.433841436	6.402928586	3.715061493	0.580212858	0.678719123	0.606198438	0.835017267	939.9869979	0.956582278		366	971.9704923	492.6176484	19673.92308	8.475066817	5.856513415	4.391019638	0.749766854	0.691028583	0.481889673	0.873110829	912.9274421	0.939254277
362	993.3324811	498.3145124	19892.21505	8.982243353	5.909990135	4.247575885	0.718711163	0.657963707	0.527114139	0.878619711	944.4986224	0.950838355		367	672.9026485	378.3648355	19138.12698	7.575837732	5.590316703	3.497302821	0.625600124	0.737913997	0.538360912	0.872973547	620.4244775	0.922012239
363	2339.137778	911.2463202	22090.39726	11.03197589	8.521688324	5.883317372	0.6903934	0.772453494	0.466703206	0.886963404	2316.80689	0.990453368		370	1271.038336	583.5140529	20657.64706	8.132465196	6.132583219	5.893485738	0.961011947	0.754086623	0.275313746	0.901962633	1231.194055	0.96865218
364	1762.364079	742.9450948	21529.81212	10.53238768	7.58663148	5.046725241	0.665212915	0.720314492	0.520837497	0.885938664	1689.172862	0.958469866		371	469.9637545	282.1981523	19227.72727	5.48803287	5.085137003	3.7095558	0.729489844	0.92658647	0.32406458	0.906840492	433.6405429	0.922710611
365	2915.911477	1274.633172	20073.86081	21.51515075	6.76908046	5.100345316	0.753476834	0.314619244	0.762941688	0.725601388	3111.445941	1.06705775		372	2638.205622	988.5359864	23053.17004	10.81541687	8.080899988	7.30498939	0.903982156	0.747164911	0.324576253	0.887263416	2674.306588	1.013683909
366	640.8596653	386.9416704	19028.98333	10.72986403	3.90238735	3.750349642	0.961039821	0.363694017	0.650475567	0.811360077	657.7865085	1.026412714		373	3663.581086	1296.25398	22536.80758	16.141013	7.984324313	7.184883864	0.89987375	0.494660671	0.554867847	0.844335772	3878.620766	1.05869658
367	202.938894	158.5915397	18252.05263	8.173246922	2.611760535	2.134435081	0.817239962	0.319549937	0.738851022	0.80102722	190.8532388	0.940446826		375	1666.23513	727.9071198	20432.92949	10.03993939	7.817222665	4.894736421	0.626147755	0.778612535	0.512473509	0.869192783	1609.168392	0.965751089
368	4122.863846	1588.936701	21114.20984	18.6689502	9.945754789	5.431226488	0.546084898	0.532743121	0.709077027	0.746648857	4224.197039	1.02457835		376	1975.983968	873.4613282	21186.78919	14.73549786	6.425152874	4.943183914	0.76934884	0.43603229	0.664539063	0.813981461	1960.395321	0.992110945
369	1762.364079	775.8919763	21607.58182	12.58333161	6.907663166	4.79249793	0.693794387	0.548953439	0.619139185	0.849743437	1744.927299	0.990106028		378	993.3324811	491.8459895	20213.11828	7.019602827	6.365534608	5.105452165	0.802046093	0.906822617	0.272686462	0.893696825	955.5870257	0.962001187
370	1580.787174	707.2633611	20783.27703	9.815319104	7.83128266	4.888908293	0.624279381	0.797863276	0.501910407	0.856962101	1574.11995	0.995782339		379	3236.34131	1237.541032	22246.94389	15.36266093	8.13203824	6.239785205	0.767308886	0.529337872	0.593834347	0.814038562	3265.307658	1.008950338
371	4688.956551	1496.992719	22930.30068	15.34865108	10.56749149	7.14812273	0.676425691	0.688496431	0.534283326	0.872750166	4856.492584	1.035729918		380	1238.995353	548.4563834	20850.37931	6.69592974	6.592032206	6.385042558	0.968600025	0.984483479	0.046429278	0.938217825	1180.545184	0.952824546
372	1004.013476	541.7542238	19719.17021	11.23785542	5.255227212	3.974820494	0.756355593	0.467636129	0.646300798	0.796965373	983.2887444	0.979358115		381	822.4365704	418.8558513	19840.22078	6.656459105	5.753397337	4.7745866	0.829872564	0.86433301	0.282713748	0.919743597	765.935185	0.931300009
373	160.2149163	136.0408914	18277.33333	5.961205064	2.779899876	2.285942036	0.822310924	0.466331865	0.616530213	0.784829575	158.6781173	0.990407891		382	1132.185409	523.8332717	21368.86792	7.388850496	6.135538181	5.713396514	0.931197288	0.830377903	0.226754349	0.926341983	1084.956977	0.958285603
374	1826.450046	777.4236472	21219.05263	9.829801476	7.891254515	5.690354264	0.721096279	0.802788798	0.421111985	0.874967628	1848.922519	1.012303908		383	726.3076206	407.9763871	19377.22059	7.578793856	5.219414879	4.107226653	0.786913236	0.688686746	0.458063284	0.864204181	680.5486747	0.936997844
376	288.3868494	240.6214052	17934.88889	9.747011456	3.194956648	2.214660542	0.693173894	0.327788334	0.772785684	0.633280598	288.8898102	1.001744049		385	3044.08341	1079.975639	23053.56842	11.85152947	8.597285146	7.074522816	0.822878699	0.725415666	0.4030709	0.89572005	3019.405854	0.991893272
377	1206.95237	568.660914	20701.0885	7.948233443	7.189405875	4.834732704	0.672480145	0.904528777	0.391722357	0.894378797	1157.24335	0.958814432		386	4486.017657	1572.002502	21760.42381	14.97040423	12.22001362	6.624355269	0.542090662	0.816278133	0.557503247	0.804113423	5076.185013	1.131557074
378	1538.063197	698.5755944	20247.88194	10.05477844	7.540563446	4.702661901	0.623648609	0.749948245	0.53229582	0.860960567	1493.511837	0.971034117		387	1623.511152	708.4444017	20783.71053	11.4155173	6.105273063	5.363198245	0.87845346	0.534822287	0.530183512	0.880965876	1565.716575	0.96440149
380	288.3868494	200.3656004	18358.25926	5.938981761	3.590693561	2.964296904	0.825549954	0.604597506	0.500874557	0.890005595	264.7894297	0.918174425		388	1623.511152	686.3684801	21737.48684	8.123447732	7.376838802	6.270318696	0.850000775	0.908092111	0.228121002	0.915372081	1573.942665	0.969468342
381	790.3935871	454.4229994	19628.09459	11.01345826	4.763998296	3.547750999	0.744700308	0.432561525	0.677871299	0.807521132	779.7170804	0.986492164		389	1335.124303	583.9914296	21710.36	8.074674278	6.500052242	5.823983487	0.895990258	0.804992501	0.278734561	0.933618519	1280.41456	0.959022735
382	2307.094795	926.8791768	21168.48611	12.34163044	8.253600304	5.354340865	0.648727909	0.668760935	0.566156117	0.854682191	2284.602228	0.990250697		390	2381.861756	950.9270683	20619.3722	11.11269192	9.594594936	5.301073475	0.55250623	0.863390707	0.522971255	0.853130636	2367.545597	0.993989509
383	651.5406597	362.369498	19457.18033	7.16952081	4.729361132	4.067855065	0.860127817	0.659648149	0.432618278	0.896001072	577.7589577	0.8867581		391	587.4546931	331.3305767	20220.58182	6.19596223	5.176266417	3.924746137	0.7582195	0.835425754	0.366563902	0.909860823	527.2608951	0.897534569
384	726.3076206	394.2929689	19987.72059	7.686606681	5.06601531	4.085576626	0.806467485	0.659070448	0.468481113	0.882243421	666.4124877	0.917534759		392	2168.241867	1027.981998	20897.56158	16.24831711	7.051324456	4.838776255	0.686222324	0.433972602	0.702198313	0.731048347	2322.219327	1.071014891
385	2680.9296	1191.133737	19970.60159	24.33955916	6.070730205	4.638623757	0.764096509	0.249418248	0.809420387	0.729093928	2870.988134	1.070892773		393	683.5836429	408.7610267	19014.23438	9.904134692	5.08304269	3.196645156	0.628884184	0.51322431	0.677241349	0.817045821	674.0984592	0.986124326
386	2072.112918	835.3867112	21870.43299	10.33054524	8.368074805	5.608208338	0.67019099	0.81003225	0.457123684	0.885426589	2030.773771	0.980049762		394	790.3935871	412.4129649	19677.24324	7.551717308	5.438328699	4.407381231	0.810429357	0.720144634	0.416373647	0.90299034	758.1941072	0.959261461
387	1057.418448	530.3525051	20724.57576	10.17555458	5.350194329	4.368217982	0.816459686	0.525788967	0.570714505	0.857284744	996.1404055	0.942049392		395	1249.676347	641.9296001	19379.5641	13.59977737	5.628930073	4.002726526	0.711098996	0.413898693	0.705677055	0.791288204	1283.518643	1.027080848
388	2264.370817	985.0842272	20466.45755	15.62810468	7.169268918	4.791383479	0.668322465	0.458742059	0.693412376	0.792528486	2248.695874	0.993077572		396	502.0067378	302.9162657	18730.44681	6.061723987	4.918116351	3.662824159	0.744761591	0.81133954	0.395745473	0.888077176	457.4036603	0.91115044
389	555.4117099	344.9459875	19180.86538	9.074989884	4.346088466	3.183400951	0.732474954	0.478908354	0.649211625	0.816429626	525.926026	0.946912023		398	341.7918215	246.541465	18628.4375	9.49182016	3.064179803	2.671681003	0.871907386	0.322823205	0.718528063	0.797879247	325.4894815	0.952303306
390	1174.909386	596.1616383	19923.01818	11.82522666	5.190946837	4.542505371	0.875082237	0.438972291	0.615863146	0.821863187	1167.99266	0.994112971		399	1495.339219	630.7433577	22290.52143	7.828325588	6.884980041	6.363139816	0.924205993	0.879495872	0.187164644	0.933802708	1436.586037	0.960709128
391	961.2894979	552.070278	18776.4	14.06344804	6.113043224	3.169725549	0.518518426	0.434675992	0.774612489	0.753664757	1141.456983	1.187422712		400	672.9026485	362.1718418	19473.04762	6.395315317	5.408723192	4.5176438	0.835251434	0.845732059	0.293601085	0.920005251	654.5718316	0.97275859
392	971.9704923	502.1745184	19827.51648	9.174882289	5.923910419	4.129610738	0.697108911	0.645666095	0.549900412	0.855565523	940.1706933	0.967283164		402	309.7488382	212.2196572	18414.31034	6.519232627	4.021055271	2.641013098	0.65679602	0.616798863	0.594888962	0.873618278	289.9984559	0.936237429
393	1217.633364	567.1738413	19850.87719	8.95920686	6.389597119	4.956316086	0.775685226	0.71318781	0.446790752	0.893029908	1188.476625	0.976054583		403	1132.185409	535.2627955	20730.85849	7.352212072	7.060810428	4.966928461	0.703450193	0.960365446	0.324430741	0.905593606	1080.063007	0.953963016
395	576.7736987	360.0084786	18711.46296	8.138639425	4.559973837	3.490652219	0.7654983	0.560286996	0.571101257	0.823443018	542.636933	0.940814282		404	1890.536012	780.7122293	21624.24294	11.20360527	7.319070747	5.534266646	0.756143346	0.65327817	0.506028059	0.882303646	1900.913844	1.00548936
396	448.6017657	274.020491	18915.61905	7.092063717	4.178951684	3.314946923	0.793248444	0.589243392	0.532583595	0.891260232	411.5334748	0.917369271		405	758.3506039	408.2210834	19175.4507	7.015790607	5.583213799	4.070894822	0.729131101	0.795806789	0.41975252	0.880910393	667.9429471	0.880783827
397	2296.4138	930.1469009	21805.84186	12.39382606	7.834764859	5.608893343	0.715898108	0.632150623	0.547444565	0.853011159	2281.377502	0.993452269		406	576.7736987	333.6557659	19094.85185	6.900487767	4.829612169	3.764863832	0.779537507	0.699894316	0.454406129	0.892459777	525.5692287	0.911222599
398	1495.339219	657.6206023	20462.04286	8.165860404	8.120349087	5.130216332	0.63177288	0.994426635	0.37174822	0.896572966	1424.954309	0.952930473		407	320.4298326	221.4096221	18792.43333	4.881948214	4.335809771	3.264108143	0.752825496	0.888131045	0.331392305	0.901298477	289.4120011	0.903199302
399	555.4117099	318.5831402	19265.69231	7.764717947	4.206811508	3.989417249	0.948323271	0.541785489	0.486212213	0.830822845	545.8543911	0.982792371		408	160.2149163	144.2720784	18104.46667	5.128302697	3.984205488	1.588028984	0.398581094	0.776905289	0.69034024	0.705817361	135.9134431	0.848319534
400	1954.621979	848.223814	20698.30055	13.27262242	7.524368094	4.756013324	0.632081427	0.566908924	0.641667398	0.836413378	1989.566432	1.017877857		409	1922.578996	798.0604027	21697.76667	10.61779584	7.292324673	6.1509142	0.843477831	0.686802118	0.420697639	0.882556322	1994.934519	1.037634616
401	1153.547397	593.9078581	20108.94444	11.42807699	5.520299758	4.446830414	0.805541476	0.483047127	0.610885505	0.810070897	1175.100457	1.018684156		410	1303.081319	614.6765358	19983.95082	9.419017008	7.152774933	4.475426325	0.62569092	0.759397178	0.524852082	0.866508882	1262.999453	0.969240702
402	907.8845258	471.3043906	20113.03529	8.295121397	5.456774937	4.619653567	0.846590453	0.657829425	0.443087889	0.876685298	875.9045974	0.964775335		412	2221.64684	869.3860321	22086.75962	10.37572897	7.688575539	6.574656463	0.855120227	0.741015456	0.366342694	0.896199506	2196.980381	0.988897219
404	181.5769052	147.3928699	18361.17647	4.574173882	2.938206649	2.64436152	0.899991674	0.642346952	0.421893092	0.848290825	148.8690597	0.81986781		413	1014.69447	496.5136827	21030.56842	6.997365518	6.336395894	5.286463432	0.834301316	0.905540218	0.244506605	0.904412749	981.8173585	0.967599004
405	1676.916124	751.3556053	19806.26115	11.06091303	8.065600108	4.596290017	0.569863365	0.729198402	0.584456545	0.843683045	1717.606586	1.024265055		415	929.2465146	483.7613467	19398.1954	9.330791182	5.232665272	4.42947908	0.846505337	0.560795453	0.525283656	0.867986322	905.9050669	0.974881318
406	598.1356876	396.6198239	18504.89286	13.72176639	3.556196307	3.163731987	0.889639298	0.259164615	0.769436974	0.741737233	646.6719788	1.081145954		416	1815.769052	744.5026888	22300.01765	8.719668891	7.426901975	6.596012892	0.888124404	0.851741284	0.24354778	0.908374437	1789.277871	0.98541049
407	2894.549488	1132.234763	21455.3321	14.70583501	9.010720106	5.078301983	0.563584478	0.61273094	0.654674353	0.821181081	2818.748454	0.973812493		417	2937.273466	1176.919876	19943.44364	13.33890133	10.66227732	4.995112697	0.468484597	0.799336996	0.625522929	0.800798171	2975.801336	1.013116882
408	1014.69447	502.4716173	20006.66316	8.840178855	6.096520879	4.077308298	0.668792641	0.68963773	0.538775361	0.886990763	920.4607571	0.907130949		418	790.3935871	407.8679973	20136.95946	7.194899952	5.473003332	4.471796594	0.817064475	0.76067817	0.37847689	0.918896295	737.6003632	0.933206412
409	181.5769052	152.8595916	18008.94118	5.194044116	3.73017851	2.022001969	0.542065739	0.71816458	0.610707587	0.819793011	164.0988106	0.903742744		419	982.6514867	479.8947914	20068.61957	7.16348318	5.956815989	5.095535793	0.855412657	0.831553008	0.288679032	0.907271841	910.7871527	0.926866916
410	918.5655202	494.3078111	19665.39535	9.692865642	4.935419881	4.227770409	0.856618183	0.509180676	0.563826575	0.843339615	847.1811869	0.922287162		420	1655.554135	717.1223497	20552.67097	9.969281802	7.70117778	5.018779111	0.651689814	0.77249073	0.49657566	0.882070669	1614.015542	0.974909553
411	2136.198884	886.8553241	21444.665	13.2688524	7.484089501	5.136378664	0.686306419	0.564034423	0.612899555	0.852352055	2136.574192	1.000175689		421	726.3076206	416.9437387	18974.42647	9.985887449	4.927642357	3.352011153	0.680246436	0.493460635	0.664325162	0.831062711	690.9075058	0.951260163
412	843.7985592	459.2942374	19017.87342	9.553059447	4.990275819	4.082435192	0.818078066	0.522374622	0.572656779	0.849379981	815.2202126	0.966131316		422	234.9818773	170.2090338	18169.31818	4.573471562	3.441177394	3.086340432	0.896885013	0.752421295	0.325164617	0.888998536	203.4630178	0.86586685
413	1057.418448	508.1546743	20406.19192	7.523864704	7.069538862	4.667298382	0.660198419	0.939615363	0.379667423	0.905438676	1039.887216	0.983420725		423	1025.375464	494.493807	21237.73958	7.461166481	6.116843971	5.208626598	0.8515219	0.819824083	0.301901839	0.916436375	995.7400304	0.971097968
414	1206.95237	580.6019478	19653.18584	8.937782775	7.127416001	4.371455846	0.61332969	0.797447888	0.510901534	0.869555186	1166.478151	0.96646577		424	2499.352694	945.2619859	22205.89316	11.11686793	8.057310377	6.574503554	0.815967519	0.724782414	0.408601092	0.893929602	2466.744187	0.986953219
415	1783.726068	821.6817604	20179.10778	11.89948861	9.43327257	3.901153365	0.413552491	0.792746048	0.672157897	0.804664658	1834.308229	1.028357583		425	2403.223745	1100.235841	21110.68889	20.24385891	6.386615806	5.07001373	0.793849808	0.31548411	0.749553	0.736085447	2745.755347	1.142530051
416	523.3687266	315.0405169	19412.5102	6.97725607	4.435567993	3.721005497	0.838901693	0.635718103	0.466695007	0.888735516	482.3728147	0.92166916		427	1271.038336	566.5024389	21200.90756	7.256892935	6.516998221	6.156151081	0.944629854	0.898042493	0.151682251	0.927084508	1219.540415	0.959483581
418	843.7985592	452.2120928	19463.56962	8.871072944	5.051659778	4.318889218	0.854944594	0.569453076	0.513149171	0.860812908	810.7200572	0.960798106		428	566.0927043	375.2204517	18525.77358	11.92050539	4.684491085	2.711365503	0.578796171	0.392977557	0.772546095	0.764286216	634.210986	1.120330612
419	907.8845258	487.5278687	19753.81176	10.11165535	4.879969172	4.229286029	0.866662448	0.482608337	0.581741477	0.837083642	874.1681999	0.96286276		429	1409.891264	613.7527417	21277.12879	8.716413579	6.718477068	5.583173736	0.831017756	0.770784567	0.359464339	0.921885654	1369.551662	0.971388147
420	961.2894979	499.289831	19165.91111	9.397494697	5.090421683	4.647699445	0.913028377	0.541678591	0.505432076	0.858156743	931.3062001	0.968809294		430	1036.056459	485.3437556	21239.27835	6.57197741	6.299127926	5.738128237	0.910940102	0.958482894	0.126879495	0.937621114	995.0281085	0.960399503
421	1110.82342	545.7552104	20593.48077	10.98751174	5.788518268	4.117366934	0.711298944	0.526827038	0.625268484	0.8655033	1096.919967	0.987483652		431	3439.280204	1238.767498	22197.88509	13.72746558	9.899855912	6.195886922	0.625856273	0.721171425	0.54865034	0.844983069	3527.04767	1.025519138
422	1078.780437	528.7459772	19917.0099	9.131471764	5.753911456	4.677904009	0.81299548	0.630118737	0.487716315	0.881581799	1029.54153	0.954356879		432	1260.357342	566.1281136	20945	7.610930187	6.375869916	6.054070208	0.949528502	0.83772545	0.204555809	0.926470359	1230.589622	0.976381524
423	1431.253252	678.2485347	19861.35075	9.911429192	7.631224836	4.388474554	0.575068177	0.769941921	0.557230903	0.837082941	1390.377483	0.971440575		433	1815.769052	731.7551834	22509.73529	8.371418664	7.523012025	6.597306705	0.876950174	0.898654377	0.211924887	0.920370074	1740.388087	0.958485379
424	395.1967936	255.3157674	19046.18919	5.823926928	4.691638838	3.079440875	0.656367845	0.805579963	0.471243216	0.895079251	352.4528035	0.891841253		434	1548.744191	663.43593	22153.9931	7.945632716	7.093550104	6.266716562	0.883438683	0.892760886	0.211300499	0.910740609	1479.519823	0.955302904
426	1324.443308	632.8716248	19363.34677	9.896363679	7.330464547	4.267601011	0.582173338	0.740723036	0.568770798	0.852027712	1296.819592	0.979143149		435	1506.020213	692.9537958	20191.64539	11.82925698	5.999730973	4.997482575	0.83295111	0.507194237	0.577531997	0.851036585	1485.69322	0.986502842
427	331.110827	219.8738462	19090.3871	5.734029299	3.664119438	3.423867338	0.934431149	0.63901303	0.40288632	0.898602309	301.3249324	0.910042523		436	1324.443308	583.712372	21780.60484	7.49701138	6.572788177	6.183761003	0.940812458	0.876721115	0.175169852	0.928188319	1276.377418	0.963708609
428	2403.223745	949.5438136	20341.90222	10.7690735	10.31131257	5.141333651	0.498610979	0.957493007	0.522583475	0.863887777	2391.424592	0.995090281		437	1837.13104	763.7873616	21999.73837	10.78625915	6.516469316	6.242164776	0.957905957	0.604145443	0.421285481	0.893766815	1837.837222	1.000384394
429	181.5769052	138.6062134	18336.88235	4.458130887	3.639882137	2.358022258	0.647829289	0.816459236	0.471073794	0.892977475	160.2790078	0.882705913		438	897.2035314	477.8311834	19203.71429	7.979256119	6.031285653	4.257686339	0.705933458	0.755870668	0.466405605	0.85214451	858.2910359	0.956629132
430	1132.185409	550.3972311	20308.27358	8.717646447	6.389450988	4.656793856	0.728825351	0.732933026	0.465819831	0.875315998	1086.521733	0.95966767		439	1303.081319	577.5441208	21402.86066	7.548259397	6.847064511	5.757452317	0.840864331	0.907105089	0.237247687	0.934087157	1246.436606	0.956530178
431	373.8348047	243.8577896	19007.97143	5.206112832	4.25665663	3.63887074	0.854865933	0.817626657	0.301038825	0.909429691	337.7827235	0.903561464		440	1463.296236	648.9033408	21145.19708	9.366048153	6.27631471	5.561626545	0.886129329	0.670113436	0.40619283	0.889272286	1369.466872	0.93587808
432	1826.450046	784.8570145	20967.66667	12.34793846	7.317947768	4.728981714	0.646216926	0.592645306	0.617022572	0.860089967	1789.946316	0.980013836		441	181.5769052	145.2569744	18068.88235	4.202802748	3.554163397	2.382644689	0.670381303	0.84566505	0.433081962	0.883624897	149.081684	0.821038798
433	1463.296236	640.6728315	20802.78832	9.166108001	6.67082753	5.472489387	0.820361396	0.727770994	0.402964771	0.908315503	1401.645606	0.957868661		442	2510.033689	910.2936321	23444.13617	8.991067921	8.923478714	7.36662067	0.825532386	0.992482627	0.180673449	0.933470845	2475.724913	0.986331349
434	1399.210269	660.0675084	20218.39695	9.724720244	7.037800041	4.71995032	0.670657065	0.723702057	0.514644103	0.84609425	1353.131726	0.967068178		443	1666.23513	704.8250535	21420.5641	9.861800159	6.667036508	5.919923846	0.887939317	0.676046604	0.39971164	0.899265418	1630.398474	0.978492438
435	971.9704923	529.0757685	19721.35165	12.48999465	4.875763207	3.87815432	0.795394312	0.390373522	0.689499121	0.813126368	989.2784624	1.017807094		444	971.9704923	479.5360771	20450.26374	7.155365017	5.896273323	5.321329778	0.90249035	0.824035295	0.256316098	0.910755339	940.4120471	0.967531478
436	769.0315983	408.8939951	19756.90278	7.453831478	5.645121893	4.119123627	0.729678421	0.757344985	0.447381707	0.898672177	726.0162302	0.944065539		445	897.2035314	477.6720773	19178.30952	9.894344895	4.692035398	4.414298177	0.940806665	0.474213851	0.553856448	0.862094412	858.4175727	0.956770167
437	1751.683085	785.292266	19779.36585	10.60498836	8.0330601	5.009840554	0.623652816	0.757479389	0.527595846	0.834409132	1787.7374	1.02058267		446	1869.174024	905.9731189	19652.95429	14.28678988	7.825878958	4.296025133	0.548951135	0.547770284	0.699300881	0.753025562	2011.977903	1.076399456
438	1004.013476	530.086277	19494.35106	10.18050877	5.531370625	4.07795959	0.737242153	0.543329489	0.599434598	0.834188161	961.9085131	0.958063349		447	534.049721	320.0734533	19392.32	6.436518319	4.989841889	3.578053872	0.717067585	0.77523929	0.444101035	0.869104989	481.3636356	0.901346104
439	2157.560873	871.7708253	21608.07426	11.20335265	8.803567086	5.051666547	0.573820418	0.785797552	0.54909332	0.872745346	2087.03614	0.967312749		448	1260.357342	592.7341652	21022.62712	8.466681037	6.454489447	5.513303662	0.854181219	0.762339979	0.348823507	0.882649011	1262.047255	1.001340821
440	1602.149163	758.6395863	20326.18	12.70387332	5.811460287	5.095507425	0.876803277	0.457455781	0.598901272	0.811126466	1575.786867	0.983545667		449	352.4728159	235.6651531	18590.72727	5.618596295	3.973807489	3.290380363	0.828017052	0.707259835	0.414376796	0.871865093	307.7296666	0.873059291
443	1484.658224	687.3314456	20084.14388	11.34540815	6.525757133	4.724462456	0.723971542	0.575189279	0.583579331	0.851988498	1465.183578	0.986882741		450	2766.377555	1006.530443	22045.66795	12.04381155	7.978439841	6.751190834	0.846179324	0.662451402	0.439447321	0.895693512	2717.38341	0.982289422
444	811.755576	438.8083998	19309.56579	7.744867957	6.317662911	3.691679681	0.584342617	0.815722482	0.52333859	0.861044359	756.6291833	0.932089912		451	865.1605481	428.6395033	20157.14815	6.881278552	5.707673423	4.888734329	0.85651963	0.829449554	0.289560175	0.920527631	804.2911694	0.929643835
445	1570.10618	705.878265	21342.97959	11.17268122	7.466483063	4.470986729	0.59880759	0.668280327	0.599828668	0.857589142	1562.303774	0.995030651		453	811.755576	434.947658	19463.17105	8.138608075	4.855315111	4.648999938	0.957507357	0.596578072	0.428772108	0.87868986	769.5125472	0.947960901
446	1559.425185	721.9644394	20200.91781	12.36063653	6.392433461	4.618367341	0.722474058	0.51716054	0.626364926	0.834659009	1528.565787	0.980211043		456	5532.75511	1867.572534	22265.13514	18.44582071	11.81806268	7.243924339	0.612953623	0.640690532	0.607286417	0.778708095	6614.648747	1.19554338
447	1377.84828	673.1287972	19878.06977	12.87017123	5.892799971	4.045494646	0.686514843	0.457864924	0.685668934	0.819112993	1285.186824	0.932749158		458	2157.560873	919.497027	20109.53465	12.80998499	8.544947331	4.651568066	0.544364744	0.667053657	0.636879507	0.825889428	2132.77971	0.98851427
448	1281.719331	639.7131435	19295.61667	11.75410608	6.493565397	3.924570548	0.604378382	0.552450808	0.666110675	0.820639467	1254.739512	0.978950291		459	1260.357342	564.2543919	21391.48305	8.393904105	6.138789383	5.553151496	0.904600427	0.731338994	0.338430434	0.920775891	1198.60164	0.951001435
449	1206.95237	591.5351177	20655.30088	10.87413342	5.389864925	4.77691606	0.886277509	0.49565926	0.560708346	0.853412593	1172.758956	0.971669624		460	2926.592471	1046.679199	22850.74453	9.969174273	8.753135482	8.260151504	0.943679156	0.878020109	0.171430725	0.899567402	3019.252683	1.031661467
450	256.3438661	187.6385917	18150.625	6.627615091	3.522385688	2.31709998	0.6578212	0.531471071	0.650387063	0.82113462	226.5831284	0.883903063		461	1271.038336	640.2067377	19955.94118	9.793346084	7.229557644	4.247808637	0.587561348	0.738211188	0.566255639	0.810791606	1259.784846	0.991146223
451	234.9818773	180.5872939	18065.22727	6.031983502	3.241353076	2.608221233	0.80467051	0.537361065	0.567601398	0.815834469	213.6089873	0.909044518		462	1580.787174	748.162383	19172.97297	10.68689165	8.900032327	4.011313301	0.450707723	0.832798967	0.624651074	0.81129397	1598.15237	1.010985157
452	534.049721	334.811871	18777.16	7.837342535	4.072744703	3.602405162	0.884515339	0.519658888	0.540353743	0.816365915	481.6562292	0.901893981		463	1473.97723	637.3321913	21834.81159	8.510940622	6.536370972	6.121539344	0.936534871	0.767996308	0.280744677	0.922532473	1426.472842	0.967771288
453	1132.185409	550.5628892	20008.43396	8.230469186	7.091336978	4.412163964	0.622190706	0.861595714	0.463923154	0.879641195	1078.680851	0.95274223		464	256.3438661	184.5302224	18626.5	4.370178627	3.912627601	3.041496743	0.777354007	0.895301528	0.30403377	0.902882618	217.8430295	0.849807849
454	4635.551579	1919.968516	20924.23272	29.03992656	7.960090839	4.995976993	0.627628138	0.274108504	0.82796179	0.660780013	4837.517805	1.043568974		465	1591.468169	679.5744534	21181.7047	8.357722197	6.723543958	6.661447058	0.99076426	0.804470859	0.202959024	0.909939683	1567.990294	0.985247663
455	694.2646374	379.801151	19284.10769	7.814077523	5.098086652	3.867684943	0.758654218	0.652423352	0.505036272	0.885608008	645.3935599	0.929607422		466	2435.266728	926.6096064	22540.98246	10.52488113	8.016952613	7.182116498	0.895866153	0.761714315	0.317605927	0.893768101	2538.443904	1.042367916
456	704.9456318	398.7593212	19924.78788	8.03399725	5.296476102	3.77253481	0.712272601	0.659257893	0.530428665	0.869290314	672.4199049	0.953860659		467	4817.128484	1506.268997	24516.02439	14.56210971	9.913114602	7.945566435	0.801520688	0.680747145	0.45436708	0.88457633	4804.496685	0.997377733
457	982.6514867	498.8145077	20309.20652	8.172095313	6.510812997	4.189929584	0.643534008	0.796712807	0.487288214	0.873693894	933.8217362	0.95030817		468	1132.185409	528.7944212	21030.83962	7.555201031	6.596966694	5.207972301	0.789449537	0.873168916	0.310677204	0.921357283	1087.295501	0.960351099
458	587.4546931	357.3952184	18779.09091	8.167901116	4.471365719	3.427043521	0.766442232	0.547431422	0.58042544	0.839896417	524.2746913	0.892451277		469	2392.54275	1027.817579	20692.86607	15.71849046	7.000674359	5.809165038	0.829800779	0.445378287	0.63042475	0.792766325	2677.645238	1.119162965
459	961.2894979	494.6261198	20232.95556	7.996732134	5.992652534	4.479560142	0.747508739	0.749387679	0.439826161	0.883407926	899.1986099	0.935408752		470	1890.536012	753.0720396	22126.71186	8.371615491	7.376471009	7.106813328	0.963443538	0.88112874	0.151082209	0.921665934	1838.321347	0.972381026
460	1409.891264	655.5622778	20359.35606	9.543269971	7.194727901	4.742429651	0.659153441	0.753905938	0.503060307	0.859495559	1363.958292	0.967420912		471	1100.142425	521.1360213	21018.85437	7.102483289	6.363408427	5.485743398	0.862076269	0.895941344	0.227630228	0.911996283	1038.542127	0.944006978
461	1335.124303	629.0349911	20486.504	12.61300177	5.575649317	4.398467912	0.788870975	0.442055699	0.65127509	0.851839669	1295.698467	0.970470288		473	1506.020213	660.6760375	21299.53901	8.547728934	6.935879375	6.106470555	0.880417641	0.811429495	0.285603158	0.893808798	1516.460664	1.006932477
462	950.6085035	552.5991581	19073.4382	14.71646695	4.289756452	3.880582166	0.904615963	0.291493635	0.736310204	0.753445612	1026.17561	1.079493405		474	395.1967936	252.2376754	19143.40541	5.455362566	4.044453316	3.82555956	0.945878036	0.741372048	0.298752464	0.900455254	353.5631735	0.894650916
463	704.9456318	388.4691758	19625.81818	7.654259088	5.04498472	4.165912815	0.825753307	0.659108173	0.455739247	0.884768098	673.8477766	0.955886165		475	3492.685176	1303.096267	21386.98777	15.91717583	8.672652181	6.551594931	0.755431533	0.544861241	0.588394637	0.812705555	3788.380484	1.084661312
464	843.7985592	452.533235	19149.49367	8.746541209	5.355713274	4.045604838	0.755381147	0.612323563	0.537462325	0.861772392	793.8267588	0.940777571		476	6355.19168	1926.475544	22724.23193	16.30048886	10.44012883	9.739932409	0.932932205	0.640479492	0.402476055	0.834128466	6943.061936	1.092502364
465	1751.683085	739.9084812	21806.03049	10.52753397	6.713894926	5.873431724	0.874817343	0.637746213	0.442088552	0.889681655	1738.928501	0.992718669		477	469.9637545	297.3527104	19096.18182	7.008986473	3.964315563	3.583451888	0.903927004	0.565604682	0.488734655	0.843705812	417.0744892	0.887460969
466	1506.020213	670.3060563	21018.36879	9.754462588	7.074672671	5.085643532	0.718852132	0.725275494	0.478634165	0.878885115	1470.091016	0.976142951		478	2467.309711	1009.500771	20798.80519	14.01522551	8.686650126	5.387863676	0.620246424	0.619800953	0.615570675	0.828339986	2747.626065	1.113612147
467	769.0315983	460.1590452	18724.36111	10.17203827	5.062203814	3.424294396	0.676443407	0.497658746	0.663362022	0.774647201	738.596621	0.960424283		479	854.4795537	441.3347701	19910.2125	7.35305668	5.323045986	4.873740955	0.915592495	0.723922882	0.337181642	0.899786464	799.059618	0.935141882
469	1335.124303	633.4444739	20570.704	9.67427802	7.490653945	4.070466555	0.543406034	0.774285578	0.579248545	0.850815346	1235.580649	0.925442407		481	1238.995353	564.0006516	20109.92241	7.889235097	6.201619439	5.952757315	0.959871429	0.786086276	0.245458243	0.91865273	1219.963387	0.984639195
470	3482.004181	1337.053267	21126.76687	16.47401635	9.915709548	5.457010273	0.550339867	0.601899946	0.668750464	0.789007617	3733.934284	1.072352039		482	929.2465146	467.4616708	20317.75862	8.511970671	5.374378201	4.742410397	0.882410992	0.631390592	0.442854002	0.897701034	908.7534798	0.977946611
471	138.8529275	124.0386235	18165.69231	7.56444066	2.185610491	1.747065816	0.799349117	0.288932201	0.7690423	0.792484072	120.9894388	0.871349571		484	202.938894	156.2254088	18162.47368	5.02650794	3.456487087	2.340484455	0.677128077	0.687651771	0.534371678	0.871120405	170.3317789	0.839325452
472	1324.443308	606.2601293	20408.62903	8.819704147	6.801186932	5.16239518	0.759043272	0.771135496	0.41467479	0.894435839	1297.115308	0.979366425		486	416.5587824	263.4552978	18729.82051	6.542356789	4.203986976	3.289440107	0.782457255	0.642579901	0.497208695	0.893512562	378.9711759	0.909766381
473	630.1786708	366.8367542	19484.84746	7.108574049	5.129260227	3.982667641	0.776460438	0.721559653	0.439737476	0.872151333	608.2749051	0.965241975		487	1773.045074	722.0440868	20971.42771	8.63948993	7.703092933	6.149012812	0.798252451	0.891614319	0.288266684	0.919072681	1714.143781	0.966779585
475	939.927509	483.4319389	19835.13636	8.883740701	5.514359814	4.325105466	0.784335011	0.620724985	0.513143662	0.867118766	887.5161934	0.944238981		488	2520.714683	959.854601	21604.00847	11.00480755	8.226641797	6.525076229	0.793164014	0.74754981	0.407070392	0.88031337	2474.45317	0.981647461
476	1837.13104	773.7658939	21631.18605	12.37203211	6.24610993	5.734179293	0.918040085	0.504857236	0.53652082	0.87582659	1856.139185	1.010346646		489	769.0315983	404.5866135	19726.58333	6.088336742	5.745120878	4.809703528	0.837180562	0.943627319	0.21001355	0.908700306	704.7007799	0.916348277
477	1356.486291	646.7061754	19836.77165	10.32461618	7.64692471	4.052371583	0.529934809	0.740649781	0.6075039	0.844324286	1340.166015	0.987968713		490	779.7125927	399.1088482	20294.75342	6.915277173	5.273161516	4.711260805	0.8934414	0.762537984	0.318716996	0.921426043	719.6252968	0.92293661
478	811.755576	441.7150031	19181.75	9.576960267	4.569920196	4.38416865	0.959353438	0.477178569	0.542217099	0.862599061	803.7336719	0.990117833		491	1335.124303	580.3517261	20987.856	7.635206989	6.583843226	6.155105448	0.934880318	0.862300555	0.193852183	0.933242031	1296.057898	0.9707395
479	598.1356876	347.5256857	18752.375	8.248822177	4.855989788	3.379053833	0.695852747	0.588688868	0.590359234	0.85511192	566.9613139	0.947880766		492	1559.425185	658.8366916	21983.30822	7.714979207	7.213006872	6.601235744	0.915185007	0.934935361	0.144361175	0.920110848	1538.738987	0.986734729
481	1933.25999	822.7257167	21037.22652	11.21211392	7.362831486	5.59796527	0.76030061	0.656685397	0.500721692	0.855601613	1935.758486	1.001292374		493	1741.002091	721.9319475	22158.46626	9.331896517	6.924270153	6.303810973	0.910393563	0.742000315	0.32448769	0.90582632	1706.222674	0.980023334
482	630.1786708	369.5844607	19489.91525	7.438420339	4.595364336	3.866359364	0.841360789	0.617787665	0.480217682	0.853013464	553.5941507	0.878471736		494	1377.84828	604.4064366	21754.99225	8.721722075	6.259586607	5.636699285	0.900490662	0.717700765	0.353717163	0.914532218	1289.025092	0.935534856
484	769.0315983	425.2273742	19956.06944	8.857250011	4.621436836	4.355665285	0.942491576	0.521768814	0.508237288	0.8435978	746.8253192	0.971124361		495	1676.916124	691.9458981	22121.83439	8.136766822	7.297337288	6.670515551	0.914102677	0.896835002	0.180200724	0.923054547	1659.068436	0.989356839
485	1580.787174	731.4591613	19881.20946	11.61637076	8.095108342	4.030149946	0.497850032	0.696870693	0.653062903	0.83619377	1587.460562	1.00422156		496	715.6266262	399.2047448	19079.10448	8.036889886	5.630299607	3.492296217	0.620268274	0.700557017	0.565466708	0.863632919	661.9408855	0.924980795
486	939.927509	504.816161	19537.31818	10.17908594	4.841677082	4.237385575	0.87518963	0.475649495	0.583716495	0.842144582	874.7645899	0.930672399		497	694.2646374	378.4055575	19554.2	6.932546108	5.26286287	4.211493529	0.800228627	0.759152956	0.392504072	0.905166234	643.6348747	0.92707426
487	288.3868494	208.5971429	18991.51852	6.770319688	3.242495091	2.756441683	0.850098953	0.478927915	0.592863881	0.862340483	253.4696244	0.878922271		498	1238.995353	566.9234232	20856.31034	7.588869458	6.793885275	5.578504065	0.821106604	0.895243397	0.264909734	0.913036717	1204.763092	0.972370953
489	3279.065287	1239.769657	21532.30619	14.30204302	10.9122324	5.097351986	0.467122748	0.762984168	0.643592739	0.819845857	3332.306343	1.016236656		499	822.4365704	419.0233713	20495.80519	6.969017024	5.642843746	4.697556016	0.832480258	0.8097044	0.325937073	0.917637366	773.8024969	0.940865867
490	363.1538103	231.6064675	18729.14706	5.12269002	4.225689851	3.413371107	0.807766596	0.824896653	0.333676039	0.889837724	309.5051021	0.852270012		500	459.2827601	280.9328169	18747.25581	6.043113233	4.160532504	4.03197313	0.96910026	0.68847502	0.332798679	0.883396583	424.6350999	0.924561374
491	715.6266262	396.518564	18469.34328	8.369998902	4.953382413	4.180406685	0.843949919	0.591802039	0.500548718	0.869366054	725.9962905	1.014490328		501	1164.228392	550.4324889	20919.86239	8.196657922	6.719187265	4.674569797	0.695704646	0.819747186	0.429698074	0.894248354	1078.40977	0.926287125
492	234.9818773	181.4692969	18447.68182	6.892368032	3.066019592	2.296333746	0.748962516	0.444842698	0.666829494	0.79159247	203.2670585	0.865032916		502	256.3438661	193.1673228	18052.16667	6.645953237	3.317656915	2.311715774	0.696791692	0.499199557	0.652161896	0.822062854	213.5068434	0.832892343
494	640.8596653	350.3102284	19752.68333	6.510140337	4.842455936	4.35832324	0.900023314	0.743832803	0.330533135	0.903701259	575.5248422	0.898051279		504	1837.13104	739.5774726	22191.7907	8.291015412	7.58879976	6.837803804	0.901038902	0.915304023	0.175275468	0.923573408	1802.129769	0.980947864
495	1463.296236	754.2768836	19691.77372	16.96228668	4.84746469	4.411521044	0.9100677	0.285778963	0.739921797	0.756428515	1519.413629	1.038349988		505	1730.321096	717.7098162	22289.7963	9.232670926	6.804166858	6.522395087	0.958588351	0.736966249	0.293552739	0.913631551	1716.319052	0.991907835
496	1046.737453	528.9786617	20584.95918	8.628434904	6.277442273	4.415030744	0.703316821	0.727529655	0.488316155	0.866192994	1001.698668	0.956972223		506	1068.099442	512.5100065	20493.21	8.041433682	5.920036903	5.127244458	0.866083192	0.736191721	0.362396724	0.907508297	1022.422815	0.957235605
498	1238.995353	596.1320939	19879.43966	10.17794492	6.188599152	4.43882616	0.717258632	0.608040149	0.563877954	0.855415008	1171.141029	0.9452344		507	1014.69447	493.8945894	20857.16842	7.203477603	6.257334534	5.225060198	0.835029703	0.86865468	0.27464754	0.911146123	986.5327157	0.972246075
499	1666.23513	743.6114421	20618.82051	11.6254659	6.262149704	5.316678994	0.849018188	0.538657956	0.542669598	0.850885788	1621.298054	0.973030772		508	651.5406597	369.2133354	19379.34426	7.277716051	4.666720539	4.03455825	0.864538216	0.641234215	0.445628516	0.873316836	573.9730495	0.880947399
500	1078.780437	580.3652156	18928.61386	10.68343981	5.89296045	3.986283973	0.676448452	0.551597665	0.626872614	0.793767871	1051.23903	0.974469868		510	1185.590381	541.1262517	21240.31532	7.775871259	6.012884299	5.792461603	0.963341604	0.773274672	0.255072337	0.924925344	1134.445617	0.956861354
501	1089.461431	562.9919316	19202.78431	11.22896201	5.820527881	4.026679865	0.691806645	0.518349592	0.641402308	0.822216653	1102.396178	1.011872607		512	1901.217007	765.102593	22145.55618	9.980382835	7.35918785	5.879258421	0.798900441	0.737365287	0.410918547	0.907528568	1808.790418	0.951385566
502	790.3935871	407.4052048	20382.06757	6.619045299	6.072233651	4.374994627	0.720491812	0.917388139	0.339029357	0.912604989	736.5631049	0.93189408		514	213.6198884	164.3671185	18486.8	5.211692455	3.794716696	2.545979845	0.670927515	0.728116006	0.511486937	0.852307171	210.9122033	0.987324752
503	1228.314358	612.693848	19617.89565	11.58809053	5.998982056	4.309501472	0.718372122	0.517685122	0.62810944	0.829655068	1254.888343	1.021634514		515	875.8415425	433.22518	20790.60976	6.545807775	5.980060697	4.885844837	0.817022616	0.913571083	0.253591764	0.928587527	801.1191619	0.914685046
504	747.6696095	431.4222301	19058.02857	10.34539288	4.658370322	3.591232197	0.770920289	0.450284525	0.652866524	0.814119448	724.9584127	0.96962402		516	1078.780437	507.4681477	20639.26733	7.470465807	6.146006413	5.381734942	0.875647466	0.822707254	0.279598477	0.920241789	1035.026823	0.959441596
505	1484.658224	672.4378481	20939.28058	10.64174071	6.56141711	4.937334508	0.752479903	0.616573669	0.536040706	0.87111615	1444.080757	0.972668816		518	726.3076206	376.9205544	19389.54412	6.320542499	5.36634441	4.756062213	0.886275991	0.849032249	0.247523102	0.931332833	675.7235175	0.930354437
506	234.9818773	168.1959396	18222.95455	4.67055194	3.537310469	2.782165723	0.786520083	0.75736455	0.404317571	0.90079816	192.5364635	0.819367288		519	1153.547397	549.8003972	20526.66667	8.112438527	7.08712556	4.695169804	0.662492821	0.873612236	0.421238166	0.890160849	1130.736623	0.980225542
507	704.9456318	385.8897924	19755.78788	7.515992	5.223254227	4.010136471	0.767746753	0.694952074	0.466452802	0.894650168	659.439922	0.935447916		520	1783.726068	802.3240278	20457.37725	13.84666795	6.497131687	4.848894611	0.746313118	0.469219866	0.649815058	0.822796397	1827.251392	1.02440135
508	1516.701208	690.682417	20232.66197	10.8211153	6.728768524	4.82250966	0.716700187	0.621818393	0.554342641	0.863436703	1470.853196	0.96977123		521	1377.84828	676.0813433	20078.29457	12.69834112	5.328083478	4.700416598	0.8821965	0.419588939	0.629840106	0.816704692	1332.11884	0.966810976
509	448.6017657	294.6300025	18830.02381	8.031044309	4.235388047	2.93188161	0.692234472	0.527376999	0.634931461	0.806518145	417.7344259	0.931192113		523	1506.020213	633.7703178	21264.07092	7.477487623	7.261036456	6.384013764	0.87921522	0.971052955	0.146235462	0.937403576	1451.90013	0.964064172
510	170.8959107	141.1183903	18306.375	7.450051337	2.68408966	1.828243127	0.681140855	0.360278009	0.754599929	0.786444874	153.1365445	0.896080801		524	1025.375464	488.992688	21074.0625	6.74263443	6.30782869	5.342438108	0.846953583	0.935513968	0.207663093	0.91417017	951.7822755	0.928228057
511	662.2216541	371.0734471	19319.14516	6.564345061	5.59589034	3.993349123	0.713621762	0.852467426	0.391660693	0.886562059	614.4499132	0.927861403		525	801.0745816	415.3500137	20556.70667	6.693597037	5.722509659	4.743877155	0.828985434	0.85492294	0.291281335	0.89333751	761.1463018	0.950156601
512	405.877788	260.7088543	19273.39474	6.226214648	4.37103948	3.302566745	0.755556375	0.702038032	0.469570689	0.871210159	376.4861731	0.927585062		526	1602.149163	702.0924431	21341.96667	8.964213921	7.917561305	5.28746469	0.667814809	0.883241004	0.410158578	0.882626036	1571.953649	0.981153119
513	929.2465146	503.6118903	19127.71264	10.56766932	5.113683197	3.942348155	0.770941023	0.483898866	0.626942513	0.813936575	892.3939518	0.960341457		527	1260.357342	586.1459543	20721.77119	7.464619267	6.634876504	5.831842921	0.878967818	0.888843257	0.218735382	0.889768231	1209.859481	0.959933696
514	769.0315983	394.2583078	20265.81944	6.113588193	5.708243413	5.065820835	0.887457046	0.933697729	0.171383372	0.937506877	740.5205259	0.962926007		528	971.9704923	501.4811552	19397.9011	8.272765275	6.08483526	4.433621546	0.728634607	0.735526158	0.464070187	0.864294254	934.8603813	0.961819714
515	865.1605481	476.8716949	19456.4321	9.599638671	5.843131927	3.522317711	0.602813312	0.608682486	0.633078095	0.833143103	827.5947259	0.956579363		529	1794.407063	758.8961755	20990.56548	8.395173639	7.354177959	6.764501959	0.919817551	0.876000697	0.194239184	0.887400391	1749.396504	0.974916194
516	459.2827601	285.1586878	19237.51163	7.544372331	4.254426815	3.139982021	0.738050543	0.563920579	0.58379811	0.84981725	422.1627805	0.919178374		530	598.1356876	339.6921847	20169.03571	6.050645104	5.370707788	4.085924569	0.760779534	0.887625649	0.324712572	0.898583896	556.1758898	0.929849031
517	1292.400325	648.1319854	19811.52893	11.48998839	6.560216763	3.941222029	0.600776189	0.570950687	0.656986422	0.810562041	1244.392228	0.96285354		531	769.0315983	423.6817959	19947.52778	8.551972783	4.977297145	3.980983973	0.799828473	0.582005728	0.534495248	0.86891667	709.8047764	0.922985191
518	469.9637545	297.1012349	19063.27273	6.745625796	4.339686897	3.556264097	0.81947481	0.643333477	0.472804421	0.865352749	436.0770761	0.927895124		532	1762.364079	719.6254933	21702.89697	8.752206256	7.307424336	6.378324467	0.872855356	0.834923689	0.271232386	0.920168128	1708.744338	0.969575105
519	459.2827601	296.1472088	18570.18605	8.11939227	3.982454466	3.181204385	0.798804961	0.490486767	0.608196737	0.831438891	430.8782027	0.938154532		533	1303.081319	610.9549356	20645.51639	7.40609911	7.218606043	5.822695377	0.806623238	0.974683965	0.213797265	0.871334457	1303.933789	1.000654196
520	2520.714683	986.359286	21218.64407	12.27306024	8.624643842	5.681056867	0.65870046	0.702729692	0.537111629	0.863474552	2518.90496	0.999282059		534	3182.936337	1259.134438	21110.29866	15.18005329	8.776488704	6.450120265	0.734931757	0.578159282	0.575092383	0.788131745	3599.569107	1.130895728
521	1473.97723	661.724132	20289.8913	9.070267167	7.080206254	5.287258654	0.746766191	0.780595116	0.417077958	0.881341837	1422.28017	0.964926826		535	8000.064821	2667.23221	22499.17623	28.72253421	10.68327798	7.444245417	0.696812854	0.371947611	0.740822124	0.697749697	9568.339484	1.196032744
522	170.8959107	143.6972484	18529.75	5.897718812	2.889366226	2.103933099	0.728164218	0.48991251	0.64326324	0.815610521	150.1783021	0.878770601		536	971.9704923	485.4106532	19415.30769	8.023013343	6.300539183	4.407481637	0.69954039	0.785308327	0.450645107	0.882681923	933.2421641	0.960154831
523	897.2035314	480.8853476	19648.53571	7.618736768	6.654740441	4.027149833	0.605155057	0.87347032	0.471415019	0.84483154	855.2645813	0.953255924		537	459.2827601	308.388712	18896.25581	11.2339812	3.181432009	3.075269105	0.966630466	0.283197199	0.72625296	0.780106044	460.3923235	1.002415861
524	2691.610594	1049.799032	21640.2381	14.38760116	8.322204532	5.367747886	0.644991104	0.578428915	0.626918496	0.844955182	2692.201079	1.00021938		538	181.5769052	145.2257794	18043.88235	4.362511988	3.447963051	2.345119247	0.680146281	0.790361851	0.462438326	0.876494982	147.7586032	0.813752184
525	1484.658224	670.6242442	20778.6259	10.08832924	7.210959405	4.696993141	0.651368684	0.714782323	0.534413179	0.870763012	1431.267577	0.964038425		539	566.0927043	324.4769811	20368.98113	6.198616381	5.1020968	3.878294626	0.760137406	0.823102526	0.374328981	0.913013937	513.774874	0.907580808
526	801.0745816	446.5201248	19232.41333	7.688596314	7.113486745	3.330344428	0.468173281	0.925199666	0.566846237	0.840488099	762.9697966	0.952432912		540	128.1719331	113.9129506	17755.16667	4.287719089	2.795143732	2.092534312	0.748632096	0.651895256	0.511970288	0.846162629	105.0489382	0.819593929
527	598.1356876	382.3714642	19061.67857	9.994177577	4.379433957	3.482470215	0.795187289	0.438198533	0.651550096	0.773552444	638.4708341	1.067434777		541	1890.536012	769.0621301	21916.41243	10.479821	6.68698882	6.361269836	0.951290634	0.638082351	0.392998236	0.90174545	1867.312005	0.987715649
528	4336.483735	1559.530988	21480.60099	22.48487333	8.889676398	5.340400402	0.600741823	0.39536253	0.762489193	0.783967513	4471.351653	1.031100755		542	1495.339219	653.6575858	20702.54286	9.645495605	7.612626079	5.113004206	0.671647885	0.789241568	0.46990757	0.897334307	1572.620039	1.051681129
530	1089.461431	554.2304318	20113.84314	10.30236996	5.614570848	4.22181445	0.75193894	0.54497857	0.590209392	0.840714022	1022.919503	0.938922181		544	1324.443308	594.6063757	21262.79032	7.591889243	6.790850834	5.881629134	0.866110783	0.894487606	0.225274639	0.907971433	1270.165465	0.959018372
532	1538.063197	673.4873093	21155.75	9.990307532	6.881977577	5.121057674	0.744125888	0.688865438	0.487397394	0.889567369	1474.824647	0.958884297		545	747.6696095	407.2531749	20186.08571	6.888349647	5.685801643	4.431602281	0.779415562	0.825422915	0.356652535	0.898315589	727.0366004	0.972403574
533	2777.058549	1203.748407	19470.48846	13.30757931	12.09756335	4.144731854	0.342608816	0.909073173	0.688543517	0.748659305	2795.001311	1.006461067		546	726.3076206	434.4728129	18939	10.92691393	4.668697371	3.314184579	0.709873508	0.427265868	0.696695279	0.798883544	708.2042803	0.975074831
534	1559.425185	690.2997573	21065.11644	8.799608753	8.149773265	5.01465142	0.615311771	0.926151775	0.430127911	0.874467013	1506.392859	0.965992388		547	1046.737453	585.9706789	19158.81633	10.84789842	6.982005695	3.198051416	0.458041937	0.643627496	0.705191615	0.769203957	1014.611685	0.969308666
536	1591.468169	702.3054269	20572.83221	9.530956534	7.362301114	5.236542232	0.711264339	0.772461934	0.450575374	0.872502673	1539.158286	0.967131053		548	1463.296236	650.3774916	21439.45255	7.904253908	7.17464826	6.073167232	0.846475954	0.907694558	0.231658383	0.89255127	1442.664505	0.98590051
537	1100.142425	556.882087	20269.04854	10.72904803	5.414882048	4.467730047	0.82508354	0.504693616	0.583585605	0.848711683	1087.240755	0.988272728		549	2296.4138	954.9326314	20261.50698	12.20486953	8.681501536	5.142552974	0.592357549	0.711314571	0.578647444	0.829208174	2282.418985	0.993905795
538	2648.886616	1118.631744	20192.80645	12.65168325	12.02577999	4.707329411	0.391436515	0.950528064	0.627928607	0.781825304	3000.024243	1.132560459		550	4176.268819	1551.337822	21334.79795	21.42635887	8.399584139	5.986898744	0.712761328	0.39202107	0.720582541	0.772788412	4513.325769	1.080707676
539	886.5225369	522.479773	18571.37349	10.66556774	6.99359017	3.046023189	0.435544994	0.655716633	0.714405903	0.768006366	951.7129342	1.073534958		551	1324.443308	605.0163781	22141.58065	8.461635443	6.866668044	5.222053602	0.760493091	0.811506013	0.382855284	0.886421881	1270.955363	0.959614772
540	1933.25999	840.6764441	20193.8895	10.47637205	9.218420119	4.751199411	0.515402786	0.879924852	0.54648428	0.834296312	1922.026086	0.994189139		552	811.755576	446.8426934	18982.64474	8.772578756	5.515911888	3.795424382	0.688086478	0.62876744	0.567353627	0.842644808	769.2961313	0.947694299
541	1911.898001	798.7335319	21612.81564	11.15666316	6.683361027	6.034946163	0.902980722	0.59904659	0.459072478	0.873352383	1884.912751	0.985885623		553	1036.056459	504.9815516	19944.57732	8.571876468	5.642084529	5.059527597	0.896747926	0.658208801	0.409752624	0.900877713	1024.976883	0.989306011
542	2018.707946	896.7641967	20013.6455	14.81891259	7.007755487	4.865746796	0.69433741	0.472892693	0.671652912	0.805190541	2116.573679	1.048479392		554	234.9818773	181.3929795	18455.27273	5.8360324	3.465278099	2.396555592	0.691591129	0.593772937	0.589351904	0.799314552	203.0167658	0.863967759
543	1025.375464	548.9709499	19426.25	9.293195057	6.591445612	3.96160732	0.60102253	0.70927658	0.573708795	0.81782828	1016.496202	0.991340477		555	395.1967936	265.5909603	19008.35135	7.610223885	4.195823053	2.787176304	0.664274034	0.551340291	0.633758961	0.836227123	372.7929139	0.943309561
544	2766.377555	1125.489152	20599.11969	14.45665869	10.23952554	4.594179714	0.448671152	0.708291297	0.682210128	0.803549774	2848.684485	1.029752602		556	4144.225835	1457.24424	22946.82216	16.4953929	8.728825124	6.945850094	0.795737112	0.529167458	0.578921815	0.81918033	4189.213289	1.010855454
545	416.5587824	269.3251122	19326.71795	7.633225143	3.6243626	3.319200564	0.915802565	0.474814057	0.565164069	0.854746254	384.6465287	0.923390755		557	3823.796003	1414.216238	21713.03073	18.73157333	7.62182381	7.080408753	0.928965157	0.40689715	0.622006725	0.798289614	4234.285151	1.107351215
546	747.6696095	424.5315553	19541.47143	9.440304863	4.437323962	3.941476269	0.888255242	0.470040325	0.582484218	0.8383644	691.5995181	0.92500686		558	1901.217007	808.9642177	21270.5	11.31876702	6.784917228	5.734130819	0.845129075	0.599439605	0.493396161	0.860215172	1844.590131	0.970215459
547	502.0067378	333.8645167	18680.10638	8.181709204	4.418306127	3.28061132	0.742504305	0.540022386	0.599031054	0.77263907	496.7561256	0.989540754		559	1591.468169	745.3490776	21106.81879	12.74533285	6.573834061	4.694562701	0.714128568	0.515783631	0.631664174	0.822584123	1647.607166	1.035274974
548	576.7736987	333.9985332	19439.2037	6.723035843	4.527339028	4.262939072	0.941599259	0.673406945	0.36592052	0.889073838	543.5082981	0.942325039		561	929.2465146	466.0221971	20525.02299	7.587675944	6.55684801	4.256120401	0.649110731	0.864144444	0.439074569	0.906205078	886.9648431	0.954498972
549	1879.855018	814.1926029	21057.19318	12.18395503	7.49494597	4.850523064	0.647172519	0.615148854	0.601892567	0.842752688	1855.384726	0.986982883		562	2114.836895	932.8314665	19759.75758	13.60705724	8.18594274	4.845896055	0.591977761	0.601595378	0.643868915	0.795143094	2260.974257	1.069101008
550	1409.891264	663.0672997	19579.16667	10.97469096	7.142305928	4.111904146	0.575711008	0.650797909	0.62532848	0.8397316	1350.088815	0.957583645		563	2296.4138	924.3908273	20969.30233	11.55563992	9.4904726	4.962309964	0.522872798	0.821284902	0.570572465	0.853456343	2279.577374	0.992668383
551	672.9026485	376.454088	19347.84127	7.512752185	5.373222476	3.671559539	0.683306815	0.715213592	0.511289678	0.880600791	620.8305372	0.922615684		564	1153.547397	589.8456648	19317.94444	9.634100252	7.424521168	4.088612599	0.550690409	0.770650188	0.575610333	0.816706791	1225.022831	1.061961419
552	2178.922862	894.4170057	21148.53922	11.27981952	8.674724905	5.369380628	0.618968404	0.7690482	0.523983463	0.854932386	2200.74976	1.010017288		565	1623.511152	688.028913	21867.83553	7.925990841	7.144719275	6.750536859	0.944828845	0.901429161	0.148303727	0.908972801	1601.274022	0.986303063
553	619.4976764	357.7013954	19540.86207	7.577451645	5.352883715	3.463326695	0.647002042	0.706422682	0.542943082	0.855872435	588.4276235	0.949846377		566	1879.855018	839.4363781	20202.58523	13.00404988	7.566529436	4.526917546	0.598281892	0.58185946	0.651884022	0.815204387	1865.806261	0.992526681
554	502.0067378	298.3630937	19404.7234	6.514513504	4.310034965	3.960756023	0.91896146	0.66160504	0.392010467	0.899743585	465.8321758	0.927940087		567	1196.271375	585.7378961	19088.79464	11.29925923	6.03463911	4.235487079	0.701862531	0.53407387	0.625153562	0.841321612	1209.743357	1.011261644
555	1271.038336	587.3404562	20583.42857	8.637871367	6.933549897	4.948648847	0.713725137	0.80269196	0.427098571	0.89616239	1241.473989	0.976740003		568	3706.305064	1306.449244	22071.0634	13.68983407	11.10260581	6.501880667	0.585617537	0.811010985	0.525057745	0.847309411	4139.526895	1.116887796
556	982.6514867	504.2194032	20136.51087	9.389159795	5.102614253	4.818612507	0.944341913	0.543458026	0.486789807	0.85849233	967.0080313	0.984080362		569	950.6085035	467.5950102	20330.38202	7.710964851	5.769613149	4.846045275	0.839925512	0.748234917	0.371538404	0.909634687	903.0909599	0.950013551
557	512.6877322	330.9685972	19003.3125	9.337539663	3.68724057	3.476782154	0.942922516	0.394883524	0.627655434	0.805288217	501.4181179	0.978018561		570	267.0248605	193.1564374	18833.08	5.832326287	3.201883471	2.995737779	0.935617366	0.548989085	0.486356278	0.872052321	234.3363927	0.87758268
558	576.7736987	352.4165629	19381.5	9.328835462	4.138269335	3.370761586	0.814534123	0.443599778	0.638672844	0.8342816	545.0832434	0.945055651		571	704.9456318	384.7290202	19246.56061	8.326449704	4.982786384	3.790240135	0.760666792	0.598428689	0.544795168	0.881110051	658.6997027	0.934397878
559	1292.400325	608.2078284	20539.03306	8.797078517	7.466916306	4.4528694	0.596346499	0.848795005	0.49382407	0.869532107	1225.203754	0.94800638		572	1367.167286	670.323457	20381.26563	11.57471236	6.989751547	3.896999962	0.557530541	0.603881231	0.663317771	0.817250731	1320.659796	0.96598259
560	971.9704923	545.6276214	19393.95604	12.58247588	4.954590797	3.871326216	0.781361443	0.393769147	0.692323971	0.780358661	1010.932773	1.040085868		573	2584.80065	983.7631855	21506.09091	11.31491037	9.497269574	5.596491437	0.589273727	0.839358799	0.505387913	0.876585792	2519.151789	0.974601964
561	993.3324811	529.3101244	19714.03226	10.72809143	5.721508589	3.82837239	0.669119399	0.533320267	0.643145063	0.824414095	984.3188573	0.990925874		575	897.2035314	449.0911073	20497.80952	6.294975948	6.176735571	5.220798091	0.84523581	0.981216707	0.170640502	0.916332488	850.3125547	0.947736522
562	1773.045074	813.8073254	20852.01807	14.33131633	6.75387636	4.413629677	0.653495777	0.471266994	0.69202901	0.812018863	1789.466978	1.009261978		576	1826.450046	747.0227741	21991.8655	8.522912758	7.721245014	6.549341766	0.848223538	0.905939698	0.231560623	0.910076773	1805.350955	0.988448033
563	843.7985592	459.9888918	19101.63291	10.18517463	4.99356193	3.789542716	0.758885695	0.490277497	0.627935421	0.839679561	807.336033	0.956787641		577	1014.69447	539.5217086	19285.13684	9.465951694	7.22850506	3.494292624	0.483404604	0.763632152	0.630856702	0.819564121	1001.52237	0.987018654
564	384.5157992	278.1281414	18577.02778	8.840937635	4.151485447	2.40628148	0.579619394	0.469575244	0.727825081	0.771556132	369.9447638	0.962105496		578	694.2646374	383.1543815	19647.63077	7.029818008	5.416283818	4.041688286	0.746210579	0.770472836	0.425065019	0.886563306	644.6098249	0.928478552
565	704.9456318	429.009069	18982.54545	9.064699449	6.359536519	2.910470089	0.457654434	0.701571691	0.678922605	0.78738264	702.7981738	0.996953725		579	512.6877322	318.9447463	18953.8125	6.594588046	5.05392157	3.265436446	0.646119335	0.766374114	0.504830867	0.852087172	455.8752494	0.889186967
566	128.1719331	116.4786351	18469.08333	6.198793472	2.598897189	2.005274093	0.771586541	0.419258554	0.676505742	0.819507287	135.3189498	1.055761169		580	544.7307155	344.9549276	19297.62745	8.910234552	3.860550392	3.565009275	0.923445859	0.433271467	0.599897258	0.805714723	513.6740608	0.942987142
567	1100.142425	547.858913	19566.20388	9.443820428	6.322714005	4.18529938	0.661946654	0.669508072	0.556821372	0.868093808	1046.806466	0.951519042		583	1441.934247	736.0010793	19124.02963	11.43188656	8.938972861	3.442029907	0.385058771	0.781933307	0.698909722	0.771690511	1473.359656	1.021793927
568	1441.934247	671.1280969	20607.34074	10.83045463	7.360769372	4.262424025	0.579073166	0.679636232	0.606440895	0.850838581	1423.361316	0.987119433		584	2275.051812	910.4727152	21462.06103	10.49296537	8.956842013	5.886463476	0.657203004	0.853604458	0.439008586	0.867638155	2317.374461	1.018602939
569	608.816682	387.6991969	19433.66667	9.130951159	5.767483047	2.832301487	0.491081025	0.631640992	0.689813094	0.759993427	624.7847723	1.026228076		585	1238.995353	562.0763908	21459.93966	8.038339118	6.426567236	5.560389118	0.865219162	0.79948944	0.308266417	0.925019455	1203.203741	0.971112392
570	2467.309711	981.8574123	21117.1039	12.58787374	9.033332519	5.158790087	0.571083825	0.717621793	0.590177802	0.851103614	2457.179261	0.995894131		586	961.2894979	522.1197926	19653.21111	10.15390912	5.37135198	4.080268279	0.759635245	0.528993506	0.598157889	0.812668843	932.1680482	0.969705848
571	1506.020213	678.5123439	20857.8156	9.601307687	7.733760333	4.692458671	0.606749947	0.805490313	0.511268795	0.873689999	1459.520376	0.969124028		587	822.4365704	431.1494653	20462.37662	7.29480924	5.433220754	4.697263061	0.864544857	0.74480642	0.35608144	0.901890471	779.838698	0.948205279
572	1249.676347	620.7660336	20088.97436	10.75595108	5.694091162	4.822593146	0.846946951	0.529389834	0.551634894	0.827915658	1237.207284	0.990022166		588	1869.174024	768.2160377	21284.95429	8.909896675	7.433185685	6.550773462	0.881287478	0.834261716	0.264775597	0.895862212	1817.309261	0.972252577
574	1335.124303	640.3163463	19863.768	11.66466864	5.981068801	4.477310774	0.748580383	0.512750853	0.61616477	0.843359956	1308.449766	0.980020934		589	918.5655202	511.9168601	19094.03488	11.64321277	5.116564221	3.581525911	0.699986506	0.439446081	0.692393673	0.80365543	893.7333629	0.972966373
575	2595.481644	1049.199458	21786.04527	12.24111416	9.9609531	5.176556164	0.519684825	0.813729287	0.577117238	0.825916074	2643.938707	1.018669777		591	192.2578996	158.4378727	18808.83333	5.089072936	3.469379361	2.194314514	0.63248042	0.681731114	0.568818419	0.840145226	162.2848397	0.844099723
576	865.1605481	472.6094237	19139.54321	9.277117742	5.406240424	3.9476742	0.730206926	0.582750006	0.574471909	0.833165563	829.3509314	0.958609282		592	1388.529275	620.5486066	21404.48462	8.376496374	6.596227403	5.845024672	0.886116308	0.787468544	0.302211281	0.906766116	1352.798092	0.974266886
577	544.7307155	322.452224	19791.86275	6.583180194	5.089901384	3.604660837	0.708198561	0.773167563	0.452443845	0.895005712	505.9389652	0.92878729		593	2018.707946	844.776727	21116.13228	11.071847	7.86216973	5.381281837	0.684452514	0.710104622	0.513967106	0.85714937	1962.170934	0.971993467
578	2072.112918	876.9869336	21678.60825	12.54051677	7.993845328	5.125844695	0.641223902	0.637441461	0.591257299	0.844816638	2152.411121	1.038751847		594	1164.228392	545.9850733	20755.12844	7.735741055	6.314906107	5.563372958	0.880990606	0.816328528	0.280822236	0.91725464	1138.401884	0.977816631
579	811.755576	432.871027	19543.27632	7.712633753	6.298698787	3.918871059	0.62217153	0.816672876	0.491889388	0.876698411	797.4493944	0.982376245		595	1815.769052	765.2320894	20916.34706	10.23252523	8.270812775	5.112726674	0.618164963	0.808286575	0.500345559	0.88159876	1812.475728	0.998186265
580	961.2894979	511.4586862	19809.2	11.29578582	5.261890561	3.952607439	0.751176292	0.465827756	0.650081234	0.830161594	984.0803348	1.023708609		596	1292.400325	587.5275882	20634.83471	8.927277301	6.039839225	5.447508689	0.90192942	0.676560055	0.389790582	0.897475921	1230.356433	0.951993287
581	3738.348047	1473.490207	20973.50571	16.98747743	11.38366737	4.651920963	0.408648708	0.670121118	0.726155871	0.753730215	3768.183352	1.007980879		598	598.1356876	340.1256929	19394.19643	6.504286144	4.883454683	4.12647023	0.844989971	0.750805634	0.365576769	0.895072903	549.0275359	0.917897974
582	854.4795537	454.2313	20177.2375	8.465703101	5.304385012	4.413223872	0.831995389	0.626573475	0.478693758	0.866427349	830.1233702	0.971495885		599	1965.302973	835.9522653	21171.06522	12.02447991	7.334792417	5.224019652	0.712224608	0.60998833	0.565551301	0.854095121	1929.956585	0.982014789
583	1997.345957	889.6559384	19876.04813	12.00731802	8.273505034	4.755042538	0.574731328	0.689038553	0.603987957	0.806936235	1978.69367	0.990661464		601	469.9637545	292.4809892	19141.15909	7.333248659	4.118636442	3.454207569	0.838677464	0.561638727	0.528966256	0.874732106	437.0055072	0.929870661
584	1388.529275	706.1250278	19707.20769	13.48874898	5.801582667	4.359646958	0.751458215	0.430105318	0.676793825	0.783407372	1429.085091	1.02920775		602	939.927509	506.4177244	19079.75	9.077015661	6.513673699	3.639575732	0.558759296	0.7176008	0.599033882	0.828036444	901.3811122	0.958990032
586	1185.590381	625.1937527	19555.11712	14.40132298	5.241712297	3.909105623	0.745768825	0.363974359	0.72855927	0.791329081	1236.065784	1.042574066		603	2339.137778	1054.460274	20840.42466	18.30354064	6.800419167	5.298663323	0.779167165	0.371535721	0.710511566	0.751081795	2762.649094	1.181054455
588	1431.253252	688.7381288	19825.97761	11.74525357	6.29018748	4.581854173	0.728412975	0.535551441	0.609897382	0.822009906	1417.933487	0.990693635		604	1602.149163	687.685806	20729.82667	9.064416244	7.238898191	5.681239603	0.784821039	0.798606109	0.373237123	0.8955307	1561.507319	0.974632921
589	1730.321096	770.16422	20575.95062	11.54381979	8.245949164	4.281212094	0.519189727	0.714317212	0.629133842	0.841858688	1707.047258	0.986549411		605	2104.155901	858.62991	21521.47208	11.5299004	7.376976191	5.936546702	0.804739848	0.639812656	0.485117261	0.872792071	2115.078231	1.005190837
590	683.5836429	384.3624177	19636.17188	8.280057705	4.467139598	3.949580444	0.884140815	0.539505853	0.523000855	0.855599489	611.9310087	0.895180882		606	1698.278113	708.5276228	21421.04403	9.261283742	6.894458255	6.235007226	0.904350566	0.744438724	0.326766418	0.909098077	1667.619277	0.981947106
591	1847.812035	782.1130153	20879.09249	11.06712672	7.216363127	5.342254095	0.740297294	0.652053899	0.517286263	0.877844564	1787.172246	0.967182924		608	555.4117099	333.6273133	18720.65385	7.428513993	5.053524431	3.238864742	0.640912058	0.680287395	0.563995606	0.854829498	509.3047617	0.916985999
592	897.2035314	473.8775813	19159.19048	8.72063426	5.777633228	4.091846999	0.708222007	0.662524428	0.53078562	0.851867768	863.5868829	0.962531748		609	234.9818773	170.0024849	18500.95455	4.504143342	3.566531183	3.015642683	0.845539413	0.79183341	0.330473643	0.914139741	202.9208719	0.863559668
593	929.2465146	493.7712221	19790.55172	9.015666439	5.536619385	4.368291034	0.788981639	0.614110939	0.515477745	0.853070447	913.3614526	0.982905438		610	2595.481644	973.1118561	22175.58436	10.71078486	7.892112021	7.402539885	0.937966905	0.736837881	0.308870453	0.891130439	2621.101883	1.009871092
595	971.9704923	494.6610224	19949.01099	9.358640068	5.798799749	4.157035875	0.716878674	0.619619914	0.555807698	0.8691534	944.9813511	0.972232551		611	437.9207713	297.3479538	18852.34146	8.365985205	3.854809165	2.838882736	0.736452212	0.460771693	0.660663668	0.829098505	383.4917611	0.875710371
596	2178.922862	888.2768631	21852.45098	11.7937848	8.476641058	4.98906657	0.588566454	0.718737979	0.576974936	0.862325405	2089.223493	0.95883316		612	1719.640102	711.7537467	21491.44099	8.316284613	8.053388716	5.840929017	0.725275933	0.968387819	0.297651621	0.91308482	1638.621103	0.952886073
597	4080.139869	1649.053703	20526.55497	30.4144194	7.200739788	4.898438059	0.680268723	0.236754143	0.838943562	0.708005482	4493.687604	1.101356264		613	1538.063197	690.7615818	20758.01389	11.58105018	6.38203284	4.924127274	0.771560943	0.551075484	0.57481168	0.86457698	1524.490973	0.99117577
598	736.988615	436.4627186	19327.46377	10.91560099	4.322086905	3.647944667	0.844023905	0.39595501	0.665804506	0.802282245	720.9049354	0.978176488		614	1997.345957	870.0214389	20310.60963	13.475736	7.41130378	4.721941268	0.637126936	0.549973952	0.649596781	0.823434841	1975.405686	0.989015288
599	2275.051812	918.0961503	21699.26761	11.15568422	9.320901548	5.095101832	0.546631869	0.835529347	0.543273032	0.859087043	2219.195743	0.975448441		616	865.1605481	471.6049862	19561.62963	9.216209023	5.672028898	3.770813966	0.664808666	0.615440566	0.590849778	0.841799346	825.685137	0.954372155
600	1260.357342	579.4679226	21034.95763	9.042747429	5.86837659	5.482191769	0.934192222	0.648959471	0.393747109	0.901837304	1218.6001	0.966868728		617	1078.780437	505.359648	20786.73267	6.912016396	6.246473815	5.780853169	0.925458641	0.903712239	0.163651699	0.931528215	1045.490838	0.969141452
602	747.6696095	399.2383363	19967.07143	7.62455817	4.761939791	4.594460283	0.964829562	0.624552884	0.397412915	0.905423454	698.7497943	0.934570277		618	7647.592005	2122.316378	23495.53352	15.24123143	12.96850679	9.979394673	0.769509924	0.850883136	0.345236983	0.859791477	8262.335759	1.080383963
603	1110.82342	576.6952498	19030.375	9.781727075	6.952923221	3.826044663	0.550278572	0.710807321	0.608857962	0.817586387	1089.987756	0.981243046		619	758.3506039	391.0416372	20067.09859	6.474895034	5.523764403	4.778906263	0.86515389	0.853104857	0.261933014	0.927625914	715.9538036	0.944093405
604	1452.615241	673.4253971	20599.52941	11.08746513	6.373419149	4.905278918	0.769646371	0.574831043	0.557583374	0.851415259	1451.968064	0.999554474		620	1612.830158	771.1009933	20128.22517	12.97106919	6.071069574	5.223588858	0.860406687	0.468046965	0.597289261	0.781895215	1723.052785	1.068341125
605	790.3935871	432.2685951	19565.67568	8.27262632	5.654671783	3.929075788	0.694837108	0.683540095	0.525050977	0.858972711	769.8920316	0.974061587		621	1303.081319	597.1907711	21060.41803	7.629923544	6.868353892	5.862435543	0.853543023	0.900186464	0.231652125	0.88945978	1286.884412	0.987570302
606	1004.013476	486.9051091	19414.89362	7.862448927	5.878599209	4.76845547	0.811155056	0.747680432	0.393515238	0.91031986	923.2047491	0.919514301		625	1206.95237	559.803597	20808.93805	6.95566631	6.799390484	5.94107725	0.873766151	0.977532587	0.145865114	0.91303067	1176.962243	0.975152187
607	3535.409153	1405.274568	21581.08459	20.28017203	8.792559087	5.338451402	0.60715559	0.433554463	0.736764984	0.755418971	3987.409442	1.127849499		626	448.6017657	309.3415444	19255.11905	8.200130107	6.257741128	2.244330043	0.358648592	0.763127054	0.726305557	0.764550524	482.407075	1.075357058
608	1858.493029	852.1353564	19788.62644	13.37211222	7.98926699	4.350121613	0.544495711	0.59745737	0.674687025	0.800374885	1946.690704	1.047456554		628	1431.253252	633.1371535	21340.21642	8.029030692	6.518117499	6.399976252	0.981874944	0.81181873	0.20289553	0.909159926	1402.982568	0.980247601
609	202.938894	157.8445439	18507.10526	4.734450757	3.71746188	2.374206045	0.638663185	0.785193905	0.49852556	0.882288107	175.0342925	0.862497518		629	1602.149163	700.3235146	21076.06	8.9301	7.570190782	5.657692235	0.747364551	0.847716239	0.366446934	0.883594545	1602.105367	0.999972664
610	1324.443308	697.7265948	19390	14.69776291	6.920999372	3.495303031	0.505028659	0.470887945	0.762188093	0.754936101	1489.338754	1.124501702		630	1281.719331	580.6464673	20826.70833	8.618083636	6.31757626	5.455813081	0.863592754	0.733060449	0.366934308	0.908940406	1244.254699	0.970770019
611	1602.149163	806.4915706	20097.91333	19.22911851	4.968856446	4.08013983	0.821142626	0.258402716	0.787814515	0.749590346	1632.974798	1.019240178		631	1538.063197	652.0893131	21536.56944	7.913710679	7.141390693	6.41113058	0.89774259	0.902407351	0.189870487	0.918225114	1517.700907	0.986761084
612	907.8845258	467.8691663	19459.75294	8.391520612	5.738164924	4.167880858	0.72634386	0.68380514	0.503322336	0.884920329	840.6546067	0.925948822		632	2008.026951	820.2666224	21417.82979	10.15291345	8.098692801	5.830779616	0.719965525	0.797671805	0.4257038	0.88481631	2008.264197	1.000118149
615	2873.187499	1130.358477	20544.32714	12.63599842	10.75705517	5.049006206	0.469366953	0.851302352	0.600426809	0.822951507	2874.732726	1.000537809		633	672.9026485	392.082215	18888.84127	10.27566092	4.002571638	3.743017983	0.935153277	0.38951963	0.635739442	0.824070599	644.8510353	0.958312524
616	11781.13685	3381.1506	25069.33817	29.54785171	16.12692636	6.267060041	0.388608462	0.545790148	0.78790133	0.722658931	12509.21273	1.061800138		634	3300.427276	1307.672396	20459.39806	14.7800459	10.95415909	5.085887744	0.464288285	0.741145134	0.655894997	0.781200947	3449.135106	1.045057145
617	1805.088057	796.2967423	20444.69231	11.3169272	8.797258325	4.22743572	0.480540137	0.777353973	0.626450215	0.838171941	1762.956064	0.976659314		635	427.2397768	264.1654379	19376.8	5.954560073	4.164280008	3.725050941	0.894524608	0.699343017	0.374420462	0.905573027	386.9104241	0.905604874
618	469.9637545	297.6971524	19180.77273	7.320255943	4.332803621	3.211544587	0.741216281	0.591892368	0.56127974	0.862579069	426.6756283	0.9078905		636	405.877788	262.3270029	18808.86842	5.891014428	4.025039856	3.782027072	0.939624751	0.683250721	0.358000711	0.885084868	375.641455	0.925503849
619	2413.904739	964.668732	21458.42035	12.58283386	8.697162885	5.18664454	0.596360515	0.691192698	0.587799966	0.853386701	2377.558221	0.984942853		637	2285.732806	911.0703868	21614.91589	11.84393446	7.348773522	6.19835426	0.84345425	0.620467256	0.476664255	0.865658717	2259.830482	0.988667825
621	1228.314358	617.6118578	19742.63478	10.03811173	7.404928475	3.907503395	0.527689553	0.737681416	0.610733224	0.829164114	1216.636571	0.990492835		638	2232.327834	933.2320699	21017.55024	12.09544305	9.588711965	4.650796854	0.48502832	0.792754091	0.615491815	0.8339634	2259.425539	1.012138766
622	1719.640102	742.8853291	21064.59627	9.915584532	8.232930061	4.869215819	0.5914317	0.83030204	0.508933053	0.873180657	1665.023552	0.968239546		639	576.7736987	347.7685236	18849.53704	6.750436475	5.625754272	3.483781806	0.61925595	0.833391188	0.483917548	0.851928688	554.1816857	0.960830369
623	534.049721	315.301785	19702.8	6.015596662	5.28110569	3.678531064	0.696545625	0.877902224	0.388501046	0.885889399	489.5156781	0.91661068		640	1335.124303	612.2437198	20519.112	7.485708842	7.330519255	5.712248879	0.779242054	0.979268552	0.236912763	0.900686558	1312.995992	0.98342603
624	704.9456318	390.9207626	19753.84848	8.264547188	4.580754184	4.063630304	0.887109446	0.554265597	0.508305753	0.872784957	644.4049241	0.914120033		641	3022.721421	1096.167941	21910.89399	11.33655603	10.10724798	6.370889473	0.630328798	0.891562477	0.438022495	0.878063439	3057.755388	1.011590207
625	267.0248605	207.9452362	18003.4	7.055735554	3.816742896	2.029595948	0.531761244	0.540941886	0.71234807	0.778659345	228.9461779	0.857396489		642	694.2646374	417.3850915	19053.61538	9.223036483	5.212432955	3.191058364	0.612201325	0.565153674	0.654012172	0.803254466	642.5956262	0.925577354
626	245.6628717	187.1742434	18299.52174	5.036531086	3.760864869	2.681382338	0.712969605	0.746717295	0.467613265	0.831533097	212.7485465	0.866018316		643	502.0067378	299.0797112	19181.89362	5.784912244	4.95357785	3.918539076	0.791052285	0.856292652	0.322627741	0.907555233	470.3580261	0.936955604
627	7369.88615	2273.385271	22163.88406	18.60493261	14.62445833	6.678196026	0.456645701	0.786052744	0.641052394	0.779546026	7611.244316	1.032749239		644	1666.23513	698.997215	21388.33974	8.303591396	7.611726673	6.30501595	0.828329264	0.916678857	0.240688077	0.913404716	1669.259875	1.001815317
628	2809.101533	1041.604601	22924.55133	11.84572561	9.320292712	5.859206068	0.628650435	0.786806399	0.505373815	0.878144218	2709.683722	0.96460868		645	437.9207713	291.0834452	18578.12195	7.657934796	3.859153004	3.2139773	0.832819351	0.503941742	0.580307565	0.836039835	397.8643952	0.908530541
629	971.9704923	485.2215322	20166.26374	6.966894661	6.61759594	4.703609064	0.710773082	0.949863068	0.324862899	0.891445702	908.3627537	0.934557953		646	3578.133131	1307.503806	22668.1194	16.48851531	8.642693823	6.119842828	0.708094369	0.524164466	0.628842093	0.822565884	3653.083152	1.020946683
630	2061.431923	901.9551146	20168.94301	15.20309838	6.333083831	5.123285682	0.808971714	0.416565339	0.663010424	0.807449953	2066.257892	1.002341076		648	2018.707946	809.9402862	21429.73545	10.80830946	7.072627114	6.013396115	0.850235141	0.654369413	0.44363213	0.895098452	1925.515214	0.953835456
631	1687.597118	720.7274106	21412.51899	11.24896096	6.565105086	5.163297566	0.786475997	0.583618799	0.540997823	0.886305821	1597.238815	0.94645742		650	672.9026485	455.3151225	20962.1746	11.79172341	6.410278116	2.415212851	0.376771929	0.54362521	0.795177281	0.690737487	764.7124772	1.136438501
632	1869.174024	834.5071911	20999.49143	14.512595	6.188489634	5.025803545	0.812121187	0.42642199	0.653693668	0.819199611	1890.705385	1.011519185		651	1623.511152	683.027048	20888.13158	9.76384087	6.434342922	5.840671543	0.907733954	0.658997111	0.401805947	0.913112767	1537.00857	0.946718825
633	843.7985592	461.5367555	19994.58228	8.93970301	4.744924527	4.525925546	0.953845634	0.530769817	0.493727528	0.844422942	804.1710133	0.953036722		652	779.7125927	405.591284	19516.43836	7.541378035	5.459172123	4.147372301	0.759707188	0.723895831	0.450051134	0.90646037	715.2191452	0.917285615
634	309.7488382	218.2941745	19221.62069	7.024284684	3.770377348	2.618463326	0.694483094	0.536763175	0.62722705	0.852466245	290.4838735	0.937804562		653	587.4546931	333.9393688	19689.29091	6.291889341	5.094888769	4.032370403	0.79145406	0.809754987	0.359116128	0.900466233	541.4580446	0.921701794
635	2712.972583	1100.561802	21381.5	15.09837257	9.331539681	4.794208295	0.513763908	0.618049372	0.682468539	0.809753818	2829.364847	1.042902116		654	2082.793912	789.319103	22786.04615	8.576835804	8.305984817	6.757957779	0.813625106	0.96842064	0.212068654	0.942287627	2016.611838	0.968224377
636	1473.97723	729.1826226	19626.52899	12.45807712	7.886475974	3.732885123	0.473327394	0.633041191	0.700364263	0.789092856	1536.268883	1.042260933		655	683.5836429	387.9945793	18836.51563	7.597714847	5.153793298	3.951054913	0.766630457	0.678334657	0.479967991	0.869147628	648.0546949	0.948025456
637	1762.364079	793.8801293	20069.78182	11.1998958	8.697127538	4.261341565	0.489971148	0.776536469	0.619519535	0.82878694	1738.700489	0.986572814		656	1196.271375	547.2575633	20520.34821	7.599961036	6.747447609	5.29854359	0.785266355	0.887826606	0.302819637	0.922524295	1138.140841	0.9514069
638	1837.13104	758.1732532	21670.40116	10.39235505	7.270425324	5.5419082	0.762253645	0.699593623	0.466732211	0.899113561	1753.968263	0.954732256		658	2435.266728	918.0332898	22254.92544	9.692423482	8.845095685	6.888158313	0.778754528	0.912578335	0.28932549	0.905913869	2473.583902	1.015734282
639	929.2465146	479.8457032	19910.16092	8.272646929	5.829189734	4.469568968	0.766756474	0.704634174	0.459717185	0.864514451	902.8319777	0.971574242		659	1463.296236	632.1051307	20851.44526	8.200162032	6.550613271	6.175724454	0.942770425	0.798839492	0.246877753	0.915145184	1389.571552	0.94961739
640	1698.278113	730.671129	21683.21384	10.66985711	7.50856362	5.074485718	0.675826426	0.703717355	0.524409215	0.879986351	1702.927317	1.002737599		660	2072.112918	822.8153168	21093.3866	10.58626741	7.813736195	5.855560764	0.749393199	0.738101154	0.446872015	0.89935599	2028.890956	0.979141116
642	950.6085035	495.0805537	19610.35955	8.030576486	6.581664004	4.084056148	0.620520304	0.819575533	0.491436741	0.860005248	904.1963382	0.951176362		661	1847.812035	779.4369657	21905.06936	9.301001183	7.794693213	6.024999324	0.772961701	0.838048836	0.352220346	0.873707881	1829.676618	0.990185464
643	1324.443308	652.1971335	19513.62903	10.63357237	6.820519102	4.290407769	0.629044169	0.64141371	0.596522446	0.82553331	1303.418259	0.984125369		662	363.1538103	237.8829902	18752.32353	5.615477666	3.800341916	3.586247926	0.943664545	0.676762004	0.361363692	0.905995644	320.581381	0.882770253
644	3076.126393	1334.976707	20722.92708	21.96997353	9.721476478	3.932630742	0.404530192	0.442489221	0.820999751	0.719654919	3518.305462	1.143745416		663	1345.805297	622.403808	20285.5873	9.810007774	6.685301727	4.725210176	0.706805821	0.68147772	0.518327581	0.871813932	1298.075952	0.964534733
645	672.9026485	381.9919253	19610.95238	8.459461472	4.293560784	4.087521194	0.952011955	0.507545403	0.516810709	0.868423865	621.8833926	0.924180331		664	3396.556226	1204.227083	22420.01887	13.79349569	8.557029772	6.877036251	0.803670951	0.620367017	0.50142905	0.87017602	3400.065703	1.001033246
646	1538.063197	689.9969738	20552.4375	10.39435211	6.756350389	5.014416782	0.74217832	0.65000207	0.517582555	0.866695359	1475.090365	0.959057058		665	1869.174024	754.297895	22317.8	8.933968781	7.466356746	6.515981047	0.872712257	0.835726756	0.270651017	0.911798674	1820.629558	0.974028921
647	4902.576439	1885.794395	21180.81481	25.39427826	9.64342777	5.182522454	0.537414971	0.379748055	0.79591771	0.703013527	5316.148548	1.084358115		666	886.5225369	457.4901387	20384.81928	7.743517096	5.781864125	4.46941054	0.773005114	0.746671578	0.422819052	0.88992503	838.194875	0.945486257
648	1388.529275	629.8992285	20803.57692	8.678768547	7.385830786	4.882496047	0.661062538	0.851022901	0.437420641	0.881491532	1310.955559	0.944132459		667	865.1605481	441.8284587	19386.82716	6.488062406	5.851825228	5.01855226	0.857604604	0.90193726	0.226494453	0.909053315	798.1296147	0.922521972
649	3738.348047	1549.166611	21305.74571	25.45052174	7.337554099	5.471274576	0.745653729	0.288306628	0.785023088	0.709158573	4279.816274	1.144841577		668	4251.035779	1527.808325	21408.6809	17.8970588	10.26223304	6.13715109	0.598032715	0.573403326	0.657086052	0.79201496	4721.488783	1.110667853
650	2563.438661	1009.51918	21360.36667	14.28865032	7.050016927	6.013379201	0.852959541	0.49339978	0.57914995	0.844665603	2537.397855	0.989841455		669	1965.302973	808.8108734	21035.67391	10.244909	7.712961315	6.013961307	0.779721441	0.752857963	0.412980505	0.887945571	1990.574778	1.012858987
651	1847.812035	833.826597	20786.31792	12.32839882	7.409861858	4.851212853	0.654696801	0.601040084	0.60650098	0.821466126	1856.332321	1.004611014		670	1463.296236	657.7121165	20630.29927	9.06129176	6.603148625	5.85464733	0.886644791	0.728720452	0.353883808	0.879033471	1467.339253	1.002762952
652	1538.063197	708.3911777	20277.99306	9.917357782	8.112963015	4.488249901	0.553219569	0.818056905	0.547434912	0.843932146	1512.659282	0.983483179		671	1441.934247	634.9135842	21640.88889	9.534199477	6.696402983	5.216079676	0.778937541	0.702356081	0.452908481	0.906059569	1394.95	0.967415819
654	566.0927043	345.8211086	19098.16981	8.756496612	4.394672403	3.371011182	0.767067684	0.501875647	0.61502741	0.827789288	543.3825567	0.959882635		672	2648.886616	1024.644458	21845.88306	13.32328103	7.738150347	6.178842939	0.798490939	0.580799154	0.536237138	0.856009364	2668.358129	1.007350829
656	1954.621979	842.2733831	20635	11.93122987	8.064729748	4.801178735	0.595330394	0.675934488	0.597595655	0.844472864	1935.1361	0.990030871		673	1206.95237	547.7496922	20232.9115	7.410274777	6.698252098	5.616298582	0.838472261	0.903914133	0.242093073	0.923827549	1167.708922	0.967485504
657	2061.431923	870.8533006	20638.90155	11.08694192	8.430277638	5.150406398	0.610941492	0.760378984	0.535452929	0.846116365	2016.432824	0.97817095		674	1570.10618	670.9269683	21294.54422	8.184138572	6.838826276	6.438387784	0.941446313	0.83561956	0.213309046	0.907465373	1509.455401	0.961371543
658	534.049721	319.3984394	18750.56	7.3949697	4.203835978	3.832182398	0.911591798	0.568472374	0.481785247	0.864577542	499.0188404	0.934405207		675	2616.843633	1176.549803	20258.22449	18.22098775	7.301377595	5.367844766	0.735182463	0.400712502	0.705403195	0.72559904	2991.336581	1.143108646
659	267.0248605	195.2646511	18495.12	8.735034591	3.269082763	2.426068624	0.742125177	0.37424955	0.722259987	0.791898963	290.1898615	1.086752226		676	736.988615	392.2055514	19720.65217	6.363070937	5.63286299	4.566892032	0.810758586	0.88524284	0.282281767	0.904113846	685.6544617	0.93034607
660	4293.759757	1743.714713	20914.33831	30.09601565	9.014428397	4.433922698	0.491869534	0.299522319	0.852674096	0.690588108	5038.762913	1.173508346		677	1559.425185	686.5905495	21071.10274	9.376373311	6.456033411	6.103895845	0.945456049	0.688542702	0.349013137	0.88855692	1547.734213	0.992503025
661	1655.554135	782.5848065	20334.32903	12.52623295	8.036587662	3.86134966	0.480471292	0.641580569	0.691738955	0.809710454	1628.245588	0.98350489		679	1452.615241	626.3087361	20736.79412	8.473699344	7.373718029	5.266152869	0.71417877	0.870188772	0.378529653	0.915038746	1378.29331	0.948835776
662	459.2827601	279.7317153	19556.74419	5.923975527	4.316386513	3.998701473	0.926400233	0.728630038	0.324996963	0.896946973	428.2931954	0.932526175		680	1634.192146	701.6697008	21442.75163	10.1395656	6.780476048	5.473621226	0.807262084	0.668714649	0.460172019	0.888922976	1576.314555	0.964583362
663	1858.493029	763.8480924	21518.74713	9.221045397	8.737532738	5.272484571	0.60342945	0.947564225	0.428211841	0.895402735	1779.397201	0.95744088		681	3204.298326	1336.672802	21515.98667	20.21078859	7.37605206	5.542563306	0.751426815	0.364956173	0.725762145	0.739713216	3461.039088	1.080123864
664	651.5406597	362.1381471	19117.01639	7.58741022	4.612758522	4.106320403	0.890209271	0.607949009	0.458798156	0.889497263	601.998941	0.9239622		682	833.1175648	430.6256682	19930.88462	7.20367586	5.348285984	4.894147948	0.915087182	0.742438456	0.320604086	0.896555334	789.8315683	0.948043351
665	769.0315983	419.3991037	19566.81944	7.917073131	5.248908734	3.942548561	0.751117758	0.662986011	0.502019434	0.87137266	686.2768334	0.892390943		683	1602.149163	717.1053057	20763.09333	11.09638724	6.235901555	5.571307872	0.893424603	0.561975841	0.497916957	0.859403986	1614.829306	1.007914459
666	619.4976764	359.7843496	18905.94828	8.692126147	4.699145625	3.520848329	0.749252866	0.540620965	0.594938192	0.860050346	602.3942956	0.972391534		684	1666.23513	719.9560467	20585.57051	10.36900654	6.794546701	5.533250175	0.814366347	0.655274609	0.466366411	0.878026344	1632.92618	0.980009454
667	1324.443308	641.5835611	20405	11.39253699	5.477390097	4.905181368	0.895532595	0.480787563	0.569439066	0.839895576	1282.146936	0.968064792		685	865.1605481	455.3050361	19667.75309	8.733092433	5.288508642	4.21506867	0.797024068	0.605571129	0.517345236	0.866831673	815.444746	0.94253575
668	1345.805297	600.3936001	21616.95238	8.826582419	6.739956037	5.225871085	0.77535685	0.763597474	0.407939468	0.914960929	1302.257736	0.967642005		686	897.2035314	454.1796479	20019.22619	7.137268748	5.774302526	5.026528822	0.870499736	0.809035323	0.295734965	0.914526395	867.7375077	0.967157927
669	1164.228392	594.7320415	19859.91743	11.76299566	6.288142387	3.654682096	0.581202185	0.534569813	0.689306857	0.828977015	1132.344354	0.972613589		687	1271.038336	561.0934417	21534.4958	7.567702178	6.586915487	5.740543993	0.871507157	0.87039835	0.241441608	0.933280784	1198.637284	0.943037869
670	245.6628717	175.8761503	18366.3913	5.079001901	3.532993334	2.76914793	0.783796534	0.695607799	0.454785018	0.916865326	208.1401961	0.847259477		688	1303.081319	589.8836751	20938.86066	8.504061598	6.117276536	5.929335594	0.969277024	0.719335869	0.30276427	0.911640813	1292.049498	0.99153405
671	405.877788	257.1637967	19349	6.565839034	3.872883528	3.554366031	0.917757016	0.58985356	0.458657757	0.879637507	378.5954819	0.932781968		689	1655.554135	694.0073223	21821.94839	8.532496333	6.972346283	6.465857221	0.927357443	0.817151981	0.242208028	0.912288238	1611.275406	0.973254436
672	726.3076206	474.8937995	19011.5	12.14385111	5.98052014	2.603808956	0.435381688	0.492473112	0.785586225	0.712886959	792.1238994	1.090617635		690	790.3935871	439.0955491	19732.52703	9.18260248	4.983848091	4.104108236	0.823481808	0.542748976	0.553056092	0.845921007	786.7522532	0.995393012
673	3097.488382	1162.374951	21456.57931	12.28518988	11.05169157	5.347689335	0.483879712	0.899594688	0.564704381	0.841075058	3041.343044	0.981873915		691	1570.10618	697.9045158	20837.72109	10.4443608	7.299277223	4.680671646	0.641251387	0.698872565	0.551846998	0.87155224	1494.715402	0.951983644
675	1014.69447	543.6194384	19383.29474	9.411994416	7.073857609	3.625314607	0.51249471	0.751579027	0.614819724	0.814046213	1011.049188	0.996407507		693	2413.904739	922.1821138	21868.89381	11.07787469	8.950360142	5.740038721	0.641319302	0.807949213	0.481846574	0.889981174	2383.967829	0.987598139
676	1377.84828	659.450362	20886.54264	12.51280445	5.584476998	4.614912662	0.826382249	0.446300989	0.631184785	0.834294718	1350.794425	0.980365142		694	331.110827	224.45669	18830.12903	5.449232496	4.172422237	3.107173902	0.744693064	0.765689891	0.429796048	0.876298033	295.9223445	0.893725968
677	1271.038336	615.3277351	20438.89916	10.41517546	6.577260489	4.280026777	0.650730921	0.631507411	0.589058601	0.849224081	1228.136753	0.966246822		695	3311.10827	1378.542332	20858.72581	24.43053606	6.650130674	5.295791109	0.796343917	0.27220568	0.783230663	0.732753518	3603.982149	1.088451918
678	1185.590381	572.6646859	19811.05405	9.761303099	5.573339962	4.929183716	0.884421864	0.570962699	0.495028106	0.861065889	1123.27721	0.947441231		696	2574.119655	1028.118734	21308.23651	16.12968444	7.069887102	5.732392961	0.810818175	0.438315277	0.644606007	0.832284906	2738.185794	1.063736796
679	2595.481644	1065.577722	20809.06173	13.7414882	8.837727843	5.169629008	0.584950012	0.643141974	0.623794095	0.810515222	2629.797932	1.013221549		697	1869.174024	794.4768333	21078.87429	12.05511649	6.648324693	5.500266747	0.827316204	0.551494023	0.543740058	0.860492567	1846.528411	0.987884695
680	1132.185409	557.3108237	19966.09434	8.882378827	7.101256582	4.111472855	0.578978214	0.799476888	0.537120299	0.86410114	1086.301885	0.959473489		698	1057.418448	505.4088075	20626.17172	7.18593315	6.438372044	5.269623422	0.818471406	0.89596882	0.26667514	0.921490606	1021.239094	0.965785207
681	1356.486291	591.0888381	20320.56693	8.037005564	6.595116803	5.905885787	0.895493736	0.820593783	0.265163407	0.934692851	1311.264833	0.966662797		699	416.5587824	264.839882	18930.76923	6.347300221	4.179897582	3.359044076	0.803618751	0.65853157	0.470791682	0.864541194	373.3008621	0.896154103
682	5223.006272	1776.09541	23180.13497	21.73441359	9.858539735	6.403072556	0.64949503	0.453591246	0.705394741	0.788947048	5746.951748	1.100314924		700	608.816682	356.3154694	19095.80702	7.800270197	4.525241112	3.805979842	0.841055702	0.580139021	0.512070769	0.869012621	562.7382865	0.924314828
683	544.7307155	312.4068197	19249.47059	6.507996269	4.597769551	3.941834403	0.857336228	0.706480053	0.394309056	0.904637203	494.0620316	0.906983979		701	1954.621979	809.9746402	21210.5847	11.77498412	6.89412997	5.651260112	0.819720565	0.585489534	0.520062188	0.880035627	1921.647402	0.983129947
685	2445.947722	969.0641	20884.17904	11.3867739	9.280116883	5.356101401	0.57715883	0.81499088	0.529620817	0.853316981	2370.781574	0.969269111		702	1046.737453	513.8451329	19849.72449	9.537762015	4.977880188	4.789145414	0.962085312	0.521912811	0.49787535	0.872116018	952.439842	0.909912833
687	1249.676347	579.8583756	20379.35043	9.023789332	6.657350718	4.715797051	0.708359414	0.737755556	0.477403907	0.890238718	1186.681305	0.949590914		703	640.8596653	350.9800193	19535.76667	6.695956025	4.829263957	4.424418957	0.916168384	0.721220978	0.339240141	0.907511652	599.2918756	0.935137454
688	1025.375464	549.0382706	19656.97917	9.788220684	6.012687883	4.150995705	0.690372723	0.614277924	0.575919277	0.81904425	1023.324345	0.99799964		704	1922.578996	800.5009007	21484.71667	8.906637362	8.162464369	6.27876728	0.769224464	0.916447368	0.295046264	0.874730232	1912.044803	0.994520801
689	2520.714683	977.9192817	21296.52542	11.89132469	8.918865141	5.558285803	0.623205499	0.750031252	0.532576399	0.867781825	2469.274197	0.979592896		705	1730.321096	747.5181213	20792.91358	9.973796938	7.731217752	5.207447061	0.673561039	0.775152913	0.477887199	0.876385004	1681.984155	0.972064757
690	427.2397768	265.8646983	19002.4	6.345411273	4.58029949	3.128457724	0.683024708	0.721828624	0.506973214	0.890941666	380.8663042	0.89145797		706	939.927509	474.290501	20114.97727	8.535565588	5.291132128	4.695886073	0.887501193	0.619892387	0.449844767	0.890715684	888.3560651	0.945132531
691	1303.081319	647.0818904	20623.01639	12.8209816	5.620818334	4.216076189	0.750082272	0.4384078	0.671158081	0.81447436	1272.676092	0.976666669		707	2638.205622	1240.290415	20347.82591	21.6645181	7.227947628	4.736228728	0.655266055	0.333630667	0.781383149	0.684676666	3106.599781	1.177542704
692	1901.217007	841.6347548	20816.31461	14.80891143	6.676171487	4.670072785	0.699513605	0.450821218	0.684644425	0.820152184	1934.028537	1.017258172		708	1057.418448	532.7775268	20129.14141	9.024700174	6.206663264	4.396616697	0.708370425	0.687741769	0.51282407	0.865628406	1031.568757	0.975553963
693	1142.866403	606.7050119	20118.02804	12.5211567	5.551832847	3.858091353	0.694922102	0.443396164	0.691874206	0.78464218	1123.419476	0.982984077		709	416.5587824	281.3587598	18878.46154	6.622640189	5.330990067	2.745463288	0.515000638	0.804964473	0.585442783	0.816146648	406.0161265	0.974691073
694	170.8959107	139.0425151	17995.3125	4.957221976	3.147842096	2.096365716	0.665969147	0.635001239	0.577108767	0.810316407	137.0272567	0.80181706		710	875.8415425	459.7304548	20162.79268	7.36764705	6.672863678	4.195756545	0.628778999	0.905698065	0.430516077	0.880695377	864.0521502	0.986539355
695	2958.635455	1259.781017	20444.26354	20.33442294	7.642402639	4.647050458	0.608061454	0.375835728	0.771468781	0.743701345	3025.016615	1.022436411		711	1089.461431	544.1537609	20277.97059	9.23556156	6.644605738	4.111317052	0.618745071	0.719458768	0.554838433	0.85438598	1056.822627	0.970041341
696	1666.23513	765.6142497	19866.12179	10.81310158	8.265886433	4.335168013	0.524464986	0.764432515	0.599081912	0.820623161	1623.058823	0.974087507		712	1559.425185	689.3518052	20776.80137	9.595774793	6.524524483	5.928924734	0.908713692	0.679937225	0.382131734	0.879976638	1554.867759	0.997077496
697	1634.192146	731.6708553	19744.03922	10.48405747	7.388085631	4.828190494	0.653510359	0.70469717	0.539473099	0.846403722	1566.514139	0.958586261		713	2371.180761	1080.361122	19968.16667	20.26961861	6.159144527	4.69521694	0.762316409	0.303860899	0.768361851	0.741599659	2455.332119	1.035489221
698	3268.384293	1447.568399	20170.87255	23.39127451	10.17192785	3.912565092	0.384643418	0.434859924	0.832733993	0.692420231	3899.485788	1.193092806		714	1185.590381	556.6368341	20580.21622	8.784469223	6.217605741	4.910184804	0.789722766	0.707795267	0.441037964	0.893507025	1123.37603	0.947524582
699	982.6514867	531.8137695	19311.93478	8.909919988	7.596667405	3.444947702	0.453481444	0.852607814	0.613358178	0.807855637	976.7156786	0.993959396		715	1206.95237	563.4237576	20676.9292	8.506605246	6.099394992	5.239904175	0.85908589	0.717018695	0.384019356	0.902028529	1138.819756	0.943549874
701	320.4298326	219.4417702	18940.9	5.801337538	3.708882744	3.185643902	0.858922787	0.63931511	0.450877685	0.89311846	287.1157886	0.896033263		717	950.6085035	489.8658967	19328.91011	9.023809281	6.005152817	3.96822842	0.660803903	0.665478694	0.560249081	0.862571576	900.7395743	0.947539993
703	822.4365704	459.7946298	19025	8.37162153	6.910092078	3.270786991	0.473334791	0.825418595	0.609300662	0.828475241	792.5639087	0.963677853		718	491.3257434	308.9728649	18601.69565	8.306943584	3.931869335	3.521846129	0.895717998	0.473323226	0.576035868	0.842407439	481.8360885	0.980685614
704	1463.296236	773.277413	19250.47445	19.07692041	4.901721024	4.201013523	0.857048678	0.25694509	0.779785551	0.723050081	1645.50629	1.124520278		719	1409.891264	611.9470138	21340.19697	8.888680249	6.288446683	5.909464502	0.939733578	0.707466857	0.335169639	0.921314457	1383.621826	0.981367756
705	469.9637545	312.574395	18445.95455	7.942217144	3.990859123	3.386519497	0.848569041	0.502486781	0.573605275	0.79328846	449.6248892	0.956722481		720	715.6266262	437.9050176	20750.52239	9.348047845	6.90676921	2.844130528	0.411788847	0.738846155	0.695751394	0.77649416	769.1906635	1.07484914
706	854.4795537	449.0907781	20141.9625	8.254149599	5.748531014	4.128948369	0.718261476	0.696441341	0.499773015	0.875828469	820.6486816	0.960407628		721	971.9704923	537.0943789	19515.67033	10.38865777	5.621972534	3.997759932	0.7110956	0.541164475	0.615180323	0.804723693	978.0329345	1.00623727
707	683.5836429	379.6423492	19728.125	7.870100789	5.226570381	3.745035727	0.716537893	0.664104631	0.524143867	0.872857102	645.2702933	0.943952214		722	1441.934247	659.2203998	20641.02963	11.26629919	6.501729848	4.50689661	0.693184232	0.577095437	0.599966543	0.863677377	1382.854238	0.959027252
708	1228.314358	585.34257	20198.0087	9.223890216	7.611651384	4.096995324	0.538253149	0.825210535	0.555827831	0.865821362	1204.889146	0.980928976		723	1708.959107	734.5838033	20949.475	10.85603645	6.31681239	5.814822756	0.920531179	0.581870964	0.464369636	0.879413918	1670.299542	0.977378297
709	1271.038336	620.1414324	20660.82353	10.96558226	6.413802644	4.35746772	0.679389118	0.584903062	0.602623224	0.84402381	1283.71932	1.009976869		725	309.7488382	211.8140717	18596.2069	6.096184698	3.737845584	2.896916057	0.775022935	0.613145068	0.524798509	0.885554414	276.5056391	0.892676921
710	2851.82551	1159.776372	21185.52809	13.8692272	10.27951365	4.93983052	0.480550996	0.74117422	0.643827991	0.795637969	2950.023588	1.03443341		726	491.3257434	337.0749466	18373.43478	11.1861445	3.529138869	3.064751411	0.868413379	0.315491979	0.726022544	0.750135168	506.7958336	1.031486423
711	1036.056459	563.7370329	19589.14433	13.38873404	5.15441136	3.512377207	0.681431295	0.384981235	0.737661739	0.786357997	1015.332644	0.979997408		727	1377.84828	634.8135113	21303.4186	9.666923225	7.250162287	4.61667475	0.63676847	0.749996883	0.522425632	0.870287815	1355.35757	0.983676932
712	2104.155901	855.6747451	21388.88832	11.57370746	7.738403317	5.46871012	0.70669748	0.668619225	0.527488479	0.87091487	2051.622128	0.975033327		728	1837.13104	800.8069705	20764	12.29202098	6.978616848	4.985671096	0.714421096	0.567735514	0.594397772	0.847939866	1791.450784	0.975135004
713	2178.922862	1000.285966	19738.87745	17.55769814	8.101499135	3.738069386	0.461404652	0.461421484	0.787097981	0.75296878	2227.249837	1.022179296		729	790.3935871	427.7841809	19868.16216	7.784789285	5.349526805	4.39472748	0.82151705	0.687176828	0.43547252	0.886350782	766.6246659	0.96992774
714	865.1605481	466.2629589	19426.88889	9.187673194	5.324694341	3.985867375	0.748562663	0.579547643	0.566172273	0.845022271	816.7923748	0.944093413		730	1570.10618	677.8853857	21250.44898	9.059886529	7.332469892	5.585912909	0.761805093	0.809333524	0.383445599	0.901044161	1554.375049	0.989980849
715	1655.554135	711.4935532	21555.52903	8.853454945	7.970057084	5.559029359	0.697489278	0.900219986	0.372106212	0.889702236	1643.091657	0.992472322		731	1698.278113	745.8924796	20852.43396	10.18592315	8.183998525	4.697268337	0.573957623	0.80346164	0.538847067	0.862311664	1640.211746	0.965808682
716	2456.628717	1007.534806	22229.55217	15.78196388	6.601553797	5.572022023	0.844047052	0.418297358	0.646937348	0.81860054	2431.692445	0.989849393		732	950.6085035	478.8752105	20285.93258	7.700548847	6.031437305	4.701396807	0.779481999	0.783247717	0.389472504	0.897503584	914.6564793	0.962179989
717	843.7985592	446.1238699	19815.62025	8.966865992	4.971408541	4.287638388	0.862459472	0.554419855	0.521835344	0.865982961	800.6208453	0.948829358		733	416.5587824	263.6228117	18687.17949	5.177414928	4.591373191	3.788667283	0.825170842	0.886808041	0.268231862	0.889502297	377.2512111	0.905637396
718	2210.965845	903.1668139	21489.5942	11.89598697	8.097194439	5.108779015	0.630931992	0.680666048	0.570546014	0.854989035	2061.297964	0.932306561		734	608.816682	343.4111835	19044.61404	6.819027484	5.003381076	3.901855184	0.779843695	0.733738218	0.427798877	0.900639682	557.6295482	0.915923569
719	416.5587824	272.7414541	19086.74359	7.262329855	3.806911706	3.100583957	0.814461746	0.524199779	0.573059332	0.839231478	359.0714536	0.861994678		735	1100.142425	590.2481511	19410.35922	12.70120043	5.544721536	3.679852381	0.663667662	0.436550983	0.710275229	0.786246019	1085.534213	0.986721527
720	833.1175648	484.0138191	19388.19231	14.34345176	4.095047509	3.319177307	0.810534505	0.285499444	0.768592849	0.784068942	816.6419468	0.980224138		736	1100.142425	562.7445018	19776.15534	8.750663741	6.664886788	4.506283399	0.676123022	0.761643572	0.485035246	0.830595131	1100.882283	1.000672511
721	1089.461431	575.0878829	19624.88235	9.152860552	8.319079375	3.35833901	0.403691185	0.908904853	0.633083123	0.813148995	1071.137582	0.983180819		738	929.2465146	489.5793257	19642.8046	8.884690413	5.456167434	4.582940532	0.839955992	0.614108898	0.484175552	0.86261451	930.5995105	1.001456014
723	1815.769052	772.3928335	21241.05882	11.8703767	6.416291763	5.538767544	0.863234988	0.540529751	0.533395807	0.872704269	1767.056164	0.973172311		739	950.6085035	477.0279421	19653.5618	7.992194447	6.235056121	4.342939918	0.696535818	0.780143196	0.45660232	0.899602955	906.5230241	0.953623938
724	1719.640102	750.096	20956.86957	10.3516409	7.77192783	5.054486642	0.650351721	0.75079187	0.511721215	0.862737912	1703.34892	0.9905264		740	1271.038336	600.1892606	20537.89076	8.173138373	7.85305855	4.825088097	0.614421511	0.960837587	0.409640719	0.874029746	1297.24362	1.020617226
725	726.3076206	419.818098	19561.07353	10.95778413	4.642136759	3.474377481	0.748443586	0.423638274	0.682930651	0.82524801	740.2974987	1.019261643		741	267.0248605	193.6633531	18434.44	4.117116998	3.971036257	3.361110927	0.846406507	0.964518681	0.183625112	0.88860497	230.1804931	0.862018962
726	448.6017657	303.6478212	18660.57143	9.787021124	4.699297909	2.385281345	0.507582492	0.480156102	0.756281169	0.781450554	459.5277305	1.024355599		742	1345.805297	634.824587	19959.1746	9.723194657	6.526679866	4.84195824	0.74187157	0.671248504	0.502019818	0.858055758	1287.095999	0.956376083
727	213.6198884	161.0323802	18606.45	6.645126145	2.908905938	2.659231941	0.914169106	0.437750296	0.599822203	0.857232824	215.3167102	1.007943183		743	1943.940985	788.2891733	21430.58791	9.248791892	7.417820391	6.742057347	0.908900053	0.802031279	0.271033728	0.900596155	1937.50295	0.996688153
728	1004.013476	515.4680054	19780.04255	9.982407725	5.738606173	4.071138332	0.709429818	0.574871948	0.592168699	0.849673897	976.8911928	0.972986137		744	523.3687266	322.1812627	18844.14286	6.541854524	5.471687405	3.164585727	0.578356454	0.836412272	0.516255564	0.861916595	474.4906237	0.906608667
729	1409.891264	661.6362517	20380.68182	10.34286773	6.488687981	4.780649999	0.736766818	0.627358693	0.537782932	0.850352171	1343.920009	0.953208268		745	1345.805297	590.5394009	21234.33333	7.381451139	6.714787535	6.177280139	0.91995169	0.909683937	0.163134725	0.925887539	1282.507552	0.95296664
730	1922.578996	788.4041093	20759.41667	11.01859802	7.470333924	5.55821883	0.744038873	0.677974994	0.49556025	0.89122411	1916.419605	0.996796287		746	929.2465146	458.4885081	20315.71264	7.078003661	6.140583678	4.768502574	0.776555263	0.867558703	0.326292723	0.912004344	868.1425997	0.93424359
731	480.6447489	310.4648855	18693.17778	7.623831953	4.609414261	2.821475151	0.612111429	0.604605963	0.62991378	0.804101888	415.3210039	0.864091421		747	704.9456318	377.9042412	19690.80303	6.851575627	5.230656227	4.419158132	0.844857307	0.763423848	0.355015784	0.911995638	663.3989585	0.941064003
732	1196.271375	578.4918116	20799.66071	9.061973237	6.773486246	4.564648033	0.673899358	0.747462619	0.496285421	0.86978263	1173.629274	0.981072772		748	1217.633364	576.535535	20543.89474	9.258237176	6.232209246	4.868838424	0.781237958	0.673152905	0.4741074	0.888017428	1176.750253	0.96642412
733	256.3438661	191.4741436	18204.16667	5.926146998	3.163091743	2.84527206	0.899522458	0.533751819	0.519878251	0.855330647	223.4069177	0.871512633		750	309.7488382	211.0480066	18641.75862	4.785121609	4.489853046	2.9299406	0.652569376	0.93829445	0.387697777	0.882713095	263.6771714	0.851261212
734	512.6877322	331.7084371	18638.91667	7.71201217	4.845012524	3.115944099	0.643124055	0.628242334	0.595962243	0.819839122	487.6866612	0.951235285		751	1441.934247	635.906241	20700.38519	9.194518487	6.885072527	5.282404615	0.767225704	0.74882361	0.425483279	0.910975783	1400.740813	0.971431822
735	2371.180761	1009.991224	20064.41441	13.62285003	9.14383507	4.42685609	0.484135601	0.671213076	0.675041854	0.802277417	2309.83189	0.97412729		752	181.5769052	143.9303329	18455.94118	4.308636097	3.153500555	2.722523968	0.863333911	0.731902274	0.368123948	0.897091772	154.9505237	0.853360308
736	651.5406597	371.7766103	19838.36066	8.895630152	4.881458	3.403240967	0.697177148	0.548747859	0.617425533	0.870754961	619.0241393	0.950092876		753	715.6266262	407.8448025	19357.46269	9.753217331	4.22992657	3.952862246	0.934499023	0.433695511	0.594711969	0.84730765	683.0948624	0.95454087
737	929.2465146	471.1748287	20369.13793	6.843860906	6.254508663	4.821895154	0.770947074	0.913885999	0.295442263	0.900801267	864.5711612	0.93040022		754	534.049721	335.7141406	19119.1	6.968767284	5.951096144	2.926429738	0.491746338	0.853966835	0.580064936	0.825031338	508.3696784	0.95191451
738	993.3324811	499.7329247	20236.54839	8.920549869	5.530963112	4.662764993	0.843029487	0.620024908	0.47730072	0.873985175	963.6615342	0.970129894		756	405.877788	269.9460458	18849.26316	6.975351628	3.826717795	3.215778574	0.840349027	0.548605719	0.538979718	0.827335423	359.5566189	0.885874097
739	2403.223745	1084.378451	19353.60889	13.07550931	10.69527456	4.098367951	0.383194272	0.817962368	0.686561506	0.75320445	2400.767528	0.998977949		758	555.4117099	328.0377036	19452.71154	6.042109142	4.556873729	4.392602499	0.963950893	0.754185934	0.273001795	0.886116333	506.6010364	0.912118033
740	1687.597118	782.4727034	20083.58228	12.48996857	7.354451862	4.270894762	0.580722376	0.588828693	0.658054002	0.811954859	1643.308625	0.973756477		759	405.877788	265.8432361	18205.07895	5.766090394	5.077464349	2.865265508	0.564310315	0.880573144	0.503083491	0.858786171	351.3838608	0.86573809
741	1922.578996	830.3604379	21018.10556	12.62692951	7.040327951	4.880917196	0.693279806	0.557564525	0.613451775	0.840220296	1817.526264	0.945358431		760	3588.814125	1244.780557	22408.44643	11.91256191	9.816257776	7.543824922	0.76850314	0.824025751	0.366733623	0.869440303	3695.143726	1.02962806
742	491.3257434	302.9334943	19033.23913	6.844128772	4.405440963	3.67373558	0.833908708	0.643681776	0.463228162	0.882171502	463.9851291	0.944353386		762	181.5769052	144.01939	18110.17647	4.56407958	3.441458617	2.284071669	0.663692906	0.754031247	0.499554811	0.832633626	150.2775465	0.827624782
743	502.0067378	333.9045903	18856.76596	9.843588944	4.075420122	2.787373872	0.683947615	0.414017707	0.716833577	0.795182985	468.3922378	0.933039743		763	1591.468169	862.2183448	19312.42282	17.77314949	7.970216615	3.212473191	0.403059709	0.448441432	0.819251327	0.695973589	1906.174432	1.197745874
744	416.5587824	269.6620658	18569.02564	8.075327558	3.751305362	3.221996467	0.858900078	0.464539096	0.601007334	0.856797403	408.8426876	0.981476576		764	2243.008828	889.7070409	21748.01429	12.45719004	6.74807847	6.237324676	0.924311225	0.541701495	0.499299228	0.879263816	2196.277309	0.9791657
745	1324.443308	629.952438	20198.66935	11.61963019	6.078175227	4.28971368	0.70575683	0.523095411	0.630821841	0.847976339	1269.060824	0.95818433		767	149.5339219	121.4178793	18039.78571	5.811789221	3.192515295	1.620436812	0.507573703	0.549317116	0.721181077	0.765206547	125.9399601	0.842216659
746	224.3008828	174.859661	18380.09524	5.897958614	3.051830049	2.460444717	0.806219441	0.517438363	0.582831132	0.817203909	185.5087019	0.827052928		768	704.9456318	395.1087874	19490.27273	8.936464607	4.896029869	3.592624319	0.73378317	0.547871008	0.597981475	0.855324097	658.4309136	0.934016588
747	779.7125927	441.3865815	19327.75342	9.219783746	4.99572294	3.908593776	0.782388019	0.541848169	0.576064484	0.822731352	754.0987565	0.967149644		769	1409.891264	626.5856076	20533.2197	8.728118571	6.837249973	5.50549109	0.805220098	0.78335897	0.369223614	0.893769941	1376.216527	0.976115367
749	405.877788	269.7001384	19027.94737	7.281214337	4.309621744	2.866580185	0.665158187	0.59188228	0.606304656	0.835772458	376.7867943	0.928325731		770	630.1786708	350.5057488	19659.28814	6.886886727	5.38615432	3.885934253	0.721467307	0.782088414	0.435748778	0.902642546	603.7898249	0.958124819
750	4208.311802	1638.985361	20830.37563	18.45623886	12.61475146	4.703842877	0.372884309	0.683495243	0.745135349	0.734664685	4587.365205	1.090072557		771	502.0067378	313.390871	18780.2766	7.057813459	4.775903931	3.253349433	0.681200769	0.676683219	0.539042871	0.843313839	459.3514369	0.915030422
751	704.9456318	411.1864577	19463.5	9.074693968	4.944717422	3.571876181	0.722362043	0.544890818	0.606391555	0.826999055	671.3646509	0.952363729		772	192.2578996	157.0054756	18409.88889	4.357905609	3.985702507	2.193522402	0.550347749	0.914591289	0.496656743	0.814531683	159.5928324	0.830097659
752	128.1719331	122.0874896	17955.66667	8.284031294	2.311961886	1.615708379	0.698847325	0.279086571	0.804961097	0.717984758	129.6205881	1.011302436		773	1409.891264	636.5695505	20617.10606	9.899742544	6.526202705	5.170908554	0.792330362	0.659229538	0.477672421	0.87422636	1399.393738	0.992554372
753	437.9207713	284.9331653	19019.43902	7.112823328	4.073131535	3.404992782	0.835964356	0.57264624	0.521288154	0.839413038	413.2142229	0.94358215		774	1495.339219	646.4472602	20997.53571	7.925702227	7.367335873	6.013321242	0.816213804	0.92954992	0.241288523	0.904009373	1470.791921	0.983584128
754	1911.898001	833.0154434	21776.32961	11.43374148	8.541041643	4.58655346	0.537001651	0.747003215	0.598858041	0.832641035	1876.179027	0.981317532		775	1623.511152	740.4221288	20299.77632	10.26145099	8.546989341	4.378764205	0.512316563	0.832922103	0.573280211	0.837529278	1608.652011	0.990847527
755	427.2397768	282.2679765	18631.65	10.99878367	3.455624872	2.978019558	0.861789016	0.314182457	0.72924101	0.821758914	474.119051	1.109725912		776	363.1538103	252.3419297	18939.20588	6.067544645	5.063815478	2.571472188	0.50781317	0.834574078	0.576192292	0.834311915	330.9491677	0.911319552
756	907.8845258	495.5202197	19499.76471	11.56598943	4.775475097	3.908577209	0.818468766	0.412889457	0.662062876	0.817468933	904.2878182	0.996038364		777	405.877788	264.1704806	18502.65789	6.552535998	4.266186495	3.15803733	0.740248307	0.651074103	0.518043498	0.865713227	369.7899643	0.911086971
757	352.4728159	248.9303074	18801.66667	8.185141278	3.263850049	2.947987904	0.903224063	0.39875305	0.63983665	0.799478948	329.8911646	0.935933637		778	1890.536012	761.4114488	22316.63277	8.918638422	8.217451336	6.005745466	0.730852575	0.921379581	0.326607361	0.921956498	1843.704134	0.975228254
758	918.5655202	500.6515623	19995.7093	10.00358223	5.631369009	3.780571257	0.671341418	0.562935244	0.622078255	0.817418578	892.1041721	0.971192748		779	320.4298326	217.960949	18730.63333	5.029170117	3.793657369	3.460451267	0.912167581	0.754330691	0.311923998	0.899076428	276.5513465	0.863063667
759	1271.038336	632.0326777	20043.45378	11.32132814	6.198232696	4.384319275	0.7073499	0.547482823	0.61273808	0.836368439	1288.712488	1.013905287		781	480.6447489	306.5841231	19075.86667	6.836307788	4.225749864	3.805456345	0.900539897	0.618133354	0.443346253	0.855140853	460.4905765	0.958068464
760	683.5836429	389.421705	19637.04688	7.485222912	5.879080494	3.536109596	0.601473241	0.785424905	0.527587937	0.869192	651.8211839	0.953535373		783	1805.088057	743.6909847	21556.59763	9.178134912	6.789562077	6.700321732	0.986856244	0.739754007	0.269969139	0.907429671	1748.962376	0.968906956
761	234.9818773	177.1941049	18023.77273	6.633166842	3.835636943	2.177104056	0.567599095	0.578251239	0.67178512	0.818661824	232.0204208	0.987397086		784	1228.314358	629.1815522	19845.89565	12.88214742	5.805484332	3.930083442	0.676960477	0.450661225	0.694920162	0.796953662	1231.167387	1.002322719
762	320.4298326	236.5026173	18339.2	8.787812367	3.819490998	2.271578768	0.594733374	0.434635019	0.741508048	0.789027645	319.3762935	0.996712107		785	384.5157992	243.4377932	19748.91667	5.734728739	4.058505419	3.683940993	0.907708778	0.707706607	0.357608501	0.903717228	359.1536502	0.934041335
763	1623.511152	707.5744953	21093.125	10.4797002	7.205369895	4.973042574	0.690185604	0.687554964	0.525459462	0.879312969	1572.953652	0.96885916		786	1313.762314	614.7453187	21032.39837	9.787638802	6.399642999	4.930697321	0.770464434	0.653849527	0.496232194	0.87588502	1293.691231	0.98472244
764	1313.762314	609.2341385	20118.30081	9.231204175	6.936139223	4.784337882	0.689769586	0.751379678	0.48172115	0.876611695	1283.177131	0.976719394		787	202.938894	162.3378248	18053	5.349460559	3.483292083	2.206827474	0.63354649	0.651148288	0.587467288	0.821164205	172.2490653	0.848773056
765	3300.427276	1239.56847	21631.8932	15.87578076	9.209615724	5.370625953	0.583154185	0.580104744	0.661709491	0.824459985	3289.198758	0.996597859		788	1238.995353	561.3212365	20457.7931	7.35034195	7.002431182	5.397426327	0.770793198	0.952667404	0.265690445	0.913977356	1163.675057	0.939208573
766	1484.658224	699.8981234	20019.83453	10.89123601	6.891205881	4.7452531	0.688595462	0.63272946	0.564305365	0.837829729	1491.833603	1.004833017		789	1228.314358	568.5220938	20849.08696	8.804088035	6.293372691	5.039431388	0.800752098	0.714823917	0.427603249	0.900955384	1169.601654	0.952200588
767	918.5655202	525.7631072	18938.89535	12.08717472	4.813906821	3.66409827	0.761148565	0.398265677	0.696860651	0.772552049	893.0549906	0.972227861		790	1292.400325	583.0676427	21589.43802	7.288233594	6.653014235	6.207643558	0.933057309	0.912843167	0.148265011	0.923575654	1260.828791	0.975571398
768	662.2216541	395.0192586	18673.22581	13.93779487	3.836469328	3.296904817	0.859359097	0.27525655	0.76345578	0.805426628	738.4495279	1.115109304		791	651.5406597	370.5153828	19707.90164	6.100884934	5.334583403	4.417909352	0.828163892	0.87439502	0.275857617	0.904746618	602.2804323	0.924394239
769	726.3076206	390.6264192	19700.10294	7.110470008	5.230177274	4.516345099	0.863516639	0.735559994	0.364831707	0.901296541	703.542677	0.968656609		792	277.7058549	198.748975	18708.61538	4.213696396	4.079804547	3.545030114	0.868921556	0.968224609	0.158688766	0.902052508	255.2766761	0.919234044
770	427.2397768	264.4791733	18843.65	5.324625071	4.771927411	3.722034383	0.779985541	0.896199704	0.300977189	0.912043983	396.142877	0.927214409		793	1228.314358	559.8016481	20796.84348	7.695583147	6.159972476	5.763598421	0.935653275	0.800455581	0.251051114	0.915627178	1144.4653	0.931736483
771	267.0248605	201.0056683	18466.6	8.595615003	3.276143086	2.086977647	0.63702274	0.381141208	0.757204383	0.810095697	246.1762907	0.921922738		794	1420.572258	644.116998	20470.3985	8.987744758	6.38593931	5.972526687	0.935262049	0.710516318	0.335481053	0.877635316	1435.893487	1.010785251
772	865.1605481	486.1194039	19255.09877	9.081853246	6.383217339	3.42260037	0.536187347	0.70285405	0.623138551	0.810453145	831.110777	0.960643408		795	1206.95237	571.8442599	20445.93805	8.776272929	6.331867853	5.009913401	0.79122204	0.721475723	0.429152507	0.887238224	1166.167117	0.966208068
773	2168.241867	885.763917	21248.19704	11.37665551	8.541246374	5.263347503	0.616227102	0.750769536	0.537355465	0.861578054	2142.330697	0.988049686		796	907.8845258	479.5766036	19439.25882	10.08903004	5.043680337	4.049433054	0.802872661	0.499917268	0.598630092	0.849911643	863.1371344	0.950712464
774	1783.726068	775.4484466	20863.8024	10.31834707	7.476173114	5.407276013	0.723267898	0.724551429	0.475955211	0.85695385	1747.256355	0.979554196		797	2745.015566	1001.396444	22199.607	10.03440939	9.168985346	7.202945456	0.785577159	0.913754362	0.282175445	0.899270439	2775.951216	1.011269754
775	1399.210269	648.7703578	20308.59542	10.34947062	6.688888203	4.850027172	0.725087193	0.646302448	0.531374372	0.860817519	1406.387036	1.005129156		798	502.0067378	308.7415338	18990.51064	7.825875302	4.337961036	3.199582857	0.737577592	0.554310012	0.591153356	0.862052437	454.9886268	0.906339681
777	2114.836895	866.3509822	20529.88889	10.69826631	8.416626912	5.487023824	0.651926702	0.786728117	0.487110933	0.866904411	2069.554825	0.978588387		800	224.3008828	176.1425541	18105.7619	5.926718602	2.907614949	2.714366777	0.933537221	0.490594399	0.542011869	0.796764333	195.9333396	0.873529061
778	1719.640102	794.3058976	20213.10559	12.83648946	7.503771932	4.350597253	0.579788044	0.584565738	0.661075774	0.813943271	1755.348631	1.020765118		801	619.4976764	381.3929268	20258.53448	7.739095014	6.052118101	3.029774506	0.50061391	0.782018839	0.608510491	0.811157119	594.4242097	0.959526133
782	1559.425185	716.3015722	19971.92466	11.16411656	6.855602545	4.815919737	0.702479425	0.614074791	0.568625094	0.848186679	1543.966394	0.990086865		802	2616.843633	1012.784927	20834.13878	12.74075618	9.143413298	5.220085673	0.570912142	0.717650756	0.59028447	0.86105879	2547.239588	0.973401527
783	3182.936337	1235.793161	21258.70134	14.40856423	10.99096821	4.910581933	0.44678338	0.762808011	0.659190058	0.804624818	3257.453536	1.023411464		803	192.2578996	151.0985449	18053.94444	4.189908038	3.146015018	2.806614371	0.892117283	0.750855386	0.330148933	0.856910498	154.9660761	0.806032296
784	1783.726068	776.7797465	20316.49701	9.994135646	9.143293281	4.537216106	0.49623434	0.914865838	0.546012155	0.8538399	1736.704639	0.973638649		804	437.9207713	264.1557266	18739.60976	4.982419017	4.797735193	3.986532686	0.8309197	0.9629329	0.199880084	0.921285625	399.1723593	0.911517301
785	833.1175648	457.0350132	19380.55128	9.709494674	5.86226768	3.297082267	0.56242438	0.603766507	0.660426997	0.83778122	786.105194	0.943570544		806	854.4795537	452.850691	19732.05	9.325795518	4.495417912	4.387174189	0.975921321	0.482041227	0.529565689	0.868536694	770.4233692	0.901628794
786	875.8415425	518.4232859	19485.91463	9.897319811	6.795262239	3.362566187	0.494839797	0.686575999	0.660254872	0.763770377	947.2907052	1.081577727		807	2979.997443	1104.201567	22391.72043	12.67595159	8.278046389	7.041878274	0.8506691	0.653051278	0.444469457	0.863114704	3095.177434	1.038651037
787	2328.456784	946.7694911	21523.18807	13.75591291	7.912643056	5.118013679	0.646814679	0.575217589	0.62794082	0.845868445	2333.463672	1.002150303		808	3118.850371	1174.501953	22173.64041	16.17214829	7.681633611	6.208213749	0.808189255	0.474991539	0.616116941	0.835334035	3230.550798	1.035814616
788	640.8596653	428.552104	20176.9	11.8803792	5.241909834	2.496267292	0.476213321	0.441224118	0.789883197	0.701108671	651.1777382	1.016100363		809	1238.995353	589.341781	19938.62931	9.164619643	5.946208259	5.144659669	0.865200048	0.648822154	0.438639041	0.869499656	1174.356135	0.94782933
789	1356.486291	775.505755	19125.59055	20.64771619	5.083821617	3.607806265	0.709664213	0.246217139	0.825268508	0.681808491	1586.332213	1.169442126		810	234.9818773	178.9352854	18527.54545	4.978790685	3.823719762	2.543000765	0.665059399	0.76800171	0.489233244	0.859162511	202.7892944	0.86299972
790	1367.167286	635.4140537	20872.28906	9.732765696	6.729587887	4.668615956	0.693744704	0.69143634	0.520319701	0.863229864	1280.85951	0.936871093		811	534.049721	310.6591123	19233.8	5.468491052	5.305387489	3.912575499	0.737472146	0.970173936	0.284523745	0.910651431	475.4840521	0.890336673
791	1217.633364	573.0180457	20367.42105	9.981068132	5.716684909	4.837825334	0.846264122	0.572752819	0.515299839	0.882306278	1156.272161	0.949606175		812	1506.020213	661.2629967	20982.25532	9.299991062	6.881245322	5.435711787	0.789931405	0.739919563	0.4155143	0.894935221	1457.117597	0.967528579
792	1655.554135	702.0611909	21393	10.00281281	7.338369482	5.221184773	0.711491127	0.733630592	0.478028344	0.902434981	1605.385693	0.969696888		814	811.755576	428.9637893	19316.92105	8.336830597	5.091947472	4.264260362	0.837451758	0.610777371	0.488503417	0.88666005	758.2583725	0.934096907
793	1762.364079	747.6639049	20497.57576	10.35092355	6.751993015	5.895768977	0.873189437	0.652308268	0.430411311	0.88731278	1725.997459	0.979364865		815	1473.97723	676.3712059	20379.88406	10.0595171	6.705883869	5.038910102	0.751416249	0.666620853	0.499090259	0.857362085	1423.830793	0.965978825
794	672.9026485	399.5489339	19270.87302	8.564878254	5.408350548	3.396899607	0.628084215	0.631456792	0.603391957	0.812392767	659.1091614	0.979501512		816	801.0745816	476.9373445	19354.81333	8.474248858	6.550189791	3.870454548	0.59089197	0.772952258	0.543268718	0.765878466	899.9236773	1.123395621
795	779.7125927	454.6701647	19602.69863	13.12886056	4.194422416	3.358192792	0.80063295	0.31948107	0.744212929	0.776510275	774.6284365	0.993479448		817	234.9818773	195.0700136	18282.36364	9.62252016	2.692514236	2.131072589	0.791480528	0.279813832	0.778532801	0.783487853	231.277663	0.98423617
796	1367.167286	654.9659331	20080.72656	10.14838299	7.648112899	4.070650719	0.532242499	0.753628721	0.598886766	0.835993087	1323.437962	0.96801465		818	256.3438661	191.6072349	18365.95833	5.165649905	3.668152245	2.833733593	0.772523441	0.710104694	0.451427479	0.870276607	224.915792	0.877398767
797	1228.314358	593.132567	19754.68696	9.120591039	7.438638428	4.044441466	0.543707226	0.815587323	0.556559279	0.8582376	1149.379894	0.935737571		819	181.5769052	149.9162893	18599	5.51693006	2.861549039	2.314257182	0.8087428	0.518685031	0.580517216	0.838398538	153.0378659	0.842826712
798	523.3687266	337.0487427	18601.28571	9.334601255	4.277363477	3.176665549	0.742669068	0.458226694	0.659689208	0.793279647	531.2904753	1.015136076		820	448.6017657	278.1461129	19689.88095	5.685873342	4.74877896	3.668723166	0.772561367	0.835189016	0.354765232	0.909612843	414.9375016	0.924957353
799	736.988615	409.1754115	20623.07246	8.497003344	4.753603487	4.21327548	0.886332966	0.5594447	0.504145719	0.859085192	712.8484463	0.967244855		821	1879.855018	770.1916447	22125.89205	8.59799946	7.468748375	7.058881981	0.945122479	0.868661182	0.17900879	0.897687311	1898.758678	1.010055914
801	1570.10618	702.8689881	21603.95238	12.29120436	6.103261628	4.8998456	0.802824113	0.496555216	0.6013535	0.864038718	1539.669232	0.98061472		822	373.8348047	250.7220323	18532.68571	5.538550373	3.843180863	3.455909383	0.899231524	0.693896526	0.37602637	0.855103657	308.1327704	0.824248482
802	1164.228392	601.6733692	19596.45872	11.13366515	5.807601257	4.223251529	0.727193783	0.521625285	0.620677336	0.814504404	1143.853758	0.982499453		823	1025.375464	503.1155787	20158	8.052487531	5.854253337	4.908967532	0.838530082	0.727011785	0.390378748	0.8923007	969.3493918	0.945360432
803	288.3868494	217.4534375	18182.59259	8.376769859	2.985983291	2.36888295	0.793334296	0.356459989	0.717208066	0.769073546	248.1967947	0.860638393		824	576.7736987	349.7570023	18993.07407	8.779294781	4.424940904	3.407975354	0.770174207	0.504020085	0.61181673	0.844324483	554.5646227	0.961494298
805	1068.099442	529.1204632	20377.88	9.500579415	5.978896548	4.351353287	0.727785345	0.629319149	0.541990746	0.868253176	1035.342605	0.96933166		825	1762.364079	722.8590108	20773.41818	9.048863403	6.919490509	6.544671291	0.945831385	0.764680623	0.276741067	0.912313278	1716.503125	0.973977593
806	1623.511152	736.7672571	20191.90789	10.28263347	8.306321023	4.457083584	0.536589372	0.807800944	0.566542599	0.841150535	1594.602553	0.982193779		826	405.877788	269.7973958	18642.02632	6.150363341	4.797455263	3.027081797	0.630976555	0.780027943	0.507820656	0.853850248	374.1316699	0.921784047
807	1121.504414	559.1107508	19604.17143	8.836854327	7.289197847	3.942204993	0.54082837	0.824863416	0.553890463	0.853431661	1063.665926	0.948427766		827	1805.088057	807.902928	20732.86391	12.29643944	7.71570446	4.598592859	0.596004277	0.627474685	0.626022404	0.82391828	1827.546893	1.012441961
808	1997.345957	861.8878225	20846.35294	12.24391755	8.659028412	4.660228248	0.538192973	0.707210611	0.619384218	0.834126942	2069.594961	1.036172504		829	950.6085035	483.2423723	19963.4382	7.623627853	6.176544128	4.498383801	0.728301087	0.81018437	0.409941843	0.878635358	887.2629617	0.933363165
809	1570.10618	747.5429363	20812.4898	14.17499939	5.861833346	4.563065308	0.778436547	0.413533235	0.678090617	0.808074232	1588.187632	1.01151607		830	3449.961198	1278.480888	21813.67492	15.87456204	9.567755426	5.582517102	0.583471969	0.602709883	0.648335678	0.823402459	3551.652681	1.029476124
810	1110.82342	597.2163561	19811.95192	12.12743084	5.299673847	4.447409707	0.839185549	0.436998893	0.633276844	0.770866748	1197.329543	1.077875675		831	1313.762314	650.7194459	19964.37398	12.3438433	5.675726459	4.750258201	0.836942766	0.459802212	0.615171865	0.815957675	1394.047854	1.061111161
811	1132.185409	575.8459751	19414.56604	12.69416967	5.530354946	3.80545069	0.688102432	0.435661023	0.70022059	0.826869791	1119.056496	0.98840392		832	2702.291588	1070.960015	21115.78656	13.11511484	7.690421505	6.442409013	0.837718584	0.586378511	0.508779824	0.826507762	2721.818392	1.007226016
812	1367.167286	599.4433834	21308.32031	8.0560814	6.955122957	5.594550163	0.804378326	0.863338218	0.30554945	0.92147422	1313.053554	0.960419085		833	865.1605481	458.3637729	19599.79012	8.374369159	5.719483527	4.063832752	0.710524426	0.682974851	0.514729686	0.862184208	815.329865	0.942402964
813	950.6085035	485.3209845	19700.92135	8.09399625	6.018828913	4.214626035	0.700240212	0.743616469	0.479289846	0.890084211	860.0479249	0.904734096		834	117.4909386	109.2357805	17900.27273	4.187421651	3.430963123	1.592059057	0.464026863	0.819349807	0.619799679	0.831223218	95.80993097	0.815466555
814	544.7307155	342.0898672	18964.2549	9.083252766	4.043440138	3.305047245	0.817384982	0.445153321	0.63613836	0.819740773	508.4622313	0.933419425		835	4646.232573	1540.182904	22945.93333	15.39165039	11.00626615	6.683045668	0.607203713	0.715080311	0.56580058	0.843947121	4742.291424	1.020674568
815	1036.056459	513.7110129	19595.7732	8.205863587	5.911589899	5.035331205	0.851772753	0.720410452	0.386374005	0.868928494	1023.163981	0.987556201		836	502.0067378	319.332614	19121.17021	6.996863727	4.824111947	3.189699228	0.661199256	0.689467758	0.544124432	0.837280373	450.9819244	0.89835831
816	1132.185409	550.0308514	20267.93396	9.647381624	6.076814039	4.439802345	0.730613495	0.629892574	0.539791985	0.864070012	1090.279008	0.962986274		837	1858.493029	814.5249936	20172.0977	11.49249451	7.439922536	5.087895783	0.68386408	0.647372294	0.557285342	0.842728188	1822.256613	0.980502259
817	523.3687266	324.3288147	19152.26531	8.024735396	4.275948774	3.445327138	0.805745653	0.532846077	0.57066159	0.847982359	495.2018849	0.946181649		838	1185.590381	586.040082	19972.63964	10.36006858	5.323689032	4.823000013	0.905950739	0.513866196	0.53446254	0.849525088	1114.246253	0.939823966
818	2563.438661	1080.567897	20880.36667	16.98396448	8.163804632	4.738661928	0.580447737	0.480677208	0.720992002	0.789529508	2752.174781	1.07362615		840	14269.80855	3766.357459	23325.3024	27.14513036	14.55797035	9.584189238	0.658346528	0.536301361	0.646927861	0.738561093	15864.87855	1.111779356
819	4902.576439	1798.765761	21493.7451	18.00252393	13.49717739	5.022397648	0.372107256	0.749738061	0.721017027	0.745549978	5111.825935	1.042681537		841	341.7918215	247.1751156	17965.15625	6.546095729	4.622744069	2.413777207	0.522152464	0.706183389	0.631264603	0.801816205	305.9623539	0.895171665
820	1559.425185	710.2404748	20555.90411	11.85500362	6.057045132	5.029420202	0.830342204	0.510927312	0.57575549	0.852672734	1512.756515	0.970073158		842	3909.243958	1364.480219	22557.80055	13.54128421	11.02548355	6.296655837	0.571100198	0.814212551	0.535003051	0.843999396	3937.82185	1.007310337
821	854.4795537	464.9861858	19295.85	9.916555671	5.050546929	3.856830345	0.763646076	0.509304551	0.611071578	0.839348478	809.1301981	0.946927512		843	2723.653577	1009.148731	22569.14902	11.22265494	8.495972097	6.833691001	0.804344803	0.75703763	0.391080717	0.886544593	2729.308539	1.002076241
822	1527.382202	712.0262772	20010.38462	10.60034595	8.027069028	4.241384783	0.528385239	0.757245949	0.599882419	0.833688727	1511.726827	0.989750191		844	1698.278113	711.9856546	21364.30818	9.766236145	6.826969354	5.929490291	0.868539169	0.699037915	0.39285819	0.897354731	1656.003103	0.975107133
823	234.9818773	181.7841971	18263.36364	7.426175122	2.819516241	2.594946464	0.920351664	0.379672738	0.650567564	0.839440543	227.5918986	0.968550857		845	1238.995353	568.3497709	20729.36207	8.220940476	6.923012853	5.006589098	0.723180674	0.842119326	0.390995579	0.908201553	1193.568092	0.963335407
824	1676.916124	780.7458512	19972.65605	12.15789087	6.953083741	4.687485871	0.674159272	0.571898845	0.614449091	0.807094346	1659.832568	0.989812516		846	608.816682	339.9322478	19710.75439	6.775920197	4.973663477	4.043009731	0.812883652	0.734020374	0.403326838	0.912513052	570.7396908	0.937457379
825	865.1605481	458.9102838	20173.69136	9.856222671	4.787826818	4.314306899	0.901099197	0.485766909	0.562275829	0.860841926	852.8027347	0.985716162		847	2061.431923	859.1755013	21145.26425	10.78047463	8.007715846	5.533472469	0.691017585	0.742798079	0.486713465	0.860683777	2000.934619	0.970652776
826	459.2827601	321.471541	19250.09302	12.30403607	3.052886992	2.786761796	0.91282835	0.248120777	0.77350832	0.750032454	438.4769633	0.954699373		848	1153.547397	558.5662646	19824.37037	8.038327592	6.619474376	4.885225035	0.738007998	0.823489003	0.392258529	0.879005946	1088.835796	0.943902087
827	491.3257434	316.9168464	19676.65217	9.332498932	3.673101442	3.30989011	0.9011159	0.393581769	0.64533721	0.816287707	475.2619615	0.967305231		849	469.9637545	298.0034356	18569.47727	9.645583357	3.575466236	3.178967216	0.889105646	0.370684292	0.670422503	0.826005406	459.2359077	0.977173034
828	534.049721	334.3324814	18972.16	7.935136019	4.680709229	3.221936193	0.68834359	0.589871329	0.593965852	0.829253924	501.2698495	0.938620188		850	1452.615241	670.6340286	20363.95588	11.78867693	6.428346936	4.565651821	0.710237308	0.545298423	0.612708716	0.857489943	1449.291588	0.997711952
829	1260.357342	618.7447159	19646.25424	10.54232556	7.061975574	3.95506081	0.560050197	0.669868857	0.624839815	0.836026316	1233.401321	0.978612398		851	1367.167286	666.3980322	20016.33594	11.09655062	7.075122416	4.294464414	0.606980934	0.637596552	0.612991049	0.820680204	1412.275986	1.03299428
830	1687.597118	720.0283007	21337.60759	10.07705124	7.23966362	5.285903341	0.730131069	0.718430764	0.475451378	0.885547302	1615.324133	0.957174029		852	2413.904739	956.2764424	21348.39381	11.82463225	8.621217026	5.536914323	0.642242772	0.729089653	0.53174744	0.862515548	2364.35472	0.979473084
831	608.816682	356.1456555	18878.31579	8.843995195	4.395179532	3.461543243	0.787577212	0.496967653	0.608599602	0.842297186	563.6162269	0.925756872		853	1783.726068	762.3514535	20804.86228	10.57750519	7.593624681	5.207371288	0.685755684	0.717903187	0.507693809	0.869815107	1752.021892	0.982225872
832	1975.983968	864.9794993	20652.36216	13.24038261	7.382927111	4.793058634	0.649208446	0.55760678	0.637996969	0.825224259	1962.594001	0.993223646		854	234.9818773	187.8434652	17954.31818	8.563611644	3.161776387	1.959883695	0.619867902	0.369210623	0.771138186	0.769701853	222.2833968	0.945959745
833	1132.185409	608.3804227	19281.83962	11.67243056	6.327966903	3.468164999	0.548069396	0.542129325	0.702875508	0.777251269	1073.034926	0.947755481		855	875.8415425	442.3597017	19954.81707	6.681407225	5.781119623	5.108555449	0.883661952	0.865254793	0.235407261	0.91002586	826.545221	0.943715479
834	1036.056459	614.1814528	18792.15464	12.73496112	7.601002713	2.831626001	0.372533218	0.596861085	0.777649419	0.718695695	1148.135147	1.108178166		856	1281.719331	575.0026508	21140.525	7.035315607	6.674141867	6.396463419	0.958394884	0.948662752	0.090806472	0.92021124	1258.077944	0.981554943
835	1228.314358	589.2281817	20183.85217	10.18854292	6.05205749	4.668732527	0.771428978	0.594006183	0.541766417	0.870518882	1205.87621	0.981732569		857	694.2646374	405.5745224	19164.52308	9.502887773	4.678488212	3.438485413	0.734956519	0.492322789	0.638164157	0.820860959	640.3492948	0.922341799
836	1527.382202	707.816743	19615.58042	10.51626156	7.967867372	4.192119805	0.526128211	0.757671091	0.601367864	0.834504601	1471.383125	0.963336565		858	224.3008828	177.6286576	17922.42857	9.244665583	2.616125046	2.099685615	0.802593752	0.282987526	0.772875979	0.791155275	212.7122916	0.948334616
837	192.2578996	149.9252585	18236.11111	5.011692653	3.200290169	2.444025433	0.763688698	0.638564731	0.512335332	0.871916165	164.1980961	0.854051233		859	1121.504414	532.07764	19916.12381	7.521497547	6.778650813	5.056964776	0.746013464	0.901236857	0.32766517	0.904454455	1080.005877	0.962997438
838	875.8415425	459.9335548	20279.53659	7.700752003	6.112586572	4.094515511	0.669849901	0.793764891	0.468296666	0.861045689	807.3266529	0.921772505		860	160.2149163	129.5457031	18156.13333	4.326896122	3.405663546	2.22265	0.652633465	0.787091589	0.486317689	0.884849557	137.1948783	0.85631776
839	747.6696095	425.6736859	19075.55714	9.473413694	4.87890251	3.65501096	0.749146135	0.515009971	0.614182271	0.829541848	707.6295101	0.946446801		861	971.9704923	499.8501074	19993.20879	9.417726723	5.042838916	4.769010439	0.945699539	0.535462438	0.493613419	0.875382164	948.7200135	0.976079028
840	1965.302973	833.8890121	20899	12.08903378	7.888934638	4.773129905	0.605041127	0.652569493	0.605168619	0.851934704	1906.785375	0.970224643		862	12571.53043	3872.285882	23236.04758	38.27475497	14.16230472	6.480752596	0.457605787	0.370016862	0.830678143	0.657907157	14715.00471	1.170502254
841	640.8596653	384.7356205	19349.63333	9.315953811	4.987783756	3.246047532	0.650799572	0.535402371	0.651560366	0.822052198	631.7982626	0.985860551		863	213.6198884	167.9135501	18307.95	7.062723294	2.635844865	2.403063144	0.911686107	0.373205173	0.659754029	0.842927934	187.389749	0.877211155
842	2339.137778	937.6334989	21237.45205	11.79039244	9.186559857	5.003742465	0.544680767	0.779156411	0.575608489	0.855777225	2270.203182	0.970529912		864	427.2397768	262.2910828	19389.5	5.652632247	4.642182175	3.454280013	0.744106949	0.82124256	0.388907705	0.912194191	379.681171	0.88868404
843	427.2397768	278.1798881	19228.825	5.829997412	4.442227274	3.582124903	0.806380377	0.76196042	0.38557007	0.883373681	388.5961293	0.909550445		866	331.110827	219.9111938	19007.3871	5.763444461	3.637291693	3.463127821	0.952117156	0.631096858	0.399121854	0.898965959	304.1006678	0.918425623
844	2050.750929	858.7967954	21534.58854	11.25959357	8.101411971	5.293506338	0.653405401	0.719511936	0.529867015	0.854481391	2022.625501	0.986285303		867	961.2894979	557.0458499	19299.65556	14.17245628	4.078446283	3.989130537	0.978100546	0.287772719	0.718529346	0.75308113	965.84343	1.004737316
845	1100.142425	557.9278226	20012.83495	10.14867465	5.692400873	4.270854194	0.750272915	0.560900913	0.579171237	0.84413806	1033.494478	0.939418801		868	1025.375464	491.5346115	20718.01042	7.537590551	6.142757301	5.182271066	0.843639234	0.814949719	0.312476443	0.919497387	1005.089264	0.980215832
846	779.7125927	426.2965075	19405.52055	8.172763954	5.585517044	3.858492835	0.690803162	0.683430609	0.527883975	0.865860531	737.7999893	0.946246086		870	1110.82342	527.0596472	20851.53846	7.218104492	6.55011392	5.486791933	0.837663589	0.907456234	0.239856954	0.903338062	1086.623565	0.97821449
847	1174.909386	608.0056425	19031.19091	10.97444941	6.428799001	3.775532734	0.587284302	0.585796951	0.655970647	0.802777208	1115.782223	0.949675129		871	1249.676347	572.2683334	20913.05983	8.165112613	6.538261793	5.303081402	0.811084287	0.800755862	0.350519503	0.909687795	1185.881755	0.948951109
848	277.7058549	192.6520655	18590.42308	4.945894642	3.596764912	3.201660544	0.890150072	0.727222307	0.352663011	0.894851984	238.5727337	0.859084277		872	630.1786708	369.1709884	19205.38983	7.228765949	5.678915183	3.495632789	0.61554587	0.785599537	0.516427449	0.8471597	601.0961684	0.953850386
849	1132.185409	564.6438199	20141.5	10.12367772	6.081442662	4.184018402	0.687997673	0.600714763	0.586709641	0.848920458	1079.014108	0.953036578		873	1046.737453	505.1781638	20222.2551	8.460512913	6.131058928	4.567010622	0.744897525	0.724667522	0.460196956	0.90170343	992.3224435	0.948014653
850	1741.002091	761.509947	20374.09202	11.37435057	7.597766899	4.794478297	0.631037825	0.667973688	0.578483337	0.853390316	1735.571624	0.996880839		874	2040.069934	868.0980465	20886.89529	13.30420824	6.335119428	5.86763373	0.926207279	0.476174103	0.558964079	0.838071142	2071.550125	1.015430937
851	1826.450046	805.9966152	20030.67836	12.31909552	8.322992238	4.26317254	0.51221633	0.675617153	0.653937861	0.832544216	1830.96411	1.002471496		875	437.9207713	274.9763287	18702.17073	7.114462521	3.577644097	3.468743152	0.96956071	0.502869203	0.512437778	0.861074881	369.8281655	0.844509303
853	234.9818773	173.756853	18223.68182	5.320934505	3.344378259	2.710571062	0.810485792	0.628532123	0.490583645	0.878433313	202.0471419	0.859841381		876	2018.707946	820.7473742	21062.32804	9.572611764	7.671672026	6.389243786	0.832835888	0.801418904	0.332549576	0.884317019	1965.43435	0.973610053
854	277.7058549	203.8938126	18507.15385	8.423575302	3.555504683	2.269123862	0.638200217	0.422089737	0.730622238	0.816274325	284.671854	1.025084091		877	437.9207713	295.0422894	18585.92683	7.514546034	3.918948699	3.105138816	0.792339746	0.52151503	0.586782914	0.815516307	383.0380847	0.874674393
855	352.4728159	234.0106147	18720.45455	5.343116926	4.571718507	2.941789984	0.643475747	0.855627637	0.449424367	0.863819604	301.0055022	0.853982176		878	1078.780437	590.0643652	18931.31683	12.60136575	5.564615142	3.89699219	0.70031657	0.441588257	0.690748426	0.788630632	1144.64521	1.061054846
856	512.6877322	324.4357296	18806.33333	7.931873871	4.375717443	3.184745977	0.727822584	0.551662509	0.598487567	0.830829746	463.0079806	0.903099395		880	566.0927043	332.4334682	18716.88679	6.466377046	5.717615073	3.388163433	0.592583339	0.88420688	0.476033734	0.883015898	524.7215472	0.926918053
857	1431.253252	677.3743359	20042.5597	9.831171441	6.596319844	5.279878965	0.80042798	0.6709597	0.462945083	0.838030669	1434.232474	1.002081547		881	544.7307155	323.2605165	19485.15686	7.775710086	4.164892139	3.909140761	0.938593517	0.535628527	0.497262537	0.869493234	530.2903653	0.973490846
858	1901.217007	823.6369737	20730.3764	10.35633208	9.186512651	4.668222472	0.508160458	0.887043075	0.549239785	0.846275691	1860.35917	0.97850964		882	822.4365704	422.3804819	19213.1039	6.74341007	5.486721662	4.982888642	0.908172302	0.813642001	0.261072871	0.908642561	772.2577766	0.938987643
859	2264.370817	912.4216376	21338.27358	12.7612869	7.538174847	5.480985604	0.727097171	0.590706479	0.570498991	0.859246335	2208.553631	0.975349803		883	2008.026951	841.3428143	21465.53191	11.35107917	7.753624057	5.381739461	0.694093423	0.683073736	0.525883012	0.857569764	1984.05255	0.988060718
860	1110.82342	576.1627927	20015.24038	11.91916969	5.432267379	3.893301864	0.716699233	0.455758876	0.673357963	0.811924586	1055.926837	0.95058028		885	1719.640102	714.7662511	21503.03106	8.204008535	7.110481335	6.891318674	0.969177521	0.866708184	0.160005911	0.911568029	1683.899031	0.979215959
861	224.3008828	180.6556678	18242.38095	7.443540208	2.879748248	2.244834215	0.779524466	0.386878846	0.698418474	0.806330335	201.5612039	0.898619753		886	352.4728159	251.0776216	18550.36364	7.855380666	3.47957766	2.799197048	0.804464599	0.442954684	0.643658638	0.821540126	320.4910088	0.909264472
862	1068.099442	565.042849	19828.17	11.84712527	4.963757357	4.473074896	0.901146969	0.41898412	0.62243373	0.819663106	1101.839414	1.031588793		887	897.2035314	462.3959799	20062.15476	8.02125918	5.703454239	4.552006557	0.798113979	0.711042258	0.432507234	0.884704261	872.3123055	0.972256879
863	288.3868494	196.7142371	18094.96296	5.911683478	4.535485697	2.190572075	0.482985114	0.767207127	0.629450379	0.808166221	246.0260711	0.853111269		888	1260.357342	568.7202284	21186.28814	7.58412073	6.31988814	5.991266358	0.948001962	0.833305318	0.210024923	0.922651976	1202.878788	0.954395034
864	662.2216541	391.6720031	18987.83871	8.730184122	5.18260936	3.527433053	0.680628774	0.593642618	0.595949753	0.824037818	668.527486	1.009522238		889	1388.529275	606.1836061	21315.54615	7.780607067	7.059191118	5.817428735	0.824092823	0.907280249	0.252316858	0.92437382	1338.406707	0.963902405
865	758.3506039	418.0191073	19337.61972	8.245426019	4.790914528	4.290041682	0.895453604	0.581039053	0.479706485	0.865195342	709.8746107	0.936077069		890	769.0315983	433.8771927	18725.75	10.00050218	5.181024948	3.545527886	0.684329437	0.518076478	0.645465015	0.836320933	769.4971348	1.000605354
866	726.3076206	411.7397853	19791.5	9.981049705	4.29971641	3.889288458	0.904545344	0.430787997	0.610332723	0.844064826	699.1571362	0.962618478		891	299.0678438	209.1924768	18298.10714	5.647253288	4.194569419	2.607604968	0.621662132	0.742762756	0.538252521	0.855179334	258.7349291	0.865137909
867	929.2465146	499.1278414	19845.08046	9.98446818	4.990597746	4.30569572	0.862761524	0.499836111	0.568760635	0.834185599	898.6890456	0.967115864		892	202.938894	160.5419607	17860.31579	5.106062822	3.515102081	2.285957137	0.650324538	0.688417319	0.552305325	0.862787533	171.8623665	0.846867563
868	480.6447489	301.2366722	18946.08889	6.604549573	4.352092575	3.537595417	0.812849303	0.65895373	0.46436992	0.870977222	425.9298733	0.886163584		893	704.9456318	397.9433455	19072.80303	10.03298795	4.222726789	3.798637266	0.899569746	0.420884268	0.621385246	0.847626981	674.1238739	0.956277823
869	1164.228392	595.6331159	19428.99083	10.24978861	6.82878353	3.815717367	0.558769706	0.666236523	0.627727214	0.821583149	1118.724277	0.960914787		894	4763.723512	1663.097767	23038.71076	20.3224649	10.69345961	5.630000743	0.526490112	0.526189105	0.72296664	0.789621503	5124.974123	1.075833665
870	704.9456318	410.0012275	18895.09091	9.584148631	4.767611041	3.397490307	0.71261902	0.497447528	0.64550943	0.805131325	650.2811913	0.922455806		895	267.0248605	191.5898659	18301.8	5.836261624	3.622390672	2.534818148	0.699763879	0.620669686	0.565677773	0.83072274	224.4736952	0.840647177
871	2328.456784	977.427724	20950.24771	14.02593283	8.66065952	4.715142836	0.544432306	0.617474761	0.663826792	0.813058801	2399.198508	1.030381378		896	469.9637545	289.015833	19086.09091	6.879514411	4.15711902	3.731956045	0.897726533	0.604275065	0.457526241	0.882761735	447.06984	0.951285787
873	1132.185409	576.147422	19475.21698	9.719367932	6.677354869	4.018696572	0.601839598	0.687015341	0.586526964	0.83147992	1092.487071	0.96493654		897	801.0745816	475.2731968	20941.66667	10.63599063	5.484485053	3.075550385	0.560772863	0.51565343	0.71083555	0.784865584	751.493552	0.93810685
874	726.3076206	416.471445	19851.45588	11.0549023	4.224301051	3.484220474	0.824804016	0.382120162	0.684825756	0.812112037	681.559864	0.938390077		898	1484.658224	707.2620077	19619.84892	11.64175173	7.151453232	4.186763012	0.58544227	0.61429357	0.640366578	0.818749078	1460.089992	0.983451927
875	1452.615241	705.5210896	20087.52941	13.02133809	6.198903671	4.285713535	0.691366371	0.476057347	0.670869959	0.814130504	1449.046262	0.997543066		899	747.6696095	422.8589631	19420.55714	8.711390063	5.318051678	3.751264909	0.705383313	0.610471077	0.569383889	0.830971908	727.9580572	0.973636013
876	1452.615241	653.3520697	20919.5	9.567388194	7.594118585	4.557129182	0.60008665	0.79375044	0.523680958	0.873886007	1386.917791	0.954772986		900	245.6628717	188.9012433	18079.65217	5.65088715	4.037524029	2.407372361	0.596249668	0.714493835	0.573983288	0.843391601	230.071929	0.93653521
877	630.1786708	378.2968763	18925.72881	8.071707541	5.764789973	3.037484086	0.526902819	0.714197082	0.623687544	0.816175527	592.0406515	0.939480625		901	555.4117099	353.6035823	18897.78846	8.533087919	4.018425138	3.456538202	0.860172352	0.470922739	0.59492528	0.800382153	496.4689276	0.893875514
878	2050.750929	859.6168199	21179.93229	13.05980913	7.032641952	5.200990076	0.73954996	0.538495002	0.601756042	0.850671757	2000.921134	0.975701684		902	993.3324811	491.2317491	20418.56989	7.820301908	5.79653816	4.986260133	0.860213458	0.741216673	0.362395443	0.900834119	946.7945733	0.953149717
879	7540.782061	2265.580622	23488.89802	21.14776332	12.70322403	6.841543433	0.538567486	0.600688774	0.676488557	0.797457902	7698.765584	1.020950549		903	555.4117099	360.0832879	19055.42308	9.393721315	3.787537332	3.535491902	0.933454008	0.403198818	0.623632447	0.802780821	526.9058861	0.948676228
880	726.3076206	411.868916	18979.16176	8.638754547	4.821123036	3.914906532	0.812032073	0.558080799	0.546820492	0.847298384	682.9821549	0.940348326		904	1452.615241	654.9535859	20606.83088	10.36897226	6.809693958	4.727030735	0.694161994	0.6567376	0.544117718	0.88112895	1398.106781	0.962475638
881	1324.443308	589.5039412	20793.45968	7.820668922	6.768250093	5.845243284	0.863626965	0.865431098	0.252590368	0.915627574	1296.019392	0.978538971		905	512.6877322	305.9782071	18889.54167	6.65504182	4.794192485	3.503930139	0.730869724	0.720385028	0.473492394	0.877613256	468.2850614	0.913392367
882	1132.185409	554.3520762	19908.04717	8.868979751	6.783777	4.384138864	0.646268128	0.764888092	0.505677205	0.863600858	1104.887696	0.975889362		906	459.2827601	281.5682421	18793.11628	5.565232745	4.468562711	3.970495936	0.888539827	0.802942647	0.28655348	0.901392679	413.6038322	0.900542908
883	801.0745816	470.9361943	19059.88	11.59438764	4.931950182	3.155117847	0.639730275	0.425373925	0.727875422	0.785323412	755.7370113	0.943404058		907	1206.95237	566.0839651	21477.89381	8.630426592	6.602986881	4.882082749	0.739374898	0.765082329	0.434317331	0.894591182	1165.377001	0.96555343
884	811.755576	442.6384947	19690.88158	10.48850988	4.597868279	3.786950838	0.823631868	0.438371926	0.638942912	0.847486289	764.9773799	0.942374038		908	491.3257434	300.7754457	18863.32609	6.197273238	5.349341597	3.302599768	0.617384347	0.863176657	0.467088243	0.867570137	458.6121242	0.933417657
885	363.1538103	240.4657367	19468.97059	5.29521902	3.963132505	3.780111448	0.953819092	0.748435993	0.286127461	0.886101427	332.2888239	0.915008502		909	1527.382202	678.5253066	21239.78322	10.18803447	6.505773788	5.409022827	0.831418829	0.638570061	0.469080828	0.881035799	1501.74705	0.983216282
886	3759.710036	1463.948242	21416.85227	22.82013524	7.62895143	5.374345322	0.704467104	0.334307897	0.764491084	0.759242736	3919.198327	1.04242037		910	555.4117099	335.8010641	19003.17308	6.28624671	5.529464336	3.490739785	0.631298001	0.879613001	0.44470207	0.854336466	508.253722	0.915093638
887	1890.536012	813.5421736	21007.18079	12.8820107	6.70402196	5.184614463	0.773358813	0.520417357	0.597530651	0.847445478	1875.530625	0.992062892		911	939.927509	525.3494285	19305.93182	11.62745004	5.718070431	3.604971363	0.630452424	0.491773382	0.689960279	0.77968902	1003.978496	1.068144603
888	1345.805297	665.4796327	20105.56349	10.97347704	7.131764665	3.942750314	0.552843581	0.649909289	0.640701821	0.819546756	1292.495821	0.960388419		912	2178.922862	824.0460604	22595.34314	8.755514286	7.671760127	7.536381876	0.982353691	0.876220388	0.139241668	0.933023571	2120.450711	0.973164653
889	1975.983968	907.1815193	20072.60541	14.96152997	8.275239357	4.014442617	0.485114985	0.553101145	0.731682346	0.775943917	2081.950669	1.053627308		913	886.5225369	441.3550133	19940.57831	6.558545061	6.077160018	4.928543328	0.810994496	0.926601855	0.248530995	0.919546438	822.8399458	0.928165852
891	608.816682	358.2184583	19262.22807	7.861738503	4.813533398	3.815853051	0.792734305	0.612273404	0.514629869	0.865768182	604.8710995	0.99351926		914	416.5587824	273.5256963	18788.20513	7.124341109	3.837595379	3.353966837	0.873976151	0.538659691	0.529224277	0.841535219	384.1061501	0.922093511
892	491.3257434	306.4292343	18946.52174	7.086689892	4.485277049	3.360354985	0.749196749	0.632915665	0.525821641	0.862181153	447.4108072	0.910619509		915	3385.875231	1560.010187	19937.39432	27.21260024	9.13279041	3.807170977	0.416868318	0.335608884	0.860095289	0.655985787	3963.369138	1.170559713
893	2082.793912	873.0088678	21000.49231	13.49633615	6.836662371	5.311583689	0.77692643	0.506556912	0.606442546	0.847940213	2052.922986	0.985658242		916	918.5655202	520.8459265	19016.95349	9.556898205	6.699477544	3.310673909	0.494168969	0.701009616	0.653582801	0.787500376	887.8976599	0.966613312
894	469.9637545	302.3357566	18723.20455	9.371181053	3.754633541	2.826133777	0.752705622	0.400657454	0.698422882	0.797819738	416.5270485	0.886296112		917	416.5587824	267.020776	19163.58974	5.85424928	3.999209786	3.800858304	0.950402331	0.683129398	0.350752228	0.891746783	372.7483128	0.894827642
895	907.8845258	484.1511219	20015.15294	9.284843754	5.901287578	3.826366678	0.648395224	0.635582863	0.587891107	0.846745027	878.2063518	0.967310629		919	555.4117099	334.9066573	19991.46154	7.730844931	4.072090728	3.769664954	0.925732064	0.526732946	0.512386422	0.877891984	497.0908501	0.894995264
896	1206.95237	596.6419847	20261.21239	8.653304211	7.54157493	4.403823444	0.583939493	0.87152546	0.491081865	0.848769974	1203.822706	0.99740697		920	1997.345957	992.3065531	19430.56684	19.01713246	7.210111339	3.800682829	0.527132336	0.379137673	0.800144273	0.682636771	2182.917089	1.092908858
897	491.3257434	297.2176774	19758.26087	6.466161007	4.537799176	3.63289483	0.800585193	0.701776397	0.438168207	0.896923419	446.5120884	0.908790338		921	630.1786708	354.0738762	18849.23729	6.916221839	4.927924588	4.342552658	0.881213294	0.712516848	0.372120681	0.897786731	619.9642843	0.983791285
898	854.4795537	465.5774864	19189.5375	9.395970186	4.939262394	4.078444951	0.825719435	0.525678807	0.565936793	0.835315324	792.8425367	0.927866013		922	1367.167286	612.0420528	20555.27344	8.76934846	6.693640718	5.460434945	0.81576457	0.763299662	0.377327179	0.89601169	1342.59669	0.982028098
899	448.6017657	332.2728043	18560.11905	16.38230066	2.797539943	2.430740321	0.868884938	0.170765999	0.851623995	0.710899413	466.6361311	1.040201281		923	1580.787174	681.0866527	20741.29054	9.618827748	6.616590516	5.706443229	0.862444671	0.687879094	0.406742341	0.898792836	1521.284765	0.962359
900	352.4728159	244.3703008	18377.87879	6.045253104	4.417635361	2.877889338	0.651454704	0.730761026	0.523942292	0.853081229	321.9341543	0.913358818		924	1014.69447	530.0244306	19799.37895	11.32507303	5.172155018	3.857944245	0.745906538	0.456699485	0.659344868	0.82829153	946.5795123	0.932871461
901	1409.891264	681.6228274	20048.02273	11.15695688	6.719152432	4.478282225	0.666495108	0.60223881	0.59861078	0.825226283	1406.242817	0.99741225		925	1260.357342	751.9553228	20313.73729	15.0595104	6.452424476	3.37328858	0.522793966	0.42846177	0.776002772	0.66727354	1373.016916	1.08938701
902	1570.10618	703.6430489	19670.58503	9.958019603	8.312506897	4.611042938	0.554711472	0.834755024	0.536951812	0.860985539	1598.794963	1.018271874		926	213.6198884	159.3366737	18681.45	4.732066638	3.196258778	2.720234539	0.851068305	0.675446696	0.425148725	0.883215954	172.3406575	0.806763166
903	1185.590381	560.0240886	20255.23423	8.998345586	6.379441614	4.72880896	0.741257503	0.708957169	0.474480179	0.894786089	1137.066106	0.959071636		927	1954.621979	792.1836186	21254.44262	10.31732459	7.896596691	5.568014604	0.705115738	0.765372517	0.460323793	0.898520768	1900.185617	0.972149928
904	747.6696095	416.2934479	19076.01429	8.928749907	5.065258816	3.737137966	0.737798028	0.567297647	0.581448914	0.855474955	707.9784528	0.946913508		928	3492.685176	1203.373972	22933.32722	12.83579683	9.676441096	7.010323585	0.724473338	0.753863685	0.45384586	0.886567094	3647.246915	1.044252983
905	1559.425185	731.9227733	20220.26712	11.88886257	6.649332462	4.402143269	0.662042888	0.559290884	0.629725447	0.819223948	1457.710013	0.934773932		929	1324.443308	602.5390074	20365.23387	9.225170642	5.998012696	5.406144831	0.901322672	0.650179051	0.41397888	0.897739536	1253.020206	0.946073115
906	2349.818773	971.3369907	21193.99091	12.34041245	9.245400196	4.940591714	0.534383759	0.749197017	0.599641281	0.831976166	2361.146667	1.004820752		930	1676.916124	755.5758077	20757.42675	11.08194373	7.734147699	4.599657746	0.594720702	0.697905339	0.584941247	0.840944416	1651.362922	0.984761789
907	512.6877322	329.8725093	18753.16667	10.98452341	3.434967263	3.29936325	0.960522473	0.312709722	0.699635284	0.800071554	521.4618766	1.017114013		931	1399.210269	632.3053332	20341.82443	8.599893019	6.612061096	5.661654594	0.856261688	0.768853878	0.341659881	0.885607159	1348.533956	0.963782203
908	1409.891264	693.5017217	20132.97727	13.48274435	6.313843598	4.068604549	0.644394256	0.468290686	0.698236172	0.804721456	1450.795531	1.029012356		932	843.7985592	433.279205	20037.36709	6.868309898	5.613209754	4.956649302	0.883032974	0.817262156	0.278330568	0.904046062	800.4569048	0.948635069
909	608.816682	344.9402623	19506.77193	6.867697944	5.22361842	3.741466586	0.716259551	0.760606897	0.455208045	0.89177995	562.2288288	0.923478028		933	341.7918215	245.141737	18084.65625	7.629667813	4.019086956	2.447968576	0.609085746	0.526770897	0.679151355	0.807463324	314.4325372	0.919953368
910	459.2827601	303.3543456	19032.88372	7.761027156	4.307953411	3.198397412	0.742440112	0.555075163	0.587889934	0.822361765	447.9311194	0.975283983		934	363.1538103	238.083404	18951.05882	5.508200595	4.067317983	3.318306598	0.815846367	0.738411376	0.397569762	0.891013407	311.4031451	0.857496565
911	822.4365704	452.2188348	19619.4026	7.844491937	6.364495214	3.853332131	0.605441909	0.811333005	0.508784997	0.851121265	805.8493098	0.979831563		935	384.5157992	271.5824862	18250.72222	9.149130678	3.760587328	2.53081611	0.672984268	0.411032202	0.723381795	0.786349592	364.7411042	0.948572477
912	1538.063197	715.8313526	20360.86806	11.12260794	7.668042936	4.241648806	0.55315924	0.689410521	0.6186462	0.839619819	1515.355334	0.985236067		936	2285.732806	1092.871291	20528.75701	15.9300179	7.425158014	5.160882739	0.695053591	0.46611109	0.676027813	0.700256947	2557.022591	1.118688319
914	1708.959107	801.5152115	19496.0375	13.94840945	6.345624255	4.774244543	0.752367986	0.45493533	0.657721222	0.801632171	1770.077614	1.035763586		937	1196.271375	549.881845	21381.91964	8.757885427	5.636080345	5.522784536	0.97989812	0.643543512	0.369392922	0.917340602	1141.887041	0.954538464
915	480.6447489	297.236916	18995.51111	8.138748643	3.60820873	3.530094181	0.978350879	0.44333704	0.566260818	0.85332743	434.2343652	0.903441401		938	1538.063197	692.2198188	19915.38889	9.695806508	7.775556545	4.816564964	0.619449545	0.801950466	0.503232149	0.866274174	1521.042873	0.988933925
916	907.8845258	476.5875925	19686.37647	8.819766656	5.66878132	4.205361676	0.741845811	0.642735975	0.523189009	0.857258927	880.7218297	0.970081332		939	245.6628717	187.8879911	18454.13043	5.296038537	3.646048633	2.638291439	0.723602921	0.688448282	0.501836812	0.845598469	213.3953597	0.868651247
918	758.3506039	423.1970899	19325.29577	9.781905166	5.191319806	3.268424093	0.629594056	0.530706413	0.665870397	0.844816665	695.2295844	0.916765386		940	160.2149163	129.7732518	17971.6	3.996035337	3.387219049	2.391932094	0.706163983	0.847644919	0.401423688	0.901678523	135.6157276	0.846461308
919	875.8415425	466.3291373	19704.19512	8.79014382	5.023601745	4.479133857	0.891618023	0.571503931	0.490436795	0.858282884	828.5025207	0.945950244		941	662.2216541	361.3532579	19653.43548	6.039829696	5.464647068	4.49240381	0.822084895	0.904768403	0.256203563	0.912666525	621.0895293	0.937887678
920	886.5225369	461.5986116	19412.48193	7.405197379	6.105306593	4.444870361	0.728033931	0.824462372	0.399763418	0.874565817	841.7668623	0.949515469		942	2381.861756	1108.268766	19866.73094	17.41360914	9.835858169	3.745884377	0.380839609	0.564837426	0.784887536	0.724724763	2687.47249	1.128307503
921	405.877788	265.6777148	19110.15789	8.282268377	3.952531436	3.025172374	0.765375918	0.477228128	0.634741083	0.852514504	414.8235148	1.022040444		943	267.0248605	192.4945603	18295.08	6.172978503	3.477636399	2.794828306	0.803657423	0.563364411	0.547248009	0.881104282	251.3174705	0.941176301
922	1185.590381	581.1558969	19827.81081	9.167101993	7.435666877	4.050233705	0.544703491	0.811125139	0.558177305	0.851851805	1156.433545	0.975407328		944	331.110827	216.7895858	18517.58065	4.784507672	3.940843932	3.61104523	0.916312671	0.823667596	0.245262945	0.915838371	285.1990199	0.861340061
923	1057.418448	563.2949325	19150.92929	11.30488916	5.243209153	4.190708182	0.799263974	0.463800138	0.629301259	0.804336546	1040.493856	0.983994424		945	299.0678438	212.731631	19164.25	6.224385478	3.722871653	2.716143587	0.729582924	0.598110716	0.563628635	0.836602688	263.6427779	0.881548396
924	2136.198884	882.8639345	21020.465	10.59970589	9.287198748	5.057112639	0.54452508	0.876175136	0.522900664	0.85394028	2085.305991	0.976175958		946	1228.314358	560.6363195	21036.9913	7.65732615	6.791532949	5.381955642	0.792450789	0.886932699	0.297149483	0.914178826	1172.394253	0.954474109
925	502.0067378	295.6438425	19614.48936	5.681428287	4.576625467	4.124644506	0.901241436	0.80554136	0.274012749	0.914602295	449.2396033	0.894887597		947	2648.886616	1092.995053	20997.47984	17.67959034	6.562403316	5.982896871	0.911692955	0.371185259	0.661593015	0.800619829	2907.603894	1.097670197
926	918.5655202	476.8988271	19562.17442	8.590752264	5.48575513	4.405008692	0.802990397	0.638565164	0.487238305	0.870689219	869.5668844	0.946657441		948	843.7985592	432.9989618	19621.74684	8.173348395	5.009110244	4.580130491	0.914360089	0.612859015	0.439626177	0.906548595	785.465406	0.93086839
927	769.0315983	410.2507106	19838.91667	6.554267654	6.51534772	4.111507821	0.631049638	0.994061894	0.372697601	0.886593182	735.4472041	0.95632898		949	1986.664962	786.7063838	21651.52688	9.293725804	7.46316045	6.784992107	0.909131212	0.803032132	0.269938424	0.914714842	1971.290322	0.992261081
928	576.7736987	356.2661037	19163.38889	8.888297573	3.989191482	3.542185534	0.887945728	0.448813898	0.601477617	0.826102953	526.094042	0.912132511		950	555.4117099	340.6131438	18431.69231	8.216021312	4.819788294	3.081756821	0.639396719	0.586632886	0.624908858	0.839165439	511.1831087	0.920367899
929	1548.744191	679.2788387	21291.71034	10.37535027	6.463844353	5.382846469	0.83276239	0.62300011	0.48118894	0.886255102	1512.147862	0.97637032		952	1463.296236	739.4343987	19707.71533	14.38217427	5.591984035	4.551727578	0.813973636	0.388813536	0.683516032	0.774735254	1533.399582	1.047907829
930	576.7736987	360.8777314	18656.22222	8.123036824	5.495580796	2.84208127	0.517157581	0.676542642	0.650120844	0.797754929	531.4435262	0.921407352		953	3567.452137	1358.067802	21398.43413	16.24190485	10.30214957	5.595916958	0.543179549	0.634294417	0.655464244	0.788603672	3922.154373	1.099427329
931	1110.82342	535.2131021	20575.06731	8.382538358	6.311785405	4.812219966	0.762418184	0.75296827	0.425923299	0.884242403	1066.502442	0.960100789		954	5575.479088	1962.752595	21748.30268	26.31121741	10.60668332	5.450641312	0.513887437	0.403124004	0.792839638	0.744930083	6371.721111	1.142811409
932	843.7985592	509.6315955	18457.20253	11.32975122	5.752669695	2.999118691	0.521343802	0.507748986	0.735288213	0.749526456	818.7891426	0.970360916		955	1698.278113	749.0332821	20517.71698	11.50684967	6.422581334	5.411122803	0.842515263	0.558152884	0.529747676	0.855277996	1675.105065	0.986354974
934	1260.357342	604.0110784	20237.92373	9.416554442	6.366746322	4.891191515	0.768240364	0.676122711	0.480575242	0.86629003	1228.323738	0.974583713		956	448.6017657	271.0868129	18562.09524	5.808280157	4.71028542	3.523047647	0.747947806	0.810960438	0.393443919	0.908367517	403.7401185	0.899996722
935	598.1356876	344.1581888	19472.66071	7.555736087	4.504599704	3.864919814	0.857994066	0.596182774	0.488478717	0.889978045	551.0132996	0.921217896		957	950.6085035	511.6813998	19285.37079	9.813016452	5.312549925	4.10564605	0.772820229	0.541377868	0.581612232	0.82631928	896.5523773	0.943135238
936	907.8845258	474.3224488	19733.61176	7.571038004	6.539814186	4.240308423	0.648383624	0.863793602	0.439930374	0.876165568	879.4413692	0.968670953		958	1943.940985	770.3966389	21355.03297	9.409297054	7.210765886	6.505604211	0.902207104	0.766344802	0.308598275	0.918601881	1848.90596	0.951112186
937	128.1719331	111.6980048	17781	4.505953331	2.576006087	2.170085933	0.842422673	0.571689473	0.518395826	0.867620053	105.5113344	0.823201553		959	598.1356876	337.519307	19009.98214	6.766717298	4.688991661	3.976472057	0.848044173	0.692949248	0.412348428	0.888137611	528.4988388	0.883576837
938	128.1719331	111.6238398	17752.33333	3.801028396	3.140497226	2.300977795	0.732679455	0.826223037	0.394643356	0.899769208	115.0536935	0.897651231		960	1634.192146	746.70719	20227.73856	10.44439639	8.110751094	4.622077093	0.569870415	0.776564848	0.557458668	0.843502359	1640.099567	1.003614887
939	117.4909386	102.5587878	18360.90909	3.56132973	2.690920734	2.384778822	0.886231538	0.755594381	0.330368429	0.888991797	95.73038506	0.814789516		962	769.0315983	442.0589814	19076.33333	10.78077802	4.426802879	3.782882395	0.854540511	0.410619982	0.649108591	0.810167596	756.2262297	0.983348709
940	2894.549488	1168.537503	21281.32472	13.46360608	10.70902301	4.775573196	0.445939204	0.795405253	0.645297614	0.797097672	2884.19994	0.99642447		963	576.7736987	338.4939844	19155.31481	8.008106013	4.283496418	3.928257306	0.917067956	0.534895069	0.509464872	0.874412045	564.4386677	0.978613742
941	512.6877322	318.8676813	19040.16667	8.326776596	3.767870028	3.486369824	0.925289301	0.452500435	0.581306189	0.847516404	458.1786936	0.893679846		964	320.4298326	219.57053	18671.43333	5.615395221	4.141762847	2.921505953	0.705377411	0.737572813	0.479732799	0.879033974	284.6170683	0.888235237
942	448.6017657	294.649153	18879.02381	6.450548049	5.342686576	2.919630093	0.546472276	0.828253124	0.54738263	0.858403287	421.4759057	0.939532427		965	3514.047164	1437.900752	21612.65653	24.41116338	7.15182759	5.584172371	0.78080355	0.292973648	0.771245135	0.736057546	4083.691615	1.162104953
943	811.755576	413.1472338	20727.46053	6.330690223	6.064261532	4.747532089	0.782870604	0.957914748	0.250076702	0.927947138	763.4586214	0.940503082		970	1602.149163	821.5066275	21371.63333	13.7346955	6.551053997	4.10827109	0.627116048	0.476971186	0.700883715	0.737209425	1548.381298	0.966440163
944	897.2035314	462.8385846	19681.90476	8.742154143	5.838786378	3.95957569	0.678150464	0.667888747	0.547070936	0.884250913	846.6000785	0.943598692		971	4058.77788	1392.510544	22533.81053	16.3758415	8.767382147	7.108673997	0.810809188	0.535385137	0.565904812	0.84967025	4275.144222	1.053308249
945	555.4117099	353.6413195	19321.78846	9.5430108	3.805303755	3.442348957	0.904618706	0.398752955	0.639280618	0.807668846	523.6224371	0.942764489		972	1377.84828	648.1647787	20140.26357	11.34826294	5.807424804	4.969942702	0.855791141	0.511745704	0.56205256	0.857223407	1371.996414	0.995752895
946	502.0067378	304.7293779	19276.48936	6.645677029	4.751185083	3.331477985	0.701188846	0.714928677	0.498699986	0.870727647	440.6225678	0.877722418		973	833.1175648	440.3382013	19298.32051	8.100579806	5.434063388	4.301602971	0.791599704	0.670824005	0.468975916	0.880815298	793.1580525	0.952036166
947	758.3506039	431.2471931	18954.29577	8.989914779	5.302385793	3.49930538	0.659949222	0.589814912	0.610752108	0.825538174	698.7106319	0.921355674		974	352.4728159	253.5675434	18531.24242	8.108790477	3.63322399	2.734213898	0.752558583	0.448059917	0.662808664	0.812402138	337.4188553	0.957290435
948	267.0248605	196.9601131	18847.04	5.893403442	3.959598975	2.56545077	0.647906716	0.671869661	0.564691134	0.830612284	250.7665874	0.939113261		975	694.2646374	386.1909328	19424	7.746207029	4.738743716	4.273944486	0.901915094	0.611750202	0.448253259	0.875259522	657.1580127	0.946552622
949	1206.95237	555.2259288	20983.84071	8.716074899	6.259755691	5.027411037	0.803132148	0.718185165	0.423202405	0.907071645	1148.977015	0.951965499		976	3311.10827	1204.406542	21406.37097	12.90360699	9.782066153	6.446246316	0.658986171	0.758087732	0.500430669	0.847664071	3408.295397	1.029351842
950	1367.167286	650.0735602	20306.01563	11.17814624	6.721520152	4.268441629	0.635041112	0.601309019	0.618144052	0.8428336	1343.368771	0.982592829		977	1377.84828	634.543304	20424.02326	8.738438164	7.564543844	4.911395647	0.649265276	0.865663143	0.437954981	0.879834293	1359.909764	0.986980776
952	288.3868494	207.9249603	18389.14815	6.728901759	3.613468777	2.4882572	0.688606254	0.537007213	0.630213475	0.832155449	253.4267026	0.878773436		978	811.755576	433.7606964	19322.68421	7.573853205	5.779579153	4.131364805	0.714821044	0.763096273	0.454522725	0.881028837	757.522007	0.93318978
953	918.5655202	498.5551094	20145.69767	10.4952279	4.828927037	4.055458173	0.839825937	0.460106925	0.61359027	0.811707298	860.9363659	0.937261792		979	1260.357342	607.1244852	19796.63559	8.827138902	6.937617208	4.768733332	0.687373372	0.785941774	0.459764553	0.860935067	1223.268917	0.970573088
954	1164.228392	546.1332774	20439.55963	8.572399244	6.257186308	4.882635288	0.780324422	0.729922409	0.430423718	0.900570681	1097.044818	0.942293476		980	3012.040427	1079.249218	21491.12057	11.49351288	9.853277463	6.548251158	0.664575943	0.857290331	0.43026547	0.889914997	3106.3289	1.031303854
955	1559.425185	710.7157931	20193.71918	11.27438499	6.741563437	4.767019932	0.707108963	0.597953985	0.577181377	0.854861513	1517.710936	0.97325024		981	1132.185409	543.308814	20545.12264	8.168955193	6.381581947	5.103593695	0.799738018	0.781199284	0.375245233	0.889872881	1114.447376	0.984332926
956	1036.056459	521.7865038	19935.39175	8.635877403	6.397312646	4.185464393	0.654253532	0.740783171	0.515339994	0.871648686	968.581802	0.934873572		982	1986.664962	816.8385397	21028.27957	9.76642436	8.568816552	5.523937955	0.644655878	0.877374998	0.434395051	0.882381641	1936.394486	0.974696047
958	747.6696095	428.5176764	18965.84286	8.138314293	5.633804185	3.681951927	0.653546308	0.692256895	0.547578062	0.826357939	707.1359699	0.945786696		983	3535.409153	1289.616985	22639.73716	18.25589912	7.060271744	6.681225762	0.946312834	0.386739196	0.634023736	0.828902184	3607.193174	1.020304304
959	512.6877322	299.8031892	19503.27083	5.720446526	4.808357626	4.110951394	0.854959575	0.840556345	0.281358304	0.918312934	473.6501102	0.923856922		984	1794.407063	738.9077782	21145.64881	10.25387638	7.448502798	5.47259861	0.73472465	0.726408484	0.466289781	0.902958995	1750.811005	0.975704477
960	961.2894979	509.4807798	20445.33333	10.40624946	5.280051365	4.110921875	0.778576114	0.50739235	0.604956436	0.840720314	946.1504768	0.98425134		985	256.3438661	190.6047093	18333.45833	5.701771969	3.203748174	2.812509461	0.877880941	0.561886409	0.506730631	0.830946216	215.204237	0.839513893
961	1377.84828	654.872592	20034.03876	10.35260626	7.45127989	4.239275682	0.568932552	0.719749182	0.590511261	0.840527911	1369.811611	0.994167232		986	2178.922862	866.7208322	20993.10784	10.4553749	8.324721803	5.844021729	0.702008051	0.796214568	0.441050963	0.887783398	2130.6385	0.977840261
962	854.4795537	464.9579533	18942.125	9.857068078	5.642893508	3.597418693	0.637513128	0.5724718	0.635041712	0.842390915	838.1643923	0.980906317		987	1473.97723	653.4151303	21159.26812	9.514982177	6.651298583	5.509889283	0.828393014	0.699034266	0.420924897	0.895003187	1460.649131	0.990957731
964	854.4795537	444.4205291	19474.175	7.66673499	6.48199496	3.904600576	0.602376367	0.845470069	0.490708811	0.885772887	812.8012521	0.951223758		988	138.8529275	128.1494257	18646.92308	4.903175958	3.108803891	1.859095234	0.598009813	0.634038818	0.620838565	0.786036226	118.7028244	0.854881683
965	854.4795537	453.513679	19959.65	9.080466389	4.787195979	4.193289333	0.875938514	0.527197148	0.538207714	0.858480275	763.541771	0.893575239		989	865.1605481	465.7089245	19317.91358	9.521226988	5.0898199	4.051124082	0.795926803	0.534576049	0.574516595	0.846938451	822.3552874	0.950523333
966	267.0248605	205.4625715	18311.92	7.162450984	3.273159576	2.524917482	0.771400667	0.456988758	0.647478567	0.766242926	247.9503014	0.928566355		990	619.4976764	367.417402	19490.55172	6.519633418	5.755335154	3.804918489	0.66111154	0.882769749	0.416390732	0.858736693	598.0365992	0.965357292
967	341.7918215	254.7484277	18402.4375	9.112132666	3.1866166	2.569861231	0.806454479	0.349711392	0.717973681	0.756662905	312.5706029	0.914505799		991	1335.124303	638.7613309	19437.536	9.482384769	7.019402908	4.672759517	0.66569188	0.740257127	0.507216841	0.842618223	1302.806105	0.975793866
968	907.8845258	464.1587376	20318.11765	8.233810442	5.519632866	4.48992601	0.813446495	0.670361906	0.454696457	0.88408511	854.7494893	0.941473794		992	416.5587824	263.1397099	18959.4359	6.474859884	4.148031068	3.15886256	0.761533004	0.640636422	0.512134221	0.8656771	355.3789624	0.853130404
970	2413.904739	935.7961019	21990.80973	10.83506852	9.728267117	5.433265138	0.558502873	0.897850078	0.498548151	0.880306609	2398.924926	0.993794364		993	1004.013476	528.5257466	20065.39362	9.602338898	5.926032406	4.194613514	0.707828312	0.617144684	0.56316752	0.836188008	999.8195227	0.995822812
971	662.2216541	365.6869214	19744.37097	6.741332081	4.950265765	4.334439458	0.875597324	0.734315667	0.357035167	0.900599606	605.8927938	0.914939568		995	3268.384293	1320.856911	21240.55882	19.81293707	9.327038277	5.044609515	0.54085867	0.470754954	0.745388102	0.763139801	3904.88981	1.194746229
972	1431.253252	643.8913724	20802.86567	10.58705068	6.309359689	4.975711005	0.788623767	0.595950646	0.530019157	0.882606065	1392.207715	0.972719337		998	2670.248605	1066.583385	22219	13.07459977	9.733024322	5.057424396	0.519614893	0.744422353	0.613187059	0.825544872	2695.840669	1.00958415
973	587.4546931	359.9827342	18763.65455	8.440999478	4.152101389	3.846129021	0.926309033	0.49189689	0.544351468	0.825297643	564.643433	0.961169329		999	1527.382202	661.3156674	20720.59441	8.463280106	7.881203813	5.161173292	0.654871187	0.931223322	0.390168678	0.906768504	1442.010173	0.944105654
974	437.9207713	275.3276921	19167.07317	6.21592445	4.292570293	3.568853251	0.831402402	0.69057633	0.425853181	0.874726765	398.8783298	0.910845879		1000	929.2465146	482.1212089	19660.49425	8.886738941	5.833072571	4.247980615	0.728257803	0.656379422	0.521986564	0.866974326	922.3822515	0.992613087
975	1527.382202	675.2167469	21032.07692	9.506514103	7.462642382	4.886413434	0.654783277	0.785003031	0.485993143	0.886218244	1452.087362	0.950703341		1001	961.2894979	486.6064958	20189.57778	9.352679843	5.115916467	4.669687611	0.91277636	0.547000063	0.500711273	0.879499487	935.9140145	0.973602662
976	1570.10618	700.7075255	21210.2517	10.73415137	7.098624662	4.834212821	0.681006963	0.661312144	0.549641825	0.86657922	1542.965815	0.982714312		1002	598.1356876	350.157165	18637.80357	7.364831941	4.691394309	3.878040242	0.8266285	0.636999506	0.473438054	0.878130004	561.2620762	0.93835243
977	3962.64893	1456.295244	22238.86792	19.53211724	7.59583836	6.454505614	0.84974236	0.388889656	0.669543986	0.79661401	4011.221358	1.012257565		1003	1890.536012	813.140252	20650.44068	9.907447911	8.36455363	5.474714703	0.654513671	0.844269251	0.447414233	0.854347643	1900.442217	1.005239892
978	1228.314358	579.7835152	20775.53043	9.532524963	6.54741211	4.48867481	0.685564729	0.686849721	0.529120057	0.882145606	1173.503478	0.955377156		1004	608.816682	372.674854	19179.29825	9.576266836	4.250336554	3.444564539	0.810421597	0.443840656	0.640301947	0.817904111	587.2763267	0.964619308
979	736.988615	409.5176151	19346.7971	7.552093016	6.378046591	3.353312293	0.525758513	0.844540259	0.555975769	0.857747205	676.5776201	0.918029948		1005	1591.468169	866.9617821	19350.21477	20.28234891	4.923458393	3.945853149	0.80143932	0.242745967	0.805453837	0.685960842	1650.509579	1.037098706
981	437.9207713	276.5960914	19274.04878	6.749133171	4.52001561	3.136525198	0.693919107	0.669717947	0.53526992	0.876146376	400.7977939	0.91522901		1006	758.3506039	415.0810131	19201.64789	7.755829797	6.231103471	3.703861219	0.594414976	0.803409001	0.522441658	0.882520968	749.7846547	0.9887045
982	502.0067378	317.4143215	18426.89362	8.16011932	4.115255599	3.408064348	0.828153748	0.504313165	0.582351162	0.821580581	479.3908264	0.954948988		1007	331.110827	227.9518835	18520.67742	4.856568733	3.846154293	3.737200397	0.97167199	0.791948906	0.230485431	0.901421955	292.409338	0.883116208
983	427.2397768	276.3577693	18716.6	6.321816679	4.815440716	3.042886349	0.631901944	0.761717867	0.518668999	0.856986122	388.0183634	0.908198123		1008	2371.180761	922.6559035	21615.89189	11.25856196	8.658848087	5.86021727	0.676789477	0.769090059	0.479487941	0.885210334	2393.014719	1.009208053
984	277.7058549	200.2907669	18524.57692	5.947690378	3.566611291	2.926212156	0.820446053	0.599663241	0.508008661	0.880441693	260.0150893	0.936296749		1010	1548.744191	692.1817393	20913.08276	9.75022747	8.054649269	4.564495476	0.56669078	0.826098601	0.53185754	0.869222891	1501.560282	0.969534085
985	1783.726068	780.2430661	20967.43713	11.8988058	7.491466682	4.712144686	0.629001621	0.629598197	0.603981713	0.851408075	1759.452129	0.986391442		1011	1367.167286	601.6937924	21336.57813	7.719590967	6.767228641	6.01451736	0.888771117	0.876630468	0.22087616	0.922547178	1316.117098	0.962659882
986	1217.633364	611.1632776	20198.12281	12.57293503	5.090930577	4.494595202	0.882863189	0.404911865	0.642518219	0.819122854	1205.072121	0.989683887		1012	2307.094795	1043.816159	20301.37037	18.74085608	6.632117679	4.591731676	0.692347738	0.353885524	0.754988158	0.747733847	2390.599146	1.036194591
987	3813.115008	1509.342969	22791.7535	27.15107456	6.998046822	5.660835546	0.808916501	0.257744746	0.791506022	0.743607658	4505.396464	1.181552734		1013	1527.382202	666.5546307	20879.08392	7.963806923	7.60818286	5.76961194	0.758342964	0.955344967	0.275520866	0.894823715	1464.322979	0.958714182
988	1260.357342	590.7841865	20324.4322	10.06633694	6.006386401	4.947397217	0.823689468	0.596680445	0.508520602	0.877913511	1252.997257	0.994160319		1014	1730.321096	748.6600112	20572.03704	10.12675477	7.487513751	5.26209773	0.702783047	0.739379389	0.4803767	0.871091079	1671.303971	0.965892386
989	811.755576	456.7517563	19480.64474	9.879284757	5.211416813	3.564462934	0.683971953	0.527509525	0.63919828	0.822186524	768.712646	0.946975504		1015	1068.099442	525.2018434	20299.65	8.042573454	6.781955971	4.547233588	0.67048999	0.843256951	0.434604656	0.87938975	1038.929015	0.972689409
991	1153.547397	599.8598112	19796.22222	11.1358678	6.146912158	3.927370769	0.638917666	0.551992199	0.647322432	0.811443235	1126.08607	0.976194019		1016	469.9637545	302.8580977	18857.97727	7.84753931	4.230580591	3.137936608	0.741727179	0.539096451	0.60013751	0.829065775	436.3814163	0.928542706
992	2499.352694	1151.922358	20768.23932	21.09010107	6.325887119	4.717656498	0.745769946	0.299945794	0.776309441	0.715096854	2636.422589	1.054842158		1017	1217.633364	578.3435402	20593.9386	10.34590687	5.376896473	4.997601802	0.929458439	0.519712437	0.516948889	0.876736953	1164.529509	0.956387648
993	277.7058549	195.1115167	17944.96154	5.505558387	3.363732083	3.101483152	0.92203632	0.610970195	0.436663289	0.849712243	240.5917914	0.866354767		1018	181.5769052	144.9054953	17909.94118	5.358422144	2.585442963	2.523558846	0.976064404	0.482500798	0.529048146	0.848702812	146.4447922	0.806516622
994	672.9026485	371.2307973	19313.49206	7.561649688	5.194799417	3.82159095	0.735657076	0.686992869	0.494608834	0.887364148	628.8081267	0.934471172		1019	384.5157992	252.4953178	18757.94444	5.860690715	4.90176068	2.923823355	0.596484314	0.836379348	0.501112838	0.854118466	351.8363017	0.915011301
995	715.6266262	422.6897089	18834.49254	12.27836115	4.021980004	3.219462455	0.800467046	0.327566518	0.737793797	0.781476725	665.9663482	0.930605883		1020	865.1605481	476.0500646	19110.46914	9.950188264	5.17151886	3.759344536	0.726932385	0.519740805	0.622183577	0.839814088	810.3080434	0.936598467
996	747.6696095	441.207226	18777.25714	10.01234428	4.721434673	3.666685618	0.77660412	0.471561359	0.633783506	0.795668028	726.0592187	0.971096337		1021	1228.314358	576.2713394	20744.23478	9.942137202	5.433823252	5.132053274	0.944464521	0.546544786	0.48380784	0.885713256	1161.355084	0.945486858
997	2552.757667	987.7387138	21927.69038	12.58616192	8.397030505	5.591143445	0.6658477	0.667163712	0.555770577	0.867140149	2475.188561	0.969613604		1022	2990.678438	1246.842861	20651.52143	18.15946249	9.332603418	4.887626899	0.523715268	0.513925091	0.730849583	0.755900079	3469.704235	1.160172953
998	929.2465146	509.5728454	19369.28736	9.757805674	5.980805477	3.742282977	0.625715548	0.612925249	0.616483142	0.809990945	914.8230019	0.984478271		1023	2520.714683	1137.51339	19910.88559	21.60104918	6.248815886	4.731792471	0.757230259	0.28928298	0.780946174	0.731065194	2675.388604	1.061361138
999	288.3868494	210.9556586	18522.22222	6.616267953	3.7305343	2.573242706	0.689778594	0.563842687	0.611073384	0.794821016	266.0440084	0.922524758		1024	2040.069934	840.2178609	20657.8377	10.92198935	7.764925556	5.762246466	0.742086505	0.710944253	0.472417864	0.871774964	2047.007739	1.003400768
1000	1324.443308	653.4520339	20479.75806	12.17255616	6.221800415	4.044855581	0.650110147	0.511133433	0.667706969	0.812303402	1283.185643	0.968849052		1025	1773.045074	754.1675143	20878.71687	10.09472498	7.205575551	5.606231435	0.778040754	0.713796123	0.444637526	0.878912209	1708.137389	0.963391972
1001	2467.309711	968.1806858	22264.73593	11.83973549	8.670548819	5.597356853	0.645559695	0.732326227	0.527239704	0.863365351	2406.911894	0.97552078		1026	341.7918215	221.0799145	19203.0625	4.840788407	3.883356172	3.728596034	0.960147838	0.80221564	0.229754387	0.911945126	293.6008221	0.85900482
1002	1655.554135	729.9242641	21274.93548	11.21595463	6.782458462	5.103561838	0.752464887	0.604715219	0.544973031	0.867018513	1626.242765	0.98229513		1027	1057.418448	536.8027048	19383.0101	9.239841561	6.542480465	3.982087913	0.608651097	0.708072798	0.569030715	0.850561754	1008.338645	0.953585259
1003	704.9456318	386.3572936	19092.37879	6.823254442	5.822028964	4.016346339	0.689853376	0.853262767	0.411373799	0.885735043	668.3219014	0.94804744		1028	277.7058549	199.8502437	18893.88462	7.465187577	3.130106645	2.528881824	0.807921937	0.41929377	0.661243365	0.830651875	247.5238226	0.891316543
1004	662.2216541	387.4749878	19060.32258	8.9626546	4.523363064	3.618388681	0.799933286	0.504690102	0.596281588	0.82706943	614.4717666	0.927894403		1029	352.4728159	262.6636692	18407.69697	10.68805541	3.718993024	2.219389929	0.596771738	0.347957873	0.792348576	0.760722576	369.527089	1.048384648
1005	2510.033689	1078.093343	20531.17872	12.27915974	11.38732261	4.285067024	0.376301539	0.927369857	0.651029296	0.783307259	2509.784903	0.999900883		1030	427.2397768	273.5538914	18220.075	8.764314857	4.308440235	2.630888852	0.610636033	0.491588938	0.699818081	0.85229846	416.1301223	0.973996676
1006	1708.959107	730.2417246	20984.1125	9.57955611	8.55410313	4.853923373	0.567438024	0.892954019	0.493303936	0.885303969	1666.10126	0.974921666		1031	1943.940985	813.7619915	21649.52198	11.46328017	7.984863776	5.03458858	0.630516527	0.696560117	0.560807334	0.86885102	1930.318683	0.99299243
1007	790.3935871	439.1791989	19469.68919	9.274414377	5.261696568	3.546458549	0.674014266	0.567334643	0.617608357	0.841097199	724.9295333	0.917175373		1032	1773.045074	738.2157956	20354.91566	8.262900672	7.685899782	6.706415799	0.872560922	0.930169693	0.188370275	0.898894187	1784.047179	1.006205203
1008	1826.450046	784.491266	21102.39766	11.0830974	7.587395658	5.084681045	0.670148398	0.684591625	0.541222019	0.862472745	1791.043799	0.980614719		1033	1580.787174	704.9782108	20213.29054	10.52464453	6.79660093	5.240721979	0.771079843	0.645779619	0.502052353	0.865619212	1570.286646	0.993357405
1009	640.8596653	433.2187599	18941.25	12.73970606	3.723446304	3.217151755	0.864025285	0.292270974	0.747470488	0.698771136	639.2410552	0.997474314		1034	1570.10618	692.5329762	20685.48299	10.25381356	6.970181673	5.086428372	0.729741147	0.679764815	0.503947644	0.879929233	1522.758585	0.969844336
1010	469.9637545	289.0761796	19764.27273	6.651249208	4.32546499	3.652590399	0.844438785	0.650323699	0.450841446	0.895871656	440.1752342	0.936615281		1035	1997.345957	792.4783714	21842.46524	10.33582322	7.252807665	5.964797327	0.822412175	0.701715529	0.422900605	0.908474042	1872.990328	0.937739565
1011	2189.603856	1016.799274	20376.86341	19.37283905	6.876629472	4.283586065	0.622919423	0.354962401	0.778887026	0.747098368	2390.369292	1.0916903		1036	480.6447489	334.0758889	18380.13333	7.655085058	6.196068452	2.377230268	0.383667528	0.809405566	0.689457367	0.745965095	472.3088553	0.982656851
1012	2210.965845	873.252537	21845.81159	11.27128882	8.282570855	5.641235328	0.681097141	0.734837957	0.499503968	0.886129372	2205.979969	0.997744933		1037	427.2397768	278.4384209	18922.775	6.00853617	4.651079874	3.29629136	0.708715277	0.774078701	0.451398599	0.854440635	385.8661476	0.903160634
1013	437.9207713	298.6187623	18598.31707	7.980598131	3.790989047	3.130511482	0.825776979	0.475025679	0.60773473	0.806126766	396.7271132	0.905933537		1038	320.4298326	245.0883191	19349.5	6.943691127	5.120271709	2.551754617	0.498363126	0.737399118	0.63250747	0.757206147	380.0239084	1.185981671
1014	886.5225369	481.2321557	19458.62651	10.30614302	4.816888439	4.038693907	0.83844456	0.467380321	0.608127512	0.82728482	839.8317738	0.947332683		1040	1687.597118	721.233076	21833.5	10.20260094	6.594443626	5.820848001	0.882689781	0.646349266	0.429474108	0.888772974	1640.453514	0.972064657
1015	598.1356876	384.4178589	19299.44643	12.02078668	4.121969767	3.08679625	0.74886436	0.342903495	0.743211794	0.773983164	640.6698191	1.071111175		1041	811.755576	426.230109	19654.94737	7.456993087	5.446338953	4.464675416	0.819757172	0.730366636	0.401276713	0.901186843	759.5334534	0.935667676
1017	672.9026485	388.8236859	18731.79365	9.793373568	4.783584037	3.416221531	0.714155224	0.488451094	0.651170099	0.850520428	670.3789419	0.996249522		1042	587.4546931	342.5938843	19414.05455	6.939137163	4.666227032	3.944177642	0.845260553	0.672450612	0.431604024	0.866324187	534.9539684	0.910630172
1018	1110.82342	581.5190169	19648.21154	12.05862988	5.258285186	4.154346369	0.790057257	0.43605992	0.655487696	0.809655237	1103.401105	0.993318186		1043	1313.762314	602.5696664	20365.52846	9.167182494	6.120389514	5.413411849	0.884488126	0.667641287	0.40947921	0.888038469	1272.256323	0.968406773
1019	1260.357342	616.4397193	20012.11017	10.61793797	6.434116778	4.339065857	0.67438407	0.605966695	0.591345714	0.844512629	1241.692259	0.985190643		1044	747.6696095	407.5549668	19638.14286	7.024121633	5.353849199	4.409275594	0.823571122	0.762209067	0.372266623	0.877807124	694.5667857	0.928975549
1020	1399.210269	661.9319872	20060.81679	12.56150695	5.986666638	4.438606107	0.741415278	0.476588252	0.646650189	0.843644735	1398.176616	0.999261259		1045	1730.321096	856.6794924	19831.33951	12.72739313	8.777649007	3.862971629	0.440091832	0.689665898	0.696483672	0.752884171	1807.705992	1.044722853
1021	1335.124303	636.2208021	19378.008	10.08265134	7.072229643	4.236896516	0.599089217	0.701425588	0.579783494	0.844206905	1265.515795	0.94786365		1046	566.0927043	368.7178447	18979.43396	9.209119474	3.891527189	3.725089967	0.957230873	0.422573211	0.595499876	0.761273448	559.1953505	0.987815858
1022	1783.726068	762.7407745	20701.2994	9.199898566	8.586321272	5.412258287	0.630334938	0.933306081	0.41170457	0.877038369	1790.842105	1.003989423		1047	1516.701208	683.8482423	20486.02817	10.25066943	7.284133301	4.774411668	0.655453637	0.710600742	0.534234159	0.865122465	1493.270843	0.98455176
1023	2082.793912	828.5231718	21782.8	10.16530294	8.429202743	5.726766817	0.679396023	0.829213138	0.436635892	0.900688532	2055.440618	0.986867019		1048	1228.314358	566.9696998	20976.97391	8.472542441	6.684608823	4.979618228	0.744937865	0.788973188	0.412263997	0.897399875	1181.338637	0.961755945
1024	704.9456318	398.4344312	19702.51515	8.224912427	4.943812134	3.847754403	0.778297051	0.601077784	0.532182934	0.869209052	655.37398	0.929680177		1049	2275.051812	884.3387594	22084.44601	10.61104219	8.57694416	5.759338075	0.671490681	0.808303653	0.45723163	0.891933611	2195.592839	0.965073775
1026	395.1967936	270.1725119	18622.13514	8.034293617	3.963915253	2.786950946	0.703080356	0.493374457	0.653118111	0.805329969	371.7833994	0.940755101		1050	448.6017657	293.9239986	18795.30952	7.826755596	4.193760701	2.986988252	0.712245754	0.535823644	0.618361885	0.806845921	410.6837716	0.915475156
1027	427.2397768	280.3500423	18687.7	7.333570212	4.077055348	3.058906892	0.750273575	0.555944135	0.582889806	0.839626955	383.1042139	0.896696035		1051	448.6017657	284.6802823	19458.35714	7.214582042	4.483378279	3.130313427	0.698204174	0.62143285	0.566112991	0.852149389	424.1241411	0.945435737
1028	2200.284851	935.0499128	21018.66019	15.18931235	7.123992229	4.823315791	0.677052366	0.469013479	0.682453315	0.820728593	2186.230034	0.993612274		1052	202.938894	177.2163394	17956.94737	7.553771827	3.076790363	1.985355418	0.645268343	0.407318414	0.737170322	0.754353269	193.2807684	0.952408701
1029	3588.814125	1272.576931	21889.3631	12.94874927	11.45431127	5.791553213	0.505622126	0.884588235	0.552732616	0.849046191	3598.159929	1.002604148		1053	277.7058549	192.9070608	18674.88462	4.601603784	3.973749475	2.971346277	0.747743736	0.863557503	0.354280287	0.897344522	227.5891643	0.819533187
1030	352.4728159	250.7828107	19105	7.610442625	3.889678749	2.576832366	0.662479483	0.511097572	0.661408345	0.815202939	319.5202787	0.906510415		1054	1303.081319	592.8061726	20898.07377	8.356584536	6.904127613	5.217797013	0.755750372	0.826190124	0.375606506	0.899663444	1260.995132	0.967702563
1031	833.1175648	453.0146193	19826.33333	9.147209005	5.49797036	3.852909411	0.700787592	0.601054415	0.578788524	0.851745517	811.6492729	0.974231378		1055	715.6266262	388.5384485	19426.89552	7.478103726	5.151702029	4.285197848	0.831802349	0.688904864	0.426967316	0.889780816	691.5151639	0.966307204
1032	790.3935871	429.4161132	19697.22973	8.462527779	5.391675836	3.822252049	0.708917258	0.637123561	0.548332112	0.867790529	730.5194978	0.924247754		1056	2702.291588	1077.814827	21285.72727	11.93614863	10.75895259	5.214960249	0.484708916	0.901375554	0.563095232	0.824553879	2805.264548	1.038105792
1033	758.3506039	414.2985514	19867.38028	7.813473684	5.911454234	3.566418318	0.603306425	0.756571849	0.543555343	0.855004114	690.0163421	0.909890938		1057	2862.506505	1065.458954	21834.35075	11.16192187	9.729695442	6.377672475	0.655485314	0.871686395	0.428622369	0.868396228	2901.276006	1.0135439
1034	512.6877322	307.8782035	18957.02083	6.679348411	4.231307028	3.943864638	0.932067707	0.633490989	0.409543507	0.892146762	466.895026	0.910681096		1058	1004.013476	550.4150198	19195.85106	10.36480125	5.722719169	4.166285305	0.728025469	0.55213014	0.598035196	0.792126408	1035.14462	1.0310067
1035	277.7058549	191.3319917	18260.53846	4.827453898	3.845710149	3.068713365	0.797957528	0.796633221	0.364320524	0.893557768	238.6380093	0.85931933		1059	502.0067378	297.9187945	19277.89362	6.005695663	4.755290695	3.872783214	0.814415661	0.791796815	0.355148274	0.905555444	463.2892127	0.922874491
1036	1901.217007	827.5934889	21282.7191	12.87778283	6.671510376	5.240700623	0.785534358	0.518063588	0.593043252	0.843154669	1886.006665	0.991999681		1060	2253.689823	890.5866853	21583.81991	12.18032736	7.812840353	5.50551067	0.704674666	0.641431065	0.547999778	0.882446566	2194.593702	0.973778059
1037	544.7307155	339.6236908	19274.94118	7.7365808	4.713839968	3.354775057	0.711686243	0.609292411	0.566374973	0.833872841	512.4788122	0.940792942		1061	523.3687266	299.7537391	19263.65306	6.086644483	4.737755981	3.923213059	0.828074108	0.778385528	0.355439098	0.908580354	473.89391	0.905468527
1038	2680.9296	1100.53404	21035.96016	14.08989231	9.601012341	4.777406978	0.497594088	0.681411336	0.660933748	0.801071688	2707.107802	1.009764599		1062	587.4546931	333.4653076	18983.21818	6.330451814	5.051000004	3.950253064	0.782073463	0.797889338	0.375991923	0.893644484	529.0851889	0.90063999
1040	747.6696095	413.1767224	20008.37143	6.562415492	6.126366618	4.308526321	0.703275953	0.933553602	0.343454201	0.865585769	725.577933	0.970452622		1063	694.2646374	399.6533733	19261.61538	9.167818177	4.244812751	3.965212819	0.934131386	0.463012319	0.567485661	0.846302729	646.3676904	0.931010533
1041	138.8529275	117.2440017	18438.69231	3.813334858	3.32734084	2.245981481	0.675007939	0.872554067	0.411019078	0.895938133	119.3705004	0.859690196		1064	630.1786708	372.0215059	18723.05085	8.06488547	4.970240264	3.540661023	0.712372206	0.616281568	0.56097814	0.841484154	594.4954662	0.943376052
1042	363.1538103	239.9434541	19427.35294	5.911127922	3.96138298	3.319632009	0.837998251	0.670156869	0.438409716	0.884227277	325.6085064	0.896613218		1065	138.8529275	126.5952328	17873.38462	6.227256175	3.330117471	1.318541295	0.395944379	0.534764811	0.788262879	0.735335796	114.5351083	0.824866356
1043	672.9026485	364.453977	20094.57143	6.469124427	5.066835	4.512559902	0.890607233	0.783233505	0.302446575	0.913798842	619.5749572	0.920749768		1066	683.5836429	386.3152396	19513.125	6.845085977	5.275899746	4.29050796	0.813227727	0.770757265	0.373198821	0.880871195	649.0419431	0.949469681
1044	576.7736987	324.4115885	19877.05556	5.925707444	4.77153851	4.515297755	0.946298085	0.805226811	0.23801541	0.934032628	534.7781363	0.927188839		1067	491.3257434	306.6813635	18889.02174	7.53854191	4.355843661	3.068235443	0.704395217	0.577809835	0.592993515	0.838817384	422.0237858	0.858949061
1045	2125.51789	884.1244538	20622.62814	10.91881762	9.401292947	4.897466038	0.520935372	0.86101749	0.551465533	0.849857826	2105.829668	0.990737212		1068	2168.241867	825.1342776	21761.89163	9.237985242	7.848671642	6.842504512	0.87180415	0.849608593	0.259307703	0.92795834	2078.151122	0.958449864
1046	1612.830158	697.6351358	21375.99338	9.541994319	6.722585083	5.96887151	0.887883372	0.704526209	0.374462894	0.895945176	1603.822495	0.994414996		1069	1345.805297	620.5405026	21209.50794	8.395806729	7.847798527	4.738491739	0.603798852	0.934728345	0.435612099	0.874611355	1307.793019	0.971754995
1047	3033.402416	1232.785516	21543.95423	17.84156464	8.650354803	5.055404367	0.58441584	0.484842836	0.716650167	0.781446249	3268.22063	1.077410835		1070	2050.750929	845.5872123	21067.78125	10.90267274	8.604316909	5.229788162	0.607809803	0.789193358	0.520320541	0.875662678	2055.048525	1.002095621
1048	865.1605481	467.815507	19620.4321	9.693984524	5.110730539	4.03011414	0.788559309	0.527206385	0.584266497	0.846759354	836.3561625	0.966706312		1071	1644.873141	719.8716556	20926.66234	11.26978548	6.131121575	5.484862746	0.894593702	0.544031791	0.513312586	0.871669632	1587.486171	0.965111613
1049	3417.918215	1313.986419	20859.10313	14.42911277	11.39863051	5.015566741	0.440014854	0.789974456	0.652399505	0.797001825	3455.42067	1.010972309		1072	662.2216541	374.0377485	18974.43548	7.30948105	5.763207439	3.625580845	0.629090812	0.788456444	0.503989296	0.86090892	639.7598766	0.966081179
1050	1655.554135	690.0695108	21372.96774	9.439371736	7.190635548	5.619910478	0.781559633	0.761770566	0.404630876	0.917021115	1597.821916	0.96512816		1073	971.9704923	483.3539612	19981.47253	8.913472124	5.456360433	4.550177484	0.833921721	0.612147585	0.489516832	0.896234354	926.9726228	0.95370449
1051	128.1719331	108.8960303	17967.58333	5.259929122	2.379896662	2.00542984	0.842654168	0.452457934	0.618734437	0.811912213	105.1560039	0.820429258		1074	1805.088057	786.6902108	20439.26036	10.34178548	8.692110436	4.597495077	0.528927366	0.840484503	0.555444745	0.853392364	1731.133827	0.959030126
1052	843.7985592	448.5956443	19558	9.014875352	4.854199471	4.313984034	0.888711735	0.538465512	0.521459381	0.873793011	790.7596262	0.93714266		1075	779.7125927	438.6654495	19495.19178	9.13154751	5.488368094	3.495697831	0.636928459	0.601033734	0.61718451	0.836012581	733.8547479	0.94118622
1053	459.2827601	293.5561538	19524.30233	6.052466036	4.361050346	3.72803713	0.85484845	0.720541069	0.384046584	0.859933245	412.1851108	0.897453914		1076	1943.940985	789.190164	21625.91209	9.775070108	8.198261527	5.627366563	0.68640974	0.838690816	0.424314455	0.897504405	1889.015251	0.971745164
1055	1377.84828	640.6807397	21707.6124	9.558266493	6.938164783	4.884916106	0.704064585	0.725881078	0.488932841	0.865845646	1356.967555	0.98484541		1077	1484.658224	728.1401954	19996.89928	13.68353394	6.419807844	4.100336645	0.638700837	0.469163001	0.700345199	0.794277302	1508.788713	1.016253228
1056	630.1786708	388.4592302	19020.50847	10.70456455	3.862377841	3.435233065	0.889408858	0.36081597	0.67908708	0.787421643	594.933712	0.944071482		1078	1741.002091	722.3977043	21544.93252	9.80430565	7.539734539	5.414884763	0.718179763	0.769022796	0.447703391	0.901374917	1676.68209	0.963055759
1057	2680.9296	1089.277894	20416.24303	13.39760699	9.528487157	4.985348755	0.523204647	0.711208141	0.627892596	0.812012779	2665.847742	0.994374392		1080	875.8415425	479.7788979	19290.2561	10.09544123	5.268869537	3.777714444	0.716987661	0.52190582	0.625799967	0.819365097	841.7061219	0.961025575
1058	694.2646374	393.4114995	19550.96923	9.335672184	4.692051028	3.643079786	0.776436523	0.502593807	0.609767812	0.848192888	668.4448968	0.962809944		1081	2296.4138	937.0049479	21149.64186	12.45157489	8.231906675	5.214034566	0.633393304	0.661113695	0.581255013	0.847898635	2238.655355	0.974848416
1059	2093.474906	827.6773521	21315.70408	10.90804571	7.872720342	5.634673229	0.715721248	0.721735181	0.483438796	0.900114561	2026.885044	0.968191707		1082	1751.683085	775.3794763	20286.07317	11.0960255	8.226430923	4.465285022	0.542797364	0.741385366	0.597577978	0.849523969	1707.326952	0.974677992
1062	1676.916124	759.6574003	20798.72611	11.51637363	7.518195005	4.497247914	0.598181866	0.652826597	0.609490968	0.836673885	1631.040597	0.972642921		1083	395.1967936	277.3974643	18396.13514	8.28895361	4.051639032	2.676516115	0.660600832	0.48879982	0.677098432	0.796917062	376.5207605	0.952742448
1063	427.2397768	262.6763002	19648.825	5.21730293	4.523745471	3.814048444	0.843117383	0.867065902	0.268961666	0.915565653	377.0674372	0.882566319		1084	2008.026951	892.9022153	19893.9734	12.04766679	9.124035466	4.934025064	0.540772236	0.757328006	0.590458041	0.808638936	2271.851147	1.131384788
1064	662.2216541	371.2419972	18951.93548	7.421289231	5.237419256	3.79087836	0.72380655	0.705729031	0.489188705	0.886203301	617.1989192	0.93201259		1085	1249.676347	602.2026804	20172.21368	10.29626134	5.582922254	5.181685781	0.92813146	0.542228103	0.496741039	0.861022409	1247.673124	0.998397007
1065	1890.536012	1006.621763	19723.60452	20.80099305	6.275347379	3.876904059	0.617799115	0.30168499	0.81361928	0.663727092	2119.803006	1.121270895		1086	5735.694004	1860.565717	22948.61825	17.8413897	13.13494542	6.175776878	0.470179105	0.736206408	0.65385113	0.807828168	6062.296286	1.056942069
1066	2712.972583	1085.998173	20818.95276	13.06414098	10.06776913	5.002862999	0.496918725	0.770641494	0.617053811	0.822313917	2756.267256	1.01595839		1087	480.6447489	299.3522451	18827.04444	6.468955631	4.713618047	3.512988357	0.7452849	0.728652091	0.456946599	0.868217964	448.6977379	0.933533007
1067	1089.461431	551.4995117	20006.19608	10.53640514	5.358009236	4.453270373	0.831142721	0.508523464	0.577344425	0.843599081	1053.085401	0.966610998		1088	1741.002091	755.6712182	20423.32515	9.595954478	7.718680983	5.603400303	0.725953089	0.804368237	0.416066394	0.861046739	1738.487328	0.998555566
1069	1110.82342	581.1165864	19550.45192	12.32629551	5.354512671	3.98039127	0.743371342	0.434397558	0.677081304	0.821517389	1100.441348	0.990653716		1089	448.6017657	300.6271864	19017.16667	6.918992123	4.751672447	3.184290734	0.670141044	0.686757892	0.539775349	0.813643921	438.5212605	0.977529056
1070	662.2216541	387.592868	19321.3871	8.206608797	5.090774436	3.589241701	0.705048268	0.620326198	0.562640088	0.838411383	628.1146171	0.948496041		1090	1591.468169	706.8128778	20992.69128	10.65253864	6.692470163	5.257205796	0.785540416	0.628251198	0.506483292	0.871396763	1569.940341	0.986472976
1071	1495.339219	664.9393051	21326.99286	8.824371787	7.498610452	5.294652486	0.706084483	0.849761392	0.399996667	0.887875982	1467.542408	0.981411034		1091	1142.866403	540.861039	20201.08411	8.381001502	5.989672235	5.243548788	0.875431673	0.714672612	0.374352959	0.900352655	1102.587079	0.964755877
1072	1377.84828	653.1522061	19939.87597	9.817383137	7.947406472	4.163717958	0.523909023	0.809523919	0.575883115	0.846806029	1360.789905	0.987619555		1092	822.4365704	418.5732945	19667.16883	6.748308282	5.933830251	4.571496291	0.770412381	0.879306339	0.32257151	0.925227762	766.7910118	0.932340608
1073	907.8845258	487.4984863	19818.03529	9.240392225	5.881707309	3.793956283	0.645043366	0.636521391	0.589416099	0.832897271	863.7235212	0.951358346		1093	2104.155901	838.4196353	20882.54822	11.68354617	7.948863894	5.551612425	0.698415836	0.680346855	0.524834982	0.889934756	2159.670461	1.026383292
1074	1506.020213	718.7460595	19938.75887	14.98148116	5.241057018	4.398629719	0.839263855	0.349835705	0.706395538	0.813166962	1446.703894	0.960613862		1094	1933.25999	809.7090684	21269.43646	12.88052363	6.485356839	5.534751971	0.853422889	0.503501024	0.570300701	0.864226496	1936.663504	1.001760505
1075	3247.022304	1332.679202	20513.79276	19.67867605	9.495273544	4.531566601	0.47724445	0.482515873	0.769721978	0.752320406	3546.829676	1.092333019		1095	897.2035314	462.2738639	19525.25	8.752947262	5.35614106	4.215442973	0.787029864	0.611924292	0.518397307	0.873020303	827.8242526	0.922671639
1076	1826.450046	810.5291112	20612.77193	11.57661166	8.296322968	4.473024102	0.539157422	0.716645182	0.613615431	0.832599788	1799.521182	0.985256173		1096	181.5769052	140.0458812	18416.58824	4.025756841	3.39640776	2.625925866	0.773148	0.843669376	0.34771871	0.917877815	150.3967441	0.82828124
1077	790.3935871	424.4271636	20265.37838	7.42171356	6.059174081	4.105118335	0.677504604	0.81641174	0.446877288	0.884426166	773.2713307	0.97833705		1097	897.2035314	455.5874427	20148.9881	7.420515073	5.346706122	5.1593198	0.964952942	0.720530323	0.304722145	0.914242029	857.4354268	0.955675493
1078	3086.807388	1196.5041	22085.31488	17.71309105	7.92536113	5.77014664	0.728061037	0.447429594	0.674243946	0.816520767	3393.039185	1.099206643		1098	2488.6717	1005.066492	20661.49785	11.64078001	9.432999998	5.311184115	0.563042947	0.810340887	0.543743279	0.836677648	2442.934834	0.981621977
1079	939.927509	480.9084253	19905.85227	8.598835296	5.56583524	4.564613075	0.820112863	0.647277805	0.469159146	0.877088333	915.0873586	0.97357227		1099	128.1719331	112.6349782	17870.58333	4.879946401	2.639258914	1.996206597	0.756351181	0.540837685	0.590936778	0.833846048	107.6939099	0.840230052
1080	2755.696561	1064.641781	21459.37984	12.98574063	8.953194214	5.648229595	0.630861954	0.689463502	0.565043708	0.847886138	2750.71554	0.998192464		1100	2275.051812	1168.18947	19708.77465	28.29063248	4.993468529	4.180418145	0.837177229	0.176506076	0.852233132	0.646920926	2473.735761	1.087331615
1081	2040.069934	937.5515	20606.70681	18.68116213	5.764141534	4.852959376	0.841922314	0.308553691	0.740221762	0.770103144	2188.939664	1.072972856		1101	1121.504414	549.8895745	20180.15238	9.780388522	5.834027393	4.544038519	0.778885359	0.596502621	0.535392842	0.868777839	1086.063416	0.968398699
1083	1805.088057	775.4919928	21476.60947	10.91986196	7.768291849	5.089484059	0.655161284	0.71139103	0.53392414	0.866538238	1808.443936	1.001859122		1102	779.7125927	424.1764159	19734.0137	8.609308312	4.788122211	4.21218852	0.879716167	0.556156434	0.510740193	0.869917696	727.3273134	0.93281463
1084	1068.099442	536.4261525	19176.06	9.178946833	6.396091415	4.152221413	0.649181061	0.696821926	0.547636402	0.856069831	1021.11964	0.956015517		1103	2029.38894	818.8364779	21862.23684	10.19412577	7.325799535	6.328750561	0.863898955	0.718629503	0.379176723	0.893194145	1979.755717	0.975542774
1085	630.1786708	364.5454217	20727.89831	6.902738258	5.342008162	3.75375472	0.70268607	0.773896961	0.456193386	0.859913445	579.8029942	0.920061279		1104	544.7307155	339.7191322	18671.05882	7.875994215	4.634634069	3.21576847	0.69385596	0.58845067	0.591699996	0.819964583	491.6932205	0.902635388
1086	2243.008828	879.7126477	21658.31429	10.82247395	8.54761768	5.625183977	0.658099624	0.789802564	0.48023123	0.889995379	2179.701276	0.971775611		1105	1025.375464	525.9105677	19162.46875	9.79933951	5.491758351	4.316041684	0.785912527	0.560421276	0.559557899	0.847418127	972.9319456	0.948854326
1087	1164.228392	598.2716024	20366.86239	13.47232935	5.385149366	3.947563401	0.733046223	0.399719249	0.706987315	0.813214605	1199.659971	1.03043353		1106	1890.536012	815.0902745	20919.68362	9.7810966	9.569539943	5.012076851	0.523753167	0.978370865	0.487575161	0.845991187	1965.101279	1.039441336
1088	170.8959107	136.7063102	18692.8125	5.520693812	2.540795015	2.440559028	0.960549361	0.460231105	0.557925306	0.859232073	143.3973795	0.83909193		1107	608.816682	370.549894	19037.35088	10.29238664	3.982282315	3.388139426	0.850803423	0.386915344	0.670811101	0.821140798	581.6986025	0.955457726
1089	480.6447489	321.9206331	18975.15556	11.70179323	3.433103197	2.867014892	0.835108858	0.293382658	0.754993544	0.777609195	482.4561382	1.003768666		1109	1527.382202	809.9390712	19044.77622	14.92431747	7.120924637	3.64290465	0.511577476	0.477135698	0.755908124	0.716760025	1621.68792	1.061743365
1090	1602.149163	680.5884156	21168.68667	8.931623293	7.542653915	5.49074071	0.727958723	0.844488585	0.385247168	0.906053707	1549.437717	0.967099539		1110	587.4546931	349.0625276	18967.07273	7.812297983	4.898767932	3.397208286	0.693482184	0.62705851	0.565146095	0.837403099	544.5985119	0.927047683
1091	1708.959107	719.3176264	22157.90625	8.899841208	8.2578638	5.407589781	0.654841241	0.92786642	0.392394802	0.898605203	1664.72431	0.974115942		1111	747.6696095	402.655785	19229.47143	7.371357555	5.720381011	4.039509282	0.706160879	0.776028156	0.451999275	0.890611971	713.4928964	0.954289017
1092	1452.615241	667.3826287	20479.03676	11.96280011	6.115917541	4.662960598	0.76243026	0.511244649	0.61021161	0.864526637	1429.041439	0.983771475		1112	747.6696095	398.4348233	19296.92857	6.335866497	6.143586039	4.352144446	0.708404573	0.969652066	0.313094042	0.890395448	709.6102381	0.949096003
1093	1911.898001	870.9139295	20165.30726	13.86203768	7.8719477	4.093282665	0.519983468	0.567878106	0.704712773	0.796686322	1870.982049	0.978599302		1113	1249.676347	583.0494194	20818.55556	7.720203955	6.461320242	5.878244228	0.909758998	0.83693647	0.238589516	0.899357916	1228.248594	0.982853358
1095	2210.965845	901.0256074	21284.50242	10.54492436	9.085068653	5.887084283	0.647995575	0.861558447	0.441713939	0.86045098	2362.438682	1.068509804		1115	1271.038336	613.2890953	19685.02521	9.634884481	7.57336437	4.040330425	0.533492148	0.786035825	0.580656059	0.851534027	1234.925781	0.971588146
1096	704.9456318	424.0439488	19079.71212	11.130013	4.732962959	3.080241153	0.650806097	0.425243255	0.723249097	0.789934394	679.676267	0.964154165		1116	683.5836429	398.0301502	19077.67188	9.19431468	4.917598888	3.419439447	0.695347369	0.534852141	0.628091971	0.834069617	647.6136475	0.947380257
1097	1441.934247	670.1416102	20554.77778	11.98110419	5.928197791	4.69924051	0.792692936	0.494795613	0.607779013	0.849529811	1398.0922	0.969594975		1117	1687.597118	742.6203433	20705.67089	10.88384895	6.858582034	5.282133742	0.770149532	0.63016145	0.514681454	0.863816922	1651.637922	0.978692073
1098	1046.737453	561.1796999	19264.18367	9.120905854	8.474943905	3.103496614	0.366196714	0.929177873	0.659738116	0.79532042	1004.881129	0.960012585		1118	544.7307155	341.2726421	18668.21569	7.994318826	4.394341047	3.325221422	0.756705359	0.549682986	0.584051938	0.834663325	489.3103513	0.898260989
1099	1174.909386	579.9934932	20466.39091	10.56574999	5.778498517	4.535247568	0.78484879	0.546908504	0.570759523	0.847030656	1159.858327	0.9871896		1120	480.6447489	296.0922531	19315.33333	7.653850563	4.127051902	3.51211833	0.850999312	0.539212501	0.541130533	0.861035778	464.7053349	0.966837432
1100	822.4365704	496.5115765	18998.32468	14.30798894	4.717046013	3.288209163	0.697090754	0.329679177	0.770183694	0.736987937	929.6013655	1.130301593		1121	1730.321096	732.5932138	20897.16049	9.59793853	7.869333628	5.186659197	0.659097637	0.819898315	0.459606958	0.885579946	1640.938271	0.948343215
1101	1805.088057	765.9806977	21033.0355	11.08517749	7.414720166	5.097986139	0.687549365	0.668886012	0.540107847	0.872800293	1755.192183	0.972358205		1122	2189.603856	888.6341777	20880.7122	12.3914442	6.714033298	6.355391709	0.946583287	0.541828151	0.487114528	0.868842573	2214.809352	1.011511441
1102	2339.137778	989.5959183	20787.6758	15.33661539	7.757324216	4.75969139	0.613573864	0.505804183	0.689651773	0.803071886	2371.968261	1.014035293		1124	1100.142425	583.5499283	20242.66019	10.02768665	6.378587319	4.028024634	0.631491651	0.636097591	0.598309683	0.798358701	1079.210064	0.980973045
1103	1922.578996	807.710943	20973.01111	10.89148306	8.353143658	4.853099836	0.580990826	0.766942721	0.554413315	0.866255386	1849.459416	0.961967971		1125	811.755576	430.4646049	19574.48684	6.698513848	5.933150243	4.304000525	0.725415732	0.885741282	0.35746934	0.882583576	716.5140824	0.882672203
1104	1794.407063	786.1903332	21307.89286	13.0144689	6.24870909	5.329626055	0.852916335	0.480135543	0.590484552	0.847969079	1815.524459	1.011768453		1126	138.8529275	127.5955387	17974.46154	4.166017737	3.506175912	1.921435957	0.548014704	0.841613294	0.538783539	0.786675016	117.5626425	0.846670248
1105	2221.64684	892.0033646	21453.65865	11.78434077	7.760284866	5.668941364	0.730506864	0.658525158	0.518942852	0.86958575	2171.568486	0.977458905		1128	202.938894	169.3158705	18079.63158	7.130889035	2.972166233	2.298632366	0.773386206	0.416801638	0.677651362	0.71577094	204.0679966	1.005563756
1106	3503.36617	1247.06748	23426.28049	14.95585454	7.963568212	7.051369072	0.885453466	0.532471628	0.528521152	0.85664715	3517.87977	1.004142759		1129	1153.547397	566.0499367	20087.72222	9.267143717	5.847311421	5.022791277	0.85899158	0.630972347	0.458000067	0.860320662	1140.081408	0.988326453
1107	1249.676347	594.370912	20510.54701	9.300549579	7.180336857	4.404858958	0.613461324	0.772033609	0.52638724	0.868613736	1232.179695	0.985999053		1130	416.5587824	280.5793443	18814.97436	6.97035467	4.293676815	3.147685511	0.733097913	0.615991154	0.548418171	0.846162028	394.6064439	0.947300742
1108	598.1356876	360.9724322	19375.375	9.502857203	4.613150546	3.094288872	0.670753933	0.485448792	0.674383314	0.833006807	568.2000867	0.949951823		1131	523.3687266	321.3537116	18747.5102	6.927161343	4.488427934	3.84002033	0.855537927	0.647946209	0.445657443	0.887337142	500.1170866	0.955573119
1109	961.2894979	480.1696687	19795.14444	7.655846512	5.732394051	5.082471626	0.886622863	0.748760316	0.336131985	0.896917321	934.3139358	0.97193815		1132	3214.979321	1176.418767	21993.06312	13.93973254	9.804220028	5.674139779	0.578744639	0.703329135	0.592952034	0.854563569	3248.299983	1.010364192
1110	512.6877322	314.8387329	19111.91667	8.505087095	3.928710136	3.427118235	0.872326569	0.461924739	0.597050777	0.85642764	479.6742992	0.935607133		1133	726.3076206	415.8649766	19034.08824	7.693447519	6.108520819	3.489144069	0.571192957	0.793990055	0.546478473	0.83879738	686.8542113	0.945679478
1111	1538.063197	667.8374372	20973.5	9.084466811	7.242732502	5.426036188	0.749169762	0.797265558	0.402712751	0.8990117	1495.454429	0.972297128		1134	405.877788	253.4391144	18744.68421	5.80765976	4.014401215	3.718972237	0.92640771	0.691225275	0.359643576	0.906478087	363.189669	0.894825191
1112	1943.940985	780.766855	22019.5	8.812247867	8.179110161	6.405036621	0.783096999	0.928152531	0.273166538	0.907143182	1933.761851	0.994763661		1135	352.4728159	246.1614957	18222.12121	6.757654566	3.911736593	2.907914931	0.743382092	0.578860099	0.569685768	0.803929762	321.9851908	0.913503613
1113	2381.861756	930.3589951	21961.82063	11.48907062	8.801375222	5.572067227	0.633090521	0.766065029	0.515011491	0.875805394	2360.154274	0.990886339		1136	598.1356876	346.4753202	18925.75	6.759402757	4.637163445	4.147364056	0.894375216	0.686031534	0.386430398	0.894373252	544.5296057	0.910378058
1114	715.6266262	399.0875699	19333.34328	7.181878209	5.425656568	4.343083439	0.800471498	0.755464853	0.395271917	0.86309572	708.8871742	0.990582447		1137	9196.336196	2692.15232	22948.54123	22.63484576	12.75624612	8.759212338	0.686660657	0.563566735	0.613020896	0.766776948	10593.85668	1.151964919
1115	1196.271375	564.0367889	20546.10714	8.356184764	7.021983339	4.748878813	0.676287394	0.840333662	0.431692938	0.890299879	1167.206037	0.975703391		1138	1345.805297	613.5186338	20477.05556	8.968269548	6.659201954	5.328734628	0.800206191	0.742529193	0.405823543	0.88905076	1333.041104	0.990515572
1116	448.6017657	281.7072882	19382.5	5.608860647	4.883420088	3.64376021	0.746149245	0.87066169	0.350356438	0.886167571	418.0585729	0.931914684		1139	1281.719331	594.1787695	20902.33333	8.610871521	6.589476564	5.320643673	0.807445572	0.765250828	0.382101607	0.893243994	1264.59311	0.986638088
1117	2104.155901	846.4883111	21780.16244	11.67575184	7.716146668	5.499362981	0.712708456	0.660869362	0.528992817	0.880529398	2075.325991	0.986298587		1140	1655.554135	716.2539484	20953.23226	10.83846309	6.315084691	5.58734996	0.884762475	0.582654998	0.484488722	0.884508285	1601.921999	0.967604722
1118	854.4795537	479.3779825	19068.6125	10.92798598	5.115854193	3.641055726	0.711719996	0.468142456	0.666813653	0.819489264	852.6567261	0.997866739		1141	5094.834339	1831.405991	21363.90356	16.73409863	11.95970689	6.576305349	0.549871783	0.714690833	0.607011678	0.749798143	5513.069147	1.082089972
1119	224.3008828	169.9346765	18345.19048	5.642041291	3.370499203	2.440158119	0.723975284	0.597390028	0.567504385	0.833831096	194.3735056	0.866574857		1142	2552.757667	964.4617609	21166.41423	10.76839111	9.557521099	6.115299967	0.639841639	0.887553303	0.432106439	0.888350748	2636.34632	1.032744453
1120	1473.97723	656.4347817	21212.82609	9.314835767	7.082742956	5.171913864	0.730213407	0.760372285	0.444765963	0.886175754	1429.277561	0.969674112		1143	875.8415425	470.4253355	19349.60976	8.443718627	6.007292903	3.992291938	0.66457421	0.7114511	0.527187947	0.858396717	848.2492055	0.9684962
1121	245.6628717	183.4024063	18525.95652	6.727582019	3.099161882	2.437641719	0.78654869	0.460665046	0.637664511	0.82141608	212.8931786	0.866607058		1144	448.6017657	303.9096368	18804.21429	8.358172707	4.471527383	2.777882767	0.621238009	0.534988632	0.667644728	0.796989541	434.8803237	0.969412867
1122	2125.51789	882.9740755	21726.23116	10.65613737	9.111633945	5.437226366	0.596734504	0.85505973	0.489756356	0.852891258	2211.373484	1.040392788		1145	1313.762314	608.0836934	20420.7561	8.738157296	6.431435987	5.396170691	0.839030459	0.73601742	0.382458966	0.883646172	1270.287714	0.966908322
1123	683.5836429	383.1841251	19723.85938	7.264790869	5.330817841	3.876274266	0.727144386	0.733788204	0.466430027	0.870602975	628.8109078	0.919874128		1146	801.0745816	433.5282954	19329.10667	9.093194979	5.702018291	3.536100729	0.620148963	0.627064338	0.611126701	0.847872078	767.9949187	0.958705889
1124	747.6696095	403.8436915	19220.61429	8.298772048	5.13624735	3.920416656	0.76328424	0.618916548	0.527590753	0.873915733	699.9718916	0.936204819		1147	1676.916124	703.4660788	21108.63694	9.289494306	7.099329848	6.019430405	0.847887129	0.764232111	0.352017429	0.901843336	1662.851378	0.991612731
1126	1377.84828	648.5910108	20653.58915	9.204049677	7.388087961	4.665740549	0.631522063	0.802699705	0.493077427	0.854674174	1328.985387	0.964536812		1148	469.9637545	290.6167104	19336.93182	7.241028473	3.783391514	3.761800001	0.99429308	0.522493666	0.480488163	0.853546107	431.6839006	0.918547221
1127	1986.664962	872.4345092	19749.97312	14.21381724	6.749140959	4.698268364	0.696128351	0.474829586	0.669457663	0.815871941	1887.928989	0.950300642		1149	534.049721	323.8537955	19145.08	6.835467597	4.479787021	3.742618568	0.835445648	0.655373895	0.452470732	0.853246335	480.0536468	0.89889317
1128	1826.450046	783.7330875	20413.21637	11.37128815	8.055588735	4.615630845	0.572972504	0.708414793	0.594097803	0.842836737	1771.032891	0.969658543		1150	790.3935871	415.7745659	19500.25676	6.619573973	5.330901374	4.917747827	0.92249837	0.805323937	0.257089981	0.885104793	726.9182158	0.919691439
1129	833.1175648	474.4403181	19074.07692	10.3059872	5.028047324	3.684798859	0.732848882	0.487876341	0.642460369	0.805829554	799.8183263	0.960030565		1151	2574.119655	1150.156187	20224.89212	21.71789312	6.951684414	4.839316057	0.696135752	0.320090184	0.777173779	0.741104027	3060.415098	1.188917186
1130	534.049721	332.6158251	18776.5	9.538402405	4.012843386	3.216769064	0.801618392	0.420703931	0.662755991	0.821628303	515.7465643	0.965727617		1152	544.7307155	318.3071887	19428.01961	5.837496544	4.994419431	3.958671381	0.792618929	0.85557557	0.321854608	0.894576871	483.4479342	0.887498943
1132	384.5157992	257.5061904	18793.36111	9.385809911	3.660102948	2.986185554	0.815874744	0.389961333	0.681840397		429.705047	1.117522474		1153	598.1356876	329.9871595	19326.67857	5.888177411	4.914353946	4.619273724	0.93995544	0.83461377	0.215500247	0.934638476	559.8989158	0.936073415
1133	534.049721	316.2285722	19237.16	6.879036891	4.537720126	3.722177057	0.820274709	0.659644685	0.458910148	0.888574836	486.6883852	0.911316617		1154	2136.198884	866.6584029	20736.905	10.67727406	8.344891226	5.635966023	0.675379207	0.781556339	0.472153099	0.872050607	2103.478347	0.984682823
1134	256.3438661	180.9348342	18535.875	5.547999388	3.358560384	2.892103613	0.861114073	0.605364231	0.478712341	0.882047551	225.7314247	0.880580558		1155	769.0315983	453.5058473	18855.06944	11.28573952	6.011825205	2.795252639	0.464959067	0.532692181	0.75231994	0.80523415	794.412452	1.033003655
1135	555.4117099	332.4204393	19016.30769	7.821808924	4.31054376	3.644890645	0.845575604	0.551092951	0.534009245	0.871821359	514.7689857	0.92682415		1156	576.7736987	330.8066982	18899.92593	6.444865936	4.831070591	4.061882	0.840782995	0.749599858	0.369749186	0.899754685	529.7527053	0.918475836
1136	993.3324811	478.9095598	19823.73118	7.235425438	6.314776465	5.002703495	0.792221787	0.872758142	0.308581985	0.923430784	957.4485085	0.963875164		1157	971.9704923	517.5939885	19648.26374	11.42823825	4.833804361	4.048633279	0.83756664	0.422970213	0.64573426	0.824999673	936.8399552	0.963856375
1137	2392.54275	953.3041565	21451.56696	11.2619473	9.443374209	5.419217869	0.573864569	0.838520547	0.518802768	0.856563789	2414.159228	1.009034939		1158	4229.673791	1375.301285	24029.70455	13.88523843	9.784694441	7.470864661	0.763525597	0.704683214	0.461956329	0.885893911	4251.675277	1.005201698
1138	1965.302973	818.2855131	21957.34783	11.35897677	7.390821495	5.434648432	0.735324001	0.65065909	0.521554754	0.872516762	1911.13774	0.972439245		1159	1997.345957	841.0152321	21440.98396	11.12029564	7.146168869	5.982916869	0.837220192	0.642624	0.461982211	0.855443946	1991.54987	0.997098106
1139	437.9207713	283.6055845	18815.92683	7.293779448	3.700580313	3.596311048	0.971823537	0.507361148	0.506934495	0.856217552	406.6008829	0.928480468		1160	170.8959107	147.3703923	18171	6.291442616	3.121924189	1.684326261	0.539515427	0.496217542	0.732282981	0.681822004	138.5758087	0.810878435
1140	726.3076206	392.2214206	19390.25	7.145302425	5.280398106	4.419641619	0.836990229	0.739002745	0.381461923	0.900912929	698.4944273	0.961706042		1161	865.1605481	439.102085	19970.62963	6.378767951	5.961095766	5.096226817	0.854914435	0.934521496	0.201064084	0.913461841	811.7088116	0.938217552
1141	512.6877322	301.3825084	19551.10417	6.130821662	4.650842955	3.897313229	0.837979968	0.758600268	0.364308172	0.895285237	465.483487	0.907927882		1162	875.8415425	450.5841441	19887.71951	6.87433717	5.921073713	4.755235275	0.803103543	0.861330128	0.308262723	0.888124242	810.7592566	0.925691712
1142	267.0248605	205.7439542	18291	7.3740145	3.205534498	2.365349934	0.737895641	0.434706834	0.679231722	0.790700721	234.2008418	0.877075046		1163	448.6017657	274.669648	19782.92857	6.241085648	4.193366428	3.777516123	0.900831394	0.671896953	0.394734132	0.890365287	414.1120733	0.92311735
1143	1612.830158	713.8009763	20400.49669	10.66005516	7.558314526	4.650004364	0.615217103	0.709031465	0.563791717	0.86735973	1569.373743	0.973055802		1164	566.0927043	321.5933949	19400.4717	5.361129328	5.295634204	4.178501642	0.789046502	0.987783334	0.220593016	0.909506509	496.9165358	0.877800636
1144	1954.621979	829.0434964	21285.22404	12.18457157	7.651103965	4.948472672	0.646765839	0.62793377	0.593873888	0.850998465	1932.387199	0.988624511		1165	373.8348047	261.6830373	18147.25714	8.080144677	3.376165839	2.874264784	0.851339929	0.417834825	0.64428053	0.814469947	328.4417001	0.878574429
1145	202.938894	165.6535636	18318.63158	6.429500259	2.677123249	2.513601068	0.938918695	0.416381234	0.609051875	0.793958482	181.2301899	0.893028371		1166	3012.040427	1337.458581	20254.12411	20.47179296	7.307412944	5.591859026	0.765231015	0.356950315	0.726850548	0.698703123	3504.002071	1.163331687
1146	736.988615	400.4874458	19977.26087	7.500939719	5.207281538	4.246211842	0.815437347	0.694217222	0.43390935	0.880531304	694.7315159	0.94266248		1167	320.4298326	233.5772003	18486.33333	9.024319962	3.223230791	2.528850978	0.784570247	0.357171599	0.71977379	0.785626796	308.1184718	0.961578606
1147	715.6266262	417.9612861	19236.77612	10.37879807	4.16853106	3.667557502	0.879820121	0.401639094	0.646629843	0.801239883	664.6540345	0.928772086		1168	715.6266262	379.3495551	20387.67164	6.779266406	5.086768687	4.640431958	0.912255352	0.750342055	0.315496445	0.917991757	670.3038416	0.936666995
1148	886.5225369	489.9629707	19067.72289	9.757655611	5.366749751	3.768332471	0.702162882	0.550004014	0.613807597	0.814920928	826.5985758	0.932405598		1169	224.3008828	166.9558688	18639.47619	4.357088461	3.554272886	3.028644362	0.852113628	0.815744945	0.304892616	0.920748164	196.4644762	0.875897026
1149	288.3868494	205.1329796	18499	5.665879002	3.649171543	2.998943027	0.821814758	0.644060973	0.470701188	0.843822166	259.7277777	0.900622821		1170	202.938894	162.9318089	18790.42105	5.78115816	2.917524746	2.400402991	0.822753258	0.504660946	0.584788562	0.816766139	169.5907528	0.835673978
1150	630.1786708	387.3909679	19169.62712	9.293778172	4.092173928	3.840233818	0.938433675	0.440313278	0.586795193	0.803312621	611.7763211	0.970798203		1171	3706.305064	1283.459926	22364.03746	15.47409996	8.079744671	7.171016986	0.887530148	0.522146341	0.536579381	0.86296325	3755.540028	1.01328411
1151	2745.015566	1024.781521	22224.43191	12.64793503	8.505702677	6.173824188	0.725845286	0.672497341	0.511870975	0.87933639	2782.099708	1.013509629		1172	117.4909386	107.3681269	18159.45455	5.561011413	2.363180187	1.709349299	0.723325842	0.424955105	0.692618991	0.763689761	94.0957592	0.800876734
1152	961.2894979	514.7321638	19358.36667	9.833853447	5.307498582	4.382885077	0.825791097	0.539717071	0.554306448	0.836030177	958.2135569	0.996800193		1173	1570.10618	778.7409542	19903.68027	13.18418401	6.275100096	4.612752345	0.735088249	0.475956653	0.650129857	0.767684458	1598.536883	1.018107503
1153	662.2216541	375.3118278	19100.08065	7.391521971	4.956680349	4.097421216	0.826646248	0.67058995	0.445659333	0.87168774	628.8166114	0.9495561		1175	192.2578996	148.1752411	18049.5	4.511743414	3.378003854	2.461092153	0.728564045	0.748713644	0.454514158	0.87509687	157.1162188	0.817215933
1154	2243.008828	956.3615976	20754.80476	15.17655807	7.666166298	4.492810378	0.586056994	0.505132077	0.703963813	0.805350799	2189.566917	0.976174008		1176	672.9026485	387.2559788	19129.06349	8.524913504	4.726647992	3.732946435	0.789766118	0.554451138	0.562113277	0.851105788	630.0624664	0.936335245
1155	758.3506039	421.5818858	19525.26761	8.719361241	4.973443942	3.868714559	0.777874367	0.570390858	0.556307572	0.8576722	702.7440789	0.926674384		1177	1591.468169	694.271481	20288.89933	10.38029082	6.563067399	5.221909128	0.795650694	0.632262382	0.496939997	0.884575149	1490.164814	0.936345975
1156	1538.063197	679.9273492	21017.19444	10.32812478	6.995612287	4.993259126	0.713770135	0.677336151	0.516537684	0.880349034	1511.19296	0.982529823		1178	4742.361523	1620.852934	22244.59009	16.40369747	12.00537503	5.79601808	0.482785258	0.731870059	0.646663925	0.81094914	4781.188029	1.008187167
1157	1078.780437	526.4328673	20528.07921	7.981837561	6.435181729	4.893510547	0.760430824	0.8062281	0.386919302	0.893958761	1052.865364	0.975977436		1179	5105.515333	1630.247856	23187.14435	16.46731898	10.87665558	6.797208021	0.624935484	0.660499478	0.587230439	0.850361847	5099.615648	0.998844449
1158	288.3868494	213.7580942	18711	6.834116611	3.23278252	2.878817011	0.890507478	0.473035903	0.578757991	0.815200182	266.4167608	0.923817301		1180	1174.909386	652.7705155	19112.46364	13.79109287	5.694647951	3.82087345	0.670958676	0.412922167	0.72294629	0.736834236	1256.946598	1.069824288
1160	2232.327834	909.500096	21398.41627	12.41775378	7.604773903	5.580685208	0.733839727	0.612411394	0.55058819	0.861285501	2207.524266	0.988888922		1181	1153.547397	598.9646311	19215.10185	10.6244264	7.274582484	3.550410201	0.488056903	0.684703551	0.665825705	0.807660065	1149.42518	0.996426486
1161	1890.536012	806.7998861	20976.41243	11.62084832	7.63410542	5.044862066	0.66083212	0.656931853	0.565878331	0.862161328	1874.709117	0.991628355		1182	1068.099442	498.5370216	21139.58	7.426598589	6.270915815	5.177057791	0.825566463	0.844385992	0.302903243	0.929089855	1009.932954	0.945542067
1162	2477.990706	1003.174709	21599.40948	12.05561979	9.718872838	5.124436755	0.527266571	0.806169489	0.574933778	0.836709417	2515.012739	1.014940344		1183	1612.830158	741.207554	19788.8543	11.35111996	8.085117122	4.381668357	0.541942472	0.712274837	0.613988014	0.828773323	1684.430674	1.044394331
1163	2627.524628	1008.831692	22606.46748	11.62585605	9.632583942	5.593553405	0.580690855	0.828548358	0.518869546	0.866757347	2623.881043	0.998613301		1184	1153.547397	639.1556981	19267.10185	14.04865775	6.254313532	3.460071373	0.5532296	0.445189401	0.753708046	0.722578724	1273.468327	1.10395839
1164	469.9637545	288.0201833	19779.13636	5.437702167	4.997803524	3.83091643	0.766520015	0.919102108	0.295489839	0.902604585	436.0997957	0.927943467		1185	534.049721	331.0925217	19140.22	9.003882491	4.39954806	2.974187596	0.676021163	0.488627885	0.669677209	0.831549593	493.508744	0.924087636
1165	1260.357342	593.9516392	20050.24576	9.322863466	7.368940789	4.214481474	0.571925002	0.790416036	0.547941307	0.872572274	1212.794306	0.962262261		1186	566.0927043	328.2055221	19305.75472	6.977547083	4.501090825	3.902496123	0.867011192	0.645082114	0.440706587	0.874492086	513.3950083	0.906909777
1166	1281.719331	599.4698532	20373.85	9.526310896	6.961090263	4.595714974	0.660200457	0.730722558	0.517576633	0.88177528	1276.567287	0.995980366		1187	790.3935871	410.8025781	19609.10811	6.878691483	6.061419652	4.213000007	0.695051696	0.881187893	0.387528861	0.898822574	735.8007956	0.930929612
1167	2958.635455	1180.968857	20765.02527	15.25803498	9.515566462	5.071792068	0.53299949	0.623642984	0.667598608	0.798071212	3084.489547	1.042537884		1188	1110.82342	568.4815318	19907.25962	10.35322515	5.881745532	4.139273696	0.703749197	0.568107565	0.600194757	0.839717271	1055.831568	0.950494515
1169	4528.741634	1315.46326	20653.375	15.40348575	9.16232878	6.504342735	0.709900604	0.594821778	0.577735661	0.819062967	3845.182083	0.849061924		1189	907.8845258	487.6517736	19369.38824	8.722533065	6.538687219	3.649522296	0.558142969	0.749631692	0.581598342	0.832556906	871.8822136	0.960344833
1170	2082.793912	856.5387333	21189.17949	11.26713396	7.234393364	5.968975077	0.825083013	0.642079289	0.470231285	0.870438513	2037.998932	0.978492841		1190	2841.144516	1087.424339	22884.45865	15.06325228	7.143872643	6.268087058	0.877407447	0.474258315	0.583882223	0.844544354	2825.374899	0.994449555
1171	2413.904739	927.5646776	22163.08407	9.850340493	9.060933075	6.290990573	0.694298316	0.919859885	0.361342831	0.887331213	2351.97017	0.974342579		1191	2745.015566	1062.836229	22256.49416	14.37428646	7.359375821	6.43747915	0.874731677	0.511981993	0.552153133	0.843354469	2852.53986	1.039170741
1172	854.4795537	451.728513	19785.75	9.614965007	4.846856052	4.316230462	0.890521694	0.504095028	0.551092442	0.867189273	842.5604405	0.986051026		1192	2146.879879	863.5707477	21695.81095	11.94231961	7.798548859	5.432921094	0.696657954	0.653017932	0.545069863	0.877309597	2119.456435	0.987226373
1173	320.4298326	215.4091838	18727.53333	5.509784327	3.842235083	3.183330413	0.828510058	0.697347637	0.422240468	0.889864197	282.2856883	0.880959448		1193	2125.51789	929.6571418	20433.04523	11.77855386	7.376690365	6.009051169	0.814599891	0.626281499	0.489831159	0.801163381	2186.996248	1.028923943
1174	1238.995353	598.0172233	19961.33621	11.48565006	5.472725691	4.530014849	0.827743816	0.476483757	0.605593517	0.85355592	1192.744701	0.962670843		1194	704.9456318	400.8488203	19491.5	8.751244756	5.244070034	3.435325927	0.655087729	0.599237043	0.607447166	0.855081278	660.3814566	0.936783529
1175	854.4795537	445.7285762	20147.9	7.337886627	6.287368058	4.15931178	0.661534642	0.856836359	0.433173066	0.893845898	803.8036376	0.940693823		1195	608.816682	359.78505	18978.22807	7.47253636	5.264720232	3.3763195	0.641310336	0.704542605	0.548169546	0.850473244	556.385087	0.913879503
1176	1975.983968	835.1632325	20824.20541	10.85795915	9.170896598	4.654592878	0.507539566	0.844624342	0.571319728	0.855469814	1941.468328	0.982532429		1196	1303.081319	625.2376058	19952.59836	10.68907207	6.259647944	4.586564043	0.732719169	0.585611913	0.570910925	0.851065558	1285.481956	0.98649404
1177	320.4298326	229.08135	18656.93333	6.934804186	3.325294657	2.838716381	0.853673636	0.479508082	0.590656592	0.840799406	274.2047353	0.855740344		1197	1473.97723	632.1592736	21001.51449	7.931587195	7.05888755	5.966665078	0.845269886	0.889971626	0.247733785	0.919932475	1399.318695	0.949348922
1178	1036.056459	550.6867129	19792.3299	9.818696365	6.367823082	3.669032992	0.576183249	0.648540585	0.626321779	0.82343577	960.9151598	0.927473741		1198	1570.10618	713.5109226	20521.02721	9.796145938	7.483327249	5.277457636	0.705228765	0.763905244	0.461272048	0.851843462	1620.55341	1.032129821
1179	555.4117099	373.9101738	18584.17308	11.06091348	5.113252237	2.608002111	0.510047616	0.462281189	0.764214582	0.721507374	617.8524316	1.112422408		1199	1057.418448	525.9526028	20241.62626	9.224714996	5.10918341	4.971421485	0.97303641	0.553858131	0.461075872	0.865128347	981.4623511	0.928168364
1180	3172.255343	1359.937237	20820.50168	17.27405016	11.11882911	4.260569502	0.383185087	0.643672388	0.75335434	0.725837225	3427.752811	1.080541268		1200	2008.026951	830.9022514	21010.57979	10.23033954	8.476991433	5.512773005	0.65032188	0.828612912	0.461134893	0.86824599	2002.582938	0.997288874
1181	245.6628717	192.9470918	18708.21739	4.99559975	3.704032524	2.540448855	0.685860299	0.741459026	0.491462691	0.817947598	196.9071526	0.801534034		1201	1068.099442	551.090869	19614.21	11.30472892	5.303472816	4.171478285	0.786555985	0.469137549	0.630997053	0.829294251	1047.6087	0.980815698
1182	1570.10618	676.3390039	21307.13605	9.648342264	6.971068601	5.413864019	0.776618956	0.722514647	0.43888143	0.896224208	1525.274502	0.971446722		1202	1580.787174	699.7993952	20648.66892	10.24850608	7.124776736	5.02024517	0.704617893	0.695201494	0.510148589	0.870826492	1535.484226	0.971341526
1183	1420.572258	644.489438	21224.93985	10.59205578	5.967981306	5.077795282	0.850839676	0.563439377	0.520603423	0.877006565	1344.533137	0.946472895		1203	427.2397768	264.1288538	19410.15	5.786374379	4.221581809	3.790370315	0.897855469	0.729572878	0.344949001	0.912753048	387.8394572	0.907779374
1184	608.816682	378.6453003	18730.24561	11.89428373	4.139548847	3.038198845	0.733944436	0.348028426	0.744566473	0.793173897	626.6082513	1.029223196		1204	480.6447489	293.4444734	18882.88889	6.701098862	4.098874757	3.874003674	0.945138337	0.611672032	0.421885313	0.888364355	445.7171154	0.927331707
1185	672.9026485	384.0364364	19510.34921	8.329761026	4.506010332	4.061974294	0.901456942	0.540953134	0.512354042	0.8654868	638.6317489	0.949070048		1205	608.816682	354.0846908	18851.12281	6.674417663	5.071210192	4.06857397	0.80228857	0.75979815	0.390422629	0.863588127	576.8405962	0.947478302
1186	1356.486291	641.1632964	20670	10.94458094	6.254282492	4.686443355	0.749317505	0.571450157	0.571802394	0.857939921	1343.719477	0.99058832		1206	1057.418448	559.0670864	19440.75758	9.187038065	7.237355825	3.703207095	0.511679567	0.787779018	0.596909573	0.81960944	1031.387943	0.975382967
1187	373.8348047	248.6758809	18636.28571	6.046656047	3.787789047	3.511962244	0.927179999	0.626427073	0.419189347	0.871112458	336.9298564	0.901280063		1208	854.4795537	450.2506633	19313.25	7.84423698	6.431127513	3.818790952	0.593798046	0.819853802	0.513172414	0.875747826	806.9605808	0.944388403
1188	373.8348047	242.0654682	18729.94286	5.542929721	4.337389441	3.346255032	0.771490565	0.782508468	0.3963021	0.879855464	336.9887764	0.901437673		1209	630.1786708	378.1737178	18848.33898	9.796900193	4.828914738	3.202622202	0.663217799	0.49290231	0.673098415	0.819492402	634.6474512	1.007091291
1190	1869.174024	770.5678756	20726.92	10.09187757	8.400694134	5.167815569	0.615165305	0.832421328	0.48792328	0.891044159	1835.197298	0.981822599		1210	149.5339219	128.4309133	17957	3.789753803	3.499891007	2.235449304	0.638719691	0.923514083	0.41013337	0.803208856	124.1992439	0.830575714
1191	331.110827	227.8956768	18777.19355	6.29108832	3.577251988	3.097893972	0.865998253	0.568622122	0.507574236	0.846409432	292.0320216	0.881976661		1212	2349.818773	933.1213725	21899.35909	11.94406549	8.407884152	5.495689409	0.653635244	0.703938216	0.539881173	0.86664234	2311.796942	0.98381925
1192	1068.099442	528.9379305	20054.85	8.996598225	5.701026853	4.728326205	0.8293815	0.633686946	0.47443177	0.871138912	1015.845012	0.951077186		1213	523.3687266	365.3379057	19157.02041	8.294693417	6.572087391	2.320993678	0.353159284	0.792324328	0.720183307	0.738782855	529.9882425	1.012647901
1193	576.7736987	346.6017084	18979.03704	7.636969679	4.261820566	3.925508504	0.921087231	0.558051262	0.485986108	0.845229793	535.1810891	0.927887472		1214	3140.21236	1309.982111	21110.14286	24.41751885	6.905010505	5.102644729	0.738977113	0.282789195	0.791025257	0.744549216	3603.709846	1.147600682
1194	480.6447489	295.4984048	18664.71111	7.594182763	3.920280063	3.570040258	0.910659494	0.516221453	0.529898033	0.875125717	445.204824	0.926265865		1215	1046.737453	513.9340005	20062.0102	8.200108165	6.153127429	4.733520433	0.769286917	0.750371496	0.422749025	0.88809859	1000.433799	0.955763832
1195	993.3324811	508.8272154	20522.67742	8.517712782	6.395087011	4.173613436	0.652628092	0.750798621	0.510007728	0.864877852	952.292317	0.958684363		1217	192.2578996	151.0670107	18083.44444	6.531075164	2.835645535	2.137971159	0.753962769	0.434177446	0.672646371	0.837770261	165.8544297	0.862666398
1196	769.0315983	432.5220097	19479.97222	9.080701163	5.113217347	3.858516004	0.754616075	0.563086182	0.575086116	0.848354136	750.4513661	0.975839442		1219	1100.142425	594.0214444	19464.35922	12.03292439	6.152356188	3.46431664	0.563087789	0.511293514	0.712096866	0.782586948	1074.283357	0.9764948
1197	2200.284851	909.7613038	20686.72816	11.94420144	9.112986833	4.761078865	0.522449879	0.762963257	0.601389939	0.842376537	2170.760182	0.986581434		1220	1538.063197	736.1105876	19512.81944	12.91348075	6.071989391	4.540814293	0.747829747	0.470205478	0.648366356	0.809337342	1491.408705	0.969666726
1198	181.5769052	144.3864019	18158	5.66070227	2.709857885	2.353508893	0.868499011	0.478714081	0.584237294	0.785789477	151.2241952	0.832838268		1221	961.2894979	506.9274871	19448.95556	8.589197153	6.781902474	3.926288723	0.578936182	0.789585144	0.542880591	0.832735334	958.0208337	0.996599709
1199	1271.038336	646.719294	19645.36134	10.37900791	7.650130808	3.829975712	0.500641859	0.737077269	0.630988266	0.795670603	1273.823725	1.002191428		1222	854.4795537	442.6158966	19384.6625	7.760532011	5.475118582	4.58988328	0.838316689	0.70550815	0.408560744	0.8856127	816.9119994	0.956034578
1200	1089.461431	543.5244687	20352.81373	10.46537904	5.89358515	4.099373989	0.695565413	0.563150664	0.608291876	0.856131681	1059.109041	0.972140005		1223	1548.744191	684.1320039	21002.93793	9.524033642	6.812128875	5.788931892	0.849797765	0.7152567	0.392176455	0.883785683	1573.224951	1.015806846
1201	961.2894979	502.9036519	19582.81111	8.534458759	5.901944757	4.346213476	0.736403619	0.691542946	0.490745272	0.85975384	917.0030655	0.953930182		1224	1687.597118	699.9688642	20918.52532	8.869712848	7.590636323	5.689899605	0.749594548	0.855792792	0.358502389	0.911509483	1604.652353	0.950850375
1202	502.0067378	302.8134674	19475.2766	7.542668161	4.034370583	3.609919522	0.894791256	0.534873137	0.521400194	0.877824824	460.1367484	0.916594766		1225	982.6514867	509.1888768	19706.57609	8.442303375	6.088153258	4.555404771	0.748240818	0.721148363	0.460407359	0.874251548	980.7585718	0.998073666
1203	1196.271375	568.7359469	20028.35714	9.249117522	6.174937189	4.875177351	0.789510436	0.667624471	0.472903513	0.880960429	1166.304283	0.974949587		1226	1164.228392	564.8242816	20352.78899	9.481129737	5.828926096	4.833388932	0.829207448	0.614792357	0.490209599	0.868667711	1118.894118	0.96106067
1204	1142.866403	568.5729245	20359.25234	9.663638496	6.433155112	4.201715815	0.653134542	0.665707344	0.565203539	0.851059281	1094.157856	0.957380366		1227	170.8959107	148.8876544	17973.8125	5.976952308	3.119817932	1.841351237	0.59021112	0.521974707	0.691924723	0.790673528	143.8249685	0.841593973
1205	1238.995353	600.7679718	20078.50862	11.70041028	5.067592814	4.88396888	0.963765058	0.433112403	0.5825814	0.856542425	1213.009773	0.979026895		1228	544.7307155	350.7812291	18539.54902	8.859381935	5.462217344	2.69444197	0.493287213	0.616546096	0.695865695	0.794469779	546.1725205	1.002646822
1206	1110.82342	572.4947993	20377.80769	11.39787916	5.001833811	4.501719863	0.900013882	0.438838993	0.605038815	0.82677106	1075.029499	0.967777128		1229	1527.382202	694.5097207	19836.3007	11.65583962	5.862478856	5.217169215	0.889925464	0.502964955	0.552398679	0.855675944	1493.304538	0.977688843
1207	3268.384293	1152.99158	23096.09804	11.39259191	10.56442869	6.535174125	0.618601755	0.927306866	0.426366346	0.882638684	3294.688271	1.008048006		1230	395.1967936	278.2750639	20022.86486	8.73658461	4.901872761	2.036894524	0.415533944	0.561074262	0.766854599	0.737881449	365.3935451	0.92458631
1208	202.938894	154.302802	18822.57895	5.312329258	2.881683916	2.703465725	0.938154844	0.542452054	0.491095978	0.85424484	173.3567691	0.854231369		1231	277.7058549	196.7073004	18627.80769	4.790887127	3.619684613	3.441684009	0.950824278	0.755535356	0.28161864	0.900880759	250.0036066	0.900246077
1209	320.4298326	229.3538655	18655.56667	8.191463459	3.4853756	2.408470983	0.691021932	0.425488756	0.705977937	0.816572734	288.032247	0.898893354		1232	640.8596653	384.0562007	18692.9	8.889699862	4.573307131	3.684982039	0.805758707	0.514450117	0.585477339	0.826262025	627.5400551	0.979216027
1210	1463.296236	659.4577773	20314.30657	9.574100021	7.25022503	4.934191524	0.680557018	0.757274837	0.484631296	0.875403498	1434.676745	0.980441766		1233	961.2894979	462.7576951	20588.92222	6.53995017	5.831482303	5.719709937	0.980832941	0.891670755	0.125419951	0.933909115	913.7260687	0.950521222
1211	288.3868494	205.1215488	19082.92593	7.882109368	3.351725455	2.874210212	0.857531516	0.425232041	0.635350123	0.827841676	318.0665745	1.102916361		1235	1303.081319	584.9107384	20926.70492	7.9726948	6.725483791	5.611655125	0.834386834	0.843564687	0.296140732	0.918730295	1260.399586	0.967245533
1212	2616.843633	990.1977754	22575.20816	12.69799122	7.957593116	5.985684947	0.752197915	0.626681258	0.528611664	0.875749069	2533.490121	0.968147309		1236	373.8348047	255.9288809	18491	6.955603465	3.800395724	2.985383858	0.785545526	0.546379008	0.570794414	0.831693476	330.5616179	0.884245163
1213	437.9207713	297.2717368	18822.34146	9.370803355	3.529750802	2.902709007	0.822355223	0.376675368	0.690239044	0.789875203	402.173064	0.918369464		1237	437.9207713	286.7504832	18998.97561	7.09548034	4.119560994	3.372511579	0.818658003	0.580589445	0.524695804	0.838034658	412.9284416	0.942929563
1214	630.1786708	381.64547	19399.88136	10.47194474	4.581009378	3.058501449	0.667647934	0.437455457	0.707933767	0.817952864	614.5904712	0.975263841		1238	1516.701208	751.5773727	20010.33803	13.90281329	5.786176891	4.459645253	0.770741257	0.416187485	0.679227135	0.780781163	1502.738176	0.990793815
1215	619.4976764	374.2712157	18953.86207	9.787151673	4.918990861	3.071446092	0.624405733	0.502596774	0.686175693	0.811740379	619.3895031	0.999825385		1239	395.1967936	256.3759412	19127.7027	6.261919605	3.764709139	3.670877234	0.975075922	0.601206879	0.413777649	0.881246817	362.4911314	0.917242086
1216	202.938894	151.3039494	18739.84211	4.41969249	3.204675246	2.783133891	0.868460508	0.725090095	0.370287888	0.896427362	165.119661	0.813642263		1240	1014.69447	485.2355216	20337.94737	7.821626322	5.698548894	5.229537937	0.917696423	0.728563173	0.331400182	0.916774473	976.3673988	0.962227969
1217	288.3868494	197.7858982	19191.11111	4.929222133	3.951872958	3.11992036	0.789478911	0.801723447	0.367056246	0.914107845	254.5736692	0.882750617		1241	373.8348047	282.6369251	18145.65714	11.39064766	2.896020278	2.822469939	0.974602961	0.254245445	0.752211637	0.704021559	390.0030032	1.04324958
1218	1153.547397	561.6704217	20173.85185	8.938946468	6.663131821	4.467101628	0.670420719	0.745404601	0.500265312	0.868195138	1114.497719	0.96614818		1242	1826.450046	802.261528	20604.26901	12.4788649	7.244277949	4.689002684	0.647269848	0.58052379	0.624244455	0.840540544	1775.576051	0.97214597
1219	704.9456318	413.5505471	19248.69697	8.656271005	5.420920018	3.263377949	0.601997067	0.626241948	0.623004184	0.817088195	641.4455966	0.909922082		1243	1313.762314	653.5743752	19581.04065	13.23920245	5.218297479	4.575569378	0.87683184	0.394154972	0.65439237	0.819255053	1324.111053	1.007877178
1220	1431.253252	645.3466011	20730.43284	9.055720244	6.404008815	5.76721014	0.900562492	0.707178296	0.363141751	0.882373621	1400.971511	0.9788425		1244	1676.916124	722.2402797	20347.3949	10.52413242	6.75752168	5.398455487	0.798880972	0.642097744	0.487040331	0.884333075	1608.169739	0.959004279
1221	790.3935871	450.2392806	19351.02703	9.639339816	5.065708414	3.789624589	0.748093708	0.525524415	0.606858492	0.820602974	775.1259516	0.980683503		1245	1612.830158	683.8240278	20907.4702	9.014074008	7.051561939	5.777053995	0.819258775	0.782283564	0.359107326	0.90689457	1538.159883	0.953702333
1222	3642.219098	1239.389392	22573.19062	13.4377976	9.822987335	6.626034087	0.674543686	0.730996822	0.506910709	0.88879181	3663.649807	1.005883971		1246	1986.664962	829.5747892	21103.82796	12.10792396	7.330786162	5.331322538	0.727251132	0.605453601	0.559683183	0.863281991	1982.183256	0.997744105
1223	694.2646374	442.1398546	18821.58462	12.32513162	4.02486038	3.452301485	0.857744408	0.326557192	0.719897394	0.740940989	717.3642171	1.03327201		1247	694.2646374	367.829158	19999.70769	6.243898942	5.014686615	4.864032774	0.969957476	0.803133853	0.220994315	0.931092664	637.9472431	0.918881949
1224	651.5406597	368.3640736	19864.13115	7.181807476	5.316648776	3.860520155	0.726119087	0.740293971	0.462458418	0.886764536	617.4562109	0.947686383		1248	256.3438661	189.4460109	18207.91667	5.888170961	3.234339695	2.726080162	0.842855241	0.549294461	0.537024285	0.857546864	217.4669551	0.848340779
1225	672.9026485	385.1759822	19326.15873	8.211404279	4.761894523	3.894946911	0.81794061	0.579912322	0.525666161	0.86679822	637.9510519	0.948058465		1249	1634.192146	695.9258626	21106.0915	9.6993428	6.437310961	6.070923661	0.943083797	0.663685272	0.374089174	0.903404312	1587.779457	0.971599001
1226	811.755576	430.2726659	19448.84211	8.62838553	6.063667417	3.848522329	0.63468559	0.702758053	0.553969591	0.886481874	843.427068	1.039016045		1250	1174.909386	586.0829856	19948.88182	10.09615939	6.749733964	3.983546131	0.590178243	0.668544711	0.605439457	0.840535609	1137.106951	0.967825233
1227	3567.452137	1272.817811	22334.47305	13.31398497	10.68687171	5.921002732	0.554044522	0.80268017	0.555279449	0.847497151	3528.925816	0.989200606		1251	950.6085035	467.16351	20547.1236	7.042957518	6.308282789	4.670606994	0.740392774	0.895686616	0.336840101	0.902067639	869.216891	0.914379461
1228	897.2035314	441.3794547	20100.08333	7.808748805	5.6782629	4.628778768	0.815175142	0.727166803	0.407231698	0.920042989	859.7100078	0.958210682		1252	138.8529275	123.3130435	18109.69231	8.248216633	2.35548303	1.792924248	0.761170523	0.285574826	0.78262886	0.775469892	145.9118583	1.050837465
1229	587.4546931	387.3104369	18833.25455	9.189138338	6.004805123	2.476512465	0.412421788	0.653467703	0.730495682	0.751429542	572.4042305	0.974380216		1253	1036.056459	511.7106434	20179.47423	8.044043771	5.741761288	5.079667362	0.884688009	0.713790408	0.368518185	0.884701204	982.7508792	0.948549542
1232	395.1967936	262.4275182	19101.7027	6.691348273	3.75807038	3.45009795	0.918050383	0.561631263	0.484394204	0.853312198	363.4114264	0.919570787		1254	747.6696095	439.2912516	19488.97143	10.79163721	4.721281201	3.413606701	0.7230255	0.437494433	0.683680369	0.796961011	728.5331137	0.974405144
1233	1036.056459	535.8351829	19491.80412	10.67075659	5.157813899	4.583040226	0.888562541	0.483359718	0.570504661	0.837494488	1056.581884	1.019811107		1255	1708.959107	722.5566971	21127.98125	9.543944421	6.97341859	5.95950966	0.854603748	0.730664208	0.37557163	0.894405257	1661.394522	0.972167511
1234	2285.732806	921.5531852	20929.30841	10.84940359	9.883535267	5.085453729	0.514537925	0.910974984	0.531268822	0.859105816	2284.212468	0.999334857		1256	758.3506039	400.3266725	19657.50704	7.463156138	5.149550216	4.278368931	0.83082381	0.689996313	0.426734635	0.903787268	688.7453285	0.908214914
1235	3065.445399	1131.970811	21911.7561	12.94971713	9.939229102	5.620984563	0.565535265	0.767524804	0.565937657	0.859822222	3030.497884	0.988599531		1257	405.877788	263.8453327	18821.31579	6.394750127	4.265920999	3.24095307	0.759731151	0.667097371	0.493185347	0.875715102	370.3375415	0.912436089
1236	1014.69447	514.7594025	20249.29474	9.197037584	6.099057413	4.051802369	0.664332551	0.66315456	0.55944484	0.864382825	952.0232312	0.938236345		1258	2392.54275	939.7256275	21529.04911	13.172524	6.595859213	6.405534252	0.971144781	0.500728578	0.513720055	0.867257401	2331.225811	0.974371643
1237	331.110827	227.4270578	18727.87097	6.587007078	3.505853968	2.926425963	0.834725573	0.532237771	0.555727521	0.843530669	283.0792933	0.854938196		1259	1730.321096	741.2605674	21468.71605	10.41199577	7.522138514	5.075099758	0.674688421	0.722449248	0.512571857	0.878894793	1664.97801	0.962236439
1238	1409.891264	637.8594841	21281.75	10.11483187	6.225840966	5.298286155	0.851015338	0.615516011	0.476186433	0.886489289	1397.59298	0.99127714		1260	704.9456318	381.6151419	19212.48485	7.811130018	4.816357462	4.036152214	0.838009273	0.616601881	0.483281906	0.892460459	636.0462909	0.902262901
1239	683.5836429	374.3522703	19769.375	6.473030389	5.147308367	4.604941841	0.894631041	0.795192986	0.288595671	0.904112301	642.688593	0.9401755		1261	1004.013476	497.2179183	20466.59574	7.390042497	6.130576234	5.020589577	0.818942524	0.829572528	0.32062778	0.892181857	952.7776533	0.948968989
1240	608.816682	365.0100834	19589.24561	8.886958621	4.073606596	3.708920358	0.910475833	0.458380282	0.582655831	0.829942181	562.4298477	0.923808208		1262	491.3257434	286.6555178	19840.5	5.485295801	5.11448561	3.864929158	0.755682869	0.932399235	0.295401871	0.919515228	454.1843449	0.924405755
1241	2157.560873	952.9602774	20997.48515	14.59371718	8.122164138	4.356888136	0.536419612	0.556552113	0.701454531	0.791415335	2163.230045	1.002627584		1263	1174.909386	541.6912534	20429.52727	7.984105053	6.719169394	4.975030413	0.740423425	0.84156826	0.376883147	0.913237286	1117.959787	0.951528517
1242	875.8415425	487.5506831	19262.13415	10.02619416	5.323299856	3.811558775	0.716014292	0.530939235	0.61983992	0.818799435	852.1347405	0.972932544		1264	619.4976764	342.6928371	19500.93103	6.089449637	5.926353689	3.723995136	0.62837882	0.973216636	0.388451279	0.902973092	562.9415755	0.908706516
1243	170.8959107	139.8785247	18159.1875	5.23317989	3.030699948	2.271319216	0.749437178	0.57913162	0.565977233	0.837305167	150.8951878	0.882965468		1265	267.0248605	198.5669616	18797.48	5.96968767	3.29479483	2.905958281	0.881984594	0.551920806	0.513214352	0.850406391	239.4186458	0.896615563
1244	502.0067378	319.5001897	18793.97872	8.626084456	4.273000593	3.177899323	0.743716097	0.495358075	0.631594226	0.825156429	490.6540667	0.977385421		1266	2307.094795	918.8383259	22438.82407	12.99850147	6.869897642	6.210642155	0.904037073	0.528514587	0.522203219	0.868113573	2323.104093	1.006939159
1245	544.7307155	355.1035878	18641.76471	11.9979974	3.546414816	2.893439486	0.81587734	0.295583896	0.758839797	0.780323811	515.704961	0.946715407		1267	736.988615	388.1244847	20357.47826	6.113496034	5.619800566	4.710386318	0.838176776	0.919244984	0.229510203	0.919771711	677.8844547	0.919803157
1246	480.6447489	315.800995	18573.6	8.754132877	4.051911313	2.701875726	0.666815119	0.462856958	0.691359982	0.785859776	401.4459162	0.835223764		1268	608.816682	347.3961598	19761.85965	7.268429362	4.423488395	4.014317135	0.90750032	0.608589308	0.447705008	0.884741829	540.636988	0.88801277
1248	897.2035314	442.9031218	20429.29762	6.946443866	5.991125114	4.776776453	0.797308746	0.862473696	0.312342179	0.929169425	832.7112774	0.928118591		1270	2360.499767	939.3308931	21836.54751	13.19945563	7.576681399	5.572421236	0.735469916	0.574014688	0.577829466	0.859136651	2334.358716	0.988925629
1249	1815.769052	829.3549009	20066.61176	12.78115254	7.487963149	4.682683917	0.625361507	0.585859775	0.633625849	0.804627213	1877.228632	1.033847686		1271	1559.425185	663.3167798	21640.80822	8.076453354	7.447702732	6.10084251	0.819157629	0.922150157	0.244613664	0.913162403	1537.168394	0.985727567
1250	373.8348047	244.2789975	19221.85714	6.356672457	3.665519097	3.399706521	0.927482965	0.576641178	0.46517513	0.880629112	331.8144982	0.887596591		1272	2029.38894	822.445897	21318.16842	11.17293049	7.245013309	5.798033173	0.800279161	0.648443424	0.48106424	0.886994603	1965.96413	0.968746844
1251	416.5587824	271.7063336	18925.89744	8.930844207	3.446408506	2.99803425	0.869901013	0.385899522	0.664305615	0.809791277	386.531121	0.927914948		1273	1185.590381	573.7610391	20311.97297	9.547576913	5.648657477	5.177552549	0.91659878	0.591632571	0.457710307	0.873054519	1169.638166	0.986544919
1252	1238.995353	670.4543593	19617.97414	15.22313363	5.700132364	3.688661367	0.647118546	0.374438831	0.757693688	0.75341276	1340.745651	1.082123228		1274	1025.375464	519.8581385	19817.5	7.876550601	6.792249134	4.428267817	0.65195898	0.862338031	0.437790977	0.862820215	992.3666539	0.967808075
1253	2467.309711	1010.740895	21837.94805	15.89869962	6.381551621	5.626209808	0.881636652	0.401388275	0.646121385	0.822134285	2391.070733	0.969100361		1275	1153.547397	605.5842347	19174.08333	12.97291943	4.991410786	4.242274312	0.849914883	0.384756169	0.672990006	0.800338142	1150.663642	0.997500098
1254	1004.013476	516.7698099	19654.04255	8.836338985	6.581507866	3.867659669	0.587655557	0.744822927	0.562300668	0.847320353	942.1816332	0.938415326		1276	6237.700742	2195.54466	21713.51199	27.54244638	9.046949744	6.727109626	0.743577649	0.328472991	0.755754825	0.71605815	7021.369118	1.125634173
1255	405.877788	253.0887532	18729.02632	4.98855722	4.739108358	3.825258234	0.807168342	0.94999579	0.233193473	0.910669093	378.8095897	0.933309486		1277	2232.327834	902.3228358	21168.66507	12.93747766	7.552187892	5.391521744	0.713901961	0.583745	0.5832633	0.863486875	2206.593678	0.988472054
1256	331.110827	227.0651847	18816.74194	6.006128057	3.552294764	3.312995861	0.932635404	0.591445059	0.448397398	0.873055067	296.0827364	0.894210374		1278	117.4909386	108.6416237	18502.72727	4.136832081	3.340966435	1.642958789	0.491761537	0.807614709	0.60284615	0.821335252	95.1163737	0.809563485
1257	1260.357342	652.6056831	19329.88136	10.19951855	8.621410377	3.368170472	0.390675113	0.84527621	0.669771621	0.783297815	1240.625385	0.984344157		1279	2104.155901	925.8713263	19997.96954	11.15792415	10.18565421	4.382270527	0.430239476	0.91286283	0.607250375	0.803053504	2086.220105	0.991476014
1258	1751.683085	772.0145036	20473.40854	11.53089197	7.473036618	4.792688811	0.641330835	0.648088339	0.584360965	0.852455235	1729.927307	0.987580072		1280	320.4298326	222.8502746	18418.66667	5.951513653	3.920944154	2.992179632	0.763127327	0.658814611	0.497240567	0.862646465	292.4787801	0.91277013
1259	117.4909386	109.540283	18024	6.270880037	2.530888281	1.487025744	0.587550922	0.403593796	0.762868093	0.756599143	98.85725889	0.841403261		1281	1773.045074	749.4624018	21600.56627	9.580432116	8.077156611	5.289461604	0.654866788	0.843088966	0.447889037	0.884523318	1714.524439	0.966994277
1260	363.1538103	264.1143364	18840.64706	10.03402744	3.281989837	2.51668525	0.766816893	0.327085994	0.749184935	0.772640973	347.1602796	0.955959348		1282	1559.425185	694.7569446	20611.47945	11.65556536	5.865034116	5.325531024	0.908013648	0.503196022	0.543091145	0.872393129	1524.949335	0.97789195
1261	715.6266262	408.6333646	19371.28358	9.210977851	4.386072952	3.894335622	0.88788665	0.476178862	0.577207145	0.846456661	659.0275578	0.920909778		1283	1612.830158	695.5682857	20503.27152	9.753617971	6.986989265	5.377380328	0.769627679	0.716348465	0.448678394	0.887289626	1535.024037	0.95175802
1262	170.8959107	132.6546147	18144.9375	5.407539423	3.031273461	2.358002118	0.777891585	0.560564283	0.563941761	0.875230367	161.9040124	0.947383771		1284	4710.31854	1608.459758	23106.06122	18.87719154	9.952133491	6.505910374	0.653720168	0.527204138	0.655356023	0.811990977	5119.767752	1.086926013
1263	1356.486291	610.3642813	22079.09449	8.855418817	6.701518491	5.154650907	0.769176555	0.756770361	0.417909981	0.897689705	1281.357142	0.944614885		1285	1890.536012	763.554611	21506.75141	9.654949315	7.361149231	6.239951968	0.847687198	0.762422359	0.353704327	0.909906856	1857.656778	0.982608512
1264	1046.737453	513.1293799	21177.76531	7.948968487	6.375382006	4.686351184	0.735069864	0.802038908	0.410445369	0.885520385	994.8106533	0.950391763		1286	202.938894	158.4772799	18602.52632	4.21594739	3.601986406	2.580783208	0.71648888	0.854371763	0.387852132	0.870882578	164.163796	0.808932151
1265	1185.590381	600.6439211	19551.15315	10.60415674	6.476611477	3.966661202	0.612459342	0.610761576	0.625933367	0.825362863	1141.136774	0.962505088		1287	1185.590381	563.4720818	20037.63063	8.916945008	5.931741052	5.059885056	0.853018534	0.665221222	0.432553969	0.881495047	1121.056581	0.945568216
1268	1933.25999	819.9835966	21409.06077	10.15911967	8.925460605	5.072963046	0.568369888	0.878566342	0.500649346	0.862588323	1926.801703	0.99665938		1288	2520.714683	1007.28521	21582.49153	14.8149149	6.974455547	5.897012402	0.845515806	0.470772569	0.601954352	0.837362185	2552.290607	1.012526576
1269	779.7125927	458.3954797	19108.9726	9.504551118	5.65298894	3.23170138	0.571680117	0.594766535	0.659983797	0.790817226	727.3267816	0.932813948		1289	790.3935871	412.327727	19748.60811	7.55802932	5.385421862	4.392442811	0.815617221	0.712543129	0.418837553	0.896706401	748.8986133	0.947500872
1270	1388.529275	623.6901675	20813.85385	10.24982543	5.801688865	5.392970671	0.929551859	0.566028066	0.473847559	0.890873979	1343.345025	0.967458914		1291	865.1605481	508.3917208	19260.8642	11.57460797	4.721281746	3.869895793	0.81967059	0.407899927	0.665656426	0.770795641	885.8375557	1.023899619
1271	2659.567611	975.7188552	22993.46988	12.14155533	7.88398101	6.453605437	0.818571915	0.649338639	0.468469627	0.904910046	2587.682043	0.972970957		1292	779.7125927	437.2766147	19643.45205	9.089686398	5.566293127	3.320735059	0.596579264	0.612374606	0.634670008	0.835145728	703.7814401	0.902616486
1272	1367.167286	621.886979	20582.6875	9.617686986	6.365951827	5.0853455	0.798835059	0.6619005	0.471250675	0.888408718	1304.196589	0.953940752		1293	1922.578996	782.4840651	21185.23333	9.855631203	7.797057988	5.772311698	0.740319196	0.791127207	0.414313342	0.896944289	1858.033722	0.966427765
1273	769.0315983	421.3825199	19842.98611	7.930545184	5.314335075	4.100782554	0.771645464	0.670109677	0.482912907	0.865267771	723.9479256	0.941376046		1294	544.7307155	320.2770636	19206.15686	6.166176279	4.724909351	4.009355992	0.84855723	0.766262451	0.349782457	0.881899377	489.2971042	0.898236671
1274	1441.934247	638.6889956	20827.83704	8.69746225	6.850456875	5.759637238	0.840766878	0.787638587	0.337779565	0.901800428	1437.460201	0.996897192		1295	1100.142425	552.1596023	19964.42718	9.625510772	5.907216675	4.576804364	0.774781867	0.61370423	0.524513091	0.850162792	1090.078172	0.990851864
1275	1762.364079	818.1612708	20057.04848	11.83273872	8.642302479	4.190443228	0.484875788	0.730372121	0.645860242	0.806233582	1794.995268	1.018515577		1296	309.7488382	210.7798458	19061.82759	4.986877579	4.05689725	3.230947612	0.796408539	0.813514506	0.352110101	0.901472181	273.8049157	0.883957846
1276	1441.934247	696.8062447	20385.6	14.20621712	5.113784628	4.630232361	0.905441409	0.359968075	0.674069999	0.817266752	1409.004163	0.977162562		1297	1185.590381	577.3517734	20110.34234	10.12480604	5.909001548	4.58271122	0.775547473	0.583616271	0.547377875	0.856969719	1148.449535	0.968673122
1277	2104.155901	863.3196014	21107.59391	11.10022027	8.221534612	5.291542385	0.643619791	0.740664096	0.52329393	0.862258924	2022.811318	0.961340991		1298	1121.504414	532.4097679	20440.71429	8.77092395	6.080831059	4.778089042	0.785762504	0.693294241	0.455235381	0.897408701	1067.458823	0.951809738
1278	1228.314358	605.940008	19605.70435	10.09953144	6.546033007	4.269656643	0.652251011	0.648152149	0.577242106	0.839444773	1182.390623	0.962612392		1299	2232.327834	867.5227105	21558.49761	11.52672299	7.691268276	5.829939329	0.757994536	0.66725541	0.494224045	0.895858655	2164.992822	0.969836414
1279	1837.13104	758.0256317	21006.30233	9.016861543	8.37014803	5.7348563	0.685155899	0.928277316	0.363985321	0.904243773	1813.007869	0.986869107		1300	811.755576	425.8359215	19736.40789	7.721106354	5.446201475	4.443960298	0.815974275	0.705365426	0.424439958	0.896525757	782.7661159	0.964287945
1280	427.2397768	279.469667	19187.175	6.607655187	4.319057266	3.235826051	0.749197302	0.653644469	0.510291327	0.831354303	386.8210597	0.905395707		1301	523.3687266	312.7739742	19527.06122	6.270062555	5.008500971	3.511612428	0.701130428	0.798796013	0.43993981	0.886194521	461.9285687	0.882606364
1281	715.6266262	402.3360183	19255.62687	7.723037687	5.454155933	3.682104982	0.67510079	0.706218998	0.523230997	0.84514024	649.6814701	0.907849773		1302	939.927509	473.2268967	19746.40909	7.884157147	5.753836279	4.674278468	0.812375994	0.729797259	0.407130226	0.899804533	888.2106234	0.944977793
1282	1260.357342	573.5782625	20359.05932	8.516319591	7.100502677	4.756390187	0.669866685	0.833752491	0.441496983	0.906594256	1204.778282	0.955902142		1303	683.5836429	375.0836051	20271.46875	6.226553429	5.579014718	4.221758881	0.75672123	0.896003669	0.321975001	0.904151573	614.3095418	0.898660388
1283	459.2827601	286.3495475	18917.32558	7.609732949	4.027796963	3.2812872	0.814660528	0.529295442	0.568803896	0.849997332	421.2790283	0.917254173		1304	939.927509	493.1123069	19631.19318	10.1032745	5.247886537	4.096200286	0.780542845	0.519424325	0.59456706	0.850729016	909.7380977	0.967881128
1284	1100.142425	556.8653931	20399.65049	10.9648319	5.405822256	4.372045645	0.808766074	0.493014604	0.601266514	0.847579802	1085.518018	0.986706806		1305	2531.395678	1025.700302	20773.16878	13.91482801	7.602717914	5.694205497	0.748969719	0.54637527	0.590781468	0.822687949	2523.297546	0.996800922
1285	352.4728159	232.536603	19188.0303	5.565649439	4.141417088	3.144574345	0.759299118	0.744103116	0.43500316	0.886666259	303.6094573	0.861369852		1306	1922.578996	847.1819825	20660.83889	10.52891869	9.199699017	4.913704772	0.534115819	0.873755349	0.533313447	0.827787608	1993.678196	1.03698116
1286	544.7307155	354.1645312	18973.07843	9.815557746	3.787966635	3.347687676	0.88376905	0.385914559	0.658940657	0.78489745	521.3803632	0.957134137		1307	267.0248605	191.2501889	18439	5.953957712	3.391803367	2.803970497	0.826690169	0.569672062	0.529057707	0.877391803	237.1911396	0.888273621
1287	2168.241867	886.9583643	20722.84236	12.60327828	7.897903641	5.211537788	0.65986343	0.626654706	0.586493476	0.861214113	2172.950619	1.002171691		1309	2018.707946	837.4727664	21055.55026	11.54677329	7.008360916	5.681188674	0.810630152	0.606954059	0.507984739	0.867325954	1925.77223	0.953962773
1288	1206.95237	596.9567689	19725.46018	11.63735958	5.722492557	4.193871207	0.732874908	0.491734617	0.639620038	0.841284875	1169.885583	0.96928894		1310	939.927509	491.2185168	19003.73864	9.352864674	5.876420065	3.799943037	0.646642513	0.628301624	0.593713459	0.852330032	874.8290164	0.930740943
1289	1676.916124	750.8020111	21178.14013	11.33722466	7.644211765	4.538842368	0.593761987	0.674257765	0.599651369	0.848503684	1647.681145	0.982566224		1312	736.988615	402.3483117	19836.30435	7.570028141	5.092120527	4.198603864	0.824529553	0.672668639	0.445364827	0.878027567	677.9375335	0.919875178
1290	854.4795537	467.3156596	19754.3125	9.650964004	4.716246382	4.416597763	0.936464596	0.488681377	0.542367191	0.844361593	842.0611646	0.985466722		1313	363.1538103	255.6676333	18284.05882	5.837006215	4.776007362	2.943488686	0.616307401	0.818228932	0.495719453	0.817333843	343.7210449	0.946488885
1291	2445.947722	1065.128836	20599.58515	17.60270464	6.703929605	5.340921766	0.79668524	0.380846566	0.696585163	0.774823928	2640.059245	1.079360454		1314	961.2894979	508.2043581	19756.04444	8.301748962	7.616297065	3.649768414	0.479205102	0.917432833	0.560361506	0.840667659	966.6458463	1.005572045
1292	598.1356876	370.4789894	19000.67857	8.842468297	4.925986612	3.198488857	0.649309287	0.557082756	0.638280992	0.797692411	583.5797182	0.975664436		1315	437.9207713	277.0096309	18829.19512	6.452658406	4.620121031	3.242226309	0.701762202	0.71600273	0.497536348	0.867240063	404.877798	0.924545773
1293	843.7985592	459.4941619	19615.96203	9.987767639	4.745949284	4.212308501	0.887558684	0.475176181	0.578253254	0.838937955	836.3735751	0.991200525		1316	1121.504414	527.8071965	20524.45714	7.853118687	6.376411482	5.037520626	0.790024395	0.811959138	0.358532473	0.907076569	1056.632447	0.942156298
1294	1142.866403	573.8957335	19815.96262	9.944731344	6.100546634	4.382251351	0.718337489	0.613445092	0.559339393	0.845435848	1113.647379	0.974433561		1317	1420.572258	627.2510448	21549.67669	8.627517454	6.63923218	5.809594014	0.875040043	0.769541437	0.326620428	0.907136474	1393.920793	0.981238923
1295	4315.121746	1737.717954	20983.21535	21.03731846	13.12488368	4.3536684	0.331711008	0.623885772	0.793050221	0.701783299	5035.351604	1.166908352		1318	469.9637545	293.5460953	19083.56818	7.648638291	4.242084167	3.205380675	0.755614587	0.554619529	0.580921394	0.868086977	435.6438907	0.926973382
1296	1548.744191	694.5466724	20268.37241	10.85261294	6.693197798	4.894021667	0.731193342	0.616736065	0.549046696	0.870378017	1489.095224	0.961485591		1319	448.6017657	289.3623921	18915.42857	5.679631426	4.964565409	3.528443639	0.710725582	0.874099926	0.378754822	0.861206533	416.7476739	0.928992496
1297	982.6514867	586.2375784	18384.67391	16.21537949	5.553863007	2.949027011	0.530986632	0.342505891	0.81813395	0.675996368	1112.473411	1.132113904		1320	1452.615241	682.6254855	21197.69853	11.87952503	6.148067658	4.652163874	0.756687163	0.517534804	0.608388057	0.8377528	1423.250447	0.979784878
1298	1420.572258	678.0868989	20241.42105	12.54771788	5.905529759	4.48268342	0.759065419	0.470645723	0.642749107	0.827709014	1391.394512	0.979460569		1321	331.110827	236.2460603	18660.41935	6.608088243	3.489223737	3.067818325	0.8792266	0.528023175	0.535747979	0.820344883	296.2940284	0.894848505
1299	2146.879879	876.9822319	22055.57711	10.95862558	8.02055842	5.882334309	0.733407077	0.731894557	0.463223352	0.860513074	2165.703546	1.008767918		1322	1110.82342	581.7513588	20739.40385	11.21894714	6.108879485	3.79809547	0.621733573	0.544514508	0.661457049	0.803803504	1090.355569	0.981574163
1300	373.8348047	268.2682462	19000.4	8.862267784	3.337648817	2.907940372	0.871254147	0.376613402	0.671874012	0.758870416	360.2961436	0.963784375		1323	2146.879879	845.7446486	21523.69652	10.34900185	7.498486043	6.51411013	0.868723379	0.724561281	0.370556676	0.898272692	2117.462648	0.986297682
1301	939.927509	496.1859003	20174.96591	10.47959054	4.87819151	4.129246087	0.846470681	0.465494476	0.605972574	0.842999654	884.2244822	0.940736891		1324	523.3687266	309.0874614	19477.04082	6.390477978	4.730102824	3.813284788	0.806173762	0.740179818	0.403286452	0.899887536	482.8272516	0.922537452
1302	1260.357342	615.9056419	20406.33051	10.83656714	6.010951363	4.443895824	0.739299914	0.554691471	0.589916644	0.841105012	1212.515834	0.962041315		1327	2627.524628	991.7018908	21456.41463	12.43553575	7.839274828	6.33245796	0.807786192	0.630393011	0.49077723	0.878638508	2585.83801	0.984134643
1303	1858.493029	918.9424971	20279.25287	17.8595227	6.808333783	4.00395874	0.588096716	0.381215887	0.775808189	0.733182174	2039.33649	1.097306505		1328	971.9704923	484.0985332	19653.85714	7.904679274	6.613777551	4.176093658	0.631423362	0.836691448	0.471693473	0.884988905	914.5188815	0.94089161
1304	971.9704923	509.3953092	19867.07692	8.806473305	6.596185602	3.803558975	0.576630071	0.749015568	0.5680951	0.848098107	925.494099	0.952183329		1329	1655.554135	750.8353234	20488.58065	12.29943049	6.121674482	5.301359962	0.865998344	0.497720158	0.568975168	0.841406043	1671.98023	1.009921811
1305	1100.142425	538.5783237	19854.41748	8.44253196	6.302307408	4.729922404	0.750506457	0.746494942	0.439750726	0.877851969	1054.180362	0.958221715		1330	1164.228392	575.5166683	20085.9633	9.811119454	6.60651793	4.159423278	0.629593883	0.673370451	0.576050083	0.855407424	1129.309311	0.970006674
1306	1142.866403	551.0974229	20520.46729	8.502777828	6.295864412	5.042555312	0.80093137	0.74044795	0.406952009	0.885179259	1130.721052	0.989372904		1331	619.4976764	364.8293535	19141.10345	7.379151589	4.786801662	3.874866593	0.80948969	0.648692686	0.474889959	0.864952791	573.3201812	0.925459777
1307	672.9026485	381.2440554	18975.60317	7.61912718	5.085934186	4.039109954	0.794172674	0.667521891	0.469872354	0.873214228	655.6170571	0.974311899		1332	1591.468169	786.707589	19885.79195	16.29346235	5.463144584	4.324833647	0.791638146	0.335296726	0.734566322	0.767981674	1612.553352	1.013248888
1308	1313.762314	632.0403648	20243.58537	9.981992832	7.218476388	4.249314007	0.588671872	0.723149827	0.574302038	0.843913274	1282.53796	0.976232875		1333	1783.726068	752.6127156	21128.70659	10.81964793	6.553977917	5.840099999	0.891077155	0.605747799	0.460231975	0.885602172	1734.710455	0.972520661
1309	961.2894979	489.7931114	20024.4	9.166552408	5.495367172	4.345488732	0.790754939	0.599502073	0.525940775	0.864405036	916.9169017	0.953840548		1334	491.3257434	334.8067222	18245.28261	10.07836148	4.69954427	2.494111361	0.530713452	0.466300428	0.75252809	0.76342894	494.8232828	1.007118576
1310	1847.812035	793.5437998	20555.34104	10.69950477	8.396914096	4.892382588	0.582640543	0.78479465	0.542746819	0.855085881	1841.163717	0.99640206		1335	1132.185409	540.8854012	20691.32075	9.078010648	6.018597403	4.811744982	0.799479457	0.662986378	0.46995601	0.894492549	1101.227866	0.972656826
1311	1367.167286	727.67212	19986.46094	14.87333894	5.932517508	3.944776007	0.664941317	0.398869247	0.734775357	0.734835005	1458.003145	1.066440925		1336	277.7058549	206.2569325	18279.57692	6.260129846	3.662262802	2.601464718	0.710343539	0.585013872	0.584439176	0.818973079	249.8270137	0.899610178
1312	886.5225369	478.3958952	19875.27711	9.99706313	4.935145937	4.137016677	0.838276462	0.493659575	0.586176798	0.842356625	854.9649588	0.96440296		1337	1420.572258	673.4756089	19722.56391	11.24198606	6.845271449	4.319535818	0.631024767	0.608902325	0.615767552	0.83722309	1392.385224	0.980157973
1313	2371.180761	942.3857252	21118.42793	12.89318965	8.114510211	5.492424766	0.676864607	0.629364062	0.574005741	0.859577164	2406.996219	1.015104482		1338	1890.536012	774.5703794	21301.16949	9.048819957	7.543531484	6.607446918	0.875908973	0.833648091	0.269800156	0.896553885	1889.247893	0.999318649
1314	918.5655202	511.9966235	19747.13953	8.626913924	7.144749046	3.408612676	0.477079412	0.828192921	0.604886208	0.807630003	880.0527574	0.958072928		1339	1409.891264	647.7453639	20902.70455	10.71137601	5.844178517	5.227439908	0.894469581	0.545604833	0.511973074	0.868184973	1370.712574	0.972211553
1315	502.0067378	322.2348259	19130.46809	10.03469217	3.87697469	3.072554403	0.792513402	0.386357112	0.69380681	0.822443502	500.7087844	0.99741447		1340	1452.615241	837.1563437	18921.80147	22.34844493	4.634152124	3.568839072	0.770116944	0.207359042	0.840309288	0.652268498	1548.221769	1.065816828
1316	1388.529275	650.2323326	20421.20769	10.54828478	7.110649077	4.225639157	0.594269118	0.674104769	0.599400353	0.85135198	1327.614875	0.956130274		1341	3759.710036	1519.26638	21592.98295	24.45331571	7.172002264	5.836676423	0.81381408	0.293293652	0.761313497	0.730130029	4287.779065	1.140454722
1317	651.5406597	384.3679502	18889.09836	8.280101214	4.789707925	3.503946374	0.73155742	0.57846007	0.576823244	0.838251614	582.0908021	0.893406718		1342	1399.210269	657.4198323	20153.83969	10.35624389	6.909177725	4.492597554	0.650236212	0.667150928	0.566194307	0.848005141	1346.526049	0.962347175
1318	2905.230482	1091.895467	21181.9375	12.39951603	10.05031157	5.53123743	0.550354821	0.810540633	0.553915055	0.85524234	2887.321671	0.993835666		1343	854.4795537	477.9304496	19025.35	9.834412138	4.992999719	3.979148991	0.796945567	0.507706983	0.59538517	0.810098504	818.4435987	0.957827013
1319	566.0927043	333.5754688	19213.35849	8.608871832	4.216958851	3.547724369	0.841299262	0.489838731	0.587899037	0.859133248	539.4908532	0.95300796		1344	2018.707946	815.112978	21402.62963	9.562648081	8.619042544	6.128041925	0.710988708	0.901323825	0.359168938	0.89326867	2115.668086	1.048030792
1321	3044.08341	1220.41699	19983.75789	15.57800083	10.06320815	4.749499056	0.471966691	0.64598842	0.695114983	0.790023275	3118.778945	1.02453794		1345	1356.486291	601.5260127	20991.66142	8.40965927	6.350866689	5.794367098	0.912374229	0.755187159	0.310986698	0.91279472	1296.301466	0.955631822
1322	555.4117099	332.8849755	19143.44231	7.134334501	5.042833089	3.365104682	0.667304395	0.706840013	0.528322553	0.87243733	507.1252676	0.913061894		1346	672.9026485	386.9073459	19017.73016	8.280956348	5.302265863	3.413187237	0.643722387	0.640296318	0.587826926	0.850269041	627.7557766	0.932907276
1323	1292.400325	623.2703805	19444.14876	10.03728852	7.15854239	4.141877414	0.578592287	0.713194841	0.587350966	0.851356579	1246.599244	0.964561228		1347	2787.739544	1068.683603	22639.50575	13.07938337	9.471486248	5.408438503	0.571023212	0.724153882	0.586491324	0.850086268	2806.505566	1.006731627
1324	363.1538103	256.2176075	18329.5	7.539563946	3.544500102	3.233462845	0.91224792	0.47012004	0.571133972	0.81402741	361.9576053	0.996706065		1348	1762.364079	732.834802	21372.1697	9.84642748	7.537423848	5.550161136	0.736347225	0.765498336	0.436327425	0.897353801	1725.423963	0.979039452
1325	811.755576	446.2254932	19299.63158	10.20886898	4.416920315	4.14069016	0.937460915	0.432655206	0.594402654	0.834850684	782.0932507	0.963459043		1349	897.2035314	474.522488	19761.17857	8.496596502	5.58995302	4.24521724	0.759437016	0.657904964	0.500362617	0.858362892	844.5817267	0.941349089
1326	587.4546931	350.0699662	19097.6	7.310622248	4.662905889	3.831450219	0.821687229	0.637826129	0.475906415	0.857658563	547.0950566	0.931297448		1350	1548.744191	655.1899419	22232.78621	8.514364726	7.305335588	5.85714394	0.801762475	0.858001251	0.312086793	0.92192899	1526.043549	0.985342549
1327	1591.468169	723.0779323	19633.10738	11.01140894	7.689619244	4.400147188	0.572219124	0.698332001	0.600401074	0.847535876	1560.642901	0.980630924		1351	1730.321096	742.2828625	21276.71605	11.01231586	6.562567662	5.581325968	0.850478998	0.595929843	0.493174184	0.884249364	1689.578796	0.976453908
1328	1292.400325	612.445425	19956.09091	9.957814998	6.494597447	4.639704686	0.714394499	0.652211097	0.53406398	0.860185509	1256.88412	0.972519192		1352	1078.780437	508.1112091	20670.65347	7.097161276	6.377869024	5.378533254	0.843311964	0.898650711	0.242157104	0.925535192	1019.79467	0.945321806
1329	811.755576	457.4796793	19447.64474	11.66687048	4.142544266	3.875611392	0.93556306	0.35506902	0.667810541	0.817356849	784.6037287	0.966551696		1353	2702.291588	1033.911117	22505.6917	13.43540513	8.197637919	5.779099822	0.704971344	0.610151897	0.569860397	0.861326484	2666.172865	0.986634039
1330	1837.13104	786.9909301	20988.02907	11.25546692	7.544018824	5.049719183	0.669367257	0.670253742	0.551354091	0.860678356	1796.065274	0.977646795		1355	1185.590381	549.3497804	20356.10811	8.872211803	5.820800188	5.259695502	0.903603514	0.656070923	0.407172009	0.906142518	1137.794432	0.959685951
1331	769.0315983	415.3979762	19913.33333	8.723411228	5.303510187	3.841864569	0.724400337	0.607962877	0.559591487	0.875073022	744.5269349	0.968135687		1356	1078.780437	526.7815308	20521.9703	7.844428422	6.157003729	5.134556057	0.833937461	0.784888764	0.345451857	0.89092751	1038.776773	0.962917696
1332	363.1538103	245.3778031	18728.02941	8.195361932	3.206610912	2.846582462	0.887723063	0.391271421	0.652659335	0.822065064	313.3478959	0.862851737		1357	1399.210269	616.0940711	21339.40458	8.715667175	6.408675293	5.647677938	0.881255124	0.735305188	0.352008535	0.911390945	1321.379113	0.944374939
1333	1078.780437	529.338691	20291.41584	8.313962224	6.375674492	4.552845637	0.714096311	0.766863539	0.452385576	0.877815452	1010.894232	0.937071342		1358	352.4728159	232.3902366	19371	4.989247185	4.203274252	3.682341238	0.876064948	0.842466628	0.261944518	0.915574396	323.4710283	0.91771908
1334	3439.280204	1287.103883	21215.31366	15.80994423	10.30365087	5.480790037	0.531926994	0.651719622	0.653332741	0.815008335	3739.841932	1.087390881		1359	202.938894	155.015915	17917.63158	4.694735128	3.40475985	2.723304273	0.799852087	0.725229381	0.419923766	0.891790383	182.3401705	0.898497902
1335	1367.167286	641.7049783	20365.15625	10.26252073	6.97384333	4.442227578	0.636984137	0.679544872	0.567140696	0.856507537	1331.728356	0.974078571		1360	2851.82551	1074.952142	21859.75655	12.76007711	8.801900346	6.002844946	0.681994196	0.689799934	0.529560449	0.859360155	2824.070154	0.990267513
1336	5265.730249	1799.60602	22384.64503	23.18877094	8.404857281	7.232571409	0.860522811	0.362453763	0.688100269	0.777061025	5904.58547	1.121323196		1361	416.5587824	267.0265747	18694.79487	6.740308366	4.202482614	3.154542925	0.750637948	0.623485215	0.531988337	0.869703965	374.2921699	0.898533858
1337	897.2035314	456.7957925	20100.05952	8.076685696	5.241874311	4.866589493	0.928406369	0.649013037	0.397452163	0.890107783	863.0443413	0.961927045		1363	651.5406597	369.1345306	19622.47541	7.26560867	5.062320429	4.090001423	0.807930173	0.696751044	0.437073808	0.872800289	630.1351448	0.96714631
1338	1570.10618	694.5832484	20822.95918	10.83371519	6.89099368	4.945257508	0.717640697	0.636069304	0.543530781	0.876196575	1546.453216	0.984935437		1364	1527.382202	696.0651499	20158.68531	10.34337256	7.253661368	4.852626482	0.66898994	0.701285903	0.530846786	0.859634537	1525.052934	0.998474993
1340	1975.983968	833.7341214	21412.81081	11.90767693	7.444655801	5.195012904	0.697817742	0.625198	0.563725743	0.855866595	1929.065199	0.976255491		1365	587.4546931	355.8124985	19092.14545	9.018146409	3.918951757	3.817064143	0.97400131	0.434562889	0.576735177	0.834517823	565.0739236	0.961902135
1342	1004.013476	511.7900075	20016.32979	7.599822813	6.896372113	4.473673939	0.648699616	0.907438539	0.411344968	0.861414404	982.148349	0.978222278		1366	993.3324811	474.6151011	20524.3871	7.217002272	6.025388759	5.177980027	0.859360323	0.834888023	0.282530359	0.928950513	943.1719908	0.949502819
1343	1623.511152	729.2642766	21193.69737	11.44066327	6.909847269	4.822640827	0.697937399	0.603972611	0.578464927	0.856526081	1596.956841	0.9836439		1367	1324.443308	626.9611182	20144.57258	11.01970033	5.539297665	5.207669946	0.940131811	0.502672259	0.527421818	0.852842052	1331.547148	1.005363642
1344	1559.425185	721.7478503	19942.52055	11.2257127	7.252376904	4.459564812	0.61491079	0.646050465	0.602736598	0.833841189	1520.811467	0.975238492		1368	3588.814125	1317.471524	21533.29464	16.47858618	8.592187791	6.38867072	0.743544121	0.521415351	0.612304681	0.822168787	3788.984442	1.055776173
1346	1110.82342	612.7332201	19090.375	14.00257545	4.540921838	4.19128279	0.923002628	0.324291903	0.700677722	0.766518899	1116.316956	1.004945463		1369	993.3324811	492.3488863	19956.75269	8.504334433	5.408077203	4.833121498	0.893685744	0.6359201	0.431687272	0.890899453	931.1068794	0.937356723
1347	1751.683085	797.841066	19936.19512	11.70001891	8.734144161	4.130963396	0.472967164	0.746506841	0.646926776	0.822428499	1768.263066	1.009465171		1370	1741.002091	735.3331516	21157.91411	9.396971161	7.855799328	5.28235732	0.672415002	0.835992704	0.437865965	0.899107252	1633.40793	0.938199867
1348	1399.210269	695.0685404	19868.76336	10.82250262	7.354719697	3.927593845	0.534023594	0.679576615	0.637090054	0.807421205	1309.510561	0.935892617		1371	1922.578996	785.5441733	21271.75556	9.559663959	7.79209405	5.897537047	0.756861636	0.815101251	0.383081134	0.89026537	1840.162174	0.957132153
1349	3225.660315	1283.605007	21035.49007	14.14419211	12.60999795	4.754816885	0.377067221	0.891531863	0.663832558	0.78414808	3552.348522	1.101277932		1372	1431.253252	619.1283039	21767.81343	8.671039946	6.598106981	5.689664534	0.862317715	0.760936061	0.343831355	0.925914359	1363.533493	0.952684991
1350	373.8348047	234.8900965	18844.51429	5.215911895	3.929262524	3.707414011	0.943539402	0.753322258	0.289210768	0.899387701	318.2738731	0.851375712		1373	672.9026485	371.2626847	19567.63492	6.510754943	5.190704086	4.233882702	0.815666359	0.797250723	0.349709406	0.896746891	599.3562683	0.890702793
1351	982.6514867	492.9567693	19294.26087	7.737954159	6.033124647	4.682866404	0.77619255	0.779679554	0.394818539	0.88511297	915.7329221	0.931900002		1374	1751.683085	742.7958626	21267.31098	10.2062888	7.551218655	5.384373078	0.713046903	0.739859395	0.472445549	0.885926913	1738.235648	0.992323134
1352	1495.339219	743.333124	19853.42143	11.41623504	8.579592923	4.151867717	0.483923626	0.751525603	0.636319005	0.767945921	1703.41984	1.139152788		1375	1089.461431	520.0197874	20097.02941	7.766641064	6.907170914	4.714152236	0.682501171	0.889338242	0.393025608	0.901695527	1059.316287	0.972330233
1353	1303.081319	681.9190315	19482.44262	10.22337196	7.976676375	3.674213308	0.460619578	0.78023928	0.640606512	0.775290064	1255.073355	0.963158121		1376	865.1605481	434.7886622	20597.83951	6.669649268	5.769842572	5.030597002	0.871877688	0.865089353	0.245747895	0.921615972	810.9145581	0.93729951
1354	1516.701208	666.8063724	20345.3169	11.02037815	5.734496896	5.514673045	0.96166641	0.520353913	0.49959312	0.885282524	1459.822985	0.962498729		1377	2275.051812	937.5912797	21634.83099	12.34170236	8.438076142	5.118381396	0.606581561	0.683704395	0.585277521	0.842537191	2232.748273	0.981405462
1355	854.4795537	448.0752542	19763.2	8.210693702	5.437470072	4.266679097	0.784680935	0.662242469	0.48035096	0.874441681	797.9125947	0.933799517		1378	1057.418448	517.6465098	20214.45455	7.952299663	5.532134643	5.297444344	0.9575769	0.695664761	0.333847495	0.904758029	976.2037926	0.923195349
1356	1057.418448	522.2050805	20541.32323	10.0564822	5.501375845	4.24684852	0.771961168	0.547047738	0.577700389	0.870041288	984.1760347	0.930734693		1380	416.5587824	272.4310345	18444.94872	7.517919348	3.574376773	3.375210862	0.944279542	0.475447608	0.55104455	0.848581056	379.915936	0.912034392
1357	170.8959107	133.2877525	18171	4.685263476	3.019736081	2.412283764	0.798839269	0.64451788	0.485133808	0.878580948	142.9618007	0.836543134		1381	1634.192146	701.9281796	21218.18954	9.937247001	6.904882245	5.763063587	0.834636042	0.694848608	0.420054308	0.896196289	1656.396797	1.01358754
1358	2093.474906	852.4778642	21320.88776	11.09516331	8.895327989	5.051728569	0.567908072	0.801730244	0.544690923	0.869896283	2088.45096	0.997600188		1382	1580.787174	675.9396458	21673.52027	8.153124406	7.616608596	6.083338228	0.798693822	0.934195066	0.253864172	0.909157421	1582.400023	1.001020282
1359	405.877788	276.0481272	18829.57895	7.477949316	4.209511593	2.917878353	0.693163159	0.562923258	0.609802336	0.806413436	384.7423724	0.947926651		1383	1121.504414	547.5007791	19617.25714	9.296708545	6.169043554	4.411203159	0.715054631	0.663572868	0.525509148	0.873478604	1059.723881	0.944912804
1360	875.8415425	475.2684533	19352.40244	9.686802853	4.886504864	4.081833355	0.835327799	0.504449707	0.578619136	0.831585509	809.3244782	0.92405354		1385	1516.701208	716.6646501	20631.29577	11.10606385	6.983358746	4.829192193	0.691528585	0.628787916	0.565175182	0.820103634	1568.872383	1.034397794
1361	2253.689823	932.633314	20530.63033	10.49435393	9.988206775	5.085145732	0.509114984	0.951769575	0.515439848	0.839748937	2232.725046	0.990697577		1386	1388.529275	655.9746902	20646.24615	11.36993725	5.320587893	5.148373055	0.967632367	0.467952265	0.547194242	0.853310324	1304.596797	0.939552965
1362	2050.750929	864.5270836	20297.65104	12.81111136	7.727128212	4.804212814	0.621733286	0.603158305	0.624996405	0.840442314	1992.121264	0.971410636		1387	2360.499767	911.1505813	22352.20814	10.8647186	8.888474306	5.730202212	0.644677817	0.818104419	0.472586229	0.891056807	2317.951054	0.981974702
1363	801.0745816	460.7040624	19153.88	9.000278238	6.348795384	3.542779137	0.558023833	0.705399902	0.606370043	0.818911945	847.9689572	1.058539338		1388	2680.9296	1066.852569	21361.91235	15.38687085	7.392545683	5.73347998	0.775575861	0.480445034	0.62737843	0.827834895	2731.814685	1.018980388
1364	1388.529275	638.9642538	20187.00769	9.105904648	7.380913194	4.772518642	0.646602733	0.810563418	0.475887479	0.874418062	1343.598279	0.967641304		1389	2243.008828	857.614308	21414.44762	9.981032947	8.277798603	6.320372239	0.76353298	0.829352898	0.36676171	0.915219182	2187.366776	0.975193119
1365	1399.210269	673.0342281	19991.01527	10.64980955	7.032810895	4.281195038	0.608745934	0.660369639	0.598002667	0.832015922	1343.149653	0.959934102		1390	758.3506039	402.0044588	19689.05634	6.914868468	5.793700148	4.284024329	0.739428037	0.837861223	0.380461921	0.910723696	718.9198515	0.948004588
1366	277.7058549	202.0952037	18298.76923	7.190437806	3.077845215	2.782220503	0.903950754	0.428046984	0.613066606	0.843671842	257.9183641	0.928746584		1391	1292.400325	592.4806086	20863.56198	8.611890059	6.813778661	5.052968887	0.741581014	0.791205951	0.413256689	0.902355895	1242.00039	0.961002845
1368	181.5769052	140.8710889	18651.05882	3.869407687	3.26680171	2.822475223	0.86398731	0.844264026	0.270566595	0.913218633	149.4465906	0.823048452		1392	2008.026951	813.6122881	21458.74468	9.388663971	7.925575932	6.55510429	0.827082391	0.844164405	0.301806486	0.895804913	2043.162182	1.01749739
1369	1388.529275	630.867639	20446.53077	8.664763633	6.818042378	5.42462612	0.795628102	0.786869979	0.373944132	0.889952727	1342.378032	0.9667625		1393	2114.836895	883.6601421	21443.72222	12.91926222	6.498246355	5.885427334	0.905694708	0.502988967	0.544445555	0.844290158	2069.667101	0.978641476
1370	277.7058549	197.4038372	18714.69231	4.786292006	4.029479615	3.069346375	0.76172277	0.841879185	0.358721455	0.880395927	247.9605919	0.89288932		1394	395.1967936	260.7266864	18400.91892	6.589605062	4.276749142	3.157440898	0.738280594	0.649014486	0.5208452	0.86745217	372.7322774	0.943156127
1371	117.4909386	113.1458215	18187.63636	7.551301377	2.32317939	1.450602651	0.624404063	0.30765285	0.80790031	0.743111585	106.5961761	0.907271466		1395	245.6628717	176.9313048	18584.56522	4.974989966	3.950197544	2.465683197	0.624192378	0.794011158	0.504384287	0.875059613	202.9723634	0.826223198
1372	971.9704923	493.8967904	20015.01099	9.218864471	5.616416753	4.554115199	0.810857776	0.609230862	0.506000418	0.875244095	987.7098343	1.01619323		1396	555.4117099	322.5733467	18753	6.035744341	5.259370103	3.881367168	0.737990879	0.871370589	0.356936452	0.885338418	516.1048096	0.929229255
1373	801.0745816	441.5583518	19599.17333	10.17343607	4.3208231	4.022079796	0.930859631	0.424716199	0.604648835	0.84818857	740.5824875	0.924486314		1397	1388.529275	609.5163124	21347.33077	9.103598965	6.413365423	5.350853688	0.834328521	0.704486813	0.412226559	0.915292698	1308.61167	0.942444422
1374	1452.615241	666.5248343	19267.99265	9.575551125	8.251834663	4.338112683	0.52571493	0.861760807	0.546959478	0.862042717	1435.832353	0.988446433		1398	950.6085035	467.9241217	20282.16854	7.08245015	6.503159199	4.731072977	0.727503792	0.91820755	0.332000526	0.919869149	912.7590938	0.96018402
1375	865.1605481	480.9918087	19286.91358	7.934436394	6.277483246	3.920580306	0.624546518	0.791169396	0.505877908	0.818575118	817.976089	0.945461615		1399	779.7125927	410.9039524	19835.50685	7.228754252	5.33080843	4.629998047	0.868535815	0.737444965	0.359502636	0.905004855	747.3532952	0.958498429
1376	918.5655202	502.1794731	19681.73256	9.622547298	5.547239434	4.051237103	0.73031589	0.576483468	0.578984963	0.819878321	905.822777	0.986127562		1400	1185.590381	550.4841891	20740.82883	8.270328744	6.304163753	5.104998148	0.809781971	0.762262777	0.382733346	0.906096218	1114.896255	0.940372217
1377	886.5225369	466.6056403	19182.36145	8.842648798	6.003483769	3.849377572	0.641190635	0.678923692	0.564680487	0.864651553	855.9824061	0.965550644		1401	1708.959107	701.4231688	21499.23125	8.379497368	7.383755598	6.402669997	0.867129188	0.881169272	0.235912404	0.919985448	1659.376783	0.970986828
1380	961.2894979	502.4655539	19785.31111	9.856311263	5.623326646	4.07679409	0.724979064	0.570530546	0.586377299	0.847004651	946.48799	0.984602445		1402	1463.296236	628.0495569	21796.89051	8.282907784	6.663996388	6.058170168	0.909089654	0.804547939	0.268593793	0.923342362	1400.708153	0.957228017
1381	1260.357342	598.7448862	20571.51695	8.624245057	6.985602407	4.924090488	0.704891318	0.809995815	0.429040982	0.870712836	1242.623569	0.985929567		1403	1217.633364	625.9069378	19789.77193	12.59679562	4.950831067	4.562968194	0.921657017	0.393023053	0.637767546	0.795104395	1191.994473	0.978943669
1383	1858.493029	772.3149756	21391.13793	10.34497395	7.571565678	5.560468207	0.734388163	0.73190766	0.462495678	0.891443102	1824.379009	0.981644257		1404	1676.916124	778.3635759	19704.92357	10.29609032	9.34465128	4.028869446	0.431141765	0.907592201	0.608699096	0.819905588	1623.705444	0.968268729
1384	2264.370817	978.4628602	20596.16981	12.19818508	10.65191151	4.523348513	0.424651342	0.873237407	0.629178564	0.803383621	2461.905781	1.087236137		1405	234.9818773	168.2182168	18926.90909	4.601964461	3.242153158	3.05396689	0.941956392	0.704515036	0.336377559	0.911123568	190.8665049	0.812260533
1385	683.5836429	420.0511962	18565.98438	10.23013239	4.728118572	3.522566797	0.745025054	0.462175697	0.655667526	0.781344042	713.7028972	1.044060818		1407	1132.185409	609.6100078	18919.4434	13.14539149	5.480721236	3.76347335	0.686674835	0.416931001	0.713703974	0.775068758	1135.765552	1.003162153
1386	1345.805297	695.9411948	19882.34127	14.64763468	6.195235691	3.562457229	0.575031751	0.42295127	0.756789591	0.769936285	1354.140108	1.006193177		1408	1687.597118	722.5359438	21340.4557	9.817817484	7.450561528	5.318760913	0.713873833	0.75888165	0.458254248	0.88077211	1629.682633	0.96568228
1387	1612.830158	709.127309	20577.95364	10.66236215	6.913970795	5.217554777	0.754639401	0.648446441	0.510656766	0.875654359	1611.152304	0.998959684		1409	1815.769052	775.2909439	21550.86471	10.99297469	6.98365059	5.561015931	0.796290688	0.635283059	0.494130016	0.870677136	1788.300421	0.984872178
1389	320.4298326	228.1442378	18095.1	7.676877462	3.312634826	2.745741203	0.828869268	0.431508102	0.642336195	0.807891484	292.4868747	0.912795392		1410	309.7488382	228.9525664	18066.03448	6.702665623	3.815828184	2.758234086	0.722840221	0.569300096	0.588486993	0.798191382	295.4990547	0.953995684
1390	2424.585734	1072.69009	19623.77974	15.10131461	9.855691703	4.143411523	0.420407988	0.652637996	0.725625773	0.765420087	2583.143566	1.065395845		1411	1078.780437	541.0324893	19890.07921	10.06284991	5.920016124	4.27395251	0.721949471	0.588304126	0.575274147	0.858399889	1066.503258	0.988619391
1392	929.2465146	474.0310731	19379.57471	8.065269006	6.091097331	4.308385758	0.707325056	0.755225564	0.465810036	0.88320493	886.5793007	0.954084074		1412	1121.504414	550.08177	20103.8	9.84824314	5.556774524	4.729816742	0.851180252	0.564240184	0.519729898	0.867199069	1084.212626	0.966748425
1393	1473.97723	814.1382328	18842.21014	20.03073047	5.622208024	3.682415995	0.654976831	0.280679131	0.816161672	0.698528675	1737.101341	1.178513009		1413	267.0248605	196.184952	18325.64	4.913896426	4.008969484	2.795457736	0.697300827	0.815843302	0.431111791	0.858764091	230.6748722	0.863870397
1394	704.9456318	404.8853104	19252.59091	8.756652284	5.130225273	3.739584662	0.728931862	0.585866049	0.57294357	0.817935325	703.6983289	0.99823064		1414	1591.468169	695.0664633	20787	10.60707471	6.301082055	5.431825243	0.862046423	0.594045222	0.487905441	0.88208527	1520.705657	0.955536332
1396	1068.099442	531.7014695	19720.69	8.951096535	6.267039793	4.326598686	0.690373578	0.70014213	0.516640373	0.865580145	1016.655739	0.951836223		1415	181.5769052	138.6511078	18390.82353	4.474482138	3.050438371	2.722517588	0.89250044	0.681741099	0.391545769	0.920706827	155.6554522	0.857242566
1397	149.5339219	124.5515112	18167.92857	6.160436306	2.738626968	2.049707904	0.748443628	0.444550813	0.667278777	0.822081712	144.8521472	0.968690885		1417	1623.511152	703.4349294	20670.35526	10.57372122	6.817244384	5.110221307	0.749602188	0.644734643	0.516705501	0.886577889	1542.99684	0.950407293
1398	651.5406597	365.0671157	19593.4918	7.028860144	4.953968625	4.130620216	0.833800238	0.704803983	0.412334272	0.88647164	602.4791603	0.924699251		1418	1367.167286	625.3139814	20630.30469	9.844644969	5.844579957	5.475322134	0.936820469	0.593681131	0.443827365	0.883685631	1319.628383	0.965228174
1399	811.755576	428.7865695	19672.52632	6.851870583	5.975037841	4.427072236	0.740927899	0.872030166	0.353888521	0.877595543	759.1979545	0.935254376		1419	2008.026951	825.7596634	21190.43617	9.120535668	8.760597579	6.062362842	0.692003347	0.960535422	0.335306273	0.87963727	2029.011987	1.010450575
1401	1110.82342	544.9725503	19780.31731	9.558767041	5.791566162	4.602920896	0.794762723	0.605890502	0.518460814	0.869724511	1067.382357	0.960892918		1420	1516.701208	749.8024992	19516.64085	16.29311104	6.367420906	3.605670814	0.566268646	0.390804487	0.778699672	0.777232288	1566.903534	1.033099681
1402	373.8348047	254.6349449	18316.42857	6.021918102	4.969359422	2.626329437	0.528504625	0.825212057	0.563871612	0.841119308	329.210035	0.880629708		1421	5906.589915	1795.451152	26090.75226	18.48100495	9.214511525	8.399258162	0.911525059	0.49859364	0.545519403	0.851538107	5991.387933	1.01435651
1403	1922.578996	917.6832405	20025.65556	15.67916315	7.422917778	4.150484304	0.559144588	0.473425636	0.735286618	0.753740622	2023.414763	1.052448179		1422	2328.456784	935.7870866	21405.17431	12.83829271	7.692502984	5.686004393	0.739161805	0.599184265	0.557105877	0.856241256	2352.181051	1.010188837
1404	2712.972583	1020.025549	22381.29528	11.21237994	9.202380459	6.182976888	0.671888857	0.820733913	0.44855803	0.877499988	2672.293915	0.985005868		1423	3674.262081	1378.734489	22525.11047	16.30842255	10.82037557	5.760827754	0.532405527	0.663483886	0.646757512	0.797792545	4258.217007	1.158931212
1405	1602.149163	740.8493851	20867.82667	10.88532765	7.437024895	4.710387366	0.633369853	0.68321553	0.56727188	0.834687217	1597.298095	0.99697215		1424	1249.676347	565.4361904	21378.35897	8.325069515	6.059331984	5.591074125	0.922721208	0.727841608	0.328405112	0.921144132	1181.398664	0.945363707
1406	1591.468169	752.4222204	20301.83893	12.23754705	7.187037193	4.246452109	0.590848773	0.587293938	0.652998097	0.809732336	1564.440702	0.983017275		1425	2488.6717	969.5333189	21489.27039	11.29436907	8.881136597	5.797630774	0.652802793	0.786333131	0.486679536	0.867789307	2435.957393	0.978818296
1407	1238.995353	634.4258343	19044.94828	10.27763558	7.970457925	3.50843774	0.440180197	0.775514744	0.658633767	0.800200786	1203.868002	0.971648521		1426	672.9026485	363.2999052	19631.93651	6.037329755	4.963338066	4.849608735	0.97708612	0.822108162	0.196729526	0.923434035	608.715086	0.904610923
1408	1901.217007	798.1632679	20992.39888	11.58027158	7.257641576	5.230144937	0.72063974	0.626724643	0.548357316	0.868172854	1841.266258	0.968467172		1427	1132.185409	548.9714043	20169.38679	8.416696188	6.177033875	5.019078348	0.812538582	0.733902441	0.403675951	0.874644683	1093.035377	0.96542083
1409	1068.099442	528.0436792	19651.61	9.640446121	5.956134978	4.328347157	0.726704007	0.617827734	0.55102211	0.874893823	1041.051846	0.974676893		1428	790.3935871	405.3334944	20253.90541	6.677917173	5.897143155	4.394361594	0.745167868	0.883081207	0.34195626	0.920078744	724.8816374	0.917114776
1410	1206.95237	626.1397084	19172.23009	9.28897215	8.370576753	3.734896334	0.446193428	0.901130568	0.597921463	0.795834892	1216.438635	1.007859685		1429	929.2465146	492.8516089	19221.74713	10.66416437	4.812785378	4.247096641	0.882461258	0.451304501	0.601741262	0.84444869	913.0700091	0.982591804
1411	886.5225369	468.3726456	19857.33735	8.37381135	6.025495722	4.125661582	0.684700773	0.719564302	0.507313766	0.870840499	871.9632177	0.983577046		1430	587.4546931	339.7854776	19486.09091	6.821122673	4.608038046	4.11793556	0.893641832	0.675554196	0.39629651	0.880834928	542.1757286	0.922923478
1413	309.7488382	224.6619573	18427.34483	8.586447921	3.082918369	2.660115748	0.862856369	0.359044671	0.690196019	0.807499432	294.9610761	0.952258862		1431	843.7985592	429.0930388	19749.32911	7.499750423	5.331985605	4.602717519	0.863227672	0.710955072	0.386283908	0.909845242	770.9721862	0.913692229
1414	427.2397768	289.627672	18845.525	9.46777099	3.520765321	2.969838475	0.843520714	0.37186845	0.68632126	0.80047066	414.6734796	0.970587249		1432	2061.431923	860.6145275	20963.22798	11.04622654	8.491129113	5.443219119	0.641047739	0.768690474	0.50723271	0.856807411	2138.571708	1.037420486
1415	202.938894	164.5861012	18413.68421	6.70564768	2.77742856	2.181862666	0.78556932	0.414192438	0.674623128	0.825835143	170.2157132	0.838753528		1433	1036.056459	516.5736161	19933.63918	8.883905321	5.821914174	4.58291985	0.787184371	0.655332758	0.484132295	0.874041887	992.8887538	0.958334602
1416	1730.321096	800.1494291	20648.87037	12.66250279	7.350915457	4.549887602	0.618955235	0.580526265	0.640680229	0.810534272	1773.986292	1.025235314		1434	288.3868494	210.9890132	18587.11111	6.819613398	3.842881836	2.44265955	0.63563223	0.563504353	0.641818472	0.806719601	268.1441558	0.929807154
1417	256.3438661	198.0359765	18178.54167	7.765418766	3.199137356	2.464921921	0.770495808	0.411972291	0.682577077	0.801498145	256.5012845	1.000614091		1435	1025.375464	495.6344359	20204.92708	8.294068665	5.830956382	4.750961496	0.814782548	0.703027262	0.427185657	0.907062636	962.4485869	0.938630405
1418	651.5406597	399.2999453	19130.77049	9.163163751	5.346045846	3.108148931	0.581392121	0.58342795	0.660799587	0.798633149	637.7765637	0.97887454		1436	2264.370817	886.1282314	20982.39151	9.591007814	8.233398092	6.847369569	0.831657779	0.858449732	0.286063602	0.892831072	2264.934969	1.000249143
1419	4421.93169	1554.461165	22733.19082	18.55576887	10.59145603	5.585113743	0.527322564	0.570790469	0.699009306	0.80521476	4597.854811	1.039784224		1437	3642.219098	1311.967082	21622.9824	13.01337264	12.00246301	5.728798846	0.477301937	0.92231763	0.559776009	0.833618998	3748.110835	1.029073412
1420	715.6266262	421.8378854	19264.68657	10.15138702	5.176633104	3.175494221	0.613428489	0.509943429	0.687186173	0.803081471	698.9928071	0.976756288		1438	3535.409153	1263.144133	21092.11178	12.22648566	11.8148074	5.900999032	0.499457912	0.966328978	0.517359346	0.851364429	3570.610204	1.009956712
1421	1238.995353	618.0876858	19866.33621	11.00821782	6.494062397	4.064948847	0.625948535	0.589928588	0.630735064	0.835109051	1217.242664	0.982443284		1439	662.2216541	364.8152935	19590.87097	6.694066069	4.956217687	4.494090291	0.906758051	0.740389718	0.328645662	0.902348014	624.5551165	0.943120951
1422	704.9456318	454.6304818	19040.30303	12.91665129	4.72155161	2.862754907	0.606316555	0.365539915	0.778367098	0.746720317	731.3200045	1.037413343		1440	1174.909386	583.4691222	19776	9.672673535	5.929404964	4.822901673	0.813387128	0.613005799	0.501388974	0.840600306	1158.656387	0.986166593
1424	619.4976764	362.2264689	19052.06897	8.35227847	4.652930375	3.667201388	0.788148778	0.557085158	0.560934013	0.847539933	596.9732747	0.963640862		1441	1527.382202	643.1707486	20108.65035	8.806067924	7.032503413	5.588317092	0.79464122	0.798597453	0.365401546	0.925837332	1449.644903	0.949104226
1425	1153.547397	608.1044302	19452.27778	11.48510402	6.140440985	4.135592827	0.673500949	0.534643916	0.639916816	0.799889917	1221.689602	1.059071872		1442	971.9704923	486.1837529	20223.68132	8.657399221	5.399307118	4.707704698	0.871909042	0.623663872	0.456221831	0.878217129	921.7715467	0.948353426
1426	245.6628717	188.4456277	18617.21739	7.490623584	3.214235569	2.239237429	0.696662513	0.4291012	0.70106128	0.787036816	225.8314538	0.91927385		1443	758.3506039	401.4047945	19846.22535	7.060252531	5.265120016	4.559619214	0.866004801	0.745741033	0.354184685	0.913838823	709.9793131	0.936215135
1427	1730.321096	773.6816903	20759.67284	10.90887501	7.597802665	4.87258678	0.641315259	0.696479028	0.553337372	0.841065247	1691.672024	0.977663641		1444	1559.425185	707.8861582	20492.42466	11.77511907	5.617720272	5.498296442	0.978741585	0.477083946	0.533058103	0.854074936	1523.499017	0.976961916
1428	1132.185409	577.2493256	19252.03774	10.07575254	6.407324836	4.047028905	0.631625368	0.635915264	0.598339788	0.825584999	1094.407727	0.966632955		1445	1313.762314	611.6029886	20212.92683	9.367148506	7.001152406	4.575098462	0.653477913	0.747415545	0.51158045	0.876172401	1256.799478	0.956641445
1429	1762.364079	767.6400561	19885.30909	11.14247915	7.136292335	5.399554863	0.756633082	0.640458218	0.515408125	0.868713722	1798.461023	1.020482115		1446	491.3257434	288.3272581	19051.82609	6.511249447	4.558633727	3.564744768	0.781976571	0.700116585	0.452525234	0.907200828	443.2166659	0.902083133
1430	224.3008828	173.3110512	18403.14286	5.178703536	3.633662542	2.451105636	0.67455511	0.701654867	0.526695124	0.869157355	193.2040738	0.861361183		1447	3845.157992	1308.409117	23118.21389	14.33491039	9.454772561	6.895087033	0.729270534	0.659562725	0.519000339	0.868858687	3914.483171	1.018029215
1431	1516.701208	730.9182112	20462.16901	11.93418452	6.308122534	5.013051391	0.794697846	0.528575918	0.579941857	0.804741732	1580.824417	1.042278076		1448	1367.167286	630.3114008	19927.3125	9.838262159	6.764518674	4.76079609	0.703789334	0.687572517	0.516093797	0.877656444	1327.160602	0.970737536
1432	758.3506039	401.5091465	19528.19718	8.130859778	4.682529671	4.375556326	0.93444284	0.575896006	0.4618581	0.890264418	697.8127455	0.920171675		1449	213.6198884	167.0693753	18389.25	6.969177184	2.751388494	2.351227166	0.854560223	0.394793879	0.662624855	0.802287018	188.8498409	0.884046155
1433	1345.805297	641.4240858	20435.64286	11.81353071	6.203242763	4.410245539	0.710958076	0.525096427	0.626678455	0.845008986	1353.785539	1.005929715		1450	234.9818773	171.2662123	18258.54545	5.726769668	2.980320267	2.851818658	0.956883289	0.520419091	0.502019668	0.879658476	203.8840103	0.867658446
1434	1014.69447	532.2887824	20244.04211	9.245829168	6.117600445	4.123325804	0.674010315	0.661660553	0.554033962	0.830242938	976.9295242	0.962781954		1451	1591.468169	704.2098374	20410.97987	9.377500061	7.760172597	5.144336789	0.662915254	0.827531063	0.451417035	0.879258643	1568.109763	0.985322732
1435	2499.352694	1002.403241	20281.77778	12.98352774	8.823943567	5.228513061	0.592537001	0.679626042	0.597296423	0.83574092	2509.124659	1.003909798		1453	1367.167286	674.1158477	18983.47656	11.13060124	8.008376899	3.732148934	0.46603063	0.719491852	0.664694759	0.801697977	1393.511971	1.019269541
1436	544.7307155	353.4258735	18902.19608	10.30010767	3.554762487	3.385189909	0.952297072	0.345118964	0.671344221	0.769036829	519.1872274	0.953108045		1454	1185.590381	608.8095062	19427.75676	10.61039201	6.628101434	3.951476077	0.596170128	0.624680165	0.627584346	0.814266319	1164.041709	0.981824522
1437	3919.924952	1469.697809	21227.55313	15.30581284	11.85494751	5.231564884	0.441298022	0.774538905	0.658197514	0.782539886	3976.273596	1.014374929		1455	1281.719331	601.1706998	20169.69167	9.977493881	6.270025487	4.564907383	0.728052444	0.628416871	0.542479561	0.875102173	1196.220818	0.933293888
1439	865.1605481	446.8576382	19857.51852	7.894322156	5.832252154	4.320142937	0.740733223	0.738790746	0.45275315	0.892305032	833.1781326	0.963032971		1456	1292.400325	597.6317598	20724.78512	9.487857434	5.898880328	5.330696909	0.903679446	0.621729444	0.43815588	0.889060705	1249.713138	0.966970616
1440	1185.590381	579.928392	19688.8018	9.331557099	7.025080362	4.114979249	0.58575547	0.752830453	0.559025444	0.856878143	1129.956366	0.953074843		1457	384.5157992	259.7680571	18841.47222	6.029039401	4.315173594	3.06740187	0.710840897	0.71573153	0.491228757	0.842862928	334.2763728	0.869343662
1441	1313.762314	657.4773868	20101.62602	13.09919626	5.504999543	4.254929917	0.77292103	0.420254757	0.67517626	0.809041481	1285.236221	0.978286717		1458	512.6877322	302.3946158	19722.66667	6.045069527	5.084742769	3.597204785	0.707450691	0.84113884	0.404935746	0.915372613	463.1525499	0.903381378
1442	1602.149163	726.7779837	20772.64667	11.48812278	6.533018124	4.925486068	0.753937303	0.568675862	0.571254054	0.850300142	1548.462298	0.96649072		1459	715.6266262	388.0730919	20332.91045	6.352680589	5.101157586	4.994111755	0.979015384	0.802992928	0.21385757	0.897771252	677.9109135	0.94729694
1444	801.0745816	480.3859215	19445.58667	9.920643957	6.031996516	3.155597277	0.523143087	0.608024695	0.681916084	0.773004663	790.9902448	0.987411488		1460	6600.854552	2132.518177	23035.86893	24.61308829	10.71990849	6.347037898	0.592079485	0.435536913	0.742127529	0.77128416	7014.825762	1.06271479
1445	309.7488382	231.4248456	18454.48276	7.183855506	3.678644135	2.542498779	0.691151056	0.512071009	0.646081582	0.788081331	281.4457713	0.908625753		1461	1741.002091	756.9331936	20461.79755	12.7325073	6.465033357	5.016738167	0.775980245	0.507758072	0.605989767	0.861341551	1729.79544	0.993563104
1446	630.1786708	376.0936274	19077.71186	9.058289707	4.520466325	3.434735046	0.759818744	0.499041924	0.620818592	0.830347308	589.1302127	0.934862191		1462	2659.567611	1054.773335	20915.62651	12.73409859	9.118743843	5.43673465	0.596215306	0.716088679	0.573056969	0.833257303	2644.417182	0.994303424
1447	2285.732806	909.7864927	21632.65421	11.20009301	8.930612915	5.384006651	0.602870901	0.797369532	0.519289112	0.868535482	2255.781819	0.986896549		1463	2082.793912	847.9293123	20939.50256	11.09921072	7.833498448	5.669462503	0.723745915	0.705770765	0.489201291	0.8730463	2064.801728	0.991361515
1448	1132.185409	554.973712	19859.46226	10.0320836	6.037866284	4.301653201	0.71244592	0.601855659	0.571210391	0.870356952	1091.436912	0.96400899		1464	1687.597118	712.7033607	21033.56962	9.884495703	6.940796809	5.690706785	0.819892433	0.70219028	0.424279502	0.904318303	1635.379939	0.969058267
1449	352.4728159	235.1579861	18851.0303	7.101005514	3.99715494	2.735658789	0.684401488	0.56289985	0.614750505	0.86698947	325.2530443	0.922774834		1465	1100.142425	526.8897689	20672.74757	8.253116979	5.939902409	5.106353817	0.859669649	0.719716251	0.381281784	0.899278785	1048.56854	0.953120719
1451	566.0927043	365.8408223	18749.35849	9.454278679	4.505367145	3.090458149	0.685950345	0.476542664	0.673115395	0.776690075	551.4041919	0.974052814		1466	7401.929134	2376.508916	22378.3189	19.96384435	16.46178255	5.595137626	0.339886498	0.824579789	0.719736463	0.749189975	7702.299798	1.040580051
1452	2029.38894	931.2748554	19819.35263	18.13423839	6.306350501	4.88604315	0.774781413	0.347759325	0.730562539	0.773721664	2340.579154	1.15334183		1467	1783.726068	764.3690347	21350.66467	11.70006918	6.631800756	5.456647495	0.822800276	0.566817226	0.53362263	0.874503111	1773.513128	0.994274379
1454	523.3687266	321.7340914	18781.36735	7.545640326	4.976907189	2.95593162	0.593929424	0.65957387	0.608259672	0.828286527	464.9846695	0.888445652		1468	192.2578996	149.8940948	18261.94444	7.959162134	2.947384046	2.338786376	0.7935126	0.370313357	0.706151686	0.811073725	229.8175787	1.195360915
1455	202.938894	146.5580642	18489.84211	4.897243518	2.883558235	2.79462499	0.969158506	0.588812507	0.42934735	0.896618543	165.3075062	0.814567888		1469	2371.180761	937.8316176	21670.37387	10.98304974	9.29422207	5.476877159	0.589277631	0.846233268	0.501333665	0.863915936	2341.842078	0.987626973
1456	1014.69447	525.1113865	19439.97895	8.932438628	6.204201134	4.194477207	0.676070475	0.694569691	0.530421939	0.8428957	973.693695	0.959592985		1470	1506.020213	659.863062	20894.24823	8.360142613	7.600702998	5.650778551	0.743454724	0.90915949	0.324081082	0.895146963	1504.057175	0.998696539
1457	576.7736987	330.5888413	19317.72222	5.641737417	5.297475235	4.196180142	0.79210944	0.938979404	0.25622555	0.889736364	525.3207281	0.910791753		1471	2264.370817	900.2191729	21252.81132	11.1286222	8.547088849	5.384005026	0.62992267	0.768027587	0.516202012	0.879131437	2145.13033	0.947340565
1458	929.2465146	509.0656807	19259.25287	10.88268086	5.147088033	3.924550349	0.762479741	0.472961405	0.63937651	0.814390126	920.8226732	0.990934761		1472	1367.167286	608.5853811	21397.375	7.798514916	6.972032795	5.849915594	0.839054515	0.894020576	0.249868	0.907929833	1332.323038	0.974513545
1459	1911.898001	866.4395377	20065.50838	13.7973807	6.653672712	5.192289737	0.780364464	0.482241728	0.623675692	0.808477953	1996.666862	1.044337543		1473	1698.278113	735.1916937	20979.57862	9.919334023	7.777857399	5.19478491	0.66789408	0.784110847	0.476297008	0.876489166	1678.798881	0.98853001
1460	1196.271375	609.0712509	20553.11607	11.78438095	5.668282835	4.248344503	0.749494093	0.480999627	0.639493621	0.822098359	1188.684561	0.993657949		1474	758.3506039	414.6593996	19295.76056	8.32401464	5.314896276	3.939522882	0.74122291	0.638501553	0.526728021	0.877698001	730.0622042	0.962697465
1461	1997.345957	883.7911497	20675.39572	12.66154978	7.770895176	4.857674953	0.625111373	0.613739653	0.616344363	0.812209724	2002.050269	1.002355282		1475	459.2827601	299.3226505	18857.69767	8.497972408	3.996866469	3.049726977	0.763029488	0.470331778	0.641122984	0.799469255	433.8948811	0.944722769
1462	801.0745816	461.2698301	19542.29333	11.63284947	5.045904384	3.311617198	0.656298048	0.433763404	0.715321925	0.801295717	814.2426815	1.016438045		1476	1463.296236	641.3969495	20807.65693	8.315542142	7.179894158	5.575097067	0.776487361	0.863430674	0.329556994	0.904278816	1394.278895	0.952834335
1463	1548.744191	658.5348379	21068.62069	7.920770778	7.256836839	6.213888604	0.8562806	0.916178115	0.215494454	0.922598296	1496.121543	0.966022376		1477	1815.769052	754.3468513	21185.81765	9.875650957	7.974702747	5.412511819	0.678710165	0.807511604	0.451933666	0.898615366	1785.532267	0.98334767
1464	3033.402416	1178.969959	21118.44014	13.30028679	10.85026613	5.168248793	0.476324611	0.815791892	0.611418244	0.819383466	3124.161075	1.029919756		1478	1773.045074	749.9530104	21069.8494	10.09548201	7.570159968	5.628386665	0.743496398	0.749856219	0.442484603	0.886718059	1801.791986	1.0162133
1465	566.0927043	366.8651613	18540.33962	9.819233128	3.978699137	3.426465044	0.861202349	0.405194488	0.651045555	0.78465024	560.7297334	0.990526338		1479	309.7488382	215.1459986	19189.72414	4.5593418	3.875298721	3.59991984	0.92893996	0.849968897	0.210429927	0.887205969	266.4334668	0.860159697
1466	598.1356876	364.7097774	18519.98214	8.72544244	4.267379951	3.652567528	0.855927424	0.489073188	0.581388846	0.838079377	569.6861137	0.952436254		1480	170.8959107	144.3937266	17744.8125	5.106081421	2.632048068	2.430674976	0.923491864	0.515473188	0.523964705	0.814165899	136.8349542	0.800691799
1467	715.6266262	408.3535362	19140.8209	9.400615422	4.97383142	3.409388633	0.685465257	0.529096362	0.637322826	0.844315177	667.7477998	0.933095242		1481	341.7918215	242.9043623	18123.65625	7.959667973	3.472711335	2.526346587	0.72748534	0.436288467	0.682606536	0.812396628	292.5130032	0.855822126
1468	630.1786708	346.4399386	19301.0339	6.356847426	4.97275123	4.530568666	0.911078889	0.782266884	0.287293156	0.92265829	599.9013616	0.951954405		1482	993.3324811	507.1000537	19488.47312	9.491682057	5.49881271	4.229361755	0.7691409	0.579329636	0.554413883	0.863862296	924.6461233	0.930852601
1469	1174.909386	563.2435545	20455.60909	9.587510888	5.56009706	5.194143798	0.934182217	0.579931238	0.45823855	0.88085592	1159.820608	0.987157496		1483	8747.734431	2756.172489	22462.43834	18.87241577	16.73216399	7.817098294	0.467189916	0.88659365	0.585792387	0.719660005	10339.83933	1.18200197
[truncated: 5,072 more rows]
