# Supplementary material for: A tube-source X-ray microtomography approach for quantitative 3D microscopy of optically challenging cell-cultured samples
Source: Commun Biol. 2020 Oct 2;3:548. doi: 10.1038/s42003-020-01273-w (PMC7532209; doi:10.1038/s42003-020-01273-w)
Supplement: Supplementary file 9 — Supplementary Data 2 [file 42003_2020_1273_MOESM9_ESM.zip › SupplementaryData3/WetScaffold2bin_Tabulated3D_uCT.xls]

## Sheet: README
	This table includes data for all µCT-imaged wet scaffold particles aquired with the white-top hat segmentation, after filtered with boarder kill, volume high-pass, and hyperpoloid rejection. More information in Methods. Below are the explanations for terms and abbreviations used in this file.
	WOC = WithOut Cytochalasin D treatment (control)
	WC = With Cytochalasin D treatment (experimental)
	AllCombined = All data combined for creating graphs
	Fil = Data after the 0.8 < V ellipsoid-to-voxels <1.2 filtration
	FilCombinedForR = All filtered data in a sheet that can be converted to .CSV file for statistical analyses in R
	ParticleTable = Sheet that contains supplementary tables and median table to compare individual samples
	# = Nominal number of a particle
	vol = Volume of a voxel particle
	ar = Surface area of a polygon particle
	int = Mean signal intensity of a voxel particle
	Elong = Longest radius of an ellipsoid
	Emed = Medium radius of an ellipsoid
	Eshort = Shortest radius of an ellipsoid
	flat = Flatness value of a particle
	elo = Elongation value of a particle
	anis = Anisotropy value of a particle
	sphe = Sphericity value of a particle
	ElliVolume = Volume of an ellipsoid
	EV_SV = Volume ratio between ellipsoid and initial segmentation (the ellipsoid-to-voxels volume ratio)
	RejecHyper = Number of hyperpoloid rejections
	Failed sphericities = Number of particles that did not have sphericity value due to failed surface area calculation

## Sheet: WOC1
#	vol	ar	int	Elong	Emed	Eshort	flat	elo	anis	sphe	ElliVolume	EV_SV	RejecHyper				Failed sphericities
1	3567.45	1350.96	21670.4	15.1101	11.0179	5.29192	0.480304	0.729171	0.649777	0.793858	3690.35	1.03445	17				3
2	1698.28	707.3	22203.4	8.46247	7.65184	6.04779	0.790371	0.904209	0.28534	0.914011	1640.4	0.965917
3	2606.16	999.59	21146.8	10.7109	8.97142	6.42949	0.716664	0.837599	0.399723	0.866371	2587.93	0.993002
4	2146.88	876.691	21489.8	12.2392	7.2313	5.72005	0.791013	0.590831	0.532645	0.863785	2120.6	0.987757
5	2830.46	1046.48	22034	13.4103	7.71664	6.69469	0.867566	0.575427	0.500779	0.881615	2901.92	1.02524
6	288.387	222.847	18436	7.58316	3.49465	2.26917	0.649327	0.460844	0.700761	0.793039	251.89	0.873444
7	1153.55	567.109	20718	9.18111	6.29034	4.74452	0.754255	0.68514	0.48323	0.860638	1147.76	0.994982
8	1057.42	539.604	19859.7	9.56479	5.37891	4.64969	0.864429	0.562366	0.513875	0.847436	1002.03	0.947623
9	886.523	462.912	20087.5	9.60126	4.88796	4.35801	0.89158	0.509096	0.5461	0.870351	856.708	0.966369
10	736.989	412.256	19152.8	7.50317	5.48806	4.07627	0.742753	0.731432	0.456727	0.853241	703.096	0.954012
11	769.032	427.678	19244.3	10.1934	4.78285	3.58854	0.750293	0.469211	0.647955	0.839186	732.846	0.952946
12	1100.14	603.498	19061	13.725	4.60934	4.12658	0.895264	0.335834	0.69934	0.766762	1093.53	0.993991
13	736.989	399.439	19610.7	7.98624	4.90831	4.1786	0.851332	0.614596	0.476775	0.876727	686.109	0.930963
14	1975.98	840.554	21079.4	12.3835	7.5015	4.99855	0.66634	0.605768	0.596353	0.84938	1945.01	0.984325
15	8801.14	2428.96	25272.4	17.6954	16.7274	7.39321	0.441983	0.945292	0.582197	0.8267	9166.64	1.04153
16	117.491	100.746	18321.4	3.89657	2.44837	2.08323	0.850864	0.628339	0.465369	0.867624	83.25	0.708565
17	971.97	516.642	19244.1	9.58084	5.52301	4.30552	0.779562	0.576464	0.550611	0.834584	954.319	0.98184
18	1100.14	532.692	19973.7	9.01842	5.90964	4.79142	0.810781	0.655285	0.468707	0.891206	1069.66	0.97229
19	971.97	526.917	19751.7	13.5089	4.28791	4.1373	0.964875	0.317413	0.693736	0.810252	1003.86	1.03281
20	234.982	170.648	18167.9	5.28148	3.13627	2.92623	0.933029	0.593825	0.445944	0.864899	203.033	0.864037
21	2232.33	879.459	22345.1	10.8151	8.39637	5.83668	0.695144	0.776356	0.46032	0.884545	2220.12	0.994531
22	1879.86	821.277	20826.9	11.2094	7.95111	4.90594	0.617014	0.709327	0.562336	0.840695	1831.56	0.974307
23	5863.87	2515.44	20900	101.281	9.94064	4.15305	0.417785	0.0981492	0.958995	0.58692	17514.5	2.98685
24	3065.45	1111.68	22655.9	12.9426	9.36977	6.01457	0.641913	0.723949	0.535288	0.875989	3055.22	0.996666
25	1409.89	626.369	21333.5	9.55505	6.45714	5.2675	0.815764	0.675783	0.448721	0.901039	1361.34	0.965564
26	170.896	133.711	18159.9	5.09637	2.63801	2.53427	0.960675	0.517626	0.502729	0.873069	142.718	0.835118
27	352.473	232.648	18954.8	6.48018	3.70559	3.23192	0.872175	0.571834	0.50126	0.888219	325.083	0.922293
28	2093.47	894.629	20302.6	14.5332	6.25758	5.41433	0.865243	0.430571	0.627451	0.826855	2062.53	0.98522
29	1025.38	545.53	19837.1	11.9279	4.87706	4.13486	0.847819	0.408877	0.653346	0.821659	1007.56	0.982628
30	822.437	445.929	19386.5	8.85724	5.16146	3.91343	0.758202	0.582739	0.558166	0.855631	749.405	0.911201
31	5361.86	1705.63	22842.2	16.0613	11.9628	6.84995	0.572603	0.744821	0.573513	0.839005	5513.05	1.0282
32	2285.73	940.647	20648.8	14.1265	6.58645	6.03014	0.915537	0.466248	0.573133	0.839919	2350.19	1.0282
33	1335.12	635.452	20772.8	12.1889	5.1214	4.98467	0.973304	0.420168	0.591049	0.844483	1303.4	0.976241
34	694.265	387.291	19177.9	7.88263	4.64175	4.34648	0.93639	0.588857	0.4486	0.873143	666.161	0.95952
35	1708.96	755.497	20587.1	11.5222	7.24132	4.90395	0.677217	0.628466	0.574392	0.853587	1713.91	1.0029
36	2178.92	862.351	21780.2	10.6488	8.38983	5.90626	0.703979	0.787865	0.44536	0.889287	2210.33	1.01441
37	12357.9	524.635	21889.8	8.06816	6.43507	4.74434	0.737264	0.797588	0.411967	0.885578	1031.79	0.0834924
38	1751.68	744.819	20101	10.1304	7.72452	5.1671	0.668922	0.762507	0.489943	0.883426	1693.69	0.966895
39	1741	778.154	20687.3	13.6565	5.70349	5.14363	0.901839	0.417639	0.623357	0.834099	1678.18	0.963917
40	1858.49	786.679	21235.4	11.8119	6.80056	5.29461	0.778555	0.575736	0.551757	0.866227	1781.51	0.95858
41	2456.63	1052.03	20834.4	14.3716	6.7542	6.28822	0.931009	0.46997	0.562454	0.781246	2556.78	1.04077
42	2317.78	919.442	22324.3	11.8354	8.48737	5.33748	0.628873	0.717117	0.549024	0.867923	2245.85	0.968969
43	1484.66	633.499	21112.7	8.3489	6.97546	5.87017	0.841545	0.835494	0.296894	0.920136	1431.99	0.964528
44	1751.68	778.338	20389.6	10.5418	7.74435	5.03161	0.649714	0.73463	0.5227	0.843408	1720.67	0.982293
45	2702.29	1196.42	20232.2	19.0154	11.3208	4.28779	0.378752	0.59535	0.77451	0.728416	3866.39	1.43078
46	5393.9	2161.35	20672.1	36.0981	13.1091	4.8944	0.373358	0.363153	0.864414	0.65513	9701.69	1.79864
47	651.541	384.729	19277.8	6.81681	6.05588	3.61598	0.597102	0.888374	0.46955	0.840347	625.276	0.959689
48	341.792	232.206	18869.6	6.50801	3.58765	3.06745	0.855001	0.551267	0.528666	0.863765	300.002	0.877734
49	1121.5	541.712	20835.3	9.54303	5.68433	4.88657	0.859658	0.595652	0.487943	0.883922	1110.35	0.99005
50	801.075	457.971	18939.8	9.5276	6.05623	3.27132	0.540158	0.635651	0.656648	0.811607	790.675	0.987018
51	2146.88	879.518	21983.1	10.9553	8.7627	5.23318	0.597211	0.799857	0.522317	0.855963	2104.35	0.980188
52	598.136	345.149	18863.8	6.53524	5.18627	3.77028	0.726972	0.793586	0.423085	0.869895	535.278	0.89491
53	3108.17	721.498	20522.3	9.54856	6.76169	6.23935	0.92275	0.708138	0.346566	0.909761	1687.41	0.542896
54	1367.17	614.666	20856	8.79346	6.61043	5.41506	0.819169	0.751743	0.384195	0.894879	1318.5	0.964405
55	6558.13	2537.24	22020.5	31.7324	21.3884	4.73551	0.221405	0.674025	0.850767	0.636556	13462.9	2.05285
56	726.308	412.463	19361.4	9.36382	4.57987	4.04672	0.883589	0.489102	0.567834	0.840292	726.939	1.00087
57	736.989	407.999	19380.7	7.24706	5.25465	4.40963	0.839187	0.725073	0.391529	0.88662	703.391	0.954412
58	1271.04	587.087	21217.1	8.90468	5.98271	5.56238	0.929743	0.671862	0.375341	0.891816	1241.27	0.976578
59	3289.75	1335.09	21528.6	18.6972	9.84197	4.72147	0.479728	0.526388	0.747477	0.758229	3639.35	1.10627
60	213.62	169.475	18326.7	7.89834	2.85824	2.19459	0.767812	0.361878	0.722145	0.750409	207.528	0.971481
61	2104.16	868.027	21089.2	12.7723	7.1443	5.4457	0.762244	0.559359	0.573632	0.852196	2081.48	0.989222
62	801.075	437.511	19762.6	8.21694	5.03045	4.50143	0.894836	0.612204	0.452177	0.860614	779.392	0.972933
63	2745.02	1042.95	20995.5	13.8259	7.36779	6.23019	0.845599	0.532897	0.549383	0.862525	2658.4	0.968448
64	3193.62	1352.2	21245.1	24.574	6.6205	5.07707	0.766871	0.269411	0.793397	0.728043	3459.94	1.08339
65	1409.89	626.881	21255.6	8.50436	6.96661	5.63376	0.808681	0.81918	0.337544	0.906189	1398.14	0.991664
66	288.387	203.018	18778	5.86375	3.63417	3.03083	0.833981	0.619769	0.483125	0.895326	270.539	0.938113
67	897.204	483.372	19873.5	9.2318	5.43587	4.11524	0.757053	0.58882	0.554232	0.845227	865.045	0.964157
68	1100.14	547.808	19527.5	9.07781	6.44298	4.36	0.676706	0.70975	0.519708	0.865825	1068.18	0.970945
69	1506.02	677.705	20722.7	10.3763	6.28482	5.36004	0.852855	0.60569	0.483434	0.875214	1464.17	0.972213
70	256.344	196.53	18404.2	8.03152	2.86045	2.45681	0.85889	0.356152	0.694104	0.815638	236.424	0.922292
71	1741	787.012	20706.5	12.733	6.47952	4.82219	0.74422	0.508874	0.621285	0.829117	1666.51	0.957214
72	373.835	244.271	18669.7	6.1455	4.06995	3.16931	0.778711	0.662265	0.484287	0.88067	332.047	0.888219
73	1911.9	780.131	21563.3	9.66751	7.96519	5.85746	0.735382	0.823914	0.394109	0.902522	1889.33	0.988198
74	4849.17	1909.85	21313.3	24.094	14.9121	4.7002	0.315194	0.618912	0.804923	0.688731	7073.78	1.45876
75	1121.5	563.599	19470	9.41347	6.35967	4.26663	0.670888	0.675592	0.546753	0.846127	1069.94	0.954018
76	2905.23	1052.33	23209.5	12.9463	8.05572	6.55786	0.814063	0.622239	0.493458	0.890978	2864.85	0.986102
77	1217.63	611.009	20062	10.8768	6.0283	4.4893	0.744705	0.554235	0.587258	0.829157	1233	1.01262
78	2712.97	1039.8	22197.1	12.3997	9.37871	5.48949	0.585314	0.756364	0.55729	0.862593	2674.09	0.98567
79	2990.68	1235.62	20712.5	14.8902	10.1639	4.95788	0.487793	0.682591	0.667036	0.770023	3142.99	1.05093
80	1142.87	542.499	20202.4	8.72003	6.54912	4.56543	0.697106	0.751043	0.476443	0.885365	1092.12	0.955601
81	1409.89	652.104	20671.2	10.8205	5.92369	5.05089	0.85266	0.547451	0.533211	0.863816	1356.12	0.961858
82	843.799	485.331	19761.1	10.892	4.73469	3.73009	0.78782	0.434695	0.657538	0.796181	805.761	0.954921
83	1441.93	648.114	21186.2	9.30444	6.80098	5.30305	0.779748	0.730939	0.430052	0.886646	1405.65	0.974834
84	918.566	465.575	20326.1	7.89466	5.51495	4.78552	0.867736	0.698567	0.393828	0.893077	872.754	0.950128
85	1495.34	666.631	20519.8	9.63905	7.21199	4.94384	0.685503	0.748205	0.487103	0.881879	1439.6	0.962726
86	384.516	237.767	18897.1	5.60321	4.32052	3.3316	0.77111	0.77108	0.405412	0.898498	337.843	0.878619
87	2050.75	887.071	20829.8	15.0635	6.10169	5.2723	0.864071	0.405064	0.649995	0.82551	2029.86	0.989812
88	694.265	392.107	19548.2	8.26038	4.59715	4.23255	0.920689	0.556531	0.487608	0.863185	673.255	0.969738
89	3161.57	1181.67	22040.7	13.3244	9.73975	5.75807	0.591193	0.730972	0.567855	0.840486	3130.11	0.990049
90	2275.05	1050.74	20538.5	18.198	7.59973	4.20462	0.553259	0.417613	0.768952	0.742829	2435.77	1.07065
91	1452.62	651.315	19817	10.1773	6.88556	5.04672	0.732943	0.67656	0.50412	0.879945	1481.39	1.01981
92	7423.29	2784.71	21638.7	42.6933	8.85737	5.88101	0.663968	0.207465	0.86225	0.627992	9315.47	1.2549
93	1538.06	654.184	21525.5	9.24224	6.7859	5.65181	0.832875	0.734227	0.388481	0.916087	1484.78	0.965355
94	6974.69	2074.28	23566.6	20.5748	10.8287	8.24689	0.76158	0.526306	0.599176	0.824305	7696.43	1.10348
95	4646.23	1765.66	21520.1	20.4233	8.86021	7.54931	0.852046	0.433829	0.630358	0.726612	5722.23	1.23158
96	1164.23	551.952	19989.7	9.22162	5.86576	5.02398	0.856493	0.636087	0.455196	0.89316	1138.33	0.977753
97	3086.81	1114.84	21760.7	11.5319	10.0708	6.28672	0.624253	0.8733	0.45484	0.87597	3058.28	0.990757
98	1078.78	603.279	20021.4	14.2709	4.93929	3.6165	0.732191	0.346109	0.746582	0.754464	1067.81	0.989827
99	234.982	177.369	18539.5	5.75352	3.73397	2.55288	0.683691	0.648988	0.556293	0.834082	229.733	0.977661
100	865.161	471.033	19884.1	10.1631	5.02997	3.68427	0.732464	0.494925	0.637486	0.832011	788.919	0.911876
101	2307.09	1070.04	19991.9	32.111	6.76168	3.89983	0.576755	0.210572	0.878552	0.731382	3546.85	1.53737
102	3684.94	1317.21	22374.2	14.5853	10.0288	6.02519	0.600788	0.687598	0.586899	0.839427	3691.67	1.00183
103	2157.56	860.117	22195	11.8762	6.82706	6.19812	0.907876	0.57485	0.478108	0.882212	2105.04	0.975659
104	736.989	389.533	19947.9	6.2427	5.5297	4.81906	0.871487	0.885787	0.228049	0.9187	696.829	0.945508
105	405.878	279.153	18515.1	9.61246	3.4044	3.01053	0.884306	0.354165	0.68681	0.789305	412.673	1.01674
106	1004.01	513.462	20057.2	10.3977	4.93374	4.46405	0.904801	0.474504	0.570668	0.849331	959.246	0.955411
107	288.387	214.283	17956.3	14.1233	2.58073	2.42106	0.938129	0.182728	0.828577	0.705274	369.635	1.28173
108	1078.78	509.177	20128.7	7.72862	6.31694	4.93156	0.780688	0.817344	0.36191	0.913845	1008.51	0.934862
109	651.541	375.101	19592.1	8.43519	4.34294	4.02166	0.926023	0.51486	0.523228	0.858593	617.124	0.947177
110	4827.81	1652.87	22473.2	17.5232	11.8673	5.72932	0.482781	0.677235	0.673044	0.806125	4990.67	1.03373
111	5821.14	1835.49	22720.7	18.7183	12.4338	6.68053	0.53729	0.664255	0.643102	0.825971	6512.83	1.11882
112	4582.15	1468.89	22770.8	15.5662	9.43999	7.60929	0.80607	0.606441	0.511167	0.875988	4683.69	1.02216
113	1057.42	519.898	19644.3	8.05048	6.65638	4.50365	0.676592	0.82683	0.440573	0.880837	1010.91	0.956018
114	106.81	95.8818	18397	3.73316	2.54228	2.07475	0.816095	0.681	0.444239	0.856541	82.4811	0.772223
115	1548.74	667.007	20780.4	9.16721	6.95873	5.64575	0.81132	0.759089	0.384136	0.903429	1508.61	0.974087
116	886.523	469.381	19806.7	9.39561	5.26448	4.07775	0.774576	0.560313	0.565995	0.855548	844.87	0.953016
117	4218.99	1646.89	20883.4	19.0518	12.2611	4.83955	0.394707	0.643567	0.745979	0.730522	4735.42	1.12241
118	1591.47	684.807	20487.1	9.40356	7.44383	5.17212	0.69482	0.791597	0.449983	0.895629	1516.51	0.952902
119	491.326	312.835	18672.1	7.8415	3.84696	3.48582	0.906124	0.490589	0.555465	0.808272	440.464	0.89648
120	1452.62	684.091	20090.7	10.7544	7.30359	4.24167	0.580765	0.679126	0.605588	0.840418	1395.56	0.960721
121	1142.87	555.146	20271.3	10.2291	5.75138	4.48513	0.779836	0.562259	0.56153	0.870992	1105.28	0.967109
122	1399.21	637.738	20039.7	10.0255	6.53188	4.97491	0.761635	0.651525	0.503776	0.879229	1364.64	0.975295
123	1538.06	695.503	20843.6	11.1634	6.16504	5.23304	0.848825	0.552253	0.531234	0.854612	1508.61	0.980848
124	1078.78	547.252	20271.4	10.3004	6.15791	4.0501	0.657707	0.59783	0.606803	0.850362	1076.07	0.997492
125	736.989	426.541	18979.4	7.94449	6.15546	3.55838	0.578086	0.774809	0.552094	0.82932	728.9	0.989025
126	416.559	272.143	18138.4	7.14809	3.77253	3.15649	0.836705	0.527767	0.558415	0.835858	356.546	0.855933
127	2157.56	843.97	22607.9	10.0575	8.69104	5.69309	0.655053	0.864132	0.433948	0.899387	2084.49	0.966132
128	395.197	267.542	18510.3	6.50667	4.38214	2.9482	0.672776	0.673485	0.546896	0.826867	352.12	0.890999
129	2082.79	840.99	22563.5	11.5557	7.52442	5.57233	0.740566	0.651142	0.517787	0.883247	2029.53	0.974429
130	138.853	126.222	18268.8	8.32959	2.45776	1.59759	0.650017	0.295064	0.808203	0.788618	136.999	0.986647
131	822.437	495.744	19213.8	14.8502	4.25407	3.21658	0.75612	0.286466	0.783397	0.750313	851.175	1.03494
132	1452.62	655.173	20764.3	9.77584	6.72145	5.09155	0.757508	0.687557	0.47917	0.879251	1401.38	0.964727
133	1046.74	587.177	19860.1	14.1779	4.83993	3.83865	0.79312	0.341372	0.729252	0.764622	1103.36	1.0541
134	1356.49	677.12	19895.7	11.9665	6.35046	4.20592	0.662301	0.530686	0.648526	0.808488	1338.82	0.986975
135	3407.24	1650.67	19792.3	42.9772	13.2355	3.64958	0.275741	0.307967	0.915081	0.609747	8695.82	2.55216
136	3471.32	1158.67	20353.6	18.564	8.38583	4.40238	0.524979	0.451725	0.762854	0.750961	2870.75	0.826989
137	1068.1	545.394	19668.8	9.57605	5.90613	4.41081	0.746819	0.61676	0.539392	0.849392	1044.95	0.978327
138	2371.18	908.214	22126.3	10.4022	8.44085	6.24909	0.740339	0.811448	0.399253	0.895003	2298.35	0.969285
139	213.62	172.829	18378.7	6.41741	2.79738	2.35349	0.841319	0.435905	0.633265	0.770685	176.975	0.828458
140	2424.59	1147.49	19962.1	22.3821	8.01955	4.2201	0.526227	0.358302	0.811452	0.701209	3172.93	1.30865
141	1185.59	585.634	20160.6	12.3264	5.40475	4.11944	0.762189	0.438468	0.665805	0.838494	1149.58	0.969628
142	2339.14	922.019	21449.9	10.8971	8.76915	5.83715	0.665645	0.804723	0.46434	0.874728	2336.46	0.998854
143	1036.06	530.749	20079.9	9.61271	5.70106	4.34208	0.761626	0.593075	0.548299	0.85319	996.754	0.962065
144	1132.19	561.776	19853	9.92121	6.11445	4.23162	0.692069	0.6163	0.573477	0.852243	1075.27	0.949728
145	1559.43	697.119	21533.2	11.0531	6.15176	5.23421	0.850846	0.556564	0.526449	0.873816	1490.81	0.956002
146	117.491	100.841	18209.5	3.98824	2.72489	2.07981	0.763266	0.68323	0.478514	0.830558	94.6767	0.805822
147	1260.36	612.647	20109.3	11.2408	6.0589	4.24658	0.700883	0.539008	0.622218	0.847771	1211.49	0.96123
148	534.05	337.506	18845.8	7.49	4.65859	3.1556	0.677373	0.621975	0.578691	0.816247	461.219	0.863626
149	2061.43	849.796	21383.4	10.5706	8.59377	5.22833	0.608386	0.812987	0.50539	0.86523	1989.46	0.965085
150	1046.74	514.682	20340.1	8.17467	6.14048	4.73741	0.771505	0.751159	0.420477	0.882229	996.1	0.951623
151	1377.85	620.517	20696.6	9.03783	7.10702	4.87416	0.685823	0.786364	0.460694	0.894832	1311.42	0.951785
152	1623.51	725.599	20816.8	11.2291	6.7587	5.02181	0.743014	0.60189	0.552787	0.861522	1596.46	0.983336
153	4785.09	1831.08	20601	18.7746	13.6721	4.72198	0.345374	0.728224	0.74849	0.721217	5077.12	1.06103
154	1751.68	760.558	21017.6	12.6433	6.05319	5.20731	0.860259	0.478766	0.588137	0.855101	1669.35	0.952999
155	1869.17	780.65	21206.3	9.38635	7.85493	6.01795	0.766137	0.836846	0.358862	0.882217	1858.56	0.994322
156	363.154	254.98	18334	7.68934	3.74863	2.76179	0.736747	0.48751	0.640829	0.79483	333.457	0.918226
157	587.455	347.509	19110.5	8.15876	4.15113	3.83115	0.922917	0.508795	0.530425	0.862743	543.511	0.925197
158	1751.68	741.705	21018.6	10.5171	7.36401	5.26127	0.714458	0.700197	0.499739	0.887626	1706.82	0.974388
159	1751.68	773.889	20620.8	11.2353	8.61611	4.45148	0.516646	0.766878	0.603795	0.841383	1805.05	1.03046
160	3439.28	1242.96	22139.6	14.0648	10.0403	5.74794	0.572488	0.713857	0.591325	0.846088	3400.02	0.988585
161	1367.17	623.499	20540.7	8.78279	6.81538	5.26259	0.772164	0.775992	0.400807	0.885988	1319.5	0.965137
162	1591.47	737.606	20299.7	12.5607	5.55604	5.28124	0.95054	0.442334	0.579544	0.822097	1543.85	0.970078
163	1377.85	634.826	20899.3	10.0017	6.51951	4.91369	0.75369	0.651838	0.508716	0.868429	1342.11	0.974059
164	1303.08	658.168	19687.1	11.401	7.74553	3.70971	0.478948	0.679371	0.674616	0.80793	1372.22	1.05306
165	363.154	245.518	18826.8	6.23912	3.76452	3.21721	0.854612	0.603374	0.484349	0.864009	316.519	0.871585
166	683.584	392.767	19013	9.58446	4.34626	3.60104	0.828536	0.45347	0.624284	0.845368	628.348	0.919196
167	3716.99	1365.82	21981.6	15.2858	10.5327	5.57147	0.528969	0.68905	0.635514	0.811019	3757.4	1.01087
168	299.068	211.89	18529.8	9.653	3.20614	2.60143	0.81139	0.332139	0.730506		337.245	1.12765
169	2766.38	1042.93	22894.7	13.4015	7.57538	6.61693	0.873478	0.565263	0.506255	0.870951	2813.87	1.01717
170	1036.06	507.503	19894.6	8.95688	5.38645	4.86762	0.903677	0.601376	0.45655	0.891769	983.704	0.949469
171	1367.17	617.607	21211	9.63693	5.87772	5.50003	0.935741	0.609917	0.429276	0.893265	1304.97	0.954508
172	245.663	193.496	18385.7	9.97341	2.9091	2.44907	0.841866	0.291685	0.75444	0.781931	297.641	1.21158
173	320.43	219.07	18894.7	7.19591	3.61492	2.83757	0.78496	0.502357	0.605669	0.84902	309.186	0.964909
174	1271.04	584.109	21326.5	8.63976	6.39111	5.39102	0.843519	0.739732	0.376022	0.897162	1246.92	0.981021
175	619.498	367.683	19242.3	8.53907	4.23187	3.61006	0.853066	0.495589	0.57723	0.835592	546.445	0.882077
176	1345.81	719.068	18697.9	11.6658	8.46116	3.28069	0.387736	0.725294	0.718777	0.744877	1356.44	1.0079
177	1869.17	783.745	21000.7	11.3716	7.08404	5.61915	0.793213	0.622958	0.505862	0.87698	1896.11	1.01441
178	758.351	432.344	19132	7.63263	6.00415	3.66503	0.610416	0.786642	0.519821	0.856318	703.544	0.92773
179	1463.3	652.817	20966.9	9.65211	6.75701	5.29735	0.783978	0.700056	0.451172	0.895175	1447.19	0.98899
180	683.584	390.242	19151.2	8.27763	5.61319	3.40803	0.607147	0.678115	0.588285	0.848341	663.297	0.970323
181	1506.02	692.915	20076.1	10.3644	7.84278	4.33066	0.552184	0.756701	0.582162	0.853795	1474.55	0.979101
182	1698.28	764.043	20413.1	13.2387	5.92218	4.73206	0.79904	0.447337	0.64256	0.834321	1554.06	0.915077
183	1762.36	829.234	20398.9	16.1035	5.89713	4.78035	0.810623	0.366201	0.703149	0.791129	1901.56	1.07898
184	2275.05	926.155	22656.1	13.669	6.99655	5.53461	0.791049	0.511857	0.595096	0.848807	2217.15	0.974548
185	27888.1	9508.12	21979.8	63.5337	40.148	5.82796	0.145162	0.631917	0.90827	0.452552	62269.3	2.23283
186	1164.23	540.202	21159.1	7.46771	6.62134	5.36631	0.810457	0.886663	0.281398	0.912487	1111.47	0.954683
187	1559.43	685.079	20071.7	8.97338	8.00065	4.92523	0.615604	0.891598	0.451129	0.884282	1481.14	0.949798
188	1345.81	641.241	20073.7	9.27802	7.38429	4.64227	0.628668	0.795891	0.499649	0.848352	1332.24	0.989921
189	843.799	462.184	19646.4	9.98038	4.41766	4.35525	0.985873	0.442634	0.563618	0.835563	804.343	0.953241
190	1004.01	534.361	19426.5	9.55877	6.25092	3.82117	0.611296	0.653946	0.600245	0.821601	956.38	0.952557
191	6953.33	2504.62	21385.6	44.7344	10.7698	5.1047	0.473982	0.24075	0.885889	0.678029	10301.7	1.48155
192	341.792	230.601	19317.5	5.10383	3.94212	3.53857	0.897631	0.772386	0.306683	0.882102	298.224	0.872531
193	1271.04	599.754	20693.8	9.33301	6.77514	4.77624	0.704965	0.725933	0.488242	0.884265	1265.07	0.995306
194	3695.62	1450.33	21242	24.7305	8.16176	4.77443	0.584976	0.330029	0.806941	0.755336	4036.7	1.09229
195	2851.83	1034.41	22321.7	11.4873	9.57093	6.14228	0.641764	0.833175	0.465298	0.895921	2828.72	0.991898
196	2157.56	943.554	19876.6	10.8774	9.78167	4.7596	0.486584	0.899265	0.562433	0.807032	2121.28	0.983185
197	4827.81	2160.34	19839.9	34.7561	20.9641	3.61047	0.172221	0.603177	0.89612	0.597785	11019.4	2.28249
198	1420.57	660.271	20579.5	10.5319	6.6227	4.75291	0.717669	0.628825	0.548712	0.855442	1388.64	0.97752
199	1303.08	603.556	21048.7	9.44136	6.94368	4.66252	0.671477	0.735454	0.50616	0.88009	1280.36	0.982567
200	2360.5	933.203	21891.6	11.0033	9.05379	5.46221	0.603306	0.822825	0.503584	0.869305	2279.34	0.965619
201	2050.75	814.903	22224.8	10.4632	7.75417	5.82977	0.751823	0.741091	0.442831	0.901645	1981.25	0.966109
202	833.118	442.702	19702.9	8.07641	5.82224	4.04515	0.694777	0.720894	0.49914	0.877762	796.768	0.95637
203	1057.42	548.773	20154.2	11.4311	5.29329	4.18377	0.790392	0.463062	0.634	0.832325	1060.4	1.00282
204	373.835	246.268	18470.9	6.62912	3.70066	3.30841	0.894007	0.558243	0.500927	0.859403	339.972	0.909418
205	2040.07	1090.17	19477.6	21.3348	8.84946	3.31212	0.374273	0.414789	0.844756	0.650787	2619.39	1.28397
206	2777.06	1083.58	21449	15.0493	8.31771	5.3807	0.646897	0.552699	0.642461	0.831991	2821.28	1.01592
207	1004.01	512.998	19982.3	9.93405	5.23452	4.47395	0.854701	0.526927	0.549635	0.853876	974.502	0.970607
208	2424.59	942.389	21119.1	10.8161	9.44901	5.56529	0.588981	0.873604	0.485464	0.874862	2382.51	0.982646
209	1570.11	743.734	20074.4	10.2479	8.14143	4.34779	0.534032	0.79445	0.575738	0.812207	1519.47	0.967749
210	1655.55	710.489	21187.5	11.2853	6.22211	5.46502	0.878323	0.551348	0.515738	0.887359	1607.42	0.970927
211	2061.43	998.493	20398.6	27.284	5.60315	4.73788	0.845574	0.205364	0.82635	0.721717	3033.99	1.47179
212	736.989	413.827	20339.7	8.73124	4.64568	4.05948	0.873818	0.532076	0.535063	0.85445	689.739	0.935888
213	1335.12	626.599	20302.7	9.81974	6.36336	4.81396	0.756512	0.648018	0.509767	0.858553	1260.02	0.943748
214	1132.19	606.848	19343.4	13.6602	5.14056	4.12181	0.801822	0.376316	0.698262	0.794301	1212.4	1.07085
215	1025.38	509.014	20994.1	8.8126	5.30475	4.89094	0.921992	0.60195	0.445006	0.877004	957.745	0.934043
216	2659.57	997.962	22871.6	11.494	9.31771	5.66653	0.608146	0.810656	0.507003	0.882182	2542.07	0.95582
217	1719.64	725.553	21767.1	9.87575	7.16257	5.55129	0.775042	0.725268	0.437887	0.89557	1644.83	0.956498
218	1228.31	609.681	19990.7	11.2214	5.95677	4.23743	0.711365	0.530842	0.622378	0.835828	1186.44	0.965913
219	491.326	289.108	18719.9	6.5161	4.15623	3.8529	0.927017	0.63784	0.408711	0.897807	437.083	0.889599
220	1228.31	702.204	18717.5	21.133	5.28848	3.11363	0.588757	0.250248	0.852665	0.698873	1457.63	1.18669
221	352.473	235.129	18802.8	6.44544	3.6168	3.08472	0.852886	0.561141	0.521411	0.854462	301.219	0.854587
222	1142.87	572.519	20268.3	10.5781	5.44529	4.48959	0.82449	0.514771	0.575577	0.84283	1083.24	0.947826
223	234.982	177.439	18240.3	4.59346	3.90184	2.71724	0.696398	0.849435	0.408455	0.852321	203.998	0.868143
224	2777.06	1021.8	22489.2	11.8467	8.34562	6.69995	0.80281	0.704467	0.434447	0.887881	2774.71	0.999153
225	4122.86	1692.79	21685.7	32.1392	6.46173	5.32234	0.823671	0.201054	0.834397	0.689493	4629.94	1.12299
226	2136.2	870.746	21407.1	11.0737	8.11464	5.65657	0.697082	0.732783	0.48919	0.872571	2129.14	0.996696
227	480.645	298.536	18746.1	8.68378	3.66378	3.159	0.862225	0.42191	0.636219	0.860587	420.994	0.875893
228	1281.72	694.761	19291.2	21.269	4.64882	3.47869	0.748296	0.218572	0.836443	0.741216	1440.77	1.12409
229	736.989	439.504	19100.6	11.6693	4.02565	3.59429	0.892848	0.344979	0.691986	0.78732	707.265	0.959668
230	566.093	350.47	18999.5	8.22824	4.53507	3.44717	0.760114	0.551159	0.581056	0.829723	538.818	0.95182
231	1943.94	793.589	21502.5	10.1829	7.43424	5.96887	0.802889	0.73007	0.413835	0.889811	1892.73	0.973657
232	715.627	393.932	19630.7	7.4213	5.77669	3.68073	0.63717	0.778394	0.504031	0.880436	660.97	0.923624
233	1805.09	811.248	19968.9	11.9776	7.24993	4.9947	0.688931	0.60529	0.582997	0.8272	1816.78	1.00648
234	1452.62	663.624	20701.6	9.46405	7.72391	4.39657	0.569216	0.816131	0.535445	0.859792	1346.22	0.926758
235	1196.27	575.629	20287.9	9.45513	6.82852	4.33058	0.63419	0.722203	0.541986	0.867128	1171.19	0.979036
236	3044.08	1154.64	22108.2	14.2124	9.07372	5.58856	0.615906	0.638438	0.606782	0.839937	3018.84	0.991707
237	854.48	493.289	19078.3	10.9869	4.52221	3.89245	0.860742	0.411599	0.645719	0.782586	810.1	0.948062
238	640.86	425.674	18652.2	12.1587	3.71734	3.37037	0.906663	0.305734	0.722802	0.726861	638.096	0.995687
239	534.05	192.234	18193	12.0032	4.92592	1.59993	0.324797	0.410386	0.866708	0.660576	396.252	0.741976
240	2413.9	955.298	22492.3	11.0594	8.72695	5.89767	0.675799	0.7891	0.466727	0.859905	2384.31	0.987738
241	1185.59	580.908	20049.5	8.81125	7.22989	4.30632	0.595627	0.820529	0.51127	0.855383	1149.12	0.969237
242	801.075	421.058	19628.7	7.76571	5.28099	4.28811	0.811989	0.68004	0.447815	0.89016	736.633	0.919556
243	1463.3	647.744	21339.8	9.87033	6.49324	5.34912	0.823799	0.657854	0.458061	0.894658	1436.03	0.981368
244	2905.23	1218.75	20389.6	18.7521	8.17879	4.76544	0.582658	0.436155	0.745871	0.758671	3061.47	1.05378
245	1313.76	644.82	19775.2	11.5791	5.63653	4.65135	0.825215	0.486785	0.598298	0.827773	1271.61	0.967913
246	416.559	261.043	19042.6	6.93965	4.11777	3.52628	0.856357	0.59337	0.491864		422.091	1.01328
247	747.67	442.207	19009.9	11.4889	4.1131	3.69101	0.89738	0.358007	0.678732	0.793171	730.602	0.977172
248	2371.18	902.308	22495.3	10.8422	8.07943	6.40408	0.79264	0.745185	0.409336	0.901372	2349.86	0.99101
249	149.534	135.131	17903.9	10.7203	2.22148	1.69795	0.764335	0.207222	0.841613	0.721881	169.38	1.13272
250	993.332	494.316	19612.7	7.92697	6.58882	4.2823	0.649935	0.831189	0.459781	0.888163	936.873	0.943162
251	1954.62	838.788	20035.2	11.1557	8.47379	4.85113	0.572486	0.75959	0.565145	0.845323	1920.91	0.982754
252	1911.9	765.659	21795.1	9.39638	8.05481	5.811	0.721432	0.857225	0.381571	0.910538	1842.28	0.963587
253	320.43	259.434	18723.9	17.746	7.42874	1.83013	0.246358	0.418616	0.896871	0.681062	1010.62	3.15394
254	2403.22	942.714	21772.3	11.7311	8.23103	5.85949	0.711879	0.701639	0.500518	0.867076	2369.97	0.986163
255	534.05	333.22	18809.7	6.62596	5.34309	3.47026	0.649486	0.806387	0.476263	0.829462	514.627	0.963631
256	747.67	426.272	19107.9	10.6629	4.19887	3.81184	0.907824	0.393784	0.642514	0.832953	714.876	0.956139
257	736.989	407.426	19142	7.99418	5.4886	3.80036	0.692409	0.686575	0.524609	0.865649	698.472	0.947738
258	2424.59	954.032	22236.6	12.9996	8.22268	5.35389	0.651112	0.632534	0.58815	0.864551	2397.18	0.988697
259	704.946	411.502	19143.5	8.24515	5.10249	3.87664	0.759756	0.618847	0.529828	0.839188	683.164	0.969102
260	534.05	332.789	18881	6.29092	5.81749	3.24556	0.557896	0.924743	0.484089	0.827561	497.539	0.931634
261	971.97	470.539	20013.5	8.09329	5.60758	4.73005	0.84351	0.692868	0.415559	0.911641	899.197	0.925128
262	437.921	280.364	18632.1	6.59185	4.96633	3.0545	0.615042	0.753403	0.536625	0.863937	418.863	0.95648
263	747.67	411.15	19746.4	7.06678	5.60745	4.1938	0.747899	0.793494	0.406547	0.877034	696.119	0.931051
264	1217.63	609.936	20121.3	12.5303	6.06146	4.02764	0.664466	0.483745	0.678568	0.826395	1281.38	1.05235
265	2584.8	1036.14	20300.3	12.0421	9.536	5.43428	0.56987	0.791891	0.548725	0.836333	2613.95	1.01128
266	1271.04	598.384	20725.5	10.0269	6.01059	4.90431	0.815946	0.599447	0.510884	0.879698	1238.08	0.974072
267	352.473	267.029	18354.2	18.0018	3.38101	1.92646	0.569789	0.187815	0.892985	0.708709	491.146	1.39343
268	1356.49	662.309	19436.4	9.55447	8.12034	4.04544	0.498186	0.8499	0.576592	0.827585	1314.72	0.969213
269	1730.32	737.85	21367.5	9.52346	7.04419	6.20643	0.881071	0.739667	0.348301	0.880864	1744.04	1.00793
270	1666.24	713.421	20875.3	9.65641	8.02443	4.96386	0.618593	0.830995	0.485952	0.889331	1611.16	0.966945
271	2947.95	1151.36	21322.9	14.7332	8.96709	5.30694	0.591824	0.608632	0.639797	0.821826	2936.85	0.996233
272	1313.76	639.987	20033.2	10.9152	6.04763	4.55316	0.752884	0.554058	0.582859	0.842388	1258.97	0.958296
273	1345.81	691.614	19507.9	13.5268	5.86134	3.98351	0.679625	0.433312	0.70551	0.773466	1322.96	0.983028
274	1420.57	666.783	20420.6	10.7245	6.41063	4.7809	0.745776	0.597755	0.554209	0.848329	1376.82	0.969201
275	288.387	208.75	18542.8	6.69466	3.29877	2.69208	0.816086	0.492746	0.597877	0.816057	249.033	0.863537
276	1837.13	774.919	21332.9	10.989	7.54163	5.14212	0.68183	0.686286	0.532069	0.875197	1785.07	0.971664
277	245.663	190.667	18300.6	6.65332	3.32883	2.47934	0.74481	0.500326	0.627352	0.824938	230.015	0.936302
278	1036.06	559.869	19335.5	11.5184	5.19997	3.97482	0.764394	0.45145	0.654914	0.805445	997.236	0.96253
279	1260.36	614.415	19244.9	11.5286	5.94365	4.27577	0.719384	0.515555	0.629118	0.84424	1227.25	0.973734
280	3845.16	1341.1	22175.2	15.3886	10.2045	5.91709	0.579853	0.663118	0.615489	0.84459	3892.13	1.01222
281	2029.39	841.445	21955.6	10.5227	8.19957	5.4167	0.660608	0.779223	0.485239	0.863682	1957.69	0.964669
282	1922.58	822.786	20603.4	12.9338	7.61262	4.67013	0.613472	0.588583	0.638921	0.853583	1926.09	1.00183
283	1975.98	820.989	20560.2	10.1133	8.82331	5.23203	0.592978	0.872449	0.482657	0.875969	1955.61	0.989688
284	1420.57	701.191	19637.9	13.7054	6.14868	4.08478	0.664335	0.448633	0.701957	0.79758	1441.88	1.015
285	2146.88	877.678	21187	11.5316	7.47088	6.00108	0.803263	0.647859	0.479599	0.864385	2165.61	1.00872
286	1431.25	648.453	20364.8	11.194	5.90205	5.13438	0.869932	0.527251	0.541327	0.873341	1420.9	0.992768
287	4144.23	1773.42	20781.2	22.0233	11.4294	4.44783	0.389158	0.518966	0.79804	0.662437	4689.65	1.13161
288	1313.76	650.598	20125.2	10.4638	7.21274	4.2383	0.587614	0.689306	0.594954	0.819907	1339.89	1.01989
289	3599.5	1338.56	22205.3	17.3438	8.11699	6.27492	0.77306	0.468006	0.638204	0.807284	3700.29	1.028
290	1837.13	763.015	21402.4	9.67847	8.23051	5.32275	0.64671	0.850393	0.450042	0.893455	1776.06	0.966758
291	3492.69	1221.84	22115.5	12.9727	9.42671	6.84425	0.726048	0.726655	0.472413	0.87487	3505.95	1.0038
292	1313.76	617.857	20342.5	10.2501	6.00458	4.9327	0.82149	0.585805	0.518767	0.862431	1271.7	0.967986
293	117.491	102.544	18134.5	3.61211	2.76844	2.07035	0.74784	0.766432	0.426832	0.860656	86.7219	0.738116
294	1954.62	817.131	21147.9	11.1471	7.76865	5.24355	0.674962	0.696923	0.529603	0.868202	1902.04	0.9731
295	907.885	485.966	19870.5	10.0922	5.3376	3.81467	0.71468	0.528884	0.622017	0.845818	860.749	0.948083
296	2980	1098.45	22397.9	13.0115	9.06336	6.00042	0.662053	0.696568	0.538835	0.866291	2964.05	0.994649
297	1463.3	746.391	19374.1	11.2136	9.24079	3.36631	0.364288	0.824072	0.6998	0.770358	1461.15	0.998536
298	2178.92	883.02	21057.9	10.9502	8.42762	5.51742	0.654683	0.769631	0.496136	0.867207	2132.81	0.978838
299	138.853	113.323	18109.3	4.0779	2.70966	2.12598	0.784592	0.664474	0.478659	0.853419	98.4012	0.708672
300	1473.98	667.681	20590.4	10.0316	7.42113	4.63494	0.624559	0.739778	0.537965	0.875659	1445.34	0.980574
301	1078.78	539.157	19419.9	9.23547	6.17278	4.37035	0.708003	0.668378	0.526787	0.860829	1043.63	0.967413
302	448.602	287.969	18797	7.78421	3.90895	3.24394	0.829875	0.502164	0.583266	0.851027	413.463	0.92167
303	1559.43	671.709	21515.9	8.91086	7.29703	5.70627	0.781999	0.818892	0.359628	0.90507	1554.2	0.996649
304	2082.79	831.631	21668.2	11.1232	7.42708	6.01217	0.809493	0.667711	0.459493	0.891706	2080.5	0.998897
305	3471.32	1437.91	21722.9	19.035	10.9985	4.87844	0.443554	0.577806	0.743712	0.729333	4278.15	1.23243
306	1815.77	778.055	21957.5	11.7958	6.5168	5.46441	0.838511	0.552467	0.53675	0.867144	1759.52	0.96902
307	2926.59	1110.95	21188.2	13.5597	8.28549	6.156	0.742985	0.61104	0.546006	0.848342	2897.04	0.989901
308	2072.11	842.402	21307.8	11.8904	7.1267	5.713	0.801633	0.599366	0.519528	0.87796	2027.86	0.978641
309	907.885	484.659	19231.8	8.30549	6.19315	4.03452	0.651449	0.745669	0.514235	0.840524	869.274	0.957472
310	897.204	466.812	19788.3	7.63488	6.23693	4.39456	0.704603	0.816899	0.424411	0.87648	876.551	0.976982
311	1153.55	567.661	19704.1	9.26384	6.57565	4.39517	0.668401	0.709819	0.525556	0.860835	1121.49	0.972206
312	811.756	441.358	19685.1	9.54791	4.78697	4.0761	0.851498	0.501363	0.57309	0.861314	780.373	0.96134
313	181.577	140.622	18394.9	4.94221	3.14235	2.20302	0.701074	0.635819	0.554244	0.845568	143.312	0.789266
314	1794.41	768.312	21177.5	9.91773	7.6685	5.79491	0.755678	0.773211	0.415702	0.867818	1846.11	1.02881
315	2157.56	898.9	21016.3	13.231	7.52946	5.05884	0.671873	0.569077	0.617652	0.847131	2111.04	0.978438
316	320.43	226.771	18764.1	7.23914	3.89947	2.55651	0.655604	0.538665	0.646849	0.84586	302.294	0.943401
317	1484.66	672.322	19920.9	10.8199	6.96997	4.52416	0.649093	0.64418	0.581867	0.860774	1429.16	0.962618
318	1260.36	655.095	18997.9	11.1128	7.32006	3.64899	0.498492	0.658703	0.671642	0.784649	1243.37	0.986525
319	587.455	359.725	19168.1	9.38554	4.2998	3.26874	0.760208	0.45813	0.651726	0.807938	552.557	0.940595
320	1004.01	559.496	19609.5	13.4477	4.62109	3.93898	0.852391	0.343635	0.707089	0.7818	1025.33	1.02123
321	267.025	192.651	18597.6	5.38407	3.47535	3.07271	0.884143	0.645488	0.429296	0.882326	240.835	0.90192
322	3332.47	1668.04	19698.1	29.4292	17.3844	3.46256	0.199176	0.59072	0.882343	0.591361	7420.38	2.22669
323	1004.01	595.474	18957.6	14.5309	4.7621	3.54953	0.745371	0.327722	0.755725	0.717751	1028.85	1.02473
324	2285.73	917.49	21551.8	12.4787	7.49444	5.70659	0.761443	0.600578	0.542695	0.860114	2235.5	0.978022
325	2136.2	877.898	21085.9	12.0447	7.70795	5.36244	0.695702	0.639948	0.554787	0.86291	2085.38	0.97621
326	747.67	421.795	19367.4	8.02657	5.30855	4.14843	0.781461	0.661372	0.483163	0.846962	740.42	0.990303
327	224.301	177.963	18015.5	7.37277	2.87021	2.32198	0.808996	0.389298	0.68506	0.805004	205.822	0.917615
328	1345.81	617.739	19905.5	10.0073	7.28804	4.05376	0.556221	0.728274	0.594919	0.845588	1238.43	0.920218
329	469.964	281.979	19332.3	5.63002	4.4487	4.00373	0.899979	0.790174	0.28886	0.912685	420.045	0.893782
330	2648.89	1220.24	19614.2	20.7037	8.5246	3.97307	0.466071	0.411742	0.808099	0.706708	2937.23	1.10885
331	106.81	95.0367	17730.2	4.09653	2.41633	1.90214	0.787203	0.589847	0.535671	0.812009	78.8685	0.7384
332	1164.23	622.217	19212.3	10.0847	7.35455	3.48386	0.473701	0.729275	0.654542	0.788542	1082.35	0.929676
333	2018.71	809.802	20876.3	10.1914	7.77833	5.83723	0.750448	0.763222	0.427242	0.894438	1938.28	0.960161
334	608.817	373.661	20150.1	9.78025	4.85212	3.13926	0.646986	0.496115	0.679021	0.815647	624.018	1.02497
335	1228.31	589.961	19764.5	9.74581	7.03864	4.22	0.599548	0.722222	0.566993	0.866198	1212.57	0.987185
336	2264.37	905.047	22269.4	12.2154	7.67585	5.62994	0.733462	0.628374	0.539112	0.869774	2211.2	0.976517
337	1527.38	772.769	20070.1	16.7559	4.99823	4.55532	0.911387	0.298297	0.728136	0.763431	1598.05	1.04627
338	2648.89	1096.59	20601.3	14.6122	8.98678	4.59438	0.511238	0.61502	0.685579	0.79207	2527.17	0.95405
339	2082.79	843.14	21993.9	11.0396	7.56679	5.81512	0.768505	0.685423	0.473249	0.881973	2034.75	0.976935
340	1260.36	629.705	20789.8	11.7291	5.61776	4.5219	0.80493	0.478959	0.614472	0.825143	1248.07	0.990249
341	576.774	357.007	18881.9	9.36874	4.57394	3.02504	0.661365	0.488213	0.677113	0.816639	542.99	0.941426
342	3535.41	1785.93	19552.7	29.1173	14.8195	3.1917	0.215372	0.508956	0.890385	0.575543	5768.92	1.63176
343	587.455	368.365	18787.1	9.91061	4.03112	3.35363	0.831935	0.406748	0.661612	0.80642	561.216	0.955336
344	662.222	391.742	19250.3	9.37691	4.34653	3.68157	0.847013	0.463536	0.607379	0.819491	628.528	0.94912
345	865.161	469.259	19635.5	9.50294	5.26691	3.89245	0.739039	0.55424	0.590395	0.840264	816.066	0.943253
346	448.602	296.923	18955.4	6.46432	4.48432	3.53227	0.787694	0.693703	0.453574	0.827141	428.906	0.956096
347	4251.04	1928.28	19941.7	138.786	9.16057	3.71684	0.405743	0.066005	0.973219	0.611575	19793.9	4.65625
348	1463.3	694.682	19170.9	11.2044	7.32792	4.24503	0.579296	0.654024	0.621127	0.831931	1459.95	0.997712
349	3065.45	1363.38	20708.3	24.1089	9.25264	4.28308	0.462903	0.383785	0.822345	0.698663	4002.1	1.30555
350	950.609	500.756	19809.4	10.1519	4.85189	4.62132	0.952479	0.477928	0.544784	0.853169	953.485	1.00303
351	192.258	158.449	18266.2	7.4778	3.40915	1.99836	0.586174	0.455903	0.732762	0.767551	213.394	1.10993
352	160.215	110.318	18223.9	4.91511	2.75609	1.91438	0.694599	0.560738	0.610512	0.8156	108.628	0.678016
353	2275.05	907.301	21458.1	12.3967	7.67057	5.57865	0.72728	0.61876	0.549989	0.874863	2222.04	0.976698
354	704.946	400.947	19552.4	9.12327	4.98461	3.52113	0.706401	0.546362	0.614049	0.842749	670.737	0.951474
355	1377.85	643.772	20277.2	9.57822	7.2274	4.71693	0.652645	0.754566	0.507536	0.869185	1367.78	0.99269
356	3054.76	1170.06	21302.8	15.1591	8.93378	5.29162	0.592316	0.589335	0.650928	0.825543	3001.83	0.98267
357	1527.38	709.319	19554.1	10.7094	7.3483	4.38753	0.597081	0.686153	0.590311	0.835964	1446.31	0.94692
358	939.928	505.816	18962.2	8.97003	6.41577	3.70124	0.576897	0.715245	0.587377	0.831165	892.232	0.949256
359	790.394	443.374	19150.3	11.1512	4.48475	3.76781	0.840138	0.402177	0.662115	0.830936	789.29	0.998604
360	3449.96	1194.6	23712.8	11.618	10.0156	7.15318	0.7142	0.862083	0.3843	0.883956	3486.55	1.01061
361	982.651	512.242	19234.3	9.43384	6.40293	3.71506	0.580213	0.678719	0.606198	0.835017	939.987	0.956582
362	993.332	498.315	19892.2	8.98224	5.90999	4.24758	0.718711	0.657964	0.527114	0.87862	944.499	0.950838
363	2339.14	911.246	22090.4	11.032	8.52169	5.88332	0.690393	0.772453	0.466703	0.886963	2316.81	0.990453
364	1762.36	742.945	21529.8	10.5324	7.58663	5.04673	0.665213	0.720314	0.520837	0.885939	1689.17	0.95847
365	2915.91	1274.63	20073.9	21.5152	6.76908	5.10035	0.753477	0.314619	0.762942	0.725601	3111.45	1.06706
366	640.86	386.942	19029	10.7299	3.90239	3.75035	0.96104	0.363694	0.650476	0.81136	657.787	1.02641
367	202.939	158.592	18252.1	8.17325	2.61176	2.13444	0.81724	0.31955	0.738851	0.801027	190.853	0.940447
368	4122.86	1588.94	21114.2	18.669	9.94575	5.43123	0.546085	0.532743	0.709077	0.746649	4224.2	1.02458
369	1762.36	775.892	21607.6	12.5833	6.90766	4.7925	0.693794	0.548953	0.619139	0.849743	1744.93	0.990106
370	1580.79	707.263	20783.3	9.81532	7.83128	4.88891	0.624279	0.797863	0.50191	0.856962	1574.12	0.995782
371	4688.96	1496.99	22930.3	15.3487	10.5675	7.14812	0.676426	0.688496	0.534283	0.87275	4856.49	1.03573
372	1004.01	541.754	19719.2	11.2379	5.25523	3.97482	0.756356	0.467636	0.646301	0.796965	983.289	0.979358
373	160.215	136.041	18277.3	5.96121	2.7799	2.28594	0.822311	0.466332	0.61653	0.78483	158.678	0.990408
374	1826.45	777.424	21219.1	9.8298	7.89125	5.69035	0.721096	0.802789	0.421112	0.874968	1848.92	1.0123
375	149.534	123.124	18553.2	3.99202	3.11159	2.26728	0.728655	0.779454	0.432047	0.894713	117.969	0.788913
376	288.387	240.621	17934.9	9.74701	3.19496	2.21466	0.693174	0.327788	0.772786	0.633281	288.89	1.00174
377	1206.95	568.661	20701.1	7.94823	7.18941	4.83473	0.67248	0.904529	0.391722	0.894379	1157.24	0.958814
378	1538.06	698.576	20247.9	10.0548	7.54056	4.70266	0.623649	0.749948	0.532296	0.860961	1493.51	0.971034
379	6440.64	2330.68	22476.3	43.9872	10.5515	5.00349	0.474198	0.239877	0.886251	0.687934	9727.5	1.51033
380	288.387	200.366	18358.3	5.93898	3.59069	2.9643	0.82555	0.604598	0.500875	0.890006	264.789	0.918174
381	790.394	454.423	19628.1	11.0135	4.764	3.54775	0.7447	0.432562	0.677871	0.807521	779.717	0.986492
382	2307.09	926.879	21168.5	12.3416	8.2536	5.35434	0.648728	0.668761	0.566156	0.854682	2284.6	0.990251
383	651.541	362.369	19457.2	7.16952	4.72936	4.06786	0.860128	0.659648	0.432618	0.896001	577.759	0.886758
384	726.308	394.293	19987.7	7.68661	5.06602	4.08558	0.806467	0.65907	0.468481	0.882243	666.412	0.917535
385	2680.93	1191.13	19970.6	24.3396	6.07073	4.63862	0.764097	0.249418	0.80942	0.729094	2870.99	1.07089
386	2072.11	835.387	21870.4	10.3305	8.36807	5.60821	0.670191	0.810032	0.457124	0.885427	2030.77	0.98005
387	1057.42	530.353	20724.6	10.1756	5.35019	4.36822	0.81646	0.525789	0.570715	0.857285	996.14	0.942049
388	2264.37	985.084	20466.5	15.6281	7.16927	4.79138	0.668322	0.458742	0.693412	0.792528	2248.7	0.993078
389	555.412	344.946	19180.9	9.07499	4.34609	3.1834	0.732475	0.478908	0.649212	0.81643	525.926	0.946912
390	1174.91	596.162	19923	11.8252	5.19095	4.54251	0.875082	0.438972	0.615863	0.821863	1167.99	0.994113
391	961.289	552.07	18776.4	14.0634	6.11304	3.16973	0.518518	0.434676	0.774612	0.753665	1141.46	1.18742
392	971.97	502.175	19827.5	9.17488	5.92391	4.12961	0.697109	0.645666	0.5499	0.855566	940.171	0.967283
393	1217.63	567.174	19850.9	8.95921	6.3896	4.95632	0.775685	0.713188	0.446791	0.89303	1188.48	0.976055
394	13532.8	4436.38	22092.8	40.1586	18.7978	8.27277	0.440093	0.468088	0.793997	0.598956	26159.1	1.93302
395	576.774	360.008	18711.5	8.13864	4.55997	3.49065	0.765498	0.560287	0.571101	0.823443	542.637	0.940814
396	448.602	274.02	18915.6	7.09206	4.17895	3.31495	0.793248	0.589243	0.532584	0.89126	411.533	0.917369
397	2296.41	930.147	21805.8	12.3938	7.83476	5.60889	0.715898	0.632151	0.547445	0.853011	2281.38	0.993452
398	1495.34	657.621	20462	8.16586	8.12035	5.13022	0.631773	0.994427	0.371748	0.896573	1424.95	0.95293
399	555.412	318.583	19265.7	7.76472	4.20681	3.98942	0.948323	0.541785	0.486212	0.830823	545.854	0.982792
400	1954.62	848.224	20698.3	13.2726	7.52437	4.75601	0.632081	0.566909	0.641667	0.836413	1989.57	1.01788
401	1153.55	593.908	20108.9	11.4281	5.5203	4.44683	0.805541	0.483047	0.610886	0.810071	1175.1	1.01868
402	907.885	471.304	20113	8.29512	5.45677	4.61965	0.84659	0.657829	0.443088	0.876685	875.905	0.964775
403	138.853	120.303	18110	4.34293	2.54216	2.24844	0.884462	0.585355	0.482276	0.855528	103.981	0.748858
404	181.577	147.393	18361.2	4.57417	2.93821	2.64436	0.899992	0.642347	0.421893	0.848291	148.869	0.819868
405	1676.92	751.356	19806.3	11.0609	8.0656	4.59629	0.569863	0.729198	0.584457	0.843683	1717.61	1.02427
406	598.136	396.62	18504.9	13.7218	3.5562	3.16373	0.889639	0.259165	0.769437	0.741737	646.672	1.08115
407	2894.55	1132.23	21455.3	14.7058	9.01072	5.0783	0.563584	0.612731	0.654674	0.821181	2818.75	0.973812
408	1014.69	502.472	20006.7	8.84018	6.09652	4.07731	0.668793	0.689638	0.538775	0.886991	920.461	0.907131
409	181.577	152.86	18008.9	5.19404	3.73018	2.022	0.542066	0.718165	0.610708	0.819793	164.099	0.903743
410	918.566	494.308	19665.4	9.69287	4.93542	4.22777	0.856618	0.509181	0.563827	0.84334	847.181	0.922287
411	2136.2	886.855	21444.7	13.2689	7.48409	5.13638	0.686306	0.564034	0.6129	0.852352	2136.57	1.00018
412	843.799	459.294	19017.9	9.55306	4.99028	4.08244	0.818078	0.522375	0.572657	0.84938	815.22	0.966131
413	1057.42	508.155	20406.2	7.52386	7.06954	4.6673	0.660198	0.939615	0.379667	0.905439	1039.89	0.983421
414	1206.95	580.602	19653.2	8.93778	7.12742	4.37146	0.61333	0.797448	0.510902	0.869555	1166.48	0.966466
415	1783.73	821.682	20179.1	11.8995	9.43327	3.90115	0.413552	0.792746	0.672158	0.804665	1834.31	1.02836
416	523.369	315.041	19412.5	6.97726	4.43557	3.72101	0.838902	0.635718	0.466695	0.888736	482.373	0.921669
417	395.197	298.889	17915.9	21.3366	2.74436	1.96456	0.715852	0.128623	0.907925	0.635429	481.859	1.21929
418	843.799	452.212	19463.6	8.87107	5.05166	4.31889	0.854945	0.569453	0.513149	0.860813	810.72	0.960798
419	907.885	487.528	19753.8	10.1117	4.87997	4.22929	0.866662	0.482608	0.581741	0.837084	874.168	0.962863
420	961.289	499.29	19165.9	9.39749	5.09042	4.6477	0.913028	0.541679	0.505432	0.858157	931.306	0.968809
421	1110.82	545.755	20593.5	10.9875	5.78852	4.11737	0.711299	0.526827	0.625268	0.865503	1096.92	0.987484
422	1078.78	528.746	19917	9.13147	5.75391	4.6779	0.812995	0.630119	0.487716	0.881582	1029.54	0.954357
423	1431.25	678.249	19861.4	9.91143	7.63122	4.38847	0.575068	0.769942	0.557231	0.837083	1390.38	0.971441
424	395.197	255.316	19046.2	5.82393	4.69164	3.07944	0.656368	0.80558	0.471243	0.895079	352.453	0.891841
425	160.215	132.88	17964.9	11.8495	3.03157	2.55842	0.843926	0.255839	0.784091	0.821575	384.97	2.40284
426	1324.44	632.872	19363.3	9.89636	7.33046	4.2676	0.582173	0.740723	0.568771	0.852028	1296.82	0.979143
427	331.111	219.874	19090.4	5.73403	3.66412	3.42387	0.934431	0.639013	0.402886	0.898602	301.325	0.910043
428	2403.22	949.544	20341.9	10.7691	10.3113	5.14133	0.498611	0.957493	0.522583	0.863888	2391.42	0.99509
429	181.577	138.606	18336.9	4.45813	3.63988	2.35802	0.647829	0.816459	0.471074	0.892977	160.279	0.882706
430	1132.19	550.397	20308.3	8.71765	6.38945	4.65679	0.728825	0.732933	0.46582	0.875316	1086.52	0.959668
431	373.835	243.858	19008	5.20611	4.25666	3.63887	0.854866	0.817627	0.301039	0.90943	337.783	0.903561
432	1826.45	784.857	20967.7	12.3479	7.31795	4.72898	0.646217	0.592645	0.617023	0.86009	1789.95	0.980014
433	1463.3	640.673	20802.8	9.16611	6.67083	5.47249	0.820361	0.727771	0.402965	0.908316	1401.65	0.957869
434	1399.21	660.068	20218.4	9.72472	7.0378	4.71995	0.670657	0.723702	0.514644	0.846094	1353.13	0.967068
435	971.97	529.076	19721.4	12.49	4.87576	3.87815	0.795394	0.390374	0.689499	0.813126	989.278	1.01781
436	769.032	408.894	19756.9	7.45383	5.64512	4.11912	0.729678	0.757345	0.447382	0.898672	726.016	0.944066
437	1751.68	785.292	19779.4	10.605	8.03306	5.00984	0.623653	0.757479	0.527596	0.834409	1787.74	1.02058
438	1004.01	530.086	19494.4	10.1805	5.53137	4.07796	0.737242	0.543329	0.599435	0.834188	961.909	0.958063
439	2157.56	871.771	21608.1	11.2034	8.80357	5.05167	0.57382	0.785798	0.549093	0.872745	2087.04	0.967313
440	1602.15	758.64	20326.2	12.7039	5.81146	5.09551	0.876803	0.457456	0.598901	0.811126	1575.79	0.983546
441	170.896	136.054	18514.2	3.62301	3.32013	2.62251	0.789882	0.916401	0.276152	0.902383	132.139	0.773211
442	4368.53	1812.26	20555.6	38.8954	8.50099	4.41334	0.519156	0.21856	0.886533	0.673059	6112.57	1.39923
443	1484.66	687.331	20084.1	11.3454	6.52576	4.72446	0.723972	0.575189	0.583579	0.851988	1465.18	0.986883
444	811.756	438.808	19309.6	7.74487	6.31766	3.69168	0.584343	0.815722	0.523339	0.861044	756.629	0.93209
445	1570.11	705.878	21343	11.1727	7.46648	4.47099	0.598808	0.66828	0.599829	0.857589	1562.3	0.995031
446	1559.43	721.964	20200.9	12.3606	6.39243	4.61837	0.722474	0.517161	0.626365	0.834659	1528.57	0.980211
447	1377.85	673.129	19878.1	12.8702	5.8928	4.04549	0.686515	0.457865	0.685669	0.819113	1285.19	0.932749
448	1281.72	639.713	19295.6	11.7541	6.49357	3.92457	0.604378	0.552451	0.666111	0.820639	1254.74	0.97895
449	1206.95	591.535	20655.3	10.8741	5.38986	4.77692	0.886278	0.495659	0.560708	0.853413	1172.76	0.97167
450	256.344	187.639	18150.6	6.62762	3.52239	2.3171	0.657821	0.531471	0.650387	0.821135	226.583	0.883903
451	234.982	180.587	18065.2	6.03198	3.24135	2.60822	0.804671	0.537361	0.567601	0.815834	213.609	0.909045
452	534.05	334.812	18777.2	7.83734	4.07274	3.60241	0.884515	0.519659	0.540354	0.816366	481.656	0.901894
453	1132.19	550.563	20008.4	8.23047	7.09134	4.41216	0.622191	0.861596	0.463923	0.879641	1078.68	0.952742
454	4635.55	1919.97	20924.2	29.0399	7.96009	4.99598	0.627628	0.274109	0.827962	0.66078	4837.52	1.04357
455	694.265	379.801	19284.1	7.81408	5.09809	3.86768	0.758654	0.652423	0.505036	0.885608	645.394	0.929607
456	704.946	398.759	19924.8	8.034	5.29648	3.77253	0.712273	0.659258	0.530429	0.86929	672.42	0.953861
457	982.651	498.815	20309.2	8.1721	6.51081	4.18993	0.643534	0.796713	0.487288	0.873694	933.822	0.950308
458	587.455	357.395	18779.1	8.1679	4.47137	3.42704	0.766442	0.547431	0.580425	0.839896	524.275	0.892451
459	961.289	494.626	20233	7.99673	5.99265	4.47956	0.747509	0.749388	0.439826	0.883408	899.199	0.935409
460	1409.89	655.562	20359.4	9.54327	7.19473	4.74243	0.659153	0.753906	0.50306	0.859496	1363.96	0.967421
461	1335.12	629.035	20486.5	12.613	5.57565	4.39847	0.788871	0.442056	0.651275	0.85184	1295.7	0.97047
462	950.609	552.599	19073.4	14.7165	4.28976	3.88058	0.904616	0.291494	0.73631	0.753446	1026.18	1.07949
463	704.946	388.469	19625.8	7.65426	5.04498	4.16591	0.825753	0.659108	0.455739	0.884768	673.848	0.955886
464	843.799	452.533	19149.5	8.74654	5.35571	4.0456	0.755381	0.612324	0.537462	0.861772	793.827	0.940778
465	1751.68	739.908	21806	10.5275	6.71389	5.87343	0.874817	0.637746	0.442089	0.889682	1738.93	0.992719
466	1506.02	670.306	21018.4	9.75446	7.07467	5.08564	0.718852	0.725275	0.478634	0.878885	1470.09	0.976143
467	769.032	460.159	18724.4	10.172	5.0622	3.42429	0.676443	0.497659	0.663362	0.774647	738.597	0.960424
468	459.283	294.834	18831.8	11.7761	4.38115	2.75088	0.627889	0.372036	0.766403	0.826219	594.499	1.29441
469	1335.12	633.444	20570.7	9.67428	7.49065	4.07047	0.543406	0.774286	0.579249	0.850815	1235.58	0.925442
470	3482	1337.05	21126.8	16.474	9.91571	5.45701	0.55034	0.6019	0.66875	0.789008	3733.93	1.07235
471	138.853	124.039	18165.7	7.56444	2.18561	1.74707	0.799349	0.288932	0.769042	0.792484	120.989	0.87135
472	1324.44	606.26	20408.6	8.8197	6.80119	5.1624	0.759043	0.771135	0.414675	0.894436	1297.12	0.979366
473	630.179	366.837	19484.8	7.10857	5.12926	3.98267	0.77646	0.72156	0.439737	0.872151	608.275	0.965242
474	23743.9	6423.44	24516.3	33.2453	20.9093	12.5215	0.598849	0.628942	0.623359	0.609564	36459.9	1.53555
475	939.928	483.432	19835.1	8.88374	5.51436	4.32511	0.784335	0.620725	0.513144	0.867119	887.516	0.944239
476	1837.13	773.766	21631.2	12.372	6.24611	5.73418	0.91804	0.504857	0.536521	0.875827	1856.14	1.01035
477	1356.49	646.706	19836.8	10.3246	7.64692	4.05237	0.529935	0.74065	0.607504	0.844324	1340.17	0.987969
478	811.756	441.715	19181.8	9.57696	4.56992	4.38417	0.959353	0.477179	0.542217	0.862599	803.734	0.990118
479	598.136	347.526	18752.4	8.24882	4.85599	3.37905	0.695853	0.588689	0.590359	0.855112	566.961	0.947881
480	5714.33	2537.58	20789.9	45.876	18.8094	4.42994	0.235518	0.410005	0.903437	0.570578	16012.1	2.80209
481	1933.26	822.726	21037.2	11.2121	7.36283	5.59797	0.760301	0.656685	0.500722	0.855602	1935.76	1.00129
482	630.179	369.584	19489.9	7.43842	4.59536	3.86636	0.841361	0.617788	0.480218	0.853013	553.594	0.878472
483	5105.52	2105.1	20373.3	28.147	18.6667	3.86539	0.207074	0.663185	0.862671	0.64382	8507.11	1.66626
484	769.032	425.227	19956.1	8.85725	4.62144	4.35567	0.942492	0.521769	0.508237	0.843598	746.825	0.971124
485	1580.79	731.459	19881.2	11.6164	8.09511	4.03015	0.49785	0.696871	0.653063	0.836194	1587.46	1.00422
486	939.928	504.816	19537.3	10.1791	4.84168	4.23739	0.87519	0.475649	0.583716	0.842145	874.765	0.930672
487	288.387	208.597	18991.5	6.77032	3.2425	2.75644	0.850099	0.478928	0.592864	0.86234	253.47	0.878922
488	3684.94	1577.09	20511.2	18.1504	16.1406	4.12081	0.255307	0.88927	0.772963	0.689343	5056.82	1.37229
489	3279.07	1239.77	21532.3	14.302	10.9122	5.09735	0.467123	0.762984	0.643593	0.819846	3332.31	1.01624
490	363.154	231.606	18729.1	5.12269	4.22569	3.41337	0.807767	0.824897	0.333676	0.889838	309.505	0.85227
491	715.627	396.519	18469.3	8.37	4.95338	4.18041	0.84395	0.591802	0.500549	0.869366	725.996	1.01449
492	234.982	181.469	18447.7	6.89237	3.06602	2.29633	0.748963	0.444843	0.666829	0.791592	203.267	0.865033
493	2285.73	1124.4	19821.9	21.0301	7.88276	4.09765	0.519824	0.374832	0.805153	0.684167	2845.4	1.24485
494	640.86	350.31	19752.7	6.51014	4.84246	4.35832	0.900023	0.743833	0.330533	0.903701	575.525	0.898051
495	1463.3	754.277	19691.8	16.9623	4.84746	4.41152	0.910068	0.285779	0.739922	0.756429	1519.41	1.03835
496	1046.74	528.979	20585	8.62843	6.27744	4.41503	0.703317	0.72753	0.488316	0.866193	1001.7	0.956972
497	2862.51	1364.34	20309	27.9809	8.73076	3.88832	0.445358	0.312026	0.861037	0.664809	3978.91	1.39001
498	1239	596.132	19879.4	10.1779	6.1886	4.43883	0.717259	0.60804	0.563878	0.855415	1171.14	0.945234
499	1666.24	743.611	20618.8	11.6255	6.26215	5.31668	0.849018	0.538658	0.54267	0.850886	1621.3	0.973031
500	1078.78	580.365	18928.6	10.6834	5.89296	3.98628	0.676448	0.551598	0.626873	0.793768	1051.24	0.97447
501	1089.46	562.992	19202.8	11.229	5.82053	4.02668	0.691807	0.51835	0.641402	0.822217	1102.4	1.01187
502	790.394	407.405	20382.1	6.61905	6.07223	4.37499	0.720492	0.917388	0.339029	0.912605	736.563	0.931894
503	1228.31	612.694	19617.9	11.5881	5.99898	4.3095	0.718372	0.517685	0.628109	0.829655	1254.89	1.02163
504	747.67	431.422	19058	10.3454	4.65837	3.59123	0.77092	0.450285	0.652867	0.814119	724.958	0.969624
505	1484.66	672.438	20939.3	10.6417	6.56142	4.93733	0.75248	0.616574	0.536041	0.871116	1444.08	0.972669
506	234.982	168.196	18223	4.67055	3.53731	2.78217	0.78652	0.757365	0.404318	0.900798	192.536	0.819367
507	704.946	385.89	19755.8	7.51599	5.22325	4.01014	0.767747	0.694952	0.466453	0.89465	659.44	0.935448
508	1516.7	690.682	20232.7	10.8211	6.72877	4.82251	0.7167	0.621818	0.554343	0.863437	1470.85	0.969771
509	448.602	294.63	18830	8.03104	4.23539	2.93188	0.692234	0.527377	0.634931	0.806518	417.734	0.931192
510	170.896	141.118	18306.4	7.45005	2.68409	1.82824	0.681141	0.360278	0.7546	0.786445	153.137	0.896081
511	662.222	371.073	19319.1	6.56435	5.59589	3.99335	0.713622	0.852467	0.391661	0.886562	614.45	0.927861
512	405.878	260.709	19273.4	6.22621	4.37104	3.30257	0.755556	0.702038	0.469571	0.87121	376.486	0.927585
513	929.247	503.612	19127.7	10.5677	5.11368	3.94235	0.770941	0.483899	0.626943	0.813937	892.394	0.960341
514	769.032	394.258	20265.8	6.11359	5.70824	5.06582	0.887457	0.933698	0.171383	0.937507	740.521	0.962926
515	865.161	476.872	19456.4	9.59964	5.84313	3.52232	0.602813	0.608682	0.633078	0.833143	827.595	0.956579
516	459.283	285.159	19237.5	7.54437	4.25443	3.13998	0.738051	0.563921	0.583798	0.849817	422.163	0.919178
517	1292.4	648.132	19811.5	11.49	6.56022	3.94122	0.600776	0.570951	0.656986	0.810562	1244.39	0.962854
518	469.964	297.101	19063.3	6.74563	4.33969	3.55626	0.819475	0.643333	0.472804	0.865353	436.077	0.927895
519	459.283	296.147	18570.2	8.11939	3.98245	3.1812	0.798805	0.490487	0.608197	0.831439	430.878	0.938155
520	2520.71	986.359	21218.6	12.2731	8.62464	5.68106	0.6587	0.70273	0.537112	0.863475	2518.9	0.999282
521	1473.98	661.724	20289.9	9.07027	7.08021	5.28726	0.746766	0.780595	0.417078	0.881342	1422.28	0.964927
522	170.896	143.697	18529.8	5.89772	2.88937	2.10393	0.728164	0.489913	0.643263	0.815611	150.178	0.878771
523	897.204	480.885	19648.5	7.61874	6.65474	4.02715	0.605155	0.87347	0.471415	0.844832	855.265	0.953256
524	2691.61	1049.8	21640.2	14.3876	8.3222	5.36775	0.644991	0.578429	0.626918	0.844955	2692.2	1.00022
525	1484.66	670.624	20778.6	10.0883	7.21096	4.69699	0.651369	0.714782	0.534413	0.870763	1431.27	0.964038
526	801.075	446.52	19232.4	7.6886	7.11349	3.33034	0.468173	0.9252	0.566846	0.840488	762.97	0.952433
527	598.136	382.371	19061.7	9.99418	4.37943	3.48247	0.795187	0.438199	0.65155	0.773552	638.471	1.06743
528	4336.48	1559.53	21480.6	22.4849	8.88968	5.3404	0.600742	0.395363	0.762489	0.783968	4471.35	1.0311
529	128.172	102.283	18175.2	4.40685	2.20951	1.81284	0.820471	0.50138	0.588632	0.741051	73.9384	0.576869
530	1089.46	554.23	20113.8	10.3024	5.61457	4.22181	0.751939	0.544979	0.590209	0.840714	1022.92	0.938922
531	71733.6	18115	22944	244.7	54.9906	9.21018	0.167486	0.224727	0.962361	0.454555	519133	7.23696
532	1538.06	673.487	21155.8	9.99031	6.88198	5.12106	0.744126	0.688865	0.487397	0.889567	1474.82	0.958884
533	2777.06	1203.75	19470.5	13.3076	12.0976	4.14473	0.342609	0.909073	0.688544	0.748659	2795	1.00646
534	1559.43	690.3	21065.1	8.79961	8.14977	5.01465	0.615312	0.926152	0.430128	0.874467	1506.39	0.965992
535	405.878	308.324	18558.3	70.7213	4.43534	3.76346	0.848518	0.0627157	0.946785	0.681672	4944.84	12.1831
536	1591.47	702.305	20572.8	9.53096	7.3623	5.23654	0.711264	0.772462	0.450575	0.872503	1539.16	0.967131
537	1100.14	556.882	20269	10.729	5.41488	4.46773	0.825084	0.504694	0.583586	0.848712	1087.24	0.988273
538	2648.89	1118.63	20192.8	12.6517	12.0258	4.70733	0.391437	0.950528	0.627929	0.781825	3000.02	1.13256
539	886.523	522.48	18571.4	10.6656	6.99359	3.04602	0.435545	0.655717	0.714406	0.768006	951.713	1.07353
540	1933.26	840.676	20193.9	10.4764	9.21842	4.7512	0.515403	0.879925	0.546484	0.834296	1922.03	0.994189
541	1911.9	798.734	21612.8	11.1567	6.68336	6.03495	0.902981	0.599047	0.459072	0.873352	1884.91	0.985886
542	2018.71	896.764	20013.6	14.8189	7.00776	4.86575	0.694337	0.472893	0.671653	0.805191	2116.57	1.04848
543	1025.38	548.971	19426.2	9.2932	6.59145	3.96161	0.601023	0.709277	0.573709	0.817828	1016.5	0.99134
544	2766.38	1125.49	20599.1	14.4567	10.2395	4.59418	0.448671	0.708291	0.68221	0.80355	2848.68	1.02975
545	416.559	269.325	19326.7	7.63323	3.62436	3.3192	0.915803	0.474814	0.565164	0.854746	384.647	0.923391
546	747.67	424.532	19541.5	9.4403	4.43732	3.94148	0.888255	0.47004	0.582484	0.838364	691.6	0.925007
547	502.007	333.865	18680.1	8.18171	4.41831	3.28061	0.742504	0.540022	0.599031	0.772639	496.756	0.989541
548	576.774	333.999	19439.2	6.72304	4.52734	4.26294	0.941599	0.673407	0.365921	0.889074	543.508	0.942325
549	1879.86	814.193	21057.2	12.184	7.49495	4.85052	0.647173	0.615149	0.601893	0.842753	1855.38	0.986983
550	1409.89	663.067	19579.2	10.9747	7.14231	4.1119	0.575711	0.650798	0.625328	0.839732	1350.09	0.957584
551	672.903	376.454	19347.8	7.51275	5.37322	3.67156	0.683307	0.715214	0.51129	0.880601	620.831	0.922616
552	2178.92	894.417	21148.5	11.2798	8.67472	5.36938	0.618968	0.769048	0.523983	0.854932	2200.75	1.01002
553	619.498	357.701	19540.9	7.57745	5.35288	3.46333	0.647002	0.706423	0.542943	0.855872	588.428	0.949846
554	502.007	298.363	19404.7	6.51451	4.31003	3.96076	0.918961	0.661605	0.39201	0.899744	465.832	0.92794
555	1271.04	587.34	20583.4	8.63787	6.93355	4.94865	0.713725	0.802692	0.427099	0.896162	1241.47	0.97674
556	982.651	504.219	20136.5	9.38916	5.10261	4.81861	0.944342	0.543458	0.48679	0.858492	967.008	0.98408
557	512.688	330.969	19003.3	9.33754	3.68724	3.47678	0.942923	0.394884	0.627655	0.805288	501.418	0.978019
558	576.774	352.417	19381.5	9.32884	4.13827	3.37076	0.814534	0.4436	0.638673	0.834282	545.083	0.945056
559	1292.4	608.208	20539	8.79708	7.46692	4.45287	0.596346	0.848795	0.493824	0.869532	1225.2	0.948006
560	971.97	545.628	19394	12.5825	4.95459	3.87133	0.781361	0.393769	0.692324	0.780359	1010.93	1.04009
561	993.332	529.31	19714	10.7281	5.72151	3.82837	0.669119	0.53332	0.643145	0.824414	984.319	0.990926
562	1773.05	813.807	20852	14.3313	6.75388	4.41363	0.653496	0.471267	0.692029	0.812019	1789.47	1.00926
563	843.799	459.989	19101.6	10.1852	4.99356	3.78954	0.758886	0.490277	0.627935	0.83968	807.336	0.956788
564	384.516	278.128	18577	8.84094	4.15149	2.40628	0.579619	0.469575	0.727825	0.771556	369.945	0.962105
565	704.946	429.009	18982.5	9.0647	6.35954	2.91047	0.457654	0.701572	0.678923	0.787383	702.798	0.996954
566	128.172	116.479	18469.1	6.19879	2.5989	2.00527	0.771587	0.419259	0.676506	0.819507	135.319	1.05576
567	1100.14	547.859	19566.2	9.44382	6.32271	4.1853	0.661947	0.669508	0.556821	0.868094	1046.81	0.951519
568	1441.93	671.128	20607.3	10.8305	7.36077	4.26242	0.579073	0.679636	0.606441	0.850839	1423.36	0.987119
569	608.817	387.699	19433.7	9.13095	5.76748	2.8323	0.491081	0.631641	0.689813	0.759993	624.785	1.02623
570	2467.31	981.857	21117.1	12.5879	9.03333	5.15879	0.571084	0.717622	0.590178	0.851104	2457.18	0.995894
571	1506.02	678.512	20857.8	9.60131	7.73376	4.69246	0.60675	0.80549	0.511269	0.87369	1459.52	0.969124
572	1249.68	620.766	20089	10.756	5.69409	4.82259	0.846947	0.52939	0.551635	0.827916	1237.21	0.990022
573	160.215	134.427	18006.5	4.08635	3.29496	2.22114	0.674102	0.806333	0.456449	0.889907	125.271	0.781891
574	1335.12	640.316	19863.8	11.6647	5.98107	4.47731	0.74858	0.512751	0.616165	0.84336	1308.45	0.980021
575	2595.48	1049.2	21786	12.2411	9.96095	5.17656	0.519685	0.813729	0.577117	0.825916	2643.94	1.01867
576	865.161	472.609	19139.5	9.27712	5.40624	3.94767	0.730207	0.58275	0.574472	0.833166	829.351	0.958609
577	544.731	322.452	19791.9	6.58318	5.0899	3.60466	0.708199	0.773168	0.452444	0.895006	505.939	0.928787
578	2072.11	876.987	21678.6	12.5405	7.99385	5.12584	0.641224	0.637441	0.591257	0.844817	2152.41	1.03875
579	811.756	432.871	19543.3	7.71263	6.2987	3.91887	0.622172	0.816673	0.491889	0.876698	797.449	0.982376
580	961.289	511.459	19809.2	11.2958	5.26189	3.95261	0.751176	0.465828	0.650081	0.830162	984.08	1.02371
581	3738.35	1473.49	20973.5	16.9875	11.3837	4.65192	0.408649	0.670121	0.726156	0.75373	3768.18	1.00798
582	854.48	454.231	20177.2	8.4657	5.30439	4.41322	0.831995	0.626573	0.478694	0.866427	830.123	0.971496
583	1997.35	889.656	19876	12.0073	8.27351	4.75504	0.574731	0.689039	0.603988	0.806936	1978.69	0.990661
584	1388.53	706.125	19707.2	13.4887	5.80158	4.35965	0.751458	0.430105	0.676794	0.783407	1429.09	1.02921
585	1794.41	886.061	20004.9	21.1773	6.48062	4.04832	0.62468	0.306017	0.808837	0.744866	2327.29	1.29697
586	1185.59	625.194	19555.1	14.4013	5.24171	3.90911	0.745769	0.363974	0.728559	0.791329	1236.07	1.04257
587	117.491	103.869	18421.3	3.44853	2.93356	2.21213	0.754079	0.85067	0.358528	0.884484	93.7408	0.797855
588	1431.25	688.738	19826	11.7453	6.29019	4.58185	0.728413	0.535551	0.609897	0.82201	1417.93	0.990694
589	1730.32	770.164	20576	11.5438	8.24595	4.28121	0.51919	0.714317	0.629134	0.841859	1707.05	0.986549
590	683.584	384.362	19636.2	8.28006	4.46714	3.94958	0.884141	0.539506	0.523001	0.855599	611.931	0.895181
591	1847.81	782.113	20879.1	11.0671	7.21636	5.34225	0.740297	0.652054	0.517286	0.877845	1787.17	0.967183
592	897.204	473.878	19159.2	8.72063	5.77763	4.09185	0.708222	0.662524	0.530786	0.851868	863.587	0.962532
593	929.247	493.771	19790.6	9.01567	5.53662	4.36829	0.788982	0.614111	0.515478	0.85307	913.361	0.982905
594	2691.61	1222.44	21088.9	27.1508	7.00726	4.46554	0.637273	0.258086	0.835529	0.71514	3558.72	1.32215
595	971.97	494.661	19949	9.35864	5.7988	4.15704	0.716879	0.61962	0.555808	0.869153	944.981	0.972233
596	2178.92	888.277	21852.5	11.7938	8.47664	4.98907	0.588566	0.718738	0.576975	0.862325	2089.22	0.958833
597	4080.14	1649.05	20526.6	30.4144	7.20074	4.89844	0.680269	0.236754	0.838944	0.708005	4493.69	1.10136
598	736.989	436.463	19327.5	10.9156	4.32209	3.64794	0.844024	0.395955	0.665805	0.802282	720.905	0.978176
599	2275.05	918.096	21699.3	11.1557	9.3209	5.0951	0.546632	0.835529	0.543273	0.859087	2219.2	0.975448
600	1260.36	579.468	21035	9.04275	5.86838	5.48219	0.934192	0.648959	0.393747	0.901837	1218.6	0.966869
601	4325.8	1804.57	20947.2	38.3981	8.17701	4.52791	0.553737	0.212954	0.88208	0.677001	5955.13	1.37665
602	747.67	399.238	19967.1	7.62456	4.76194	4.59446	0.96483	0.624553	0.397413	0.905423	698.75	0.93457
603	1110.82	576.695	19030.4	9.78173	6.95292	3.82604	0.550279	0.710807	0.608858	0.817586	1089.99	0.981243
604	1452.62	673.425	20599.5	11.0875	6.37342	4.90528	0.769646	0.574831	0.557583	0.851415	1451.97	0.999554
605	790.394	432.269	19565.7	8.27263	5.65467	3.92908	0.694837	0.68354	0.525051	0.858973	769.892	0.974062
606	1004.01	486.905	19414.9	7.86245	5.8786	4.76846	0.811155	0.74768	0.393515	0.91032	923.205	0.919514
607	3535.41	1405.27	21581.1	20.2802	8.79256	5.33845	0.607156	0.433554	0.736765	0.755419	3987.41	1.12785
608	1858.49	852.135	19788.6	13.3721	7.98927	4.35012	0.544496	0.597457	0.674687	0.800375	1946.69	1.04746
609	202.939	157.845	18507.1	4.73445	3.71746	2.37421	0.638663	0.785194	0.498526	0.882288	175.034	0.862498
610	1324.44	697.727	19390	14.6978	6.921	3.4953	0.505029	0.470888	0.762188	0.754936	1489.34	1.1245
611	1602.15	806.492	20097.9	19.2291	4.96886	4.08014	0.821143	0.258403	0.787815	0.74959	1632.97	1.01924
612	907.885	467.869	19459.8	8.39152	5.73816	4.16788	0.726344	0.683805	0.503322	0.88492	840.655	0.925949
613	8235.05	3027.55	22158.9	39.4435	13.6271	5.74268	0.421417	0.345484	0.854407	0.620476	12929.5	1.57006
614	160.215	128.394	18617.5	4.13821	2.78787	2.52761	0.906646	0.67369	0.389202	0.891381	122.147	0.762396
615	2873.19	1130.36	20544.3	12.636	10.7571	5.04901	0.469367	0.851302	0.600427	0.822952	2874.73	1.00054
616	11781.1	3381.15	25069.3	29.5479	16.1269	6.26706	0.388608	0.54579	0.787901	0.722659	12509.2	1.0618
617	1805.09	796.297	20444.7	11.3169	8.79726	4.22744	0.48054	0.777354	0.62645	0.838172	1762.96	0.976659
618	469.964	297.697	19180.8	7.32026	4.3328	3.21154	0.741216	0.591892	0.56128	0.862579	426.676	0.907891
619	2413.9	964.669	21458.4	12.5828	8.69716	5.18664	0.596361	0.691193	0.5878	0.853387	2377.56	0.984943
620	1911.9	626.315	19437.9	9.8368	7.60166	3.97231	0.522558	0.772778	0.596179	0.841221	1244.21	0.650772
621	1228.31	617.612	19742.6	10.0381	7.40493	3.9075	0.52769	0.737681	0.610733	0.829164	1216.64	0.990493
622	1719.64	742.885	21064.6	9.91558	8.23293	4.86922	0.591432	0.830302	0.508933	0.873181	1665.02	0.96824
623	534.05	315.302	19702.8	6.0156	5.28111	3.67853	0.696546	0.877902	0.388501	0.885889	489.516	0.916611
624	704.946	390.921	19753.8	8.26455	4.58075	4.06363	0.887109	0.554266	0.508306	0.872785	644.405	0.91412
625	267.025	207.945	18003.4	7.05574	3.81674	2.0296	0.531761	0.540942	0.712348	0.778659	228.946	0.857396
626	245.663	187.174	18299.5	5.03653	3.76086	2.68138	0.71297	0.746717	0.467613	0.831533	212.749	0.866018
627	7369.89	2273.39	22163.9	18.6049	14.6245	6.6782	0.456646	0.786053	0.641052	0.779546	7611.24	1.03275
628	2809.1	1041.6	22924.6	11.8457	9.32029	5.85921	0.62865	0.786806	0.505374	0.878144	2709.68	0.964609
629	971.97	485.222	20166.3	6.96689	6.6176	4.70361	0.710773	0.949863	0.324863	0.891446	908.363	0.934558
630	2061.43	901.955	20168.9	15.2031	6.33308	5.12329	0.808972	0.416565	0.66301	0.80745	2066.26	1.00234
631	1687.6	720.727	21412.5	11.249	6.56511	5.1633	0.786476	0.583619	0.540998	0.886306	1597.24	0.946457
632	1869.17	834.507	20999.5	14.5126	6.18849	5.0258	0.812121	0.426422	0.653694	0.8192	1890.71	1.01152
633	843.799	461.537	19994.6	8.9397	4.74492	4.52593	0.953846	0.53077	0.493728	0.844423	804.171	0.953037
634	309.749	218.294	19221.6	7.02428	3.77038	2.61846	0.694483	0.536763	0.627227	0.852466	290.484	0.937805
635	2712.97	1100.56	21381.5	15.0984	9.33154	4.79421	0.513764	0.618049	0.682469	0.809754	2829.36	1.0429
636	1473.98	729.183	19626.5	12.4581	7.88648	3.73289	0.473327	0.633041	0.700364	0.789093	1536.27	1.04226
637	1762.36	793.88	20069.8	11.1999	8.69713	4.26134	0.489971	0.776536	0.61952	0.828787	1738.7	0.986573
638	1837.13	758.173	21670.4	10.3924	7.27043	5.54191	0.762254	0.699594	0.466732	0.899114	1753.97	0.954732
639	929.247	479.846	19910.2	8.27265	5.82919	4.46957	0.766756	0.704634	0.459717	0.864514	902.832	0.971574
640	1698.28	730.671	21683.2	10.6699	7.50856	5.07449	0.675826	0.703717	0.524409	0.879986	1702.93	1.00274
641	4005.37	1702.95	20476.7	20.7813	14.8369	4.12413	0.277963	0.713955	0.801547	0.676459	5326.46	1.32983
642	950.609	495.081	19610.4	8.03058	6.58166	4.08406	0.62052	0.819576	0.491437	0.860005	904.196	0.951176
643	1324.44	652.197	19513.6	10.6336	6.82052	4.29041	0.629044	0.641414	0.596522	0.825533	1303.42	0.984125
644	3076.13	1334.98	20722.9	21.97	9.72148	3.93263	0.40453	0.442489	0.821	0.719655	3518.31	1.14375
645	672.903	381.992	19611	8.45946	4.29356	4.08752	0.952012	0.507545	0.516811	0.868424	621.883	0.92418
646	1538.06	689.997	20552.4	10.3944	6.75635	5.01442	0.742178	0.650002	0.517583	0.866695	1475.09	0.959057
647	4902.58	1885.79	21180.8	25.3943	9.64343	5.18252	0.537415	0.379748	0.795918	0.703014	5316.15	1.08436
648	1388.53	629.899	20803.6	8.67877	7.38583	4.8825	0.661063	0.851023	0.437421	0.881492	1310.96	0.944132
649	3738.35	1549.17	21305.7	25.4505	7.33755	5.47127	0.745654	0.288307	0.785023	0.709159	4279.82	1.14484
650	2563.44	1009.52	21360.4	14.2887	7.05002	6.01338	0.85296	0.4934	0.57915	0.844666	2537.4	0.989841
651	1847.81	833.827	20786.3	12.3284	7.40986	4.85121	0.654697	0.60104	0.606501	0.821466	1856.33	1.00461
652	1538.06	708.391	20278	9.91736	8.11296	4.48825	0.55322	0.818057	0.547435	0.843932	1512.66	0.983483
653	117.491	99.4831	18058.2	3.68719	2.52032	2.22371	0.882311	0.683535	0.39691	0.896937	86.5601	0.736738
654	566.093	345.821	19098.2	8.7565	4.39467	3.37101	0.767068	0.501876	0.615027	0.827789	543.383	0.959883
655	2403.22	1154.43	20227	30.0732	6.7349	3.67882	0.546232	0.22395	0.877671	0.693032	3121.1	1.29872
656	1954.62	842.273	20635	11.9312	8.06473	4.80118	0.59533	0.675934	0.597596	0.844473	1935.14	0.990031
657	2061.43	870.853	20638.9	11.0869	8.43028	5.15041	0.610941	0.760379	0.535453	0.846116	2016.43	0.978171
658	534.05	319.398	18750.6	7.39497	4.20384	3.83218	0.911592	0.568472	0.481785	0.864578	499.019	0.934405
659	267.025	195.265	18495.1	8.73503	3.26908	2.42607	0.742125	0.37425	0.72226	0.791899	290.19	1.08675
660	4293.76	1743.71	20914.3	30.096	9.01443	4.43392	0.49187	0.299522	0.852674	0.690588	5038.76	1.17351
661	1655.55	782.585	20334.3	12.5262	8.03659	3.86135	0.480471	0.641581	0.691739	0.80971	1628.25	0.983505
662	459.283	279.732	19556.7	5.92398	4.31639	3.9987	0.9264	0.72863	0.324997	0.896947	428.293	0.932526
663	1858.49	763.848	21518.7	9.22105	8.73753	5.27248	0.603429	0.947564	0.428212	0.895403	1779.4	0.957441
664	651.541	362.138	19117	7.58741	4.61276	4.10632	0.890209	0.607949	0.458798	0.889497	601.999	0.923962
665	769.032	419.399	19566.8	7.91707	5.24891	3.94255	0.751118	0.662986	0.502019	0.871373	686.277	0.892391
666	619.498	359.784	18905.9	8.69213	4.69915	3.52085	0.749253	0.540621	0.594938	0.86005	602.394	0.972392
667	1324.44	641.584	20405	11.3925	5.47739	4.90518	0.895533	0.480788	0.569439	0.839896	1282.15	0.968065
668	1345.81	600.394	21617	8.82658	6.73996	5.22587	0.775357	0.763597	0.407939	0.914961	1302.26	0.967642
669	1164.23	594.732	19859.9	11.763	6.28814	3.65468	0.581202	0.53457	0.689307	0.828977	1132.34	0.972614
670	245.663	175.876	18366.4	5.079	3.53299	2.76915	0.783797	0.695608	0.454785	0.916865	208.14	0.847259
671	405.878	257.164	19349	6.56584	3.87288	3.55437	0.917757	0.589854	0.458658	0.879638	378.595	0.932782
672	726.308	474.894	19011.5	12.1439	5.98052	2.60381	0.435382	0.492473	0.785586	0.712887	792.124	1.09062
673	3097.49	1162.37	21456.6	12.2852	11.0517	5.34769	0.48388	0.899595	0.564704	0.841075	3041.34	0.981874
674	6483.36	2582.17	21144.6	94.3226	11.677	4.11011	0.351985	0.123798	0.956425	0.618003	18962.2	2.92475
675	1014.69	543.619	19383.3	9.41199	7.07386	3.62531	0.512495	0.751579	0.61482	0.814046	1011.05	0.996408
676	1377.85	659.45	20886.5	12.5128	5.58448	4.61491	0.826382	0.446301	0.631185	0.834295	1350.79	0.980365
677	1271.04	615.328	20438.9	10.4152	6.57726	4.28003	0.650731	0.631507	0.589059	0.849224	1228.14	0.966247
678	1185.59	572.665	19811.1	9.7613	5.57334	4.92918	0.884422	0.570963	0.495028	0.861066	1123.28	0.947441
679	2595.48	1065.58	20809.1	13.7415	8.83773	5.16963	0.58495	0.643142	0.623794	0.810515	2629.8	1.01322
680	1132.19	557.311	19966.1	8.88238	7.10126	4.11147	0.578978	0.799477	0.53712	0.864101	1086.3	0.959473
681	1356.49	591.089	20320.6	8.03701	6.59512	5.90589	0.895494	0.820594	0.265163	0.934693	1311.26	0.966663
682	5223.01	1776.1	23180.1	21.7344	9.85854	6.40307	0.649495	0.453591	0.705395	0.788947	5746.95	1.10031
683	544.731	312.407	19249.5	6.508	4.59777	3.94183	0.857336	0.70648	0.394309	0.904637	494.062	0.906984
684	128.172	120.194	18222.2	4.79922	2.78383	1.76712	0.634779	0.580059	0.631791	0.785806	98.8932	0.771567
685	2445.95	969.064	20884.2	11.3868	9.28012	5.3561	0.577159	0.814991	0.529621	0.853317	2370.78	0.969269
686	149.534	114.961	18266.1	4.49991	2.55892	2.44758	0.956488	0.568661	0.456083	0.910249	118.056	0.78949
687	1249.68	579.858	20379.4	9.02379	6.65735	4.7158	0.708359	0.737756	0.477404	0.890239	1186.68	0.949591
688	1025.38	549.038	19657	9.78822	6.01269	4.151	0.690373	0.614278	0.575919	0.819044	1023.32	0.998
689	2520.71	977.919	21296.5	11.8913	8.91887	5.55829	0.623205	0.750031	0.532576	0.867782	2469.27	0.979593
690	427.24	265.865	19002.4	6.34541	4.5803	3.12846	0.683025	0.721829	0.506973	0.890942	380.866	0.891458
691	1303.08	647.082	20623	12.821	5.62082	4.21608	0.750082	0.438408	0.671158	0.814474	1272.68	0.976667
692	1901.22	841.635	20816.3	14.8089	6.67617	4.67007	0.699514	0.450821	0.684644	0.820152	1934.03	1.01726
693	1142.87	606.705	20118	12.5212	5.55183	3.85809	0.694922	0.443396	0.691874	0.784642	1123.42	0.982984
694	170.896	139.043	17995.3	4.95722	3.14784	2.09637	0.665969	0.635001	0.577109	0.810316	137.027	0.801817
695	2958.64	1259.78	20444.3	20.3344	7.6424	4.64705	0.608061	0.375836	0.771469	0.743701	3025.02	1.02244
696	1666.24	765.614	19866.1	10.8131	8.26589	4.33517	0.524465	0.764433	0.599082	0.820623	1623.06	0.974088
697	1634.19	731.671	19744	10.4841	7.38809	4.82819	0.65351	0.704697	0.539473	0.846404	1566.51	0.958586
698	3268.38	1447.57	20170.9	23.3913	10.1719	3.91257	0.384643	0.43486	0.832734	0.69242	3899.49	1.19309
699	982.651	531.814	19311.9	8.90992	7.59667	3.44495	0.453481	0.852608	0.613358	0.807856	976.716	0.993959
700	128.172	92.9715	18062.2	4.69951	2.33802	1.87054	0.800053	0.497502	0.601972	0.77485	86.0904	0.671679
701	320.43	219.442	18940.9	5.80134	3.70888	3.18564	0.858923	0.639315	0.450878	0.893118	287.116	0.896033
702	3428.6	1579.32	20088.7	29.3179	10.3949	3.90912	0.376061	0.354558	0.866665	0.650348	4990.24	1.45547
703	822.437	459.795	19025	8.37162	6.91009	3.27079	0.473335	0.825419	0.609301	0.828475	792.564	0.963678
704	1463.3	773.277	19250.5	19.0769	4.90172	4.20101	0.857049	0.256945	0.779786	0.72305	1645.51	1.12452
705	469.964	312.574	18446	7.94222	3.99086	3.38652	0.848569	0.502487	0.573605	0.793288	449.625	0.956722
706	854.48	449.091	20142	8.25415	5.74853	4.12895	0.718261	0.696441	0.499773	0.875828	820.649	0.960408
707	683.584	379.642	19728.1	7.8701	5.22657	3.74504	0.716538	0.664105	0.524144	0.872857	645.27	0.943952
708	1228.31	585.343	20198	9.22389	7.61165	4.097	0.538253	0.825211	0.555828	0.865821	1204.89	0.980929
709	1271.04	620.141	20660.8	10.9656	6.4138	4.35747	0.679389	0.584903	0.602623	0.844024	1283.72	1.00998
710	2851.83	1159.78	21185.5	13.8692	10.2795	4.93983	0.480551	0.741174	0.643828	0.795638	2950.02	1.03443
711	1036.06	563.737	19589.1	13.3887	5.15441	3.51238	0.681431	0.384981	0.737662	0.786358	1015.33	0.979997
712	2104.16	855.675	21388.9	11.5737	7.7384	5.46871	0.706697	0.668619	0.527488	0.870915	2051.62	0.975033
713	2178.92	1000.29	19738.9	17.5577	8.1015	3.73807	0.461405	0.461421	0.787098	0.752969	2227.25	1.02218
714	865.161	466.263	19426.9	9.18767	5.32469	3.98587	0.748563	0.579548	0.566172	0.845022	816.792	0.944093
715	1655.55	711.494	21555.5	8.85345	7.97006	5.55903	0.697489	0.90022	0.372106	0.889702	1643.09	0.992472
716	2456.63	1007.53	22229.6	15.782	6.60155	5.57202	0.844047	0.418297	0.646937	0.818601	2431.69	0.989849
717	843.799	446.124	19815.6	8.96687	4.97141	4.28764	0.862459	0.55442	0.521835	0.865983	800.621	0.948829
718	2210.97	903.167	21489.6	11.896	8.09719	5.10878	0.630932	0.680666	0.570546	0.854989	2061.3	0.932307
719	416.559	272.741	19086.7	7.26233	3.80691	3.10058	0.814462	0.5242	0.573059	0.839231	359.071	0.861995
720	833.118	484.014	19388.2	14.3435	4.09505	3.31918	0.810535	0.285499	0.768593	0.784069	816.642	0.980224
721	1089.46	575.088	19624.9	9.15286	8.31908	3.35834	0.403691	0.908905	0.633083	0.813149	1071.14	0.983181
722	3012.04	1352.36	20660.4	30.0449	7.52568	4.25371	0.565225	0.250482	0.858421	0.696706	4028.77	1.33755
723	1815.77	772.393	21241.1	11.8704	6.41629	5.53877	0.863235	0.54053	0.533396	0.872704	1767.06	0.973172
724	1719.64	750.096	20956.9	10.3516	7.77193	5.05449	0.650352	0.750792	0.511721	0.862738	1703.35	0.990526
725	726.308	419.818	19561.1	10.9578	4.64214	3.47438	0.748444	0.423638	0.682931	0.825248	740.297	1.01926
726	448.602	303.648	18660.6	9.78702	4.6993	2.38528	0.507582	0.480156	0.756281	0.781451	459.528	1.02436
727	213.62	161.032	18606.5	6.64513	2.90891	2.65923	0.914169	0.43775	0.599822	0.857233	215.317	1.00794
728	1004.01	515.468	19780	9.98241	5.73861	4.07114	0.70943	0.574872	0.592169	0.849674	976.891	0.972986
729	1409.89	661.636	20380.7	10.3429	6.48869	4.78065	0.736767	0.627359	0.537783	0.850352	1343.92	0.953208
730	1922.58	788.404	20759.4	11.0186	7.47033	5.55822	0.744039	0.677975	0.49556	0.891224	1916.42	0.996796
731	480.645	310.465	18693.2	7.62383	4.60941	2.82148	0.612111	0.604606	0.629914	0.804102	415.321	0.864091
732	1196.27	578.492	20799.7	9.06197	6.77349	4.56465	0.673899	0.747463	0.496285	0.869783	1173.63	0.981073
733	256.344	191.474	18204.2	5.92615	3.16309	2.84527	0.899522	0.533752	0.519878	0.855331	223.407	0.871513
734	512.688	331.708	18638.9	7.71201	4.84501	3.11594	0.643124	0.628242	0.595962	0.819839	487.687	0.951235
735	2371.18	1009.99	20064.4	13.6229	9.14384	4.42686	0.484136	0.671213	0.675042	0.802277	2309.83	0.974127
736	651.541	371.777	19838.4	8.89563	4.88146	3.40324	0.697177	0.548748	0.617426	0.870755	619.024	0.950093
737	929.247	471.175	20369.1	6.84386	6.25451	4.8219	0.770947	0.913886	0.295442	0.900801	864.571	0.9304
738	993.332	499.733	20236.5	8.92055	5.53096	4.66276	0.843029	0.620025	0.477301	0.873985	963.662	0.97013
739	2403.22	1084.38	19353.6	13.0755	10.6953	4.09837	0.383194	0.817962	0.686562	0.753204	2400.77	0.998978
740	1687.6	782.473	20083.6	12.49	7.35445	4.27089	0.580722	0.588829	0.658054	0.811955	1643.31	0.973756
741	1922.58	830.36	21018.1	12.6269	7.04033	4.88092	0.69328	0.557565	0.613452	0.84022	1817.53	0.945358
742	491.326	302.933	19033.2	6.84413	4.40544	3.67374	0.833909	0.643682	0.463228	0.882172	463.985	0.944353
743	502.007	333.905	18856.8	9.84359	4.07542	2.78737	0.683948	0.414018	0.716834	0.795183	468.392	0.93304
744	416.559	269.662	18569	8.07533	3.75131	3.222	0.8589	0.464539	0.601007	0.856797	408.843	0.981477
745	1324.44	629.952	20198.7	11.6196	6.07818	4.28971	0.705757	0.523095	0.630822	0.847976	1269.06	0.958184
746	224.301	174.86	18380.1	5.89796	3.05183	2.46044	0.806219	0.517438	0.582831	0.817204	185.509	0.827053
747	779.713	441.387	19327.8	9.21978	4.99572	3.90859	0.782388	0.541848	0.576064	0.822731	754.099	0.96715
748	128.172	111.173	18291.6	4.14594	2.64154	2.20701	0.835499	0.637141	0.467669	0.877343	101.245	0.789914
749	405.878	269.7	19027.9	7.28121	4.30962	2.86658	0.665158	0.591882	0.606305	0.835772	376.787	0.928326
750	4208.31	1638.99	20830.4	18.4562	12.6148	4.70384	0.372884	0.683495	0.745135	0.734665	4587.37	1.09007
751	704.946	411.186	19463.5	9.07469	4.94472	3.57188	0.722362	0.544891	0.606392	0.826999	671.365	0.952364
752	128.172	122.087	17955.7	8.28403	2.31196	1.61571	0.698847	0.279087	0.804961	0.717985	129.621	1.0113
753	437.921	284.933	19019.4	7.11282	4.07313	3.40499	0.835964	0.572646	0.521288	0.839413	413.214	0.943582
754	1911.9	833.015	21776.3	11.4337	8.54104	4.58655	0.537002	0.747003	0.598858	0.832641	1876.18	0.981318
755	427.24	282.268	18631.7	10.9988	3.45562	2.97802	0.861789	0.314182	0.729241	0.821759	474.119	1.10973
756	907.885	495.52	19499.8	11.566	4.77548	3.90858	0.818469	0.412889	0.662063	0.817469	904.288	0.996038
757	352.473	248.93	18801.7	8.18514	3.26385	2.94799	0.903224	0.398753	0.639837	0.799479	329.891	0.935934
758	918.566	500.652	19995.7	10.0036	5.63137	3.78057	0.671341	0.562935	0.622078	0.817419	892.104	0.971193
759	1271.04	632.033	20043.5	11.3213	6.19823	4.38432	0.70735	0.547483	0.612738	0.836368	1288.71	1.01391
760	683.584	389.422	19637	7.48522	5.87908	3.53611	0.601473	0.785425	0.527588	0.869192	651.821	0.953535
761	234.982	177.194	18023.8	6.63317	3.83564	2.1771	0.567599	0.578251	0.671785	0.818662	232.02	0.987397
762	320.43	236.503	18339.2	8.78781	3.81949	2.27158	0.594733	0.434635	0.741508	0.789028	319.376	0.996712
763	1623.51	707.574	21093.1	10.4797	7.20537	4.97304	0.690186	0.687555	0.525459	0.879313	1572.95	0.968859
764	1313.76	609.234	20118.3	9.2312	6.93614	4.78434	0.68977	0.75138	0.481721	0.876612	1283.18	0.976719
765	3300.43	1239.57	21631.9	15.8758	9.20962	5.37063	0.583154	0.580105	0.661709	0.82446	3289.2	0.996598
766	1484.66	699.898	20019.8	10.8912	6.89121	4.74525	0.688595	0.632729	0.564305	0.83783	1491.83	1.00483
767	918.566	525.763	18938.9	12.0872	4.81391	3.6641	0.761149	0.398266	0.696861	0.772552	893.055	0.972228
768	662.222	395.019	18673.2	13.9378	3.83647	3.2969	0.859359	0.275257	0.763456	0.805427	738.45	1.11511
769	726.308	390.626	19700.1	7.11047	5.23018	4.51635	0.863517	0.73556	0.364832	0.901297	703.543	0.968657
770	427.24	264.479	18843.7	5.32463	4.77193	3.72203	0.779986	0.8962	0.300977	0.912044	396.143	0.927214
771	267.025	201.006	18466.6	8.59562	3.27614	2.08698	0.637023	0.381141	0.757204	0.810096	246.176	0.921923
772	865.161	486.119	19255.1	9.08185	6.38322	3.4226	0.536187	0.702854	0.623139	0.810453	831.111	0.960643
773	2168.24	885.764	21248.2	11.3767	8.54125	5.26335	0.616227	0.75077	0.537355	0.861578	2142.33	0.98805
774	1783.73	775.448	20863.8	10.3183	7.47617	5.40728	0.723268	0.724551	0.475955	0.856954	1747.26	0.979554
775	1399.21	648.77	20308.6	10.3495	6.68889	4.85003	0.725087	0.646302	0.531374	0.860818	1406.39	1.00513
776	6675.62	2629.92	21519.2	27.8056	20.6297	4.42422	0.214459	0.741925	0.840888	0.619932	10630.4	1.59243
777	2114.84	866.351	20529.9	10.6983	8.41663	5.48702	0.651927	0.786728	0.487111	0.866904	2069.55	0.978588
778	1719.64	794.306	20213.1	12.8365	7.50377	4.3506	0.579788	0.584566	0.661076	0.813943	1755.35	1.02077
779	138.853	117.032	18255.9	4.10642	2.88116	2.16648	0.751948	0.701624	0.472415	0.876263	107.368	0.77325
780	4379.21	1818.9	21602.9	32.3877	9.33012	4.60415	0.493471	0.288076	0.857843	0.671823	5827.81	1.33079
781	3182.94	1523.15	19519.7	39.0128	8.99075	3.4474	0.383438	0.230457	0.911634	0.646238	5065.04	1.59131
782	1559.43	716.302	19971.9	11.1641	6.8556	4.81592	0.702479	0.614075	0.568625	0.848187	1543.97	0.990087
783	3182.94	1235.79	21258.7	14.4086	10.991	4.91058	0.446783	0.762808	0.65919	0.804625	3257.45	1.02341
784	1783.73	776.78	20316.5	9.99414	9.14329	4.53722	0.496234	0.914866	0.546012	0.85384	1736.7	0.973639
785	833.118	457.035	19380.6	9.70949	5.86227	3.29708	0.562424	0.603767	0.660427	0.837781	786.105	0.943571
786	875.842	518.423	19485.9	9.89732	6.79526	3.36257	0.49484	0.686576	0.660255	0.76377	947.291	1.08158
787	2328.46	946.769	21523.2	13.7559	7.91264	5.11801	0.646815	0.575218	0.627941	0.845868	2333.46	1.00215
788	640.86	428.552	20176.9	11.8804	5.24191	2.49627	0.476213	0.441224	0.789883	0.701109	651.178	1.0161
789	1356.49	775.506	19125.6	20.6477	5.08382	3.60781	0.709664	0.246217	0.825269	0.681808	1586.33	1.16944
790	1367.17	635.414	20872.3	9.73277	6.72959	4.66862	0.693745	0.691436	0.52032	0.86323	1280.86	0.936871
791	1217.63	573.018	20367.4	9.98107	5.71668	4.83783	0.846264	0.572753	0.5153	0.882306	1156.27	0.949606
792	1655.55	702.061	21393	10.0028	7.33837	5.22118	0.711491	0.733631	0.478028	0.902435	1605.39	0.969697
793	1762.36	747.664	20497.6	10.3509	6.75199	5.89577	0.873189	0.652308	0.430411	0.887313	1726	0.979365
794	672.903	399.549	19270.9	8.56488	5.40835	3.3969	0.628084	0.631457	0.603392	0.812393	659.109	0.979502
795	779.713	454.67	19602.7	13.1289	4.19442	3.35819	0.800633	0.319481	0.744213	0.77651	774.628	0.993479
796	1367.17	654.966	20080.7	10.1484	7.64811	4.07065	0.532242	0.753629	0.598887	0.835993	1323.44	0.968015
797	1228.31	593.133	19754.7	9.12059	7.43864	4.04444	0.543707	0.815587	0.556559	0.858238	1149.38	0.935738
798	523.369	337.049	18601.3	9.3346	4.27736	3.17667	0.742669	0.458227	0.659689	0.79328	531.29	1.01514
799	736.989	409.175	20623.1	8.497	4.7536	4.21328	0.886333	0.559445	0.504146	0.859085	712.848	0.967245
800	1676.92	952.532	19605.6	36.7772	6.64201	3.55663	0.535475	0.180601	0.903293	0.628015	3639.2	2.17017
801	1570.11	702.869	21604	12.2912	6.10326	4.89985	0.802824	0.496555	0.601353	0.864039	1539.67	0.980615
802	1164.23	601.673	19596.5	11.1337	5.8076	4.22325	0.727194	0.521625	0.620677	0.814504	1143.85	0.982499
803	288.387	217.453	18182.6	8.37677	2.98598	2.36888	0.793334	0.35646	0.717208	0.769074	248.197	0.860638
804	138.853	116.348	18068.9	4.19787	2.89495	2.1531	0.743743	0.689625	0.487097	0.893975	109.603	0.789347
805	1068.1	529.12	20377.9	9.50058	5.9789	4.35135	0.727785	0.629319	0.541991	0.868253	1035.34	0.969332
806	1623.51	736.767	20191.9	10.2826	8.30632	4.45708	0.536589	0.807801	0.566543	0.841151	1594.6	0.982194
807	1121.5	559.111	19604.2	8.83685	7.2892	3.9422	0.540828	0.824863	0.55389	0.853432	1063.67	0.948428
808	1997.35	861.888	20846.4	12.2439	8.65903	4.66023	0.538193	0.707211	0.619384	0.834127	2069.59	1.03617
809	1570.11	747.543	20812.5	14.175	5.86183	4.56307	0.778437	0.413533	0.678091	0.808074	1588.19	1.01152
810	1110.82	597.216	19812	12.1274	5.29967	4.44741	0.839186	0.436999	0.633277	0.770867	1197.33	1.07788
811	1132.19	575.846	19414.6	12.6942	5.53035	3.80545	0.688102	0.435661	0.700221	0.82687	1119.06	0.988404
812	1367.17	599.443	21308.3	8.05608	6.95512	5.59455	0.804378	0.863338	0.305549	0.921474	1313.05	0.960419
813	950.609	485.321	19700.9	8.094	6.01883	4.21463	0.70024	0.743616	0.47929	0.890084	860.048	0.904734
814	544.731	342.09	18964.3	9.08325	4.04344	3.30505	0.817385	0.445153	0.636138	0.819741	508.462	0.933419
815	1036.06	513.711	19595.8	8.20586	5.91159	5.03533	0.851773	0.72041	0.386374	0.868928	1023.16	0.987556
816	1132.19	550.031	20267.9	9.64738	6.07681	4.4398	0.730613	0.629893	0.539792	0.86407	1090.28	0.962986
817	523.369	324.329	19152.3	8.02474	4.27595	3.44533	0.805746	0.532846	0.570662	0.847982	495.202	0.946182
818	2563.44	1080.57	20880.4	16.984	8.1638	4.73866	0.580448	0.480677	0.720992	0.78953	2752.17	1.07363
819	4902.58	1798.77	21493.7	18.0025	13.4972	5.0224	0.372107	0.749738	0.721017	0.74555	5111.83	1.04268
820	1559.43	710.24	20555.9	11.855	6.05705	5.02942	0.830342	0.510927	0.575755	0.852673	1512.76	0.970073
821	854.48	464.986	19295.8	9.91656	5.05055	3.85683	0.763646	0.509305	0.611072	0.839348	809.13	0.946928
822	1527.38	712.026	20010.4	10.6003	8.02707	4.24138	0.528385	0.757246	0.599882	0.833689	1511.73	0.98975
823	234.982	181.784	18263.4	7.42618	2.81952	2.59495	0.920352	0.379673	0.650568	0.839441	227.592	0.968551
824	1676.92	780.746	19972.7	12.1579	6.95308	4.68749	0.674159	0.571899	0.614449	0.807094	1659.83	0.989813
825	865.161	458.91	20173.7	9.85622	4.78783	4.31431	0.901099	0.485767	0.562276	0.860842	852.803	0.985716
826	459.283	321.472	19250.1	12.304	3.05289	2.78676	0.912828	0.248121	0.773508	0.750032	438.477	0.954699
827	491.326	316.917	19676.7	9.3325	3.6731	3.30989	0.901116	0.393582	0.645337	0.816288	475.262	0.967305
828	534.05	334.332	18972.2	7.93514	4.68071	3.22194	0.688344	0.589871	0.593966	0.829254	501.27	0.93862
829	1260.36	618.745	19646.3	10.5423	7.06198	3.95506	0.56005	0.669869	0.62484	0.836026	1233.4	0.978612
830	1687.6	720.028	21337.6	10.0771	7.23966	5.2859	0.730131	0.718431	0.475451	0.885547	1615.32	0.957174
831	608.817	356.146	18878.3	8.844	4.39518	3.46154	0.787577	0.496968	0.6086	0.842297	563.616	0.925757
832	1975.98	864.979	20652.4	13.2404	7.38293	4.79306	0.649208	0.557607	0.637997	0.825224	1962.59	0.993224
833	1132.19	608.38	19281.8	11.6724	6.32797	3.46816	0.548069	0.542129	0.702876	0.777251	1073.03	0.947755
834	1036.06	614.181	18792.2	12.735	7.601	2.83163	0.372533	0.596861	0.777649	0.718696	1148.14	1.10818
835	1228.31	589.228	20183.9	10.1885	6.05206	4.66873	0.771429	0.594006	0.541766	0.870519	1205.88	0.981733
836	1527.38	707.817	19615.6	10.5163	7.96787	4.19212	0.526128	0.757671	0.601368	0.834505	1471.38	0.963337
837	192.258	149.925	18236.1	5.01169	3.20029	2.44403	0.763689	0.638565	0.512335	0.871916	164.198	0.854051
838	875.842	459.934	20279.5	7.70075	6.11259	4.09452	0.66985	0.793765	0.468297	0.861046	807.327	0.921773
839	747.67	425.674	19075.6	9.47341	4.8789	3.65501	0.749146	0.51501	0.614182	0.829542	707.63	0.946447
840	1965.3	833.889	20899	12.089	7.88893	4.77313	0.605041	0.652569	0.605169	0.851935	1906.79	0.970225
841	640.86	384.736	19349.6	9.31595	4.98778	3.24605	0.6508	0.535402	0.65156	0.822052	631.798	0.985861
842	2339.14	937.633	21237.5	11.7904	9.18656	5.00374	0.544681	0.779156	0.575608	0.855777	2270.2	0.97053
843	427.24	278.18	19228.8	5.83	4.44223	3.58212	0.80638	0.76196	0.38557	0.883374	388.596	0.90955
844	2050.75	858.797	21534.6	11.2596	8.10141	5.29351	0.653405	0.719512	0.529867	0.854481	2022.63	0.986285
845	1100.14	557.928	20012.8	10.1487	5.6924	4.27085	0.750273	0.560901	0.579171	0.844138	1033.49	0.939419
846	779.713	426.297	19405.5	8.17276	5.58552	3.85849	0.690803	0.683431	0.527884	0.865861	737.8	0.946246
847	1174.91	608.006	19031.2	10.9744	6.4288	3.77553	0.587284	0.585797	0.655971	0.802777	1115.78	0.949675
848	277.706	192.652	18590.4	4.94589	3.59676	3.20166	0.89015	0.727222	0.352663	0.894852	238.573	0.859084
849	1132.19	564.644	20141.5	10.1237	6.08144	4.18402	0.687998	0.600715	0.58671	0.84892	1079.01	0.953037
850	1741	761.51	20374.1	11.3744	7.59777	4.79448	0.631038	0.667974	0.578483	0.85339	1735.57	0.996881
851	1826.45	805.997	20030.7	12.3191	8.32299	4.26317	0.512216	0.675617	0.653938	0.832544	1830.96	1.00247
852	7498.06	3109.35	21299.9	48.4776	12.14	5.27717	0.434694	0.250424	0.891142	0.563737	13009.1	1.735
853	234.982	173.757	18223.7	5.32093	3.34438	2.71057	0.810486	0.628532	0.490584	0.878433	202.047	0.859841
854	277.706	203.894	18507.2	8.42358	3.5555	2.26912	0.6382	0.42209	0.730622	0.816274	284.672	1.02508
855	352.473	234.011	18720.5	5.34312	4.57172	2.94179	0.643476	0.855628	0.449424	0.86382	301.006	0.853982
856	512.688	324.436	18806.3	7.93187	4.37572	3.18475	0.727823	0.551663	0.598488	0.83083	463.008	0.903099
857	1431.25	677.374	20042.6	9.83117	6.59632	5.27988	0.800428	0.67096	0.462945	0.838031	1434.23	1.00208
858	1901.22	823.637	20730.4	10.3563	9.18651	4.66822	0.50816	0.887043	0.54924	0.846276	1860.36	0.97851
859	2264.37	912.422	21338.3	12.7613	7.53817	5.48099	0.727097	0.590706	0.570499	0.859246	2208.55	0.97535
860	1110.82	576.163	20015.2	11.9192	5.43227	3.8933	0.716699	0.455759	0.673358	0.811925	1055.93	0.95058
861	224.301	180.656	18242.4	7.44354	2.87975	2.24483	0.779524	0.386879	0.698418	0.80633	201.561	0.89862
862	1068.1	565.043	19828.2	11.8471	4.96376	4.47307	0.901147	0.418984	0.622434	0.819663	1101.84	1.03159
863	288.387	196.714	18095	5.91168	4.53549	2.19057	0.482985	0.767207	0.62945	0.808166	246.026	0.853111
864	662.222	391.672	18987.8	8.73018	5.18261	3.52743	0.680629	0.593643	0.59595	0.824038	668.527	1.00952
865	758.351	418.019	19337.6	8.24543	4.79091	4.29004	0.895454	0.581039	0.479706	0.865195	709.875	0.936077
866	726.308	411.74	19791.5	9.98105	4.29972	3.88929	0.904545	0.430788	0.610333	0.844065	699.157	0.962618
867	929.247	499.128	19845.1	9.98447	4.9906	4.3057	0.862762	0.499836	0.568761	0.834186	898.689	0.967116
868	480.645	301.237	18946.1	6.60455	4.35209	3.5376	0.812849	0.658954	0.46437	0.870977	425.93	0.886164
869	1164.23	595.633	19429	10.2498	6.82878	3.81572	0.55877	0.666237	0.627727	0.821583	1118.72	0.960915
870	704.946	410.001	18895.1	9.58415	4.76761	3.39749	0.712619	0.497448	0.645509	0.805131	650.281	0.922456
871	2328.46	977.428	20950.2	14.0259	8.66066	4.71514	0.544432	0.617475	0.663827	0.813059	2399.2	1.03038
872	427.24	307.86	18242.7	12.8851	5.12021	2.21974	0.433525	0.397375	0.827728	0.708332	613.432	1.4358
873	1132.19	576.147	19475.2	9.71937	6.67735	4.0187	0.60184	0.687015	0.586527	0.83148	1092.49	0.964937
874	726.308	416.471	19851.5	11.0549	4.2243	3.48422	0.824804	0.38212	0.684826	0.812112	681.56	0.93839
875	1452.62	705.521	20087.5	13.0213	6.1989	4.28571	0.691366	0.476057	0.67087	0.814131	1449.05	0.997543
876	1452.62	653.352	20919.5	9.56739	7.59412	4.55713	0.600087	0.79375	0.523681	0.873886	1386.92	0.954773
877	630.179	378.297	18925.7	8.07171	5.76479	3.03748	0.526903	0.714197	0.623688	0.816176	592.041	0.939481
878	2050.75	859.617	21179.9	13.0598	7.03264	5.20099	0.73955	0.538495	0.601756	0.850672	2000.92	0.975702
879	7540.78	2265.58	23488.9	21.1478	12.7032	6.84154	0.538567	0.600689	0.676489	0.797458	7698.77	1.02095
880	726.308	411.869	18979.2	8.63875	4.82112	3.91491	0.812032	0.558081	0.54682	0.847298	682.982	0.940348
881	1324.44	589.504	20793.5	7.82067	6.76825	5.84524	0.863627	0.865431	0.25259	0.915628	1296.02	0.978539
882	1132.19	554.352	19908	8.86898	6.78378	4.38414	0.646268	0.764888	0.505677	0.863601	1104.89	0.975889
883	801.075	470.936	19059.9	11.5944	4.93195	3.15512	0.63973	0.425374	0.727875	0.785323	755.737	0.943404
884	811.756	442.638	19690.9	10.4885	4.59787	3.78695	0.823632	0.438372	0.638943	0.847486	764.977	0.942374
885	363.154	240.466	19469	5.29522	3.96313	3.78011	0.953819	0.748436	0.286127	0.886101	332.289	0.915009
886	3759.71	1463.95	21416.9	22.8201	7.62895	5.37435	0.704467	0.334308	0.764491	0.759243	3919.2	1.04242
887	1890.54	813.542	21007.2	12.882	6.70402	5.18461	0.773359	0.520417	0.597531	0.847445	1875.53	0.992063
888	1345.81	665.48	20105.6	10.9735	7.13176	3.94275	0.552844	0.649909	0.640702	0.819547	1292.5	0.960388
889	1975.98	907.182	20072.6	14.9615	8.27524	4.01444	0.485115	0.553101	0.731682	0.775944	2081.95	1.05363
890	2542.08	1197.54	19565.5	29.5763	8.06364	3.64368	0.451865	0.272639	0.876804	0.69862	3640.01	1.4319
891	608.817	358.218	19262.2	7.86174	4.81353	3.81585	0.792734	0.612273	0.51463	0.865768	604.871	0.993519
892	491.326	306.429	18946.5	7.08669	4.48528	3.36035	0.749197	0.632916	0.525822	0.862181	447.411	0.91062
893	2082.79	873.009	21000.5	13.4963	6.83666	5.31158	0.776926	0.506557	0.606443	0.84794	2052.92	0.985658
894	469.964	302.336	18723.2	9.37118	3.75463	2.82613	0.752706	0.400657	0.698423	0.79782	416.527	0.886296
895	907.885	484.151	20015.2	9.28484	5.90129	3.82637	0.648395	0.635583	0.587891	0.846745	878.206	0.967311
896	1206.95	596.642	20261.2	8.6533	7.54157	4.40382	0.583939	0.871525	0.491082	0.84877	1203.82	0.997407
897	491.326	297.218	19758.3	6.46616	4.5378	3.63289	0.800585	0.701776	0.438168	0.896923	446.512	0.90879
898	854.48	465.577	19189.5	9.39597	4.93926	4.07844	0.825719	0.525679	0.565937	0.835315	792.843	0.927866
899	448.602	332.273	18560.1	16.3823	2.79754	2.43074	0.868885	0.170766	0.851624	0.710899	466.636	1.0402
900	352.473	244.37	18377.9	6.04525	4.41764	2.87789	0.651455	0.730761	0.523942	0.853081	321.934	0.913359
901	1409.89	681.623	20048	11.157	6.71915	4.47828	0.666495	0.602239	0.598611	0.825226	1406.24	0.997412
902	1570.11	703.643	19670.6	9.95802	8.31251	4.61104	0.554711	0.834755	0.536952	0.860986	1598.79	1.01827
903	1185.59	560.024	20255.2	8.99835	6.37944	4.72881	0.741258	0.708957	0.47448	0.894786	1137.07	0.959072
904	747.67	416.293	19076	8.92875	5.06526	3.73714	0.737798	0.567298	0.581449	0.855475	707.978	0.946914
905	1559.43	731.923	20220.3	11.8889	6.64933	4.40214	0.662043	0.559291	0.629725	0.819224	1457.71	0.934774
906	2349.82	971.337	21194	12.3404	9.2454	4.94059	0.534384	0.749197	0.599641	0.831976	2361.15	1.00482
907	512.688	329.873	18753.2	10.9845	3.43497	3.29936	0.960522	0.31271	0.699635	0.800072	521.462	1.01711
908	1409.89	693.502	20133	13.4827	6.31384	4.0686	0.644394	0.468291	0.698236	0.804721	1450.8	1.02901
909	608.817	344.94	19506.8	6.8677	5.22362	3.74147	0.71626	0.760607	0.455208	0.89178	562.229	0.923478
910	459.283	303.354	19032.9	7.76103	4.30795	3.1984	0.74244	0.555075	0.58789	0.822362	447.931	0.975284
911	822.437	452.219	19619.4	7.84449	6.3645	3.85333	0.605442	0.811333	0.508785	0.851121	805.849	0.979832
912	1538.06	715.831	20360.9	11.1226	7.66804	4.24165	0.553159	0.689411	0.618646	0.83962	1515.36	0.985236
913	8128.24	2630.83	21428	26.8404	18.0564	5.6569	0.31329	0.672735	0.789239	0.6738	11483.9	1.41283
914	1708.96	801.515	19496	13.9484	6.34562	4.77424	0.752368	0.454935	0.657721	0.801632	1770.08	1.03576
915	480.645	297.237	18995.5	8.13875	3.60821	3.53009	0.978351	0.443337	0.566261	0.853327	434.234	0.903441
916	907.885	476.588	19686.4	8.81977	5.66878	4.20536	0.741846	0.642736	0.523189	0.857259	880.722	0.970081
917	5821.14	2059.13	23298.9	29.3306	9.2445	6.53393	0.706792	0.315183	0.777231	0.725589	7421.08	1.27485
918	758.351	423.197	19325.3	9.78191	5.19132	3.26842	0.629594	0.530706	0.66587	0.844817	695.23	0.916765
919	875.842	466.329	19704.2	8.79014	5.0236	4.47913	0.891618	0.571504	0.490437	0.858283	828.503	0.94595
920	886.523	461.599	19412.5	7.4052	6.10531	4.44487	0.728034	0.824462	0.399763	0.874566	841.767	0.949515
921	405.878	265.678	19110.2	8.28227	3.95253	3.02517	0.765376	0.477228	0.634741	0.852515	414.824	1.02204
922	1185.59	581.156	19827.8	9.1671	7.43567	4.05023	0.544703	0.811125	0.558177	0.851852	1156.43	0.975407
923	1057.42	563.295	19150.9	11.3049	5.24321	4.19071	0.799264	0.4638	0.629301	0.804337	1040.49	0.983994
924	2136.2	882.864	21020.5	10.5997	9.2872	5.05711	0.544525	0.876175	0.522901	0.85394	2085.31	0.976176
925	502.007	295.644	19614.5	5.68143	4.57663	4.12464	0.901241	0.805541	0.274013	0.914602	449.24	0.894888
926	918.566	476.899	19562.2	8.59075	5.48576	4.40501	0.80299	0.638565	0.487238	0.870689	869.567	0.946657
927	769.032	410.251	19838.9	6.55427	6.51535	4.11151	0.63105	0.994062	0.372698	0.886593	735.447	0.956329
928	576.774	356.266	19163.4	8.8883	3.98919	3.54219	0.887946	0.448814	0.601478	0.826103	526.094	0.912133
929	1548.74	679.279	21291.7	10.3754	6.46384	5.38285	0.832762	0.623	0.481189	0.886255	1512.15	0.97637
930	576.774	360.878	18656.2	8.12304	5.49558	2.84208	0.517158	0.676543	0.650121	0.797755	531.444	0.921407
931	1110.82	535.213	20575.1	8.38254	6.31179	4.81222	0.762418	0.752968	0.425923	0.884242	1066.5	0.960101
932	843.799	509.632	18457.2	11.3298	5.75267	2.99912	0.521344	0.507749	0.735288	0.749526	818.789	0.970361
933	2691.61	1249.25	20231.3	22.2072	8.55374	4.34616	0.508101	0.385179	0.80429	0.697921	3458.15	1.28479
934	1260.36	604.011	20237.9	9.41655	6.36675	4.89119	0.76824	0.676123	0.480575	0.86629	1228.32	0.974584
935	598.136	344.158	19472.7	7.55574	4.5046	3.86492	0.857994	0.596183	0.488479	0.889978	551.013	0.921218
936	907.885	474.322	19733.6	7.57104	6.53981	4.24031	0.648384	0.863794	0.43993	0.876166	879.441	0.968671
937	128.172	111.698	17781	4.50595	2.57601	2.17009	0.842423	0.571689	0.518396	0.86762	105.511	0.823202
938	128.172	111.624	17752.3	3.80103	3.1405	2.30098	0.732679	0.826223	0.394643	0.899769	115.054	0.897651
939	117.491	102.559	18360.9	3.56133	2.69092	2.38478	0.886232	0.755594	0.330368	0.888992	95.7304	0.81479
940	2894.55	1168.54	21281.3	13.4636	10.709	4.77557	0.445939	0.795405	0.645298	0.797098	2884.2	0.996424
941	512.688	318.868	19040.2	8.32678	3.76787	3.48637	0.925289	0.4525	0.581306	0.847516	458.179	0.89368
942	448.602	294.649	18879	6.45055	5.34269	2.91963	0.546472	0.828253	0.547383	0.858403	421.476	0.939532
943	811.756	413.147	20727.5	6.33069	6.06426	4.74753	0.782871	0.957915	0.250077	0.927947	763.459	0.940503
944	897.204	462.839	19681.9	8.74215	5.83879	3.95958	0.67815	0.667889	0.547071	0.884251	846.6	0.943599
945	555.412	353.641	19321.8	9.54301	3.8053	3.44235	0.904619	0.398753	0.639281	0.807669	523.622	0.942764
946	502.007	304.729	19276.5	6.64568	4.75119	3.33148	0.701189	0.714929	0.4987	0.870728	440.623	0.877722
947	758.351	431.247	18954.3	8.98991	5.30239	3.49931	0.659949	0.589815	0.610752	0.825538	698.711	0.921356
948	267.025	196.96	18847	5.8934	3.9596	2.56545	0.647907	0.67187	0.564691	0.830612	250.767	0.939113
949	1206.95	555.226	20983.8	8.71607	6.25976	5.02741	0.803132	0.718185	0.423202	0.907072	1148.98	0.951965
950	1367.17	650.074	20306	11.1781	6.72152	4.26844	0.635041	0.601309	0.618144	0.842834	1343.37	0.982593
951	1623.51	841.264	19531.2	18.7032	6.12279	4.09386	0.668627	0.327365	0.781115	0.722525	1963.76	1.20957
952	288.387	207.925	18389.1	6.7289	3.61347	2.48826	0.688606	0.537007	0.630213	0.832155	253.427	0.878773
953	918.566	498.555	20145.7	10.4952	4.82893	4.05546	0.839826	0.460107	0.61359	0.811707	860.936	0.937262
954	1164.23	546.133	20439.6	8.5724	6.25719	4.88264	0.780324	0.729922	0.430424	0.900571	1097.04	0.942293
955	1559.43	710.716	20193.7	11.2744	6.74156	4.76702	0.707109	0.597954	0.577181	0.854862	1517.71	0.97325
956	1036.06	521.787	19935.4	8.63588	6.39731	4.18546	0.654254	0.740783	0.51534	0.871649	968.582	0.934874
957	3866.52	1550.27	21237.2	22.5969	10.8208	4.6433	0.429107	0.478864	0.794516	0.732	4755.81	1.23
958	747.67	428.518	18965.8	8.13831	5.6338	3.68195	0.653546	0.692257	0.547578	0.826358	707.136	0.945787
959	512.688	299.803	19503.3	5.72045	4.80836	4.11095	0.85496	0.840556	0.281358	0.918313	473.65	0.923857
960	961.289	509.481	20445.3	10.4062	5.28005	4.11092	0.778576	0.507392	0.604956	0.84072	946.15	0.984251
961	1377.85	654.873	20034	10.3526	7.45128	4.23928	0.568933	0.719749	0.590511	0.840528	1369.81	0.994167
962	854.48	464.958	18942.1	9.85707	5.64289	3.59742	0.637513	0.572472	0.635042	0.842391	838.164	0.980906
963	2531.4	1303.64	19795.8	26.7135	10.9193	3.26149	0.298691	0.408756	0.877908	0.630376	3985	1.57423
964	854.48	444.421	19474.2	7.66673	6.48199	3.9046	0.602376	0.84547	0.490709	0.885773	812.801	0.951224
965	854.48	453.514	19959.7	9.08047	4.7872	4.19329	0.875939	0.527197	0.538208	0.85848	763.542	0.893575
966	267.025	205.463	18311.9	7.16245	3.27316	2.52492	0.771401	0.456989	0.647479	0.766243	247.95	0.928566
967	341.792	254.748	18402.4	9.11213	3.18662	2.56986	0.806454	0.349711	0.717974	0.756663	312.571	0.914506
968	907.885	464.159	20318.1	8.23381	5.51963	4.48993	0.813446	0.670362	0.454696	0.884085	854.749	0.941474
969	3407.24	1527.49	20965.4	22.7824	12.0801	3.92678	0.325061	0.530238	0.82764	0.673235	4526.85	1.3286
970	2413.9	935.796	21990.8	10.8351	9.72827	5.43327	0.558503	0.89785	0.498548	0.880307	2398.92	0.993794
971	662.222	365.687	19744.4	6.74133	4.95027	4.33444	0.875597	0.734316	0.357035	0.9006	605.893	0.91494
972	1431.25	643.891	20802.9	10.5871	6.30936	4.97571	0.788624	0.595951	0.530019	0.882606	1392.21	0.972719
973	587.455	359.983	18763.7	8.441	4.1521	3.84613	0.926309	0.491897	0.544351	0.825298	564.643	0.961169
974	437.921	275.328	19167.1	6.21592	4.29257	3.56885	0.831402	0.690576	0.425853	0.874727	398.878	0.910846
975	1527.38	675.217	21032.1	9.50651	7.46264	4.88641	0.654783	0.785003	0.485993	0.886218	1452.09	0.950703
976	1570.11	700.708	21210.3	10.7342	7.09862	4.83421	0.681007	0.661312	0.549642	0.866579	1542.97	0.982714
977	3962.65	1456.3	22238.9	19.5321	7.59584	6.45451	0.849742	0.38889	0.669544	0.796614	4011.22	1.01226
978	1228.31	579.784	20775.5	9.53252	6.54741	4.48867	0.685565	0.68685	0.52912	0.882146	1173.5	0.955377
979	736.989	409.518	19346.8	7.55209	6.37805	3.35331	0.525759	0.84454	0.555976	0.857747	676.578	0.91803
980	6184.3	2248.56	22071.6	28.2167	13.6916	5.02465	0.366988	0.485229	0.821927	0.694848	8131.2	1.31481
981	437.921	276.596	19274	6.74913	4.52002	3.13653	0.693919	0.669718	0.53527	0.876146	400.798	0.915229
982	502.007	317.414	18426.9	8.16012	4.11526	3.40806	0.828154	0.504313	0.582351	0.821581	479.391	0.954949
983	427.24	276.358	18716.6	6.32182	4.81544	3.04289	0.631902	0.761718	0.518669	0.856986	388.018	0.908198
984	277.706	200.291	18524.6	5.94769	3.56661	2.92621	0.820446	0.599663	0.508009	0.880442	260.015	0.936297
985	1783.73	780.243	20967.4	11.8988	7.49147	4.71214	0.629002	0.629598	0.603982	0.851408	1759.45	0.986391
986	1217.63	611.163	20198.1	12.5729	5.09093	4.4946	0.882863	0.404912	0.642518	0.819123	1205.07	0.989684
987	3813.12	1509.34	22791.8	27.1511	6.99805	5.66084	0.808917	0.257745	0.791506	0.743608	4505.4	1.18155
988	1260.36	590.784	20324.4	10.0663	6.00639	4.9474	0.823689	0.59668	0.508521	0.877914	1253	0.99416
989	811.756	456.752	19480.6	9.87928	5.21142	3.56446	0.683972	0.52751	0.639198	0.822187	768.713	0.946976
990	2670.25	1349.76	19836	37.6483	6.65123	3.96269	0.595783	0.176668	0.894744	0.631737	4156.48	1.55659
991	1153.55	599.86	19796.2	11.1359	6.14691	3.92737	0.638918	0.551992	0.647322	0.811443	1126.09	0.976194
992	2499.35	1151.92	20768.2	21.0901	6.32589	4.71766	0.74577	0.299946	0.776309	0.715097	2636.42	1.05484
993	277.706	195.112	17945	5.50556	3.36373	3.10148	0.922036	0.61097	0.436663	0.849712	240.592	0.866355
994	672.903	371.231	19313.5	7.56165	5.1948	3.82159	0.735657	0.686993	0.494609	0.887364	628.808	0.934471
995	715.627	422.69	18834.5	12.2784	4.02198	3.21946	0.800467	0.327567	0.737794	0.781477	665.966	0.930606
996	747.67	441.207	18777.3	10.0123	4.72143	3.66669	0.776604	0.471561	0.633784	0.795668	726.059	0.971096
997	2552.76	987.739	21927.7	12.5862	8.39703	5.59114	0.665848	0.667164	0.555771	0.86714	2475.19	0.969614
998	929.247	509.573	19369.3	9.75781	5.98081	3.74228	0.625716	0.612925	0.616483	0.809991	914.823	0.984478
999	288.387	210.956	18522.2	6.61627	3.73053	2.57324	0.689779	0.563843	0.611073	0.794821	266.044	0.922525
1000	1324.44	653.452	20479.8	12.1726	6.2218	4.04486	0.65011	0.511133	0.667707	0.812303	1283.19	0.968849
1001	2467.31	968.181	22264.7	11.8397	8.67055	5.59736	0.64556	0.732326	0.52724	0.863365	2406.91	0.975521
1002	1655.55	729.924	21274.9	11.216	6.78246	5.10356	0.752465	0.604715	0.544973	0.867019	1626.24	0.982295
1003	704.946	386.357	19092.4	6.82325	5.82203	4.01635	0.689853	0.853263	0.411374	0.885735	668.322	0.948047
1004	662.222	387.475	19060.3	8.96265	4.52336	3.61839	0.799933	0.50469	0.596282	0.827069	614.472	0.927894
1005	2510.03	1078.09	20531.2	12.2792	11.3873	4.28507	0.376302	0.92737	0.651029	0.783307	2509.78	0.999901
1006	1708.96	730.242	20984.1	9.57956	8.5541	4.85392	0.567438	0.892954	0.493304	0.885304	1666.1	0.974922
1007	790.394	439.179	19469.7	9.27441	5.2617	3.54646	0.674014	0.567335	0.617608	0.841097	724.93	0.917175
1008	1826.45	784.491	21102.4	11.0831	7.5874	5.08468	0.670148	0.684592	0.541222	0.862473	1791.04	0.980615
1009	640.86	433.219	18941.2	12.7397	3.72345	3.21715	0.864025	0.292271	0.74747	0.698771	639.241	0.997474
1010	469.964	289.076	19764.3	6.65125	4.32546	3.65259	0.844439	0.650324	0.450841	0.895872	440.175	0.936615
1011	2189.6	1016.8	20376.9	19.3728	6.87663	4.28359	0.622919	0.354962	0.778887	0.747098	2390.37	1.09169
1012	2210.97	873.253	21845.8	11.2713	8.28257	5.64124	0.681097	0.734838	0.499504	0.886129	2205.98	0.997745
1013	437.921	298.619	18598.3	7.9806	3.79099	3.13051	0.825777	0.475026	0.607735	0.806127	396.727	0.905934
1014	886.523	481.232	19458.6	10.3061	4.81689	4.03869	0.838445	0.46738	0.608128	0.827285	839.832	0.947333
1015	598.136	384.418	19299.4	12.0208	4.12197	3.0868	0.748864	0.342903	0.743212	0.773983	640.67	1.07111
1016	5821.14	2523.8	20426.4	43.4266	10.9334	4.61513	0.422115	0.251766	0.893726	0.58009	9178.72	1.57679
1017	672.903	388.824	18731.8	9.79337	4.78358	3.41622	0.714155	0.488451	0.65117	0.85052	670.379	0.99625
1018	1110.82	581.519	19648.2	12.0586	5.25829	4.15435	0.790057	0.43606	0.655488	0.809655	1103.4	0.993318
1019	1260.36	616.44	20012.1	10.6179	6.43412	4.33907	0.674384	0.605967	0.591346	0.844513	1241.69	0.985191
1020	1399.21	661.932	20060.8	12.5615	5.98667	4.43861	0.741415	0.476588	0.64665	0.843645	1398.18	0.999261
1021	1335.12	636.221	19378	10.0827	7.07223	4.2369	0.599089	0.701426	0.579783	0.844207	1265.52	0.947864
1022	1783.73	762.741	20701.3	9.1999	8.58632	5.41226	0.630335	0.933306	0.411705	0.877038	1790.84	1.00399
1023	2082.79	828.523	21782.8	10.1653	8.4292	5.72677	0.679396	0.829213	0.436636	0.900689	2055.44	0.986867
1024	704.946	398.434	19702.5	8.22491	4.94381	3.84775	0.778297	0.601078	0.532183	0.869209	655.374	0.92968
1025	5885.23	2368.24	20804.2	28.3376	17.5608	4.69356	0.267275	0.619698	0.83437	0.631356	9783.58	1.6624
1026	395.197	270.173	18622.1	8.03429	3.96392	2.78695	0.70308	0.493374	0.653118	0.80533	371.783	0.940755
1027	427.24	280.35	18687.7	7.33357	4.07706	3.05891	0.750274	0.555944	0.58289	0.839627	383.104	0.896696
1028	2200.28	935.05	21018.7	15.1893	7.12399	4.82332	0.677052	0.469013	0.682453	0.820729	2186.23	0.993612
1029	3588.81	1272.58	21889.4	12.9487	11.4543	5.79155	0.505622	0.884588	0.552733	0.849046	3598.16	1.0026
1030	352.473	250.783	19105	7.61044	3.88968	2.57683	0.662479	0.511098	0.661408	0.815203	319.52	0.90651
1031	833.118	453.015	19826.3	9.14721	5.49797	3.85291	0.700788	0.601054	0.578789	0.851746	811.649	0.974231
1032	790.394	429.416	19697.2	8.46253	5.39168	3.82225	0.708917	0.637124	0.548332	0.867791	730.519	0.924248
1033	758.351	414.299	19867.4	7.81347	5.91145	3.56642	0.603306	0.756572	0.543555	0.855004	690.016	0.909891
1034	512.688	307.878	18957	6.67935	4.23131	3.94386	0.932068	0.633491	0.409544	0.892147	466.895	0.910681
1035	277.706	191.332	18260.5	4.82745	3.84571	3.06871	0.797958	0.796633	0.364321	0.893558	238.638	0.859319
1036	1901.22	827.593	21282.7	12.8778	6.67151	5.2407	0.785534	0.518064	0.593043	0.843155	1886.01	0.992
1037	544.731	339.624	19274.9	7.73658	4.71384	3.35478	0.711686	0.609292	0.566375	0.833873	512.479	0.940793
1038	2680.93	1100.53	21036	14.0899	9.60101	4.77741	0.497594	0.681411	0.660934	0.801072	2707.11	1.00976
1039	202.939	155.89	18101.3	5.42436	2.96489	2.40396	0.810808	0.546588	0.556822	0.841574	161.947	0.79801
1040	747.67	413.177	20008.4	6.56242	6.12637	4.30853	0.703276	0.933554	0.343454	0.865586	725.578	0.970453
1041	138.853	117.244	18438.7	3.81333	3.32734	2.24598	0.675008	0.872554	0.411019	0.895938	119.371	0.85969
1042	363.154	239.943	19427.4	5.91113	3.96138	3.31963	0.837998	0.670157	0.43841	0.884227	325.609	0.896613
1043	672.903	364.454	20094.6	6.46912	5.06684	4.51256	0.890607	0.783234	0.302447	0.913799	619.575	0.92075
1044	576.774	324.412	19877.1	5.92571	4.77154	4.5153	0.946298	0.805227	0.238015	0.934033	534.778	0.927189
1045	2125.52	884.124	20622.6	10.9188	9.40129	4.89747	0.520935	0.861017	0.551466	0.849858	2105.83	0.990737
1046	1612.83	697.635	21376	9.54199	6.72259	5.96887	0.887883	0.704526	0.374463	0.895945	1603.82	0.994415
1047	3033.4	1232.79	21544	17.8416	8.65035	5.0554	0.584416	0.484843	0.71665	0.781446	3268.22	1.07741
1048	865.161	467.816	19620.4	9.69398	5.11073	4.03011	0.788559	0.527206	0.584266	0.846759	836.356	0.966706
1049	3417.92	1313.99	20859.1	14.4291	11.3986	5.01557	0.440015	0.789974	0.6524	0.797002	3455.42	1.01097
1050	1655.55	690.07	21373	9.43937	7.19064	5.61991	0.78156	0.761771	0.404631	0.917021	1597.82	0.965128
1051	128.172	108.896	17967.6	5.25993	2.3799	2.00543	0.842654	0.452458	0.618734	0.811912	105.156	0.820429
1052	843.799	448.596	19558	9.01488	4.8542	4.31398	0.888712	0.538466	0.521459	0.873793	790.76	0.937143
1053	459.283	293.556	19524.3	6.05247	4.36105	3.72804	0.854848	0.720541	0.384047	0.859933	412.185	0.897454
1054	833.118	396.36	19671.1	8.4398	4.80618	3.81438	0.793641	0.569466	0.548049	0.841931	648.105	0.777927
1055	1377.85	640.681	21707.6	9.55827	6.93816	4.88492	0.704065	0.725881	0.488933	0.865846	1356.97	0.984845
1056	630.179	388.459	19020.5	10.7046	3.86238	3.43523	0.889409	0.360816	0.679087	0.787422	594.934	0.944071
1057	2680.93	1089.28	20416.2	13.3976	9.52849	4.98535	0.523205	0.711208	0.627893	0.812013	2665.85	0.994374
1058	694.265	393.411	19551	9.33567	4.69205	3.64308	0.776437	0.502594	0.609768	0.848193	668.445	0.96281
1059	2093.47	827.677	21315.7	10.908	7.87272	5.63467	0.715721	0.721735	0.483439	0.900115	2026.89	0.968192
1060	1837.13	1017.4	19842.3	34.2536	5.82289	3.23277	0.555183	0.169993	0.905623	0.633036	2700.9	1.47017
1061	6280.42	2362.24	21663.4	30.1424	12.265	5.36833	0.437695	0.406901	0.821901	0.666682	8313.29	1.32368
1062	1676.92	759.657	20798.7	11.5164	7.5182	4.49725	0.598182	0.652827	0.609491	0.836674	1631.04	0.972643
1063	427.24	262.676	19648.8	5.2173	4.52375	3.81405	0.843117	0.867066	0.268962	0.915566	377.067	0.882566
1064	662.222	371.242	18951.9	7.42129	5.23742	3.79088	0.723807	0.705729	0.489189	0.886203	617.199	0.932013
1065	1890.54	1006.62	19723.6	20.801	6.27535	3.8769	0.617799	0.301685	0.813619	0.663727	2119.8	1.12127
1066	2712.97	1086	20819	13.0641	10.0678	5.00286	0.496919	0.770641	0.617054	0.822314	2756.27	1.01596
1067	1089.46	551.5	20006.2	10.5364	5.35801	4.45327	0.831143	0.508523	0.577344	0.843599	1053.09	0.966611
1068	3385.88	1550.6	20847.5	25.8556	10.1687	4.27493	0.420399	0.393289	0.834661	0.65654	4708.04	1.39049
1069	1110.82	581.117	19550.5	12.3263	5.35451	3.98039	0.743371	0.434398	0.677081	0.821517	1100.44	0.990654
1070	662.222	387.593	19321.4	8.20661	5.09077	3.58924	0.705048	0.620326	0.56264	0.838411	628.115	0.948496
1071	1495.34	664.939	21327	8.82437	7.49861	5.29465	0.706084	0.849761	0.399997	0.887876	1467.54	0.981411
1072	1377.85	653.152	19939.9	9.81738	7.94741	4.16372	0.523909	0.809524	0.575883	0.846806	1360.79	0.98762
1073	907.885	487.498	19818	9.24039	5.88171	3.79396	0.645043	0.636521	0.589416	0.832897	863.724	0.951358
1074	1506.02	718.746	19938.8	14.9815	5.24106	4.39863	0.839264	0.349836	0.706396	0.813167	1446.7	0.960614
1075	3247.02	1332.68	20513.8	19.6787	9.49527	4.53157	0.477244	0.482516	0.769722	0.75232	3546.83	1.09233
1076	1826.45	810.529	20612.8	11.5766	8.29632	4.47302	0.539157	0.716645	0.613615	0.8326	1799.52	0.985256
1077	790.394	424.427	20265.4	7.42171	6.05917	4.10512	0.677505	0.816412	0.446877	0.884426	773.271	0.978337
1078	3086.81	1196.5	22085.3	17.7131	7.92536	5.77015	0.728061	0.44743	0.674244	0.816521	3393.04	1.09921
1079	939.928	480.908	19905.9	8.59884	5.56584	4.56461	0.820113	0.647278	0.469159	0.877088	915.087	0.973572
1080	2755.7	1064.64	21459.4	12.9857	8.95319	5.64823	0.630862	0.689464	0.565044	0.847886	2750.72	0.998192
1081	2040.07	937.551	20606.7	18.6812	5.76414	4.85296	0.841922	0.308554	0.740222	0.770103	2188.94	1.07297
1082	3930.61	1673.03	20727.7	30.8005	9.26148	4.71394	0.508984	0.300692	0.846952	0.677852	5632.63	1.43302
1083	1805.09	775.492	21476.6	10.9199	7.76829	5.08948	0.655161	0.711391	0.533924	0.866538	1808.44	1.00186
1084	1068.1	536.426	19176.1	9.17895	6.39609	4.15222	0.649181	0.696822	0.547636	0.85607	1021.12	0.956016
1085	630.179	364.545	20727.9	6.90274	5.34201	3.75375	0.702686	0.773897	0.456193	0.859913	579.803	0.920061
1086	2243.01	879.713	21658.3	10.8225	8.54762	5.62518	0.6581	0.789803	0.480231	0.889995	2179.7	0.971776
1087	1164.23	598.272	20366.9	13.4723	5.38515	3.94756	0.733046	0.399719	0.706987	0.813215	1199.66	1.03043
1088	170.896	136.706	18692.8	5.52069	2.5408	2.44056	0.960549	0.460231	0.557925	0.859232	143.397	0.839092
1089	480.645	321.921	18975.2	11.7018	3.4331	2.86701	0.835109	0.293383	0.754994	0.777609	482.456	1.00377
1090	1602.15	680.588	21168.7	8.93162	7.54265	5.49074	0.727959	0.844489	0.385247	0.906054	1549.44	0.9671
1091	1708.96	719.318	22157.9	8.89984	8.25786	5.40759	0.654841	0.927866	0.392395	0.898605	1664.72	0.974116
1092	1452.62	667.383	20479	11.9628	6.11592	4.66296	0.76243	0.511245	0.610212	0.864527	1429.04	0.983771
1093	1911.9	870.914	20165.3	13.862	7.87195	4.09328	0.519983	0.567878	0.704713	0.796686	1870.98	0.978599
1094	4475.34	1841.45	21472.9	27.5914	10.487	5.06273	0.482763	0.380082	0.81651	0.674139	6136.18	1.37111
1095	2210.97	901.026	21284.5	10.5449	9.08507	5.88708	0.647996	0.861558	0.441714	0.860451	2362.44	1.06851
1096	704.946	424.044	19079.7	11.13	4.73296	3.08024	0.650806	0.425243	0.723249	0.789934	679.676	0.964154
1097	1441.93	670.142	20554.8	11.9811	5.9282	4.69924	0.792693	0.494796	0.607779	0.84953	1398.09	0.969595
1098	1046.74	561.18	19264.2	9.12091	8.47494	3.1035	0.366197	0.929178	0.659738	0.79532	1004.88	0.960013
1099	1174.91	579.993	20466.4	10.5657	5.7785	4.53525	0.784849	0.546909	0.57076	0.847031	1159.86	0.98719
1100	822.437	496.512	18998.3	14.308	4.71705	3.28821	0.697091	0.329679	0.770184	0.736988	929.601	1.1303
1101	1805.09	765.981	21033	11.0852	7.41472	5.09799	0.687549	0.668886	0.540108	0.8728	1755.19	0.972358
1102	2339.14	989.596	20787.7	15.3366	7.75732	4.75969	0.613574	0.505804	0.689652	0.803072	2371.97	1.01404
1103	1922.58	807.711	20973	10.8915	8.35314	4.8531	0.580991	0.766943	0.554413	0.866255	1849.46	0.961968
1104	1794.41	786.19	21307.9	13.0145	6.24871	5.32963	0.852916	0.480136	0.590485	0.847969	1815.52	1.01177
1105	2221.65	892.003	21453.7	11.7843	7.76028	5.66894	0.730507	0.658525	0.518943	0.869586	2171.57	0.977459
1106	3503.37	1247.07	23426.3	14.9559	7.96357	7.05137	0.885453	0.532472	0.528521	0.856647	3517.88	1.00414
1107	1249.68	594.371	20510.5	9.30055	7.18034	4.40486	0.613461	0.772034	0.526387	0.868614	1232.18	0.985999
1108	598.136	360.972	19375.4	9.50286	4.61315	3.09429	0.670754	0.485449	0.674383	0.833007	568.2	0.949952
1109	961.289	480.17	19795.1	7.65585	5.73239	5.08247	0.886623	0.74876	0.336132	0.896917	934.314	0.971938
1110	512.688	314.839	19111.9	8.50509	3.92871	3.42712	0.872327	0.461925	0.597051	0.856428	479.674	0.935607
1111	1538.06	667.837	20973.5	9.08447	7.24273	5.42604	0.74917	0.797266	0.402713	0.899012	1495.45	0.972297
1112	1943.94	780.767	22019.5	8.81225	8.17911	6.40504	0.783097	0.928153	0.273167	0.907143	1933.76	0.994764
1113	2381.86	930.359	21961.8	11.4891	8.80138	5.57207	0.633091	0.766065	0.515011	0.875805	2360.15	0.990886
1114	715.627	399.088	19333.3	7.18188	5.42566	4.34308	0.800471	0.755465	0.395272	0.863096	708.887	0.990582
1115	1196.27	564.037	20546.1	8.35618	7.02198	4.74888	0.676287	0.840334	0.431693	0.8903	1167.21	0.975703
1116	448.602	281.707	19382.5	5.60886	4.88342	3.64376	0.746149	0.870662	0.350356	0.886168	418.059	0.931915
1117	2104.16	846.488	21780.2	11.6758	7.71615	5.49936	0.712708	0.660869	0.528993	0.880529	2075.33	0.986299
1118	854.48	479.378	19068.6	10.928	5.11585	3.64106	0.71172	0.468142	0.666814	0.819489	852.657	0.997867
1119	224.301	169.935	18345.2	5.64204	3.3705	2.44016	0.723975	0.59739	0.567504	0.833831	194.374	0.866575
1120	1473.98	656.435	21212.8	9.31484	7.08274	5.17191	0.730213	0.760372	0.444766	0.886176	1429.28	0.969674
1121	245.663	183.402	18526	6.72758	3.09916	2.43764	0.786549	0.460665	0.637665	0.821416	212.893	0.866607
1122	2125.52	882.974	21726.2	10.6561	9.11163	5.43723	0.596735	0.85506	0.489756	0.852891	2211.37	1.04039
1123	683.584	383.184	19723.9	7.26479	5.33082	3.87627	0.727144	0.733788	0.46643	0.870603	628.811	0.919874
1124	747.67	403.844	19220.6	8.29877	5.13625	3.92042	0.763284	0.618917	0.527591	0.873916	699.972	0.936205
1125	2510.03	1218.73	19653.2	22.0578	8.00934	4.08396	0.5099	0.363107	0.814852	0.679093	3022.24	1.20406
1126	1377.85	648.591	20653.6	9.20405	7.38809	4.66574	0.631522	0.8027	0.493077	0.854674	1328.99	0.964537
1127	1986.66	872.435	19750	14.2138	6.74914	4.69827	0.696128	0.47483	0.669458	0.815872	1887.93	0.950301
1128	1826.45	783.733	20413.2	11.3713	8.05559	4.61563	0.572973	0.708415	0.594098	0.842837	1771.03	0.969659
1129	833.118	474.44	19074.1	10.306	5.02805	3.6848	0.732849	0.487876	0.64246	0.80583	799.818	0.960031
1130	534.05	332.616	18776.5	9.5384	4.01284	3.21677	0.801618	0.420704	0.662756	0.821628	515.747	0.965728
1131	6013.4	1949.33	21997.8	16.6787	10.79	9.72718	0.9015	0.646933	0.41679	0.790564	7332.62	1.21938
1132	384.516	257.506	18793.4	9.38581	3.6601	2.98619	0.815875	0.389961	0.68184		429.705	1.11752
1133	534.05	316.229	19237.2	6.87904	4.53772	3.72218	0.820275	0.659645	0.45891	0.888575	486.688	0.911317
1134	256.344	180.935	18535.9	5.548	3.35856	2.8921	0.861114	0.605364	0.478712	0.882048	225.731	0.880581
1135	555.412	332.42	19016.3	7.82181	4.31054	3.64489	0.845576	0.551093	0.534009	0.871821	514.769	0.926824
1136	993.332	478.91	19823.7	7.23543	6.31478	5.0027	0.792222	0.872758	0.308582	0.923431	957.449	0.963875
1137	2392.54	953.304	21451.6	11.2619	9.44337	5.41922	0.573865	0.838521	0.518803	0.856564	2414.16	1.00903
1138	1965.3	818.286	21957.3	11.359	7.39082	5.43465	0.735324	0.650659	0.521555	0.872517	1911.14	0.972439
1139	437.921	283.606	18815.9	7.29378	3.70058	3.59631	0.971824	0.507361	0.506934	0.856218	406.601	0.92848
1140	726.308	392.221	19390.2	7.1453	5.2804	4.41964	0.83699	0.739003	0.381462	0.900913	698.494	0.961706
1141	512.688	301.383	19551.1	6.13082	4.65084	3.89731	0.83798	0.7586	0.364308	0.895285	465.483	0.907928
1142	267.025	205.744	18291	7.37401	3.20553	2.36535	0.737896	0.434707	0.679232	0.790701	234.201	0.877075
1143	1612.83	713.801	20400.5	10.6601	7.55831	4.65	0.615217	0.709031	0.563792	0.86736	1569.37	0.973056
1144	1954.62	829.043	21285.2	12.1846	7.6511	4.94847	0.646766	0.627934	0.593874	0.850998	1932.39	0.988625
1145	202.939	165.654	18318.6	6.4295	2.67712	2.5136	0.938919	0.416381	0.609052	0.793958	181.23	0.893028
1146	736.989	400.487	19977.3	7.50094	5.20728	4.24621	0.815437	0.694217	0.433909	0.880531	694.732	0.942662
1147	715.627	417.961	19236.8	10.3788	4.16853	3.66756	0.87982	0.401639	0.64663	0.80124	664.654	0.928772
1148	886.523	489.963	19067.7	9.75766	5.36675	3.76833	0.702163	0.550004	0.613808	0.814921	826.599	0.932406
1149	288.387	205.133	18499	5.66588	3.64917	2.99894	0.821815	0.644061	0.470701	0.843822	259.728	0.900623
1150	630.179	387.391	19169.6	9.29378	4.09217	3.84023	0.938434	0.440313	0.586795	0.803313	611.776	0.970798
1151	2745.02	1024.78	22224.4	12.6479	8.5057	6.17382	0.725845	0.672497	0.511871	0.879336	2782.1	1.01351
1152	961.289	514.732	19358.4	9.83385	5.3075	4.38289	0.825791	0.539717	0.554306	0.83603	958.214	0.9968
1153	662.222	375.312	19100.1	7.39152	4.95668	4.09742	0.826646	0.67059	0.445659	0.871688	628.817	0.949556
1154	2243.01	956.362	20754.8	15.1766	7.66617	4.49281	0.586057	0.505132	0.703964	0.805351	2189.57	0.976174
1155	758.351	421.582	19525.3	8.71936	4.97344	3.86871	0.777874	0.570391	0.556308	0.857672	702.744	0.926674
1156	1538.06	679.927	21017.2	10.3281	6.99561	4.99326	0.71377	0.677336	0.516538	0.880349	1511.19	0.98253
1157	1078.78	526.433	20528.1	7.98184	6.43518	4.89351	0.760431	0.806228	0.386919	0.893959	1052.87	0.975977
1158	288.387	213.758	18711	6.83412	3.23278	2.87882	0.890507	0.473036	0.578758	0.8152	266.417	0.923817
1159	2787.74	1344.75	21911.1	32.9631	8.02159	4.44189	0.553742	0.243351	0.865246	0.655498	4919.77	1.76479
1160	2232.33	909.5	21398.4	12.4178	7.60477	5.58069	0.73384	0.612411	0.550588	0.861286	2207.52	0.988889
1161	1890.54	806.8	20976.4	11.6208	7.63411	5.04486	0.660832	0.656932	0.565878	0.862161	1874.71	0.991628
1162	2477.99	1003.17	21599.4	12.0556	9.71887	5.12444	0.527267	0.806169	0.574934	0.836709	2515.01	1.01494
1163	2627.52	1008.83	22606.5	11.6259	9.63258	5.59355	0.580691	0.828548	0.51887	0.866757	2623.88	0.998613
1164	469.964	288.02	19779.1	5.4377	4.9978	3.83092	0.76652	0.919102	0.29549	0.902605	436.1	0.927943
1165	1260.36	593.952	20050.2	9.32286	7.36894	4.21448	0.571925	0.790416	0.547941	0.872572	1212.79	0.962262
1166	1281.72	599.47	20373.8	9.52631	6.96109	4.59571	0.6602	0.730723	0.517577	0.881775	1276.57	0.99598
1167	2958.64	1180.97	20765	15.258	9.51557	5.07179	0.532999	0.623643	0.667599	0.798071	3084.49	1.04254
1168	192.258	148.715	18741.4	5.38345	3.12312	2.18066	0.698231	0.580132	0.594934	0.85458	153.576	0.798804
1169	4528.74	1315.46	20653.4	15.4035	9.16233	6.50434	0.709901	0.594822	0.577736	0.819063	3845.18	0.849062
1170	2082.79	856.539	21189.2	11.2671	7.23439	5.96898	0.825083	0.642079	0.470231	0.870439	2038	0.978493
1171	2413.9	927.565	22163.1	9.85034	9.06093	6.29099	0.694298	0.91986	0.361343	0.887331	2351.97	0.974343
1172	854.48	451.729	19785.8	9.61497	4.84686	4.31623	0.890522	0.504095	0.551092	0.867189	842.56	0.986051
1173	320.43	215.409	18727.5	5.50978	3.84224	3.18333	0.82851	0.697348	0.42224	0.889864	282.286	0.880959
1174	1239	598.017	19961.3	11.4857	5.47273	4.53001	0.827744	0.476484	0.605594	0.853556	1192.74	0.962671
1175	854.48	445.729	20147.9	7.33789	6.28737	4.15931	0.661535	0.856836	0.433173	0.893846	803.804	0.940694
1176	1975.98	835.163	20824.2	10.858	9.1709	4.65459	0.50754	0.844624	0.57132	0.85547	1941.47	0.982532
1177	320.43	229.081	18656.9	6.9348	3.32529	2.83872	0.853674	0.479508	0.590657	0.840799	274.205	0.85574
1178	1036.06	550.687	19792.3	9.8187	6.36782	3.66903	0.576183	0.648541	0.626322	0.823436	960.915	0.927474
1179	555.412	373.91	18584.2	11.0609	5.11325	2.608	0.510048	0.462281	0.764215	0.721507	617.852	1.11242
1180	3172.26	1359.94	20820.5	17.2741	11.1188	4.26057	0.383185	0.643672	0.753354	0.725837	3427.75	1.08054
1181	245.663	192.947	18708.2	4.9956	3.70403	2.54045	0.68586	0.741459	0.491463	0.817948	196.907	0.801534
1182	1570.11	676.339	21307.1	9.64834	6.97107	5.41386	0.776619	0.722515	0.438881	0.896224	1525.27	0.971447
1183	1420.57	644.489	21224.9	10.5921	5.96798	5.0778	0.85084	0.563439	0.520603	0.877007	1344.53	0.946473
1184	608.817	378.645	18730.2	11.8943	4.13955	3.0382	0.733944	0.348028	0.744566	0.793174	626.608	1.02922
1185	672.903	384.036	19510.3	8.32976	4.50601	4.06197	0.901457	0.540953	0.512354	0.865487	638.632	0.94907
1186	1356.49	641.163	20670	10.9446	6.25428	4.68644	0.749318	0.57145	0.571802	0.85794	1343.72	0.990588
1187	373.835	248.676	18636.3	6.04666	3.78779	3.51196	0.92718	0.626427	0.419189	0.871112	336.93	0.90128
1188	373.835	242.065	18729.9	5.54293	4.33739	3.34626	0.771491	0.782508	0.396302	0.879855	336.989	0.901438
1189	1196.27	382.316	19085.2	7.0344	5.49761	3.95461	0.719333	0.781532	0.437818	0.887121	640.609	0.535505
1190	1869.17	770.568	20726.9	10.0919	8.40069	5.16782	0.615165	0.832421	0.487923	0.891044	1835.2	0.981823
1191	331.111	227.896	18777.2	6.29109	3.57725	3.09789	0.865998	0.568622	0.507574	0.846409	292.032	0.881977
1192	1068.1	528.938	20054.8	8.9966	5.70103	4.72833	0.829382	0.633687	0.474432	0.871139	1015.85	0.951077
1193	576.774	346.602	18979	7.63697	4.26182	3.92551	0.921087	0.558051	0.485986	0.84523	535.181	0.927887
1194	480.645	295.498	18664.7	7.59418	3.92028	3.57004	0.910659	0.516221	0.529898	0.875126	445.205	0.926266
1195	993.332	508.827	20522.7	8.51771	6.39509	4.17361	0.652628	0.750799	0.510008	0.864878	952.292	0.958684
1196	769.032	432.522	19480	9.0807	5.11322	3.85852	0.754616	0.563086	0.575086	0.848354	750.451	0.975839
1197	2200.28	909.761	20686.7	11.9442	9.11299	4.76108	0.52245	0.762963	0.60139	0.842377	2170.76	0.986581
1198	181.577	144.386	18158	5.6607	2.70986	2.35351	0.868499	0.478714	0.584237	0.785789	151.224	0.832838
1199	1271.04	646.719	19645.4	10.379	7.65013	3.82998	0.500642	0.737077	0.630988	0.795671	1273.82	1.00219
1200	1089.46	543.524	20352.8	10.4654	5.89359	4.09937	0.695565	0.563151	0.608292	0.856132	1059.11	0.97214
1201	961.289	502.904	19582.8	8.53446	5.90194	4.34621	0.736404	0.691543	0.490745	0.859754	917.003	0.95393
1202	502.007	302.813	19475.3	7.54267	4.03437	3.60992	0.894791	0.534873	0.5214	0.877825	460.137	0.916595
1203	1196.27	568.736	20028.4	9.24912	6.17494	4.87518	0.78951	0.667624	0.472904	0.88096	1166.3	0.97495
1204	1142.87	568.573	20359.3	9.66364	6.43316	4.20172	0.653135	0.665707	0.565204	0.851059	1094.16	0.95738
1205	1239	600.768	20078.5	11.7004	5.06759	4.88397	0.963765	0.433112	0.582581	0.856542	1213.01	0.979027
1206	1110.82	572.495	20377.8	11.3979	5.00183	4.50172	0.900014	0.438839	0.605039	0.826771	1075.03	0.967777
1207	3268.38	1152.99	23096.1	11.3926	10.5644	6.53517	0.618602	0.927307	0.426366	0.882639	3294.69	1.00805
1208	202.939	154.303	18822.6	5.31233	2.88168	2.70347	0.938155	0.542452	0.491096	0.854245	173.357	0.854231
1209	320.43	229.354	18655.6	8.19146	3.48538	2.40847	0.691022	0.425489	0.705978	0.816573	288.032	0.898893
1210	1463.3	659.458	20314.3	9.5741	7.25023	4.93419	0.680557	0.757275	0.484631	0.875403	1434.68	0.980442
1211	288.387	205.122	19082.9	7.88211	3.35173	2.87421	0.857532	0.425232	0.63535	0.827842	318.067	1.10292
1212	2616.84	990.198	22575.2	12.698	7.95759	5.98568	0.752198	0.626681	0.528612	0.875749	2533.49	0.968147
1213	437.921	297.272	18822.3	9.3708	3.52975	2.90271	0.822355	0.376675	0.690239	0.789875	402.173	0.918369
1214	630.179	381.645	19399.9	10.4719	4.58101	3.0585	0.667648	0.437455	0.707934	0.817953	614.59	0.975264
1215	619.498	374.271	18953.9	9.78715	4.91899	3.07145	0.624406	0.502597	0.686176	0.81174	619.39	0.999825
1216	202.939	151.304	18739.8	4.41969	3.20468	2.78313	0.868461	0.72509	0.370288	0.896427	165.12	0.813642
1217	288.387	197.786	19191.1	4.92922	3.95187	3.11992	0.789479	0.801723	0.367056	0.914108	254.574	0.882751
1218	1153.55	561.67	20173.9	8.93895	6.66313	4.4671	0.670421	0.745405	0.500265	0.868195	1114.5	0.966148
1219	704.946	413.551	19248.7	8.65627	5.42092	3.26338	0.601997	0.626242	0.623004	0.817088	641.446	0.909922
1220	1431.25	645.347	20730.4	9.05572	6.40401	5.76721	0.900562	0.707178	0.363142	0.882374	1400.97	0.978842
1221	790.394	450.239	19351	9.63934	5.06571	3.78962	0.748094	0.525524	0.606858	0.820603	775.126	0.980684
1222	3642.22	1239.39	22573.2	13.4378	9.82299	6.62603	0.674544	0.730997	0.506911	0.888792	3663.65	1.00588
1223	694.265	442.14	18821.6	12.3251	4.02486	3.4523	0.857744	0.326557	0.719897	0.740941	717.364	1.03327
1224	651.541	368.364	19864.1	7.18181	5.31665	3.86052	0.726119	0.740294	0.462458	0.886765	617.456	0.947686
1225	672.903	385.176	19326.2	8.2114	4.76189	3.89495	0.817941	0.579912	0.525666	0.866798	637.951	0.948058
1226	811.756	430.273	19448.8	8.62839	6.06367	3.84852	0.634686	0.702758	0.55397	0.886482	843.427	1.03902
1227	3567.45	1272.82	22334.5	13.314	10.6869	5.921	0.554045	0.80268	0.555279	0.847497	3528.93	0.989201
1228	897.204	441.379	20100.1	7.80875	5.67826	4.62878	0.815175	0.727167	0.407232	0.920043	859.71	0.958211
1229	587.455	387.31	18833.3	9.18914	6.00481	2.47651	0.412422	0.653468	0.730496	0.75143	572.404	0.97438
1230	160.215	129.159	18197.3	4.45288	2.88104	2.37566	0.824582	0.647007	0.466489	0.860721	127.662	0.796819
1231	10734.4	3935.7	21856.2	744.301	15.562	7.55991	0.485794	0.0209082	0.989843	0.572291	366792	34.1697
1232	395.197	262.428	19101.7	6.69135	3.75807	3.4501	0.91805	0.561631	0.484394	0.853312	363.411	0.919571
1233	1036.06	535.835	19491.8	10.6708	5.15781	4.58304	0.888563	0.48336	0.570505	0.837494	1056.58	1.01981
1234	2285.73	921.553	20929.3	10.8494	9.88354	5.08545	0.514538	0.910975	0.531269	0.859106	2284.21	0.999335
1235	3065.45	1131.97	21911.8	12.9497	9.93923	5.62098	0.565535	0.767525	0.565938	0.859822	3030.5	0.9886
1236	1014.69	514.759	20249.3	9.19704	6.09906	4.0518	0.664333	0.663155	0.559445	0.864383	952.023	0.938236
1237	331.111	227.427	18727.9	6.58701	3.50585	2.92643	0.834726	0.532238	0.555728	0.843531	283.079	0.854938
1238	1409.89	637.859	21281.8	10.1148	6.22584	5.29829	0.851015	0.615516	0.476186	0.886489	1397.59	0.991277
1239	683.584	374.352	19769.4	6.47303	5.14731	4.60494	0.894631	0.795193	0.288596	0.904112	642.689	0.940175
1240	608.817	365.01	19589.2	8.88696	4.07361	3.70892	0.910476	0.45838	0.582656	0.829942	562.43	0.923808
1241	2157.56	952.96	20997.5	14.5937	8.12216	4.35689	0.53642	0.556552	0.701455	0.791415	2163.23	1.00263
1242	875.842	487.551	19262.1	10.0262	5.3233	3.81156	0.716014	0.530939	0.61984	0.818799	852.135	0.972933
1243	170.896	139.879	18159.2	5.23318	3.0307	2.27132	0.749437	0.579132	0.565977	0.837305	150.895	0.882965
1244	502.007	319.5	18794	8.62608	4.273	3.1779	0.743716	0.495358	0.631594	0.825156	490.654	0.977385
1245	544.731	355.104	18641.8	11.998	3.54641	2.89344	0.815877	0.295584	0.75884	0.780324	515.705	0.946715
1246	480.645	315.801	18573.6	8.75413	4.05191	2.70188	0.666815	0.462857	0.69136	0.78586	401.446	0.835224
1247	117.491	101.035	17983.8	12.185	2.58695	1.27025	0.491022	0.212306	0.895753	0.735089	167.721	1.42753
1248	897.204	442.903	20429.3	6.94644	5.99113	4.77678	0.797309	0.862474	0.312342	0.929169	832.711	0.928119
1249	1815.77	829.355	20066.6	12.7812	7.48796	4.68268	0.625362	0.58586	0.633626	0.804627	1877.23	1.03385
1250	373.835	244.279	19221.9	6.35667	3.66552	3.39971	0.927483	0.576641	0.465175	0.880629	331.814	0.887597
1251	416.559	271.706	18925.9	8.93084	3.44641	2.99803	0.869901	0.3859	0.664306	0.809791	386.531	0.927915
1252	1239	670.454	19618	15.2231	5.70013	3.68866	0.647119	0.374439	0.757694	0.753413	1340.75	1.08212
1253	2467.31	1010.74	21837.9	15.8987	6.38155	5.62621	0.881637	0.401388	0.646121	0.822134	2391.07	0.9691
1254	1004.01	516.77	19654	8.83634	6.58151	3.86766	0.587656	0.744823	0.562301	0.84732	942.182	0.938415
1255	405.878	253.089	18729	4.98856	4.73911	3.82526	0.807168	0.949996	0.233193	0.910669	378.81	0.933309
1256	331.111	227.065	18816.7	6.00613	3.55229	3.313	0.932635	0.591445	0.448397	0.873055	296.083	0.89421
1257	1260.36	652.606	19329.9	10.1995	8.62141	3.36817	0.390675	0.845276	0.669772	0.783298	1240.63	0.984344
1258	1751.68	772.015	20473.4	11.5309	7.47304	4.79269	0.641331	0.648088	0.584361	0.852455	1729.93	0.98758
1259	117.491	109.54	18024	6.27088	2.53089	1.48703	0.587551	0.403594	0.762868	0.756599	98.8573	0.841403
1260	363.154	264.114	18840.6	10.034	3.28199	2.51669	0.766817	0.327086	0.749185	0.772641	347.16	0.955959
1261	715.627	408.633	19371.3	9.21098	4.38607	3.89434	0.887887	0.476179	0.577207	0.846457	659.028	0.92091
1262	170.896	132.655	18144.9	5.40754	3.03127	2.358	0.777892	0.560564	0.563942	0.87523	161.904	0.947384
1263	1356.49	610.364	22079.1	8.85542	6.70152	5.15465	0.769177	0.75677	0.41791	0.89769	1281.36	0.944615
1264	1046.74	513.129	21177.8	7.94897	6.37538	4.68635	0.73507	0.802039	0.410445	0.88552	994.811	0.950392
1265	1185.59	600.644	19551.2	10.6042	6.47661	3.96666	0.612459	0.610762	0.625933	0.825363	1141.14	0.962505
1266	1431.25	802.717	19369.6	35.346	5.67219	3.59944	0.634576	0.160476	0.898166	0.672114	3022.84	2.11202
1267	1997.35	1055.55	19525.4	27.2906	7.64708	3.38963	0.443258	0.28021	0.875795	0.65406	2963.12	1.48353
1268	1933.26	819.984	21409.1	10.1591	8.92546	5.07296	0.56837	0.878566	0.500649	0.862588	1926.8	0.996659
1269	779.713	458.395	19109	9.50455	5.65299	3.2317	0.57168	0.594767	0.659984	0.790817	727.327	0.932814
1270	1388.53	623.69	20813.9	10.2498	5.80169	5.39297	0.929552	0.566028	0.473848	0.890874	1343.35	0.967459
1271	2659.57	975.719	22993.5	12.1416	7.88398	6.45361	0.818572	0.649339	0.46847	0.90491	2587.68	0.972971
1272	1367.17	621.887	20582.7	9.61769	6.36595	5.08535	0.798835	0.661901	0.471251	0.888409	1304.2	0.953941
1273	769.032	421.383	19843	7.93055	5.31434	4.10078	0.771645	0.67011	0.482913	0.865268	723.948	0.941376
1274	1441.93	638.689	20827.8	8.69746	6.85046	5.75964	0.840767	0.787639	0.33778	0.9018	1437.46	0.996897
1275	1762.36	818.161	20057	11.8327	8.6423	4.19044	0.484876	0.730372	0.64586	0.806234	1795	1.01852
1276	1441.93	696.806	20385.6	14.2062	5.11378	4.63023	0.905441	0.359968	0.67407	0.817267	1409	0.977163
1277	2104.16	863.32	21107.6	11.1002	8.22153	5.29154	0.64362	0.740664	0.523294	0.862259	2022.81	0.961341
1278	1228.31	605.94	19605.7	10.0995	6.54603	4.26966	0.652251	0.648152	0.577242	0.839445	1182.39	0.962612
1279	1837.13	758.026	21006.3	9.01686	8.37015	5.73486	0.685156	0.928277	0.363985	0.904244	1813.01	0.986869
1280	427.24	279.47	19187.2	6.60766	4.31906	3.23583	0.749197	0.653644	0.510291	0.831354	386.821	0.905396
1281	715.627	402.336	19255.6	7.72304	5.45416	3.6821	0.675101	0.706219	0.523231	0.84514	649.681	0.90785
1282	1260.36	573.578	20359.1	8.51632	7.1005	4.75639	0.669867	0.833752	0.441497	0.906594	1204.78	0.955902
1283	459.283	286.35	18917.3	7.60973	4.0278	3.28129	0.814661	0.529295	0.568804	0.849997	421.279	0.917254
1284	1100.14	556.865	20399.7	10.9648	5.40582	4.37205	0.808766	0.493015	0.601267	0.84758	1085.52	0.986707
1285	352.473	232.537	19188	5.56565	4.14142	3.14457	0.759299	0.744103	0.435003	0.886666	303.609	0.86137
1286	544.731	354.165	18973.1	9.81556	3.78797	3.34769	0.883769	0.385915	0.658941	0.784897	521.38	0.957134
1287	2168.24	886.958	20722.8	12.6033	7.8979	5.21154	0.659863	0.626655	0.586493	0.861214	2172.95	1.00217
1288	1206.95	596.957	19725.5	11.6374	5.72249	4.19387	0.732875	0.491735	0.63962	0.841285	1169.89	0.969289
1289	1676.92	750.802	21178.1	11.3372	7.64421	4.53884	0.593762	0.674258	0.599651	0.848504	1647.68	0.982566
1290	854.48	467.316	19754.3	9.65096	4.71625	4.4166	0.936465	0.488681	0.542367	0.844362	842.061	0.985467
1291	2445.95	1065.13	20599.6	17.6027	6.70393	5.34092	0.796685	0.380847	0.696585	0.774824	2640.06	1.07936
1292	598.136	370.479	19000.7	8.84247	4.92599	3.19849	0.649309	0.557083	0.638281	0.797692	583.58	0.975664
1293	843.799	459.494	19616	9.98777	4.74595	4.21231	0.887559	0.475176	0.578253	0.838938	836.374	0.991201
1294	1142.87	573.896	19816	9.94473	6.10055	4.38225	0.718337	0.613445	0.559339	0.845436	1113.65	0.974434
1295	4315.12	1737.72	20983.2	21.0373	13.1249	4.35367	0.331711	0.623886	0.79305	0.701783	5035.35	1.16691
1296	1548.74	694.547	20268.4	10.8526	6.6932	4.89402	0.731193	0.616736	0.549047	0.870378	1489.1	0.961486
1297	982.651	586.238	18384.7	16.2154	5.55386	2.94903	0.530987	0.342506	0.818134	0.675996	1112.47	1.13211
1298	1420.57	678.087	20241.4	12.5477	5.90553	4.48268	0.759065	0.470646	0.642749	0.827709	1391.39	0.979461
1299	2146.88	876.982	22055.6	10.9586	8.02056	5.88233	0.733407	0.731895	0.463223	0.860513	2165.7	1.00877
1300	373.835	268.268	19000.4	8.86227	3.33765	2.90794	0.871254	0.376613	0.671874	0.75887	360.296	0.963784
1301	939.928	496.186	20175	10.4796	4.87819	4.12925	0.846471	0.465494	0.605973	0.843	884.224	0.940737
1302	1260.36	615.906	20406.3	10.8366	6.01095	4.4439	0.7393	0.554691	0.589917	0.841105	1212.52	0.962041
1303	1858.49	918.942	20279.3	17.8595	6.80833	4.00396	0.588097	0.381216	0.775808	0.733182	2039.34	1.09731
1304	971.97	509.395	19867.1	8.80647	6.59619	3.80356	0.57663	0.749016	0.568095	0.848098	925.494	0.952183
1305	1100.14	538.578	19854.4	8.44253	6.30231	4.72992	0.750506	0.746495	0.439751	0.877852	1054.18	0.958222
1306	1142.87	551.097	20520.5	8.50278	6.29586	5.04256	0.800931	0.740448	0.406952	0.885179	1130.72	0.989373
1307	672.903	381.244	18975.6	7.61913	5.08593	4.03911	0.794173	0.667522	0.469872	0.873214	655.617	0.974312
1308	1313.76	632.04	20243.6	9.98199	7.21848	4.24931	0.588672	0.72315	0.574302	0.843913	1282.54	0.976233
1309	961.289	489.793	20024.4	9.16655	5.49537	4.34549	0.790755	0.599502	0.525941	0.864405	916.917	0.953841
1310	1847.81	793.544	20555.3	10.6995	8.39691	4.89238	0.582641	0.784795	0.542747	0.855086	1841.16	0.996402
1311	1367.17	727.672	19986.5	14.8733	5.93252	3.94478	0.664941	0.398869	0.734775	0.734835	1458	1.06644
1312	886.523	478.396	19875.3	9.99706	4.93515	4.13702	0.838276	0.49366	0.586177	0.842357	854.965	0.964403
1313	2371.18	942.386	21118.4	12.8932	8.11451	5.49242	0.676865	0.629364	0.574006	0.859577	2407	1.0151
1314	918.566	511.997	19747.1	8.62691	7.14475	3.40861	0.477079	0.828193	0.604886	0.80763	880.053	0.958073
1315	502.007	322.235	19130.5	10.0347	3.87697	3.07255	0.792513	0.386357	0.693807	0.822444	500.709	0.997414
1316	1388.53	650.232	20421.2	10.5483	7.11065	4.22564	0.594269	0.674105	0.5994	0.851352	1327.61	0.95613
1317	651.541	384.368	18889.1	8.2801	4.78971	3.50395	0.731557	0.57846	0.576823	0.838252	582.091	0.893407
1318	2905.23	1091.9	21181.9	12.3995	10.0503	5.53124	0.550355	0.810541	0.553915	0.855242	2887.32	0.993836
1319	566.093	333.575	19213.4	8.60887	4.21696	3.54772	0.841299	0.489839	0.587899	0.859133	539.491	0.953008
1320	9751.75	3696	21409.9	62.5978	14.346	7.33491	0.511287	0.229177	0.882825	0.572588	27591.4	2.82938
1321	3044.08	1220.42	19983.8	15.578	10.0632	4.7495	0.471967	0.645988	0.695115	0.790023	3118.78	1.02454
1322	555.412	332.885	19143.4	7.13433	5.04283	3.3651	0.667304	0.70684	0.528323	0.872437	507.125	0.913062
1323	1292.4	623.27	19444.1	10.0373	7.15854	4.14188	0.578592	0.713195	0.587351	0.851357	1246.6	0.964561
1324	363.154	256.218	18329.5	7.53956	3.5445	3.23346	0.912248	0.47012	0.571134	0.814027	361.958	0.996706
1325	811.756	446.225	19299.6	10.2089	4.41692	4.14069	0.937461	0.432655	0.594403	0.834851	782.093	0.963459
1326	587.455	350.07	19097.6	7.31062	4.66291	3.83145	0.821687	0.637826	0.475906	0.857659	547.095	0.931297
1327	1591.47	723.078	19633.1	11.0114	7.68962	4.40015	0.572219	0.698332	0.600401	0.847536	1560.64	0.980631
1328	1292.4	612.445	19956.1	9.95781	6.4946	4.6397	0.714394	0.652211	0.534064	0.860186	1256.88	0.972519
1329	811.756	457.48	19447.6	11.6669	4.14254	3.87561	0.935563	0.355069	0.667811	0.817357	784.604	0.966552
1330	1837.13	786.991	20988	11.2555	7.54402	5.04972	0.669367	0.670254	0.551354	0.860678	1796.07	0.977647
1331	769.032	415.398	19913.3	8.72341	5.30351	3.84186	0.7244	0.607963	0.559591	0.875073	744.527	0.968136
1332	363.154	245.378	18728	8.19536	3.20661	2.84658	0.887723	0.391271	0.652659	0.822065	313.348	0.862852
1333	1078.78	529.339	20291.4	8.31396	6.37567	4.55285	0.714096	0.766864	0.452386	0.877815	1010.89	0.937071
1334	3439.28	1287.1	21215.3	15.8099	10.3037	5.48079	0.531927	0.65172	0.653333	0.815008	3739.84	1.08739
1335	1367.17	641.705	20365.2	10.2625	6.97384	4.44223	0.636984	0.679545	0.567141	0.856508	1331.73	0.974079
1336	5265.73	1799.61	22384.6	23.1888	8.40486	7.23257	0.860523	0.362454	0.6881	0.777061	5904.59	1.12132
1337	897.204	456.796	20100.1	8.07669	5.24187	4.86659	0.928406	0.649013	0.397452	0.890108	863.044	0.961927
1338	1570.11	694.583	20823	10.8337	6.89099	4.94526	0.717641	0.636069	0.543531	0.876197	1546.45	0.984935
1339	2125.52	1041.01	20466.2	24.2779	7.57	3.49132	0.461204	0.311807	0.856194	0.711936	2687.72	1.2645
1340	1975.98	833.734	21412.8	11.9077	7.44466	5.19501	0.697818	0.625198	0.563726	0.855867	1929.07	0.976255
1341	4507.38	2137.55	20361.6	38.3506	11.0361	4.46562	0.404635	0.28777	0.883558	0.56429	7916.98	1.75645
1342	1004.01	511.79	20016.3	7.59982	6.89637	4.47367	0.6487	0.907439	0.411345	0.861414	982.148	0.978222
1343	1623.51	729.264	21193.7	11.4407	6.90985	4.82264	0.697937	0.603973	0.578465	0.856526	1596.96	0.983644
1344	1559.43	721.748	19942.5	11.2257	7.25238	4.45956	0.614911	0.64605	0.602737	0.833841	1520.81	0.975238
1345	2146.88	1031.74	20010.7	27.6946	5.24784	4.72057	0.899527	0.189489	0.829549	0.716866	2873.82	1.3386
1346	1110.82	612.733	19090.4	14.0026	4.54092	4.19128	0.923003	0.324292	0.700678	0.766519	1116.32	1.00495
1347	1751.68	797.841	19936.2	11.7	8.73414	4.13096	0.472967	0.746507	0.646927	0.822428	1768.26	1.00947
1348	1399.21	695.069	19868.8	10.8225	7.35472	3.92759	0.534024	0.679577	0.63709	0.807421	1309.51	0.935893
1349	3225.66	1283.61	21035.5	14.1442	12.61	4.75482	0.377067	0.891532	0.663833	0.784148	3552.35	1.10128
1350	373.835	234.89	18844.5	5.21591	3.92926	3.70741	0.943539	0.753322	0.289211	0.899388	318.274	0.851376
1351	982.651	492.957	19294.3	7.73795	6.03312	4.68287	0.776193	0.77968	0.394819	0.885113	915.733	0.9319
1352	1495.34	743.333	19853.4	11.4162	8.57959	4.15187	0.483924	0.751526	0.636319	0.767946	1703.42	1.13915
1353	1303.08	681.919	19482.4	10.2234	7.97668	3.67421	0.46062	0.780239	0.640607	0.77529	1255.07	0.963158
1354	1516.7	666.806	20345.3	11.0204	5.7345	5.51467	0.961666	0.520354	0.499593	0.885283	1459.82	0.962499
1355	854.48	448.075	19763.2	8.21069	5.43747	4.26668	0.784681	0.662242	0.480351	0.874442	797.913	0.9338
1356	1057.42	522.205	20541.3	10.0565	5.50138	4.24685	0.771961	0.547048	0.5777	0.870041	984.176	0.930735
1357	170.896	133.288	18171	4.68526	3.01974	2.41228	0.798839	0.644518	0.485134	0.878581	142.962	0.836543
1358	2093.47	852.478	21320.9	11.0952	8.89533	5.05173	0.567908	0.80173	0.544691	0.869896	2088.45	0.9976
1359	405.878	276.048	18829.6	7.47795	4.20951	2.91788	0.693163	0.562923	0.609802	0.806413	384.742	0.947927
1360	875.842	475.268	19352.4	9.6868	4.8865	4.08183	0.835328	0.50445	0.578619	0.831586	809.324	0.924054
1361	2253.69	932.633	20530.6	10.4944	9.98821	5.08515	0.509115	0.95177	0.51544	0.839749	2232.73	0.990698
1362	2050.75	864.527	20297.7	12.8111	7.72713	4.80421	0.621733	0.603158	0.624996	0.840442	1992.12	0.971411
1363	801.075	460.704	19153.9	9.00028	6.3488	3.54278	0.558024	0.7054	0.60637	0.818912	847.969	1.05854
1364	1388.53	638.964	20187	9.1059	7.38091	4.77252	0.646603	0.810563	0.475887	0.874418	1343.6	0.967641
1365	1399.21	673.034	19991	10.6498	7.03281	4.2812	0.608746	0.66037	0.598003	0.832016	1343.15	0.959934
1366	277.706	202.095	18298.8	7.19044	3.07785	2.78222	0.903951	0.428047	0.613067	0.843672	257.918	0.928747
1367	373.835	282.599	18625.1	12.7212	5.53794	2.2627	0.408581	0.435333	0.822131	0.707073	667.713	1.78612
1368	181.577	140.871	18651.1	3.86941	3.2668	2.82248	0.863987	0.844264	0.270567	0.913219	149.447	0.823048
1369	1388.53	630.868	20446.5	8.66476	6.81804	5.42463	0.795628	0.78687	0.373944	0.889953	1342.38	0.966762
1370	277.706	197.404	18714.7	4.78629	4.02948	3.06935	0.761723	0.841879	0.358721	0.880396	247.961	0.892889
1371	117.491	113.146	18187.6	7.5513	2.32318	1.4506	0.624404	0.307653	0.8079	0.743112	106.596	0.907271
1372	971.97	493.897	20015	9.21886	5.61642	4.55412	0.810858	0.609231	0.506	0.875244	987.71	1.01619
1373	801.075	441.558	19599.2	10.1734	4.32082	4.02208	0.93086	0.424716	0.604649	0.848189	740.582	0.924486
1374	1452.62	666.525	19268	9.57555	8.25183	4.33811	0.525715	0.861761	0.546959	0.862043	1435.83	0.988446
1375	865.161	480.992	19286.9	7.93444	6.27748	3.92058	0.624547	0.791169	0.505878	0.818575	817.976	0.945462
1376	918.566	502.179	19681.7	9.62255	5.54724	4.05124	0.730316	0.576483	0.578985	0.819878	905.823	0.986128
1377	886.523	466.606	19182.4	8.84265	6.00348	3.84938	0.641191	0.678924	0.56468	0.864652	855.982	0.965551
1378	128.172	104.826	17957.3	13.2364	2.81006	1.8671	0.664434	0.212298	0.858942	0.797208	290.9	2.26961
1379	736.989	423.798	19560.4	14.0028	4.50069	3.83678	0.852486	0.321415	0.725999	0.818588	1012.86	1.37432
1380	961.289	502.466	19785.3	9.85631	5.62333	4.07679	0.724979	0.570531	0.586377	0.847005	946.488	0.984602
1381	1260.36	598.745	20571.5	8.62425	6.9856	4.92409	0.704891	0.809996	0.429041	0.870713	1242.62	0.98593
1382	117.491	106.337	17971.2	4.23351	2.81402	1.79971	0.639553	0.664702	0.574888	0.866944	89.8089	0.76439
1383	1858.49	772.315	21391.1	10.345	7.57157	5.56047	0.734388	0.731908	0.462496	0.891443	1824.38	0.981644
1384	2264.37	978.463	20596.2	12.1982	10.6519	4.52335	0.424651	0.873237	0.629179	0.803384	2461.91	1.08724
1385	683.584	420.051	18566	10.2301	4.72812	3.52257	0.745025	0.462176	0.655668	0.781344	713.703	1.04406
1386	1345.81	695.941	19882.3	14.6476	6.19524	3.56246	0.575032	0.422951	0.75679	0.769936	1354.14	1.00619
1387	1612.83	709.127	20578	10.6624	6.91397	5.21755	0.754639	0.648446	0.510657	0.875654	1611.15	0.99896
1388	1196.27	741.88	19046.2	17.55	7.33838	2.75114	0.374898	0.418142	0.843239	0.660488	1484.15	1.24065
1389	320.43	228.144	18095.1	7.67688	3.31263	2.74574	0.828869	0.431508	0.642336	0.807891	292.487	0.912795
1390	2424.59	1072.69	19623.8	15.1013	9.85569	4.14341	0.420408	0.652638	0.725626	0.76542	2583.14	1.0654
1391	3396.56	1620.84	20085.8	31.695	12.3196	3.92931	0.318948	0.388693	0.876027	0.625511	6426.76	1.89214
1392	929.247	474.031	19379.6	8.06527	6.0911	4.30839	0.707325	0.755226	0.46581	0.883205	886.579	0.954084
1393	1473.98	814.138	18842.2	20.0307	5.62221	3.68242	0.654977	0.280679	0.816162	0.698529	1737.1	1.17851
1394	704.946	404.885	19252.6	8.75665	5.13023	3.73958	0.728932	0.585866	0.572944	0.817935	703.698	0.998231
1395	5735.69	2100.08	21723	24.8937	14.4575	4.80883	0.332618	0.58077	0.806826	0.709417	7249.54	1.26393
1396	1068.1	531.701	19720.7	8.9511	6.26704	4.3266	0.690374	0.700142	0.51664	0.86558	1016.66	0.951836
1397	149.534	124.552	18167.9	6.16044	2.73863	2.04971	0.748444	0.444551	0.667279	0.822082	144.852	0.968691
1398	651.541	365.067	19593.5	7.02886	4.95397	4.13062	0.8338	0.704804	0.412334	0.886472	602.479	0.924699
1399	811.756	428.787	19672.5	6.85187	5.97504	4.42707	0.740928	0.87203	0.353889	0.877596	759.198	0.935254
1400	480.645	338.145	18753.7	16.8046	3.43654	2.89276	0.841764	0.2045	0.82786	0.711155	699.765	1.45589
1401	1110.82	544.973	19780.3	9.55877	5.79157	4.60292	0.794763	0.605891	0.518461	0.869725	1067.38	0.960893
1402	373.835	254.635	18316.4	6.02192	4.96936	2.62633	0.528505	0.825212	0.563872	0.841119	329.21	0.88063
1403	1922.58	917.683	20025.7	15.6792	7.42292	4.15048	0.559145	0.473426	0.735287	0.753741	2023.41	1.05245
1404	2712.97	1020.03	22381.3	11.2124	9.20238	6.18298	0.671889	0.820734	0.448558	0.8775	2672.29	0.985006
1405	1602.15	740.849	20867.8	10.8853	7.43702	4.71039	0.63337	0.683216	0.567272	0.834687	1597.3	0.996972
1406	1591.47	752.422	20301.8	12.2375	7.18704	4.24645	0.590849	0.587294	0.652998	0.809732	1564.44	0.983017
1407	1239	634.426	19044.9	10.2776	7.97046	3.50844	0.44018	0.775515	0.658634	0.800201	1203.87	0.971649
1408	1901.22	798.163	20992.4	11.5803	7.25764	5.23014	0.72064	0.626725	0.548357	0.868173	1841.27	0.968467
1409	1068.1	528.044	19651.6	9.64045	5.95613	4.32835	0.726704	0.617828	0.551022	0.874894	1041.05	0.974677
1410	1206.95	626.14	19172.2	9.28897	8.37058	3.7349	0.446193	0.901131	0.597921	0.795835	1216.44	1.00786
1411	886.523	468.373	19857.3	8.37381	6.0255	4.12566	0.684701	0.719564	0.507314	0.87084	871.963	0.983577
1412	2403.22	1235.55	19739.8	19.6107	10.8811	3.70457	0.340461	0.554854	0.811094	0.643411	3311.24	1.37783
1413	309.749	224.662	18427.3	8.58645	3.08292	2.66012	0.862856	0.359045	0.690196	0.807499	294.961	0.952259
1414	427.24	289.628	18845.5	9.46777	3.52077	2.96984	0.843521	0.371868	0.686321	0.800471	414.673	0.970587
1415	202.939	164.586	18413.7	6.70565	2.77743	2.18186	0.785569	0.414192	0.674623	0.825835	170.216	0.838754
1416	1730.32	800.149	20648.9	12.6625	7.35092	4.54989	0.618955	0.580526	0.64068	0.810534	1773.99	1.02524
1417	256.344	198.036	18178.5	7.76542	3.19914	2.46492	0.770496	0.411972	0.682577	0.801498	256.501	1.00061
1418	651.541	399.3	19130.8	9.16316	5.34605	3.10815	0.581392	0.583428	0.6608	0.798633	637.777	0.978875
1419	4421.93	1554.46	22733.2	18.5558	10.5915	5.58511	0.527323	0.57079	0.699009	0.805215	4597.85	1.03978
1420	715.627	421.838	19264.7	10.1514	5.17663	3.17549	0.613428	0.509943	0.687186	0.803081	698.993	0.976756
1421	1239	618.088	19866.3	11.0082	6.49406	4.06495	0.625949	0.589929	0.630735	0.835109	1217.24	0.982443
1422	704.946	454.63	19040.3	12.9167	4.72155	2.86275	0.606317	0.36554	0.778367	0.74672	731.32	1.03741
1423	395.197	314.614	17942.4	16.6944	3.79746	2.2785	0.600007	0.227469	0.863517	0.631104	605.067	1.53105
1424	619.498	362.226	19052.1	8.35228	4.65293	3.6672	0.788149	0.557085	0.560934	0.84754	596.973	0.963641
1425	1153.55	608.104	19452.3	11.4851	6.14044	4.13559	0.673501	0.534644	0.639917	0.79989	1221.69	1.05907
1426	245.663	188.446	18617.2	7.49062	3.21424	2.23924	0.696663	0.429101	0.701061	0.787037	225.831	0.919274
1427	1730.32	773.682	20759.7	10.9089	7.5978	4.87259	0.641315	0.696479	0.553337	0.841065	1691.67	0.977664
1428	1132.19	577.249	19252	10.0758	6.40732	4.04703	0.631625	0.635915	0.59834	0.825585	1094.41	0.966633
1429	1762.36	767.64	19885.3	11.1425	7.13629	5.39955	0.756633	0.640458	0.515408	0.868714	1798.46	1.02048
1430	224.301	173.311	18403.1	5.1787	3.63366	2.45111	0.674555	0.701655	0.526695	0.869157	193.204	0.861361
1431	1516.7	730.918	20462.2	11.9342	6.30812	5.01305	0.794698	0.528576	0.579942	0.804742	1580.82	1.04228
1432	758.351	401.509	19528.2	8.13086	4.68253	4.37556	0.934443	0.575896	0.461858	0.890264	697.813	0.920172
1433	1345.81	641.424	20435.6	11.8135	6.20324	4.41025	0.710958	0.525096	0.626678	0.845009	1353.79	1.00593
1434	1014.69	532.289	20244	9.24583	6.1176	4.12333	0.67401	0.661661	0.554034	0.830243	976.93	0.962782
1435	2499.35	1002.4	20281.8	12.9835	8.82394	5.22851	0.592537	0.679626	0.597296	0.835741	2509.12	1.00391
1436	544.731	353.426	18902.2	10.3001	3.55476	3.38519	0.952297	0.345119	0.671344	0.769037	519.187	0.953108
1437	3919.92	1469.7	21227.6	15.3058	11.8549	5.23156	0.441298	0.774539	0.658198	0.78254	3976.27	1.01437
1438	4347.16	1725.67	20659.5	23.9967	11.3262	4.68841	0.413945	0.471989	0.804623	0.714298	5337.62	1.22784
1439	865.161	446.858	19857.5	7.89432	5.83225	4.32014	0.740733	0.738791	0.452753	0.892305	833.178	0.963033
1440	1185.59	579.928	19688.8	9.33156	7.02508	4.11498	0.585755	0.75283	0.559025	0.856878	1129.96	0.953075
1441	1313.76	657.477	20101.6	13.0992	5.505	4.25493	0.772921	0.420255	0.675176	0.809041	1285.24	0.978287
1442	1602.15	726.778	20772.6	11.4881	6.53302	4.92549	0.753937	0.568676	0.571254	0.8503	1548.46	0.966491
1443	939.928	638.334	18624	39.9242	3.98085	2.73827	0.68786	0.0997103	0.931413	0.601815	1822.96	1.93946
1444	801.075	480.386	19445.6	9.92064	6.032	3.1556	0.523143	0.608025	0.681916	0.773005	790.99	0.987411
1445	309.749	231.425	18454.5	7.18386	3.67864	2.5425	0.691151	0.512071	0.646082	0.788081	281.446	0.908626
1446	630.179	376.094	19077.7	9.05829	4.52047	3.43474	0.759819	0.499042	0.620819	0.830347	589.13	0.934862
1447	2285.73	909.786	21632.7	11.2001	8.93061	5.38401	0.602871	0.79737	0.519289	0.868535	2255.78	0.986897
1448	1132.19	554.974	19859.5	10.0321	6.03787	4.30165	0.712446	0.601856	0.57121	0.870357	1091.44	0.964009
1449	352.473	235.158	18851	7.10101	3.99715	2.73566	0.684401	0.5629	0.614751	0.866989	325.253	0.922775
1450	1997.35	1070.79	19436.1	28.7704	6.67372	3.38823	0.507698	0.231964	0.882232	0.651482	2725.06	1.36434
1451	566.093	365.841	18749.4	9.45428	4.50537	3.09046	0.68595	0.476543	0.673115	0.77669	551.404	0.974053
1452	2029.39	931.275	19819.4	18.1342	6.30635	4.88604	0.774781	0.347759	0.730563	0.773722	2340.58	1.15334
1453	523.369	349.373	18553.7	17.5566	4.00106	2.39782	0.599296	0.227895	0.863424	0.757367	705.54	1.34807
1454	523.369	321.734	18781.4	7.54564	4.97691	2.95593	0.593929	0.659574	0.60826	0.828287	464.985	0.888446
1455	202.939	146.558	18489.8	4.89724	2.88356	2.79462	0.969159	0.588813	0.429347	0.896619	165.308	0.814568
1456	1014.69	525.111	19440	8.93244	6.2042	4.19448	0.67607	0.69457	0.530422	0.842896	973.694	0.959593
1457	576.774	330.589	19317.7	5.64174	5.29748	4.19618	0.792109	0.938979	0.256226	0.889736	525.321	0.910792
1458	929.247	509.066	19259.3	10.8827	5.14709	3.92455	0.76248	0.472961	0.639377	0.81439	920.823	0.990935
1459	1911.9	866.44	20065.5	13.7974	6.65367	5.19229	0.780364	0.482242	0.623676	0.808478	1996.67	1.04434
1460	1196.27	609.071	20553.1	11.7844	5.66828	4.24834	0.749494	0.481	0.639494	0.822098	1188.68	0.993658
1461	1997.35	883.791	20675.4	12.6615	7.7709	4.85767	0.625111	0.61374	0.616344	0.81221	2002.05	1.00236
1462	801.075	461.27	19542.3	11.6328	5.0459	3.31162	0.656298	0.433763	0.715322	0.801296	814.243	1.01644
1463	1548.74	658.535	21068.6	7.92077	7.25684	6.21389	0.856281	0.916178	0.215494	0.922598	1496.12	0.966022
1464	3033.4	1178.97	21118.4	13.3003	10.8503	5.16825	0.476325	0.815792	0.611418	0.819383	3124.16	1.02992
1465	566.093	366.865	18540.3	9.81923	3.9787	3.42647	0.861202	0.405194	0.651046	0.78465	560.73	0.990526
1466	598.136	364.71	18520	8.72544	4.26738	3.65257	0.855927	0.489073	0.581389	0.838079	569.686	0.952436
1467	715.627	408.354	19140.8	9.40062	4.97383	3.40939	0.685465	0.529096	0.637323	0.844315	667.748	0.933095
1468	630.179	346.44	19301	6.35685	4.97275	4.53057	0.911079	0.782267	0.287293	0.922658	599.901	0.951954
1469	1174.91	563.244	20455.6	9.58751	5.5601	5.19414	0.934182	0.579931	0.458239	0.880856	1159.82	0.987157
1470	138.853	114.68	17694.9	4.58305	2.4562	2.37367	0.966398	0.535932	0.482076	0.870795	111.925	0.806068
1471	2157.56	1118.93	20089.1	31.5098	5.9177	3.77549	0.638001	0.187805	0.88018	0.649064	2948.9	1.36678
1472	1281.72	617.844	20076.2	9.24476	7.53426	4.28593	0.568859	0.814976	0.536393	0.85622	1250.46	0.975612
1473	491.326	313.728	19183	7.2299	5.44604	2.82015	0.517836	0.753266	0.609932	0.831577	465.13	0.946684
1474	555.412	344.983	19204.4	9.34403	4.70046	2.95683	0.629052	0.503045	0.683559	0.821218	543.989	0.979435
1475	1271.04	596.383	21244.2	10.2816	5.86617	4.74134	0.808251	0.570552	0.538851	0.875862	1197.85	0.942419
1476	694.265	401.61	19727.1	10.015	4.05548	3.89607	0.960693	0.404941	0.610976	0.831729	662.838	0.954733
1477	1580.79	697.62	20637.5	9.76587	7.79478	4.78727	0.614164	0.798165	0.509795	0.873242	1526.48	0.965646
1478	1837.13	767.84	21488.8	10.2341	7.9637	5.26152	0.660688	0.778154	0.485883	0.889723	1796.24	0.977743
1479	5468.67	2032.23	22533.5	27.99	10.3852	5.84638	0.562951	0.371033	0.791127	0.70455	7118.61	1.30171
1480	822.437	457.621	19294.5	9.31482	6.69786	3.17026	0.473324	0.719054	0.659654	0.823332	828.501	1.00737
1481	1196.27	561.174	20026.5	8.0813	6.81609	4.87966	0.715902	0.84344	0.39618	0.89474	1125.89	0.941164
1482	331.111	254.292	18148.3	9.01256	3.60689	2.90123	0.804356	0.400207	0.678091	0.711396	395.05	1.1931
1483	1687.6	740.562	20023.7	10.0006	7.97593	4.92827	0.617892	0.797548	0.507201	0.860217	1646.6	0.975709
1484	1239	599.497	20157.3	10.3403	6.21144	4.46892	0.719465	0.6007	0.567817	0.853166	1202.32	0.970395
1485	769.032	422.281	19488.4	8.58481	5.22403	3.84218	0.735482	0.608521	0.552444	0.856448	721.776	0.938552
1486	971.97	498.572	19608.5	8.3303	6.51026	3.96834	0.609551	0.781516	0.523626	0.859955	901.48	0.927477
1487	1164.23	575.226	20008.7	9.96002	6.11909	4.40979	0.72066	0.614366	0.557251	0.848182	1125.78	0.966976
1488	1174.91	572.264	20103.6	9.47637	6.82062	4.17204	0.61168	0.71975	0.559743	0.870336	1129.54	0.961388
1489	1708.96	727.766	21424.5	10.5239	6.44407	5.7628	0.894279	0.61233	0.452407	0.889683	1637.03	0.957913
1490	2499.35	1049.62	20589.9	14.3145	9.30408	4.79534	0.515402	0.649977	0.665	0.799316	2675.21	1.07036
1491	2114.84	840.259	21148.3	10.8287	8.19371	5.63918	0.688233	0.756665	0.479238	0.889825	2095.86	0.991025
1492	1324.44	627.122	19982.6	10.0418	7.13592	4.24893	0.595429	0.710618	0.576877	0.860958	1275.36	0.962938
1493	1580.79	728.225	19596	10.9737	7.73577	4.40743	0.569747	0.704934	0.598366	0.839588	1567.23	0.991424
1494	320.43	222.295	18604.6	6.53935	3.58737	2.96054	0.825267	0.548582	0.547273	0.863521	290.917	0.907898
1495	1516.7	703.962	20392.8	10.5202	7.35381	4.66624	0.634533	0.699017	0.556451	0.838422	1512.14	0.996995
1496	1773.05	777.834	20088.7	10.4078	8.25211	4.7799	0.579234	0.792879	0.540738	0.850141	1719.61	0.969864
1497	640.86	380.611	19407.8	8.24791	4.61803	3.88451	0.841162	0.559903	0.529031	0.846055	619.764	0.967082
1498	790.394	468.987	18898.9	10.5479	4.4968	3.9067	0.868773	0.42632	0.629624	0.777875	776.192	0.982032
1499	929.247	486.102	19359.5	8.92025	5.996	3.96755	0.661699	0.672178	0.555221	0.866681	888.892	0.956573
1500	234.982	184.726	18756.8	7.06689	2.72464	2.39811	0.880157	0.38555	0.660656	0.801869	193.417	0.823114
1501	1068.1	596.071	18606.4	9.99471	7.85289	3.29042	0.419008	0.785704	0.670784	0.763493	1081.78	1.01281
1502	1538.06	810.338	19673.7	19.8442	5.27008	3.88562	0.737299	0.265573	0.804193	0.720499	1702.15	1.10669
1503	3471.32	1275.73	21494.5	13.0746	10.6501	5.92378	0.556218	0.814563	0.546926	0.829413	3455.19	0.995351
1504	555.412	336.898	19505.2	7.8228	4.27787	3.57037	0.834614	0.546847	0.543594	0.840069	500.486	0.901109
1505	331.111	212.178	18110	9.82509	2.83752	2.17304	0.765822	0.288804	0.778828	0.763649	253.765	0.766404
1506	811.756	487.088	18927.2	16.1508	5.32711	2.61934	0.4917	0.329836	0.83782	0.76147	943.985	1.16289
1507	448.602	299.676	18520.2	8.71528	4.43597	2.84111	0.64047	0.508988	0.674009	0.823579	460.093	1.02562
1508	2157.56	895.145	21554.5	13.3206	7.12116	5.29618	0.743724	0.534599	0.602406	0.850385	2104.38	0.975351
1509	544.731	322.032	19175.4	6.68497	5.1771	3.49788	0.675644	0.774439	0.476755	0.877865	507.083	0.930887
1510	1719.64	762.05	21528.7	12.0025	6.34947	5.21924	0.821997	0.529013	0.565153	0.852369	1666.11	0.968874
1511	2563.44	969.712	22737.5	11.9954	7.77405	6.59512	0.848351	0.648086	0.450196	0.88627	2576.16	1.00496
1512	833.118	456.374	19766.8	9.53949	4.79009	4.16372	0.869237	0.502133	0.563528	0.841215	796.965	0.956605
1513	1303.08	603.848	20539.7	9.20928	7.17915	4.51454	0.62884	0.779556	0.509784	0.889929	1250.26	0.959464
1514	1751.68	797.007	20103.1	11.4791	8.1147	4.36045	0.537352	0.706911	0.62014	0.823308	1701.37	0.971278
1515	1751.68	749.696	21251.9	11.417	6.11953	5.85743	0.957169	0.536001	0.486956	0.881747	1714.22	0.978614
1516	2510.03	999.069	21041.3	13.9506	7.94333	5.40117	0.679963	0.569389	0.612837	0.847487	2507.11	0.998835
1517	1698.28	747.306	20069.8	10.5493	8.12324	4.89582	0.602693	0.770023	0.535912	0.868846	1757.39	1.03481
1518	202.939	159.023	18072.7	5.58232	3.23587	2.39193	0.73919	0.579664	0.571518	0.883726	180.985	0.891819
1519	2894.55	1041.86	23048	12.5424	8.13153	6.73768	0.828587	0.648321	0.46281	0.901159	2878.41	0.994426
1520	299.068	213.469	18777.4	5.6109	3.67763	2.94894	0.801857	0.655444	0.474427	0.855141	254.891	0.852285
1521	1196.27	604.439	19948	10.2303	6.43146	4.25252	0.661206	0.628667	0.584322	0.824604	1172.02	0.979725
1522	865.161	508.428	18595.1	12.6241	4.50481	3.72788	0.827533	0.356841	0.704703	0.763568	888.03	1.02643
1523	1121.5	541.939	20054.7	8.82534	6.15641	4.86456	0.790162	0.697584	0.448796	0.884358	1107.11	0.987167
1524	1805.09	777.394	20088.7	10.1726	8.10612	5.03508	0.621145	0.796858	0.505036	0.856329	1739.16	0.963477
1525	619.498	371.249	19580.3	8.89422	4.90453	3.41576	0.69645	0.551429	0.615958	0.823381	624.137	1.00749
1526	469.964	324.009	18976.2	9.11004	4.08247	2.65672	0.650763	0.448129	0.708374	0.766491	413.884	0.880671
1527	1837.13	814.104	20140.5	10.3954	9.49173	4.43586	0.46734	0.913069	0.573287	0.832347	1833.39	0.997961
1528	1057.42	538.335	19986.6	9.3426	6.2412	4.28786	0.687024	0.668037	0.541042	0.852531	1047.28	0.990417
1529	1420.57	625.381	20662.2	7.85047	7.53948	5.48247	0.727167	0.960386	0.301639	0.905562	1359.26	0.956839
1530	608.817	382.913	19032.7	9.78468	4.32257	3.30124	0.763722	0.441769	0.662611	0.79329	584.865	0.960658
1531	3514.05	1404.07	20918.2	20.0976	9.26768	4.89607	0.528295	0.461135	0.756385	0.753082	3819.88	1.08703
1532	683.584	425.227	19142.6	10.7709	4.66526	3.22139	0.690505	0.433135	0.700918	0.755252	678.048	0.991902
1533	2253.69	883.598	21793.1	11.012	7.89083	6.02488	0.763529	0.716565	0.452882	0.889657	2192.94	0.973046
1534	1602.15	714.927	20585.1	11.2842	6.62565	4.8998	0.739519	0.587163	0.565781	0.863186	1534.49	0.957771
1535	694.265	400.652	19432.7	8.98092	4.5475	3.83678	0.843711	0.506351	0.572786	0.846161	656.37	0.945418
1536	961.289	520.825	19108.2	10.5138	6.07975	3.46852	0.570505	0.578266	0.670097	0.810995	928.703	0.966101
1537	1206.95	602.027	19672.8	11.7245	6.09017	3.92349	0.644234	0.51944	0.665359	0.821989	1173.5	0.972287
1538	1484.66	691.465	20518.1	11.6659	6.53421	4.45043	0.681096	0.56011	0.618511	0.846036	1421.03	0.957143
1539	416.559	312.111	18420.4	11.2412	3.89256	2.4419	0.627326	0.346276	0.782772	0.68214	447.576	1.07446
1540	2574.12	1028.94	21133.6	14.9759	7.0265	5.70678	0.81218	0.469189	0.618935	0.833426	2515.42	0.977198
1541	3396.56	1523.31	20735.2	18.5357	10.8975	5.40263	0.495765	0.587923	0.708528	0.66907	4571.2	1.34583
1542	566.093	331.923	18908.4	6.56919	5.02637	3.80521	0.757049	0.765143	0.420749	0.891675	526.3	0.929707
1543	3417.92	1484.61	20839.4	37.7216	6.91478	4.49334	0.649817	0.183311	0.880882	0.686746	4909.37	1.43636
1544	662.222	409.121	18892.3	11.5334	4.51723	2.93153	0.648966	0.391666	0.745822	0.787545	639.753	0.966071
1545	715.627	459.683	19458.9	11.2968	5.24036	3.00632	0.573685	0.463878	0.73388	0.728155	745.49	1.04173
1546	897.204	469.39	19964.8	9.67284	5.07445	3.94737	0.77789	0.524608	0.591912	0.860086	811.594	0.904582
1547	1708.96	738.156	21031.4	10.2177	7.86897	4.99221	0.634417	0.770135	0.511414	0.871293	1681.32	0.983828
1548	1324.44	676.63	19840	14.2345	5.87609	3.8129	0.648884	0.412806	0.732137	0.779236	1335.9	1.00865
1549	1783.73	879.067	19482.1	15.8488	6.59525	4.18928	0.635197	0.416137	0.735671	0.743256	1834.23	1.02831
1550	5436.63	1889.47	21953.8	17.878	15.4615	6.05283	0.391477	0.864836	0.661436	0.760466	7008.38	1.2891
1551	1409.89	651.04	20791.2	10.7683	6.57731	4.5425	0.690633	0.610804	0.578159	0.863602	1347.65	0.955857
1552	2157.56	950.068	20046.1	13.0527	9.56213	4.38364	0.458437	0.732579	0.664159	0.793005	2291.81	1.06222
1553	1068.1	519.899	20654.3	8.70584	5.39874	5.07074	0.939246	0.620128	0.417547	0.892913	998.304	0.934655
1554	1922.58	831.344	20181.4	12.3796	7.49989	4.83625	0.644843	0.605828	0.609337	0.839384	1880.86	0.978303
1555	640.86	369.563	19704.5	6.79236	5.26695	4.06051	0.770942	0.775422	0.402195	0.87099	608.483	0.94948
1556	2798.42	1068.82	22663.2	11.6403	9.52011	5.95979	0.626021	0.817861	0.488002	0.854468	2766.46	0.988578
1557	736.989	397.582	20651.8	7.02325	5.95441	4.11105	0.690421	0.847814	0.414652	0.896816	720.143	0.977143
1558	1570.11	702.63	20331.6	9.17558	8.06931	4.91121	0.608628	0.879434	0.464752	0.871075	1523.16	0.970103
1559	2745.02	1083.32	20749.5	14.1739	8.97944	5.13362	0.571708	0.633519	0.637812	0.827515	2736.85	0.997026
1560	1078.78	583.527	19046.6	12.3702	6.3526	3.36785	0.530153	0.513538	0.727746	0.787867	1108.59	1.02763
1561	662.222	378.246	19044.7	7.01715	6.04391	3.475	0.574959	0.861305	0.504785	0.872548	617.336	0.93222
1562	1399.21	678.962	19649.5	11.7543	7.38236	3.91254	0.529985	0.628057	0.667139	0.810645	1422.13	1.01638
1563	801.075	470.263	19114.9	11.9594	4.83134	3.09755	0.641136	0.403979	0.740995	0.776313	749.693	0.93586
1564	736.989	419.353	18903.4	7.91546	4.71511	4.36062	0.924819	0.595684	0.449101	0.850044	681.718	0.925005
1565	566.093	357.808	19080.5	9.21356	4.78228	3.03774	0.635206	0.519048	0.670297	0.801175	560.662	0.990407
1566	555.412	384.027	18766.4	9.24449	4.81384	3.00042	0.623291	0.520725	0.675436	0.716746	559.302	1.007
1567	3182.94	1327.53	21241.2	21.2987	6.97284	6.15008	0.882005	0.327384	0.711246	0.742859	3825.88	1.202
1568	2275.05	935.713	20725.7	13.3202	7.76971	5.25623	0.676502	0.583304	0.605393	0.840894	2278.65	1.00158
1569	459.283	282.972	18759.1	6.77711	4.33058	3.4606	0.799106	0.639002	0.48937	0.887847	425.432	0.926297
1570	502.007	308.754	19561.6	6.97822	4.6639	3.35092	0.718481	0.668351	0.519803	0.87354	456.821	0.90999
1571	769.032	453.391	19115.2	10.2581	4.92302	3.72595	0.756842	0.479915	0.636781	0.789578	788.179	1.0249
1572	331.111	233.936	18118.6	8.32477	3.23602	2.59917	0.8032	0.388722	0.687779	0.794806	293.296	0.885794
1573	704.946	405.452	18576.8	9.09651	4.72965	3.6959	0.781432	0.519941	0.593701	0.837326	666.059	0.944838
1574	1206.95	618.91	19874.2	12.38	5.57932	4.12998	0.740229	0.450674	0.666398	0.813177	1194.91	0.990027
1575	822.437	416.307	20138.8	6.73448	5.72257	4.85499	0.848394	0.849742	0.279085	0.927394	783.742	0.952951
1576	1409.89	666.681	19911	10.9439	6.90647	4.42546	0.640769	0.631077	0.595625	0.846324	1401.13	0.993783
1577	2638.21	1023.78	22285.9	13.4309	8.31862	5.61246	0.674686	0.619362	0.582125	0.853788	2626.64	0.995615
1578	2296.41	952.262	21063.3	11.5374	9.68623	4.87754	0.503554	0.839551	0.57724	0.836361	2283.24	0.994265
1579	993.332	538.034	19651.6	12.1338	4.74409	4.13899	0.872451	0.39098	0.658889	0.801439	998.008	1.00471
1580	1388.53	657.595	19846.9	9.93123	8.55188	4.0626	0.475053	0.86111	0.590927	0.838397	1445.3	1.04088
1581	854.48	436.238	20345.4	6.63375	6.11356	4.83537	0.790926	0.921584	0.271095	0.908772	821.433	0.961325
1582	1335.12	680.732	19765.4	12.5018	6.72299	3.68306	0.547831	0.537762	0.705397	0.786285	1296.68	0.971206
1583	2659.57	1039.78	22310.8	12.7376	9.57625	5.07889	0.530363	0.751812	0.601266	0.842922	2595.01	0.975727
1584	1110.82	553.754	19736.8	8.61674	7.04698	4.13841	0.58726	0.817824	0.519725	0.865857	1052.61	0.947596
1585	2745.02	1190.35	19871.4	14.2861	11.3943	4.39404	0.385636	0.797576	0.692426	0.750117	2996.08	1.09146
1586	1634.19	710.806	20965.8	9.46347	8.60538	4.66693	0.542327	0.909326	0.506848	0.879532	1591.99	0.974175
1587	1431.25	667.636	19812.3	11.17	7.01866	4.18185	0.595819	0.628347	0.625619	0.846771	1373.3	0.95951
1588	1858.49	771.134	20765.1	10.2179	7.96896	5.37562	0.67457	0.779902	0.473901	0.892278	1833.5	0.986551
1589	1260.36	589.375	21601.3	8.95129	5.97296	5.33481	0.89316	0.667274	0.404018	0.882412	1194.77	0.947957
1590	576.774	337.309	19018.5	7.6201	4.44898	3.74719	0.842258	0.583848	0.508249	0.872215	532.127	0.922593
1591	1463.3	676.492	20641.1	10.7608	6.48045	4.75828	0.734251	0.602228	0.557814	0.866782	1389.91	0.949851
1592	5596.84	1809.7	22715.1	15.4381	14.0386	6.24238	0.44466	0.909343	0.595652	0.814655	5667.04	1.01254
1593	1805.09	761.258	21224.6	10.7608	7.56454	5.16787	0.683171	0.702974	0.519748	0.8787	1762.08	0.976175
1594	1943.94	799.052	21146.8	11.2337	6.45558	6.30074	0.976015	0.574664	0.43912	0.884813	1913.98	0.984587
1595	1773.05	735.969	21277.5	9.5248	7.67382	5.67564	0.73961	0.805668	0.40412	0.908257	1737.68	0.980057
1596	5404.58	1801.52	23860.3	17.9757	10.8202	8.24188	0.761714	0.601934	0.541499	0.79189	6714.82	1.24243
1597	1666.24	838.184	19852.4	23.9511	5.04442	4.46311	0.884761	0.210613	0.813657	0.739478	2258.72	1.35558
1598	608.817	367.994	18936.7	9.55253	4.14796	3.40725	0.821429	0.434226	0.643314	0.835404	565.517	0.928878
1599	715.627	419.308	19349	10.9524	4.29718	3.38446	0.787601	0.392352	0.690983	0.803572	667.22	0.932358
1600	1239	624.803	20096.4	10.3477	7.64442	4.06753	0.532091	0.738753	0.606916	0.810684	1347.75	1.08778
1601	2413.9	1028.87	20747	14.6004	8.26378	5.1915	0.628223	0.565997	0.644427	0.79652	2623.77	1.08694
1602	9078.85	3442.1	21122	30.9815	20.641	6.07122	0.294134	0.666235	0.804037	0.586141	16262.9	1.79129
1603	1110.82	563.251	19766.9	10.4808	6.27233	3.96642	0.632369	0.598457	0.621555	0.83763	1092.23	0.983258
1604	427.24	282.893	19120.3	8.44134	3.46916	3.05363	0.880223	0.410972	0.638253	0.824905	374.577	0.876738
1605	2040.07	858.561	20718.3	11.7686	8.19049	4.91117	0.599618	0.695964	0.582687	0.849798	1982.93	0.97199
1606	4977.34	2072.16	20431.9	37.4523	11.2362	4.19201	0.37308	0.300014	0.888071	0.647245	7389.41	1.48461
1607	2264.37	889.539	22419.4	11.0992	7.82716	5.84889	0.747256	0.705202	0.473034	0.883673	2128.42	0.939961
1608	2104.16	879.524	20998.9	12.4559	8.17566	4.8895	0.598056	0.656371	0.607454	0.851833	2085.69	0.991224
1609	256.344	197.403	18306.8	7.85832	3.02483	2.29899	0.76004	0.38492	0.707445	0.789027	228.905	0.89296
1610	3973.33	1550.77	21950.8	22.0089	8.80841	6.18301	0.701944	0.40022	0.719068	0.742801	5020.94	1.26366
1611	6899.92	2152.95	22122.1	17.7493	15.1905	6.33417	0.416983	0.855837	0.64313	0.789952	7153.68	1.03678
1612	1057.42	535.666	19355	10.0512	5.40202	4.4395	0.821822	0.537452	0.55831	0.85242	1009.71	0.95488
1613	566.093	353.06	19037.4	8.80171	4.55077	3.3271	0.731107	0.517032	0.621994	0.837895	558.222	0.986097
1614	1132.19	588.937	19964.3	13.9718	4.77541	4.11286	0.861257	0.34179	0.705631	0.809335	1149.46	1.01526
1615	149.534	123.544	17977.4	5.04614	2.61442	1.9255	0.736492	0.518102	0.618422	0.803346	106.406	0.711585
1616	2243.01	899.465	21197.1	12.3399	7.13847	6.08145	0.851926	0.578488	0.507172	0.870503	2243.94	1.00042
1617	736.989	418.477	19450.8	10.1391	4.8061	3.68619	0.766981	0.474016	0.636439	0.842546	752.419	1.02094
1618	1473.98	701.652	19838.2	10.7337	7.89425	4.33133	0.548669	0.735465	0.596473	0.828266	1537.34	1.04298
1619	427.24	273.687	19129.7	5.64177	5.03152	3.23379	0.642706	0.891834	0.426813	0.868816	384.517	0.900002
1620	6141.57	2684.21	20583.1	70.5535	11.5141	5.29571	0.459935	0.163196	0.924941	0.566142	18020.2	2.93414
1621	1997.35	818.539	22486	11.453	7.64777	5.23299	0.68425	0.667752	0.543091	0.879093	1919.96	0.961257
1622	854.48	498.275	19106.5	9.17578	7.01726	3.05148	0.434853	0.764759	0.667443	0.776525	823.018	0.96318
1623	1623.51	714.319	20711.5	9.84012	7.46863	5.19158	0.695119	0.758998	0.472406	0.872515	1598.19	0.984406
1624	1869.17	817.229	20993.2	11.8239	7.16532	5.11831	0.714316	0.606002	0.567123	0.837909	1816.4	0.971768
1625	843.799	442.606	19706.4	6.75889	6.24362	4.64489	0.743943	0.923764	0.312772	0.892598	821.062	0.973055
1626	544.731	332.248	18489.8	8.32344	4.59946	3.2073	0.697322	0.552591	0.614666	0.826581	514.325	0.944182
1627	1153.55	591.182	18947.5	10.5525	6.2895	3.91996	0.623255	0.59602	0.628527	0.815796	1089.79	0.944727
1628	341.792	239.716	18624.7	7.50496	3.55451	2.78534	0.783608	0.473621	0.628866	0.840731	311.239	0.910611
1629	7038.78	2637.38	20953.2	37.6298	11.5686	5.4488	0.471	0.307431	0.8552	0.641883	9935.77	1.41158
1630	1206.95	589.318	19592.5	9.34354	7.34815	3.98682	0.542561	0.786442	0.573307	0.851444	1146.58	0.949981
1631	886.523	471.76	19691	9.45622	5.0257	4.11776	0.81934	0.531471	0.564545	0.851422	819.718	0.924644
1632	256.344	204.772	18536.8	8.69281	2.84112	2.38266	0.838636	0.326836	0.725904	0.720348	246.491	0.961562
1633	758.351	434.35	19371.8	9.15424	5.08527	3.83643	0.75442	0.55551	0.580912	0.826239	748.088	0.986467
1634	961.289	500.421	19873.5	8.16248	6.17024	4.66049	0.755317	0.755927	0.429036	0.872138	983.205	1.0228
1635	29949.5	10341.5	22470.8	185.797	37.524	5.37431	0.143223	0.201962	0.971074	0.434844	156949	5.24046
1636	523.369	355.296	18773.4	14.9336	4.28769	2.49157	0.581098	0.287116	0.833157	0.760575	668.266	1.27686
1637	1997.35	821.103	21315.2	11.0206	7.99198	5.2868	0.661514	0.725184	0.520281	0.881398	1950.48	0.976537
1638	2050.75	943.381	20567.4	17.8119	6.35585	5.11697	0.805081	0.356831	0.712722	0.764466	2426.53	1.18324
1639	245.663	142.837	17926.1	10.4478	3.49046	1.93282	0.553743	0.334087	0.815002	0.75818	295.246	1.20184
1640	801.075	439.543	20238.5	8.78439	5.40522	3.86784	0.715574	0.615322	0.559692	0.858905	769.275	0.960304
1641	21554.2	6550.76	22826.9	736.751	126.242	15.0754	0.119417	0.17135	0.979538	0.530439	5.8733e+06	272.489
1642	1698.28	742.789	20442.1	9.69685	8.66659	4.75475	0.54863	0.893753	0.50966	0.864864	1673.77	0.985567
1643	1399.21	689.669	19504.2	12.3303	6.00428	4.40191	0.733129	0.486951	0.643002	0.808936	1365.1	0.975624
1644	8598.2	3314.17	21083.5	30.9068	15.4038	5.9705	0.387599	0.498395	0.806822	0.585929	11906.4	1.38476
1645	555.412	325.869	19478.9	7.62778	4.3171	3.65403	0.846409	0.565971	0.520957	0.878266	504.024	0.907478
1646	758.351	402.371	20434.8	6.83646	5.41434	4.43622	0.819346	0.791979	0.351095	0.900627	687.825	0.907001
1647	13244.4	4797.41	22067.8	94.828	17.2164	4.90832	0.285096	0.181554	0.94824	0.542286	33566	2.53435
1648	1345.81	655.957	19838.7	11.2526	6.70765	4.21795	0.628826	0.596098	0.625158	0.827565	1333.56	0.990901
1649	961.289	490.578	19756.7	9.94697	5.10011	4.31611	0.846278	0.51273	0.566087	0.870983	917.174	0.954108
1650	309.749	210.608	19116.2	6.81765	3.43444	3.08621	0.898609	0.503757	0.54732	0.862147	302.695	0.977226
1651	1036.06	563.218	19489.5	10.9614	5.96453	3.7275	0.624945	0.544138	0.659944	0.797668	1020.82	0.985297
1652	1324.44	605.539	20470.9	9.53746	6.53285	4.94002	0.756182	0.684968	0.48204	0.891062	1289.3	0.973464
1653	1281.72	623.336	20521.6	9.79857	7.17622	4.15916	0.579575	0.732374	0.575535	0.839898	1225.05	0.955783
1654	299.068	214.926	18378.1	4.93446	3.93276	3.05149	0.775914	0.796999	0.381597	0.847267	248.049	0.829408
1655	3631.54	1318.8	21881.6	15.9303	9.14714	6.0959	0.666427	0.574198	0.617339	0.830829	3720.8	1.02458
1656	2841.14	1213.02	20575	21.8832	6.91484	5.60258	0.810226	0.315988	0.743978	0.751497	3551.16	1.2499
1657	3556.77	1321.26	22374.9	18.2254	7.33239	6.13022	0.836046	0.402318	0.663644	0.810538	3431.52	0.964785
1658	1570.11	699.423	19903.5	9.83288	7.88992	4.72159	0.598433	0.802402	0.519816	0.868784	1534.37	0.977239
1659	363.154	246.082	18721.3	6.36222	4.56425	2.73317	0.598822	0.717399	0.570406	0.839242	332.456	0.915468
1660	865.161	465.236	19566.9	9.28248	5.82985	3.70959	0.63631	0.628049	0.600366	0.842918	840.885	0.971941
1661	128.172	108.572	18321.2	4.13659	2.56128	2.20798	0.862062	0.619176	0.466232	0.882881	97.9906	0.764524
1662	8662.29	3318.75	22736.5	38.3424	28.6099	4.74509	0.165855	0.746169	0.876244	0.582545	21803.6	2.51708
1663	950.609	517.177	19321.3	10.9924	5.42369	3.76398	0.693989	0.493406	0.657582	0.823607	939.987	0.988827
1664	1591.47	729.509	20331.1	13.0184	6.86615	4.37402	0.637042	0.527419	0.664012	0.832764	1637.72	1.02906
1665	758.351	448.007	19424.2	11.6089	4.48826	3.56208	0.793644	0.386621	0.693161	0.788449	777.433	1.02516
1666	1281.72	609.584	20581	9.07183	7.1183	4.59168	0.645052	0.78466	0.493853	0.865749	1242.03	0.969032
1667	843.799	452.802	19417.1	9.07542	5.08823	4.16328	0.818218	0.560661	0.541257	0.864665	805.302	0.954377
1668	1997.35	859.147	21076.6	14.6879	6.48393	5.07082	0.78206	0.441446	0.654762	0.837032	2022.86	1.01277
1669	982.651	495.651	19896.9	7.46031	6.65961	4.41287	0.662631	0.892672	0.408488	0.879168	918.365	0.934578
1670	4336.48	1571.83	22374	23.2642	7.87496	6.05574	0.768986	0.338501	0.739697	0.782374	4647.21	1.07166
1671	534.05	323.171	19017.7	7.99248	3.89828	3.82663	0.981618	0.487744	0.521221	0.860516	499.413	0.935143
1672	1239	609.332	19786.5	9.47315	7.3257	4.10817	0.560789	0.773312	0.566335	0.841362	1194.21	0.963854
1673	790.394	415.627	19712.9	7.83784	4.93481	4.51268	0.914459	0.629613	0.424245	0.889507	731.121	0.925008
1674	299.068	212.99	18827.1	5.88272	3.60484	2.87896	0.798638	0.612785	0.510607	0.868661	255.734	0.855104
1675	523.369	304.387	19817.9	6.04641	4.59089	4.16152	0.906473	0.759275	0.311737	0.91788	483.877	0.924544
1676	2616.84	1040.24	22101.8	14.2558	8.67967	5.14811	0.593123	0.608852	0.638876	0.838887	2668.28	1.01966
1677	1591.47	699.514	19906.5	9.15622	8.33258	4.85624	0.582801	0.910046	0.469624	0.876903	1551.97	0.975184
1678	672.903	388.053	19328	8.83942	4.3847	3.87386	0.883496	0.496039	0.561751	0.843546	628.922	0.93464
1679	971.97	567.774	19103.2	21.1959	4.60742	3.35631	0.728458	0.217373	0.841653	0.731018	1372.97	1.41256
1680	1206.95	583.532	20041.4	9.74686	6.24547	4.58872	0.734729	0.640767	0.52921	0.861821	1170.07	0.969438
1681	1687.6	735.751	21334.7	10.263	7.12094	5.3862	0.75639	0.693848	0.475181	0.877211	1648.85	0.977042
1682	405.878	258.238	18898.5	5.78268	5.08284	2.92597	0.575657	0.878975	0.494011	0.870917	360.242	0.887562
1683	4539.42	1691.58	21136.4	17.8128	13.095	5.03937	0.38483	0.73515	0.717092	0.74942	4923.83	1.08468
1684	2157.56	876.39	21140.9	11.2111	8.17486	5.50526	0.673438	0.729173	0.508947	0.866559	2113.47	0.979564
1685	309.749	230.043	18105.9	7.81434	3.0418	2.98439	0.981129	0.389258	0.618088	0.785804	297.144	0.959307
1686	1708.96	741.939	20902.2	11.3576	6.74695	5.20707	0.771766	0.594048	0.541534	0.869285	1671.38	0.978012
1687	1901.22	926.971	20453.4	23.2309	5.73579	4.67094	0.81435	0.246904	0.798934	0.725847	2607.07	1.37126
1688	608.817	341.905	20258.9	6.90525	4.7621	4.08843	0.858535	0.689634	0.407925	0.902921	563.148	0.924987
1689	1623.51	737.914	20339.3	11.3792	7.05581	4.63192	0.656469	0.62006	0.59295	0.846167	1557.79	0.959519
1690	1399.21	640.612	20682.5	10.3831	5.91986	5.20144	0.878643	0.570146	0.499045	0.871795	1339.21	0.957119
1691	1975.98	828.744	20822.8	10.5422	8.6573	5.10832	0.590059	0.821202	0.515443	0.862994	1952.91	0.98832
1692	758.351	406.672	20121.5	7.27426	6.11544	3.99661	0.653527	0.840695	0.450582	0.883029	744.727	0.982035
1693	1367.17	659.549	20248.3	12.3217	7.19799	3.8711	0.537803	0.58417	0.685832	0.825836	1438.16	1.05192
1694	2082.79	889.525	20090.5	10.6831	10.1215	4.63135	0.457578	0.947428	0.566478	0.832283	2097.67	1.00714
1695	5906.59	2517.58	21528.3	49.4244	8.68882	4.54031	0.522546	0.1758	0.908136	0.58958	8167.26	1.38274
1696	2841.14	1124.59	21200.6	14.0981	9.64649	5.22788	0.541946	0.684242	0.629178	0.820599	2978.13	1.04821
1697	822.437	429.555	19920.1	8.94115	5.3391	4.01344	0.751708	0.597138	0.551126	0.886535	802.541	0.975808
1698	1399.21	644.378	20776.6	10.1336	6.638	4.96506	0.747976	0.655045	0.510042	0.86438	1399	0.999847
1699	437.921	283.124	18797.8	8.43067	4.21357	3.24385	0.769857	0.499791	0.615233	0.857707	482.683	1.10222
1700	1975.98	895.17	20281.7	12.928	7.81977	4.5025	0.575784	0.604873	0.651724	0.79946	1906.63	0.964902
1701	1281.72	632.459	19821	12.1236	5.88453	4.21666	0.716567	0.485377	0.652195	0.826181	1260.09	0.983122
1702	437.921	302.524	18677.6	8.56525	4.07778	2.85361	0.699795	0.476085	0.666838	0.757728	417.492	0.953349
1703	1506.02	706.843	21064.8	11.2691	7.32329	4.40219	0.601122	0.649854	0.609358	0.834195	1521.79	1.01047
1704	2307.09	880.745	22321.9	10.5464	7.42919	6.98484	0.940189	0.704431	0.337701	0.906589	2292.39	0.993627
1705	8512.75	2554.27	24806.9	22.3706	14.7847	7.15281	0.483797	0.660902	0.680258	0.765754	9909.6	1.16409
1706	1548.74	715.205	20390.5	9.96616	8.61486	4.21463	0.489228	0.864412	0.577105	0.841882	1515.74	0.97869
1707	1666.24	771.571	20338.7	11.8887	7.32026	4.60058	0.628472	0.615733	0.613029	0.819073	1677.11	1.00653
1708	1783.73	761.689	20387.4	10.5029	7.62384	5.19462	0.681365	0.725882	0.50541	0.874428	1742.31	0.976778
1709	4614.19	1762.09	22446.1	31.2933	9.1083	5.77423	0.633952	0.291062	0.81548	0.719067	6893.99	1.49409
1710	694.265	390.578	19295.3	8.86693	4.57681	3.78555	0.827116	0.516166	0.573071	0.860941	643.507	0.92689
1711	7145.59	2459.87	22857.9	32.6517	10.5828	5.98742	0.565771	0.32411	0.816628	0.698767	8666.31	1.21282
1712	1100.14	577.497	19642.4	10.1613	5.74534	4.40785	0.767205	0.565413	0.566213	0.813766	1077.91	0.979788
1713	395.197	275.244	18712.1	9.57069	3.87256	2.84375	0.734333	0.404626	0.702869	0.802042	441.49	1.11714
1714	854.48	463.337	20254.2	9.44426	4.84169	4.24286	0.876318	0.512659	0.550747	0.84419	812.665	0.951064
1715	971.97	528.289	20658.6	10.6262	5.14305	4.01109	0.779905	0.484	0.622526	0.81359	918.225	0.944704
1716	1644.87	734.474	20443.9	9.99587	8.0003	4.76326	0.595385	0.800361	0.523477	0.852822	1595.58	0.970034
1717	1121.5	541.865	20263.1	9.50876	5.96698	4.57653	0.766975	0.627525	0.518704	0.881269	1087.69	0.969846
1718	961.289	468.28	20375.8	7.32377	6.01376	4.92229	0.818504	0.82113	0.327902	0.921617	908.107	0.944676
1719	1441.93	635.961	21711.4	9.06053	6.4465	5.68835	0.882393	0.711493	0.372184	0.90308	1391.72	0.965177
1720	2136.2	887.2	21829.5	12.3604	7.43319	5.42935	0.730419	0.601371	0.560747	0.852622	2089.51	0.978144
1721	1057.42	513.007	20460.1	7.57029	6.54572	4.93999	0.754691	0.864659	0.34745	0.897911	1025.38	0.9697
1722	2008.03	940.808	18966.6	14.758	9.16397	3.89338	0.424857	0.620948	0.736186	0.762388	2205.61	1.09839
1723	523.369	329.839	19131.7	7.5177	4.42632	3.32575	0.751359	0.588786	0.55761	0.847839	463.561	0.885725
1724	534.05	350.342	18253.8	15.0629	4.05916	2.56662	0.632305	0.26948	0.829606	0.751661	657.347	1.23087
1725	1794.41	921.296	20234.8	20.9853	5.34846	4.80692	0.898748	0.254867	0.770939	0.696609	2259.95	1.25944
1726	8299.13	3132.86	20689.3	36.6499	25.3956	5.47567	0.215615	0.692923	0.850595	0.604305	21348	2.57232
1727	1356.49	649.359	20225.6	10.8978	5.60192	5.14369	0.9182	0.514042	0.528006	0.845117	1315.34	0.969668
1728	1741	750.92	21250	9.65712	8.99436	4.68588	0.52098	0.931371	0.514775	0.871589	1704.89	0.97926
1729	2616.84	1190.23	19834	21.4638	7.71414	4.54662	0.589388	0.359402	0.788173	0.719513	3153.35	1.20502
1730	566.093	350.759	18891.2	10.5416	4.32081	2.87802	0.666085	0.409881	0.726985	0.810177	549.105	0.969992
1731	801.075	422.433	19582.9	7.01806	6.2157	4.16127	0.669478	0.885672	0.407062	0.884828	760.365	0.949181
1732	1239	579.376	19982.9	9.72095	5.63524	5.24229	0.93027	0.5797	0.460722	0.884406	1202.9	0.97087
1733	672.903	394.969	19183.3	10.3641	4.39341	3.47788	0.791613	0.423907	0.66443	0.846744	663.34	0.985788
1734	1975.98	1117.03	19170.7	38.867	9.64881	2.77753	0.287863	0.248252	0.928537	0.612789	4363.17	2.2081
1735	4315.12	1544.46	23363.4	21.761	7.28789	6.56185	0.900377	0.334906	0.698458	0.792292	4359.09	1.01019
1736	2093.47	841.258	22010.1	11.0188	7.54318	5.90965	0.783443	0.684574	0.463675	0.885012	2057.49	0.982813
1737	149.534	121.565	18397.4	3.7996	2.76953	2.62257	0.946938	0.7289	0.309777	0.912211	115.601	0.773074
1738	736.989	419.615	19484.6	9.82771	4.32246	3.97445	0.919488	0.439824	0.595587	0.828754	707.212	0.959597
1739	523.369	359.636	18621.7	11.6672	3.76558	2.75582	0.731844	0.32275	0.763797	0.73736	507.152	0.969014
1740	1623.51	749.55	19801.6	12.0871	6.95515	4.5592	0.655513	0.575419	0.622805	0.82824	1605.48	0.988897
1741	1078.78	581.776	19448.3	12.8098	5.64835	3.71927	0.658471	0.440941	0.709653	0.786839	1127.22	1.04491
1742	1356.49	606.747	20710.2	8.64677	7.55369	4.72689	0.625772	0.873585	0.453335	0.900889	1293.23	0.953369
1743	1730.32	737.783	21502.9	10.9954	6.60261	5.51249	0.834895	0.600487	0.498656	0.883495	1676.35	0.968807
1744	1367.17	672.624	19389.5	11.032	6.96987	4.18252	0.600085	0.631785	0.620875	0.81746	1347.12	0.985337
1745	587.455	353.028	19789.3	7.44557	5.829	3.25638	0.558651	0.782881	0.562643	0.841607	591.991	1.00772
1746	202.939	155.293	18399.9	5.00235	3.27674	2.33305	0.712003	0.65504	0.53361	0.855046	160.187	0.789338
1747	544.731	322.341	18640.5	7.07009	4.83482	3.55872	0.736059	0.683841	0.496652	0.870368	509.551	0.935419
1748	3439.28	1334.91	21486.6	19.7753	7.75275	5.73803	0.740128	0.392042	0.709839	0.783098	3684.94	1.07143
1749	662.222	416.907	18751	11.693	3.94591	3.49449	0.885598	0.33746	0.701146	0.766091	675.375	1.01986
1750	1164.23	545.296	20421.7	8.61139	6.34948	4.9045	0.772426	0.737335	0.430463	0.907231	1123.3	0.964844
1751	3332.47	1355.77	21548.5	18.1763	10.0532	4.81038	0.478492	0.553094	0.735349	0.761207	3681.96	1.10487
1752	2221.65	875.927	21365.1	9.86993	9.19716	5.64596	0.613881	0.931836	0.427963	0.885757	2146.81	0.966316
1753	1046.74	502.005	20209.2	8.2048	5.98808	4.88151	0.815205	0.729826	0.405042	0.909186	1004.61	0.959756
1754	2980	1092.64	22844.8	11.522	9.8651	6.34259	0.642932	0.856195	0.449525	0.874214	3019.85	1.01337
1755	662.222	367.001	19261.2	6.9397	5.09794	4.01165	0.786917	0.734605	0.421927	0.898843	594.494	0.897727
1756	1431.25	681.559	19967.2	11.6644	6.83488	4.3109	0.630721	0.58596	0.630422	0.829145	1439.63	1.00585
1757	929.247	474.013	19794	8.2081	6.09129	4.10014	0.673115	0.742108	0.500476	0.880033	858.695	0.924077
1758	608.817	349.355	19187.2	6.16458	5.30273	3.9049	0.736394	0.860194	0.366559	0.882231	534.688	0.878242
1759	5874.55	1744.99	20232.1	26.3977	13.6684	3.93976	0.288238	0.517788	0.850754	0.609805	5954.49	1.01361
1760	640.86	406.927	18755.1	10.8125	4.26196	3.42059	0.802585	0.39417	0.683645	0.775452	660.273	1.03029
1761	1676.92	753.999	20168.6	10.4378	8.39636	4.57581	0.544976	0.804415	0.561613	0.845469	1679.8	1.00172
1762	694.265	397.488	19303.3	10.7106	4.20729	3.77518	0.897296	0.392814	0.647529	0.842772	712.596	1.0264
1763	1837.13	793.489	20807.5	10.8128	8.61874	4.74505	0.550551	0.797084	0.561165	0.854471	1852.31	1.00826
1764	651.541	372.068	19290	7.66751	4.45073	4.20811	0.945486	0.580467	0.451177	0.868664	601.536	0.923252
1765	1869.17	779.327	21497.9	11.1707	6.42049	5.91944	0.921961	0.574759	0.470094	0.879421	1778.36	0.951415
1766	267.025	202.473	18170	6.22567	3.91471	2.52863	0.645932	0.628801	0.593837	0.816459	258.143	0.966736
1767	1292.4	605.889	20309.7	8.61617	6.07808	5.78235	0.951346	0.705427	0.328895	0.873502	1268.45	0.981469
1768	128.172	111.909	18725.5	4.03432	3.05688	2.03998	0.667343	0.757717	0.494343	0.870489	105.381	0.822188
1769	736.989	428.49	18741.5	9.80428	5.24212	3.26844	0.623496	0.534676	0.666632	0.812385	703.642	0.954753
1770	2093.47	892.409	20487.1	10.9386	8.63604	5.22749	0.605311	0.789502	0.522106	0.832445	2068.51	0.988076
1771	502.007	309.938	19222.5	7.48036	4.36328	3.32918	0.762999	0.583299	0.554944	0.861662	455.157	0.906676
1772	1516.7	707.192	20988.4	13.1184	5.69747	4.85351	0.851871	0.434311	0.630023	0.829831	1519.52	1.00186
1773	459.283	280.224	19010.6	5.30471	5.11204	3.73933	0.731475	0.96368	0.295092	0.904207	424.755	0.924823
1774	1847.81	921.273	19594	18.1287	7.35433	3.76379	0.511779	0.405673	0.792385	0.725326	2101.96	1.13754
1775	3674.26	1297.83	21636.8	14.0522	9.96294	6.2832	0.630658	0.708993	0.552868	0.847587	3684.71	1.00284
1776	1132.19	540.689	20636.2	7.15594	6.76562	5.3401	0.7893	0.945454	0.253753	0.898063	1082.96	0.956522
1777	875.842	465.066	19679.4	10.9169	5.19048	3.64102	0.701482	0.475454	0.666477	0.849117	864.206	0.986715
1778	1644.87	793.274	20342.2	13.5004	7.26499	4.12653	0.568002	0.53813	0.694341	0.784314	1695.34	1.03068
1779	331.111	231.286	18965.9	5.94005	3.95299	3.00132	0.759253	0.665481	0.494732	0.869974	295.2	0.891545
1780	1249.68	621.841	19593.9	11.1043	6.31699	4.0938	0.648061	0.568879	0.631332	0.826386	1202.86	0.96254
1781	566.093	331.933	19277.6	6.56628	5.38895	3.52253	0.653658	0.820702	0.463542	0.865123	522.117	0.922316
1782	1303.08	607.123	20072	9.19236	7.09325	4.67393	0.658926	0.771647	0.491542	0.880078	1276.57	0.979652
1783	13426	5622.55	20646.1	39.2358	22.6727	5.09282	0.224623	0.577858	0.8702	0.463856	18977.2	1.41347
1784	1185.59	675.425	19116.7	19.6431	4.97584	3.51843	0.707103	0.253313	0.820882	0.711377	1440.5	1.215
1785	1046.74	574.908	19385.9	10.0066	8.04265	3.40505	0.423374	0.803733	0.65972	0.777506	1147.88	1.09663
1786	1516.7	670.18	21477.7	10.2688	6.40387	5.29944	0.827537	0.623625	0.483927	0.888389	1459.75	0.962454
1787	2093.47	860.757	20927	12.0809	7.00114	5.8425	0.834507	0.57952	0.516386	0.864446	2069.93	0.988753
1788	1890.54	805.463	19711.8	11.2688	7.97711	4.89292	0.613371	0.707892	0.5658	0.858308	1842.39	0.974532
1789	2777.06	1310.79	20008.7	27.2953	7.10238	4.80819	0.676983	0.260205	0.823846	0.674108	3904.48	1.40598
1790	1687.6	727.577	20397.2	10.0913	7.35899	5.26852	0.715929	0.729238	0.477917	0.875663	1638.87	0.971124
1791	1057.42	523.313	20190.3	8.63658	5.9963	4.54873	0.758589	0.694292	0.473318	0.875212	986.742	0.933161
1792	555.412	323.616	19166	6.18574	5.61262	3.50437	0.624374	0.907348	0.433476	0.897584	509.632	0.917574
1793	1847.81	775.641	21505.6	9.7107	7.22594	6.15646	0.851994	0.744121	0.366013	0.884543	1809.53	0.97928
1794	1943.94	793.376	21445.7	10.1455	7.5978	5.85922	0.771174	0.748884	0.42248	0.894426	1891.86	0.973208
1795	1911.9	789.105	21646.6	10.742	7.72163	5.40692	0.700231	0.718829	0.496654	0.887786	1878.59	0.982577
1796	1591.47	739.165	20151.1	11.8111	7.35704	4.23855	0.576122	0.622893	0.641138	0.826913	1542.76	0.969396
1797	555.412	333.626	19617.2	7.78512	4.21012	3.76417	0.894077	0.540791	0.516491	0.877523	516.794	0.930471
1798	1089.46	526.279	20520.7	8.8719	5.92349	4.8089	0.811836	0.667668	0.457963	0.8903	1058.59	0.971666
1799	1666.24	771.445	20477.6	13.0594	6.80645	4.59457	0.675032	0.52119	0.64818	0.811027	1710.72	1.0267
1800	651.541	365.4	18984.6	6.7936	5.19611	3.85631	0.742154	0.764853	0.432361	0.87724	570.216	0.875181
1801	982.651	483.492	20518	7.08916	6.78038	4.5597	0.672484	0.956444	0.356806	0.908575	918.066	0.934274
1802	1132.19	553.105	19930	9.41589	5.94269	4.55001	0.765649	0.631135	0.516773	0.86561	1066.46	0.941951
1803	1548.74	690.051	20823.7	10.6931	6.18772	5.45069	0.880887	0.578663	0.490263	0.864603	1510.69	0.97543
1804	747.67	414.479	19512	7.85689	5.53975	3.75682	0.678158	0.705082	0.521844	0.864053	684.936	0.916095
1805	4966.66	1565.75	20915.3	25.0411	9.21955	5.02057	0.544557	0.368176	0.799507	0.721322	4855.17	0.977552
1806	822.437	444.529	19153.2	8.4173	5.37922	4.25312	0.790657	0.639068	0.494717	0.855773	806.656	0.980812
1807	2691.61	1117.8	20540.4	15.296	9.57435	4.98619	0.520786	0.625937	0.674021	0.786898	3058.76	1.13641
1808	224.301	183.269	18092.6	5.96424	3.23973	2.32601	0.717964	0.543192	0.610008	0.760325	188.262	0.839329
1809	4806.45	1688.31	22528.5	19.7485	9.69783	6.56949	0.677419	0.491067	0.667342	0.778086	5270.22	1.09649
1810	865.161	482.509	19366.4	10.9438	5.0509	3.67277	0.727151	0.461532	0.664397	0.8115	850.392	0.98293
1811	2520.71	946.217	22977.7	10.3753	8.95755	6.24714	0.697416	0.863352	0.397884	0.896885	2431.98	0.964797
1812	1805.09	767.85	20343	10.8442	7.41759	5.37549	0.724696	0.684015	0.504297	0.869322	1811.2	1.00339
1813	1206.95	560.481	20677.1	8.2353	7.21699	4.72116	0.654173	0.876348	0.426717	0.902567	1175.36	0.973828
1814	619.498	368.698	18881.5	8.79603	4.39683	3.56015	0.809707	0.499866	0.595255	0.829017	576.744	0.930986
1815	1580.79	730.747	20061.4	11.787	6.72807	4.70152	0.698791	0.570805	0.601127	0.835243	1561.78	0.987978
1816	1057.42	549.422	19959.5	10.6225	5.60162	3.9324	0.702012	0.527333	0.629806	0.837158	980.142	0.92692
1817	1698.28	744.09	20762.8	11.0203	7.44742	4.78176	0.642069	0.675791	0.566096	0.860604	1643.9	0.967983
1818	1260.36	608.309	20262.1	9.95785	7.30108	4.30957	0.590265	0.733198	0.567219	0.857397	1312.42	1.04131
1819	3385.88	1201.13	22373.9	13.3951	9.25315	6.44713	0.69675	0.690784	0.518696	0.869524	3347.28	0.988601
1820	1271.04	618.964	19922.7	10.9582	6.85541	3.97726	0.580164	0.625597	0.637051	0.83953	1251.54	0.984659
1821	1730.32	807.306	20114.6	14.4586	6.27553	4.69684	0.748436	0.434036	0.675152	0.80281	1785.13	1.03168
1822	1335.12	615.936	20865.7	9.85028	6.39218	4.90792	0.7678	0.648934	0.501748	0.880327	1294.44	0.969531
1823	694.265	379.026	18921.9	6.47219	6.06215	3.89393	0.642335	0.936646	0.398359	0.893206	639.963	0.921786
1824	1666.24	823.609	19708.3	16.1481	6.08808	4.11504	0.675918	0.377015	0.745169	0.7558	1694.59	1.01702
1825	149.534	119.502	18355.9	3.58236	3.18568	2.42041	0.759777	0.889268	0.324354	0.905854	115.704	0.773765
1826	1132.19	580.845	19282.1	10.9871	5.75348	4.24731	0.738215	0.523657	0.613429	0.828218	1124.65	0.993343
1827	1303.08	612.305	20050.9	9.10411	6.32242	5.1674	0.817313	0.694459	0.43241	0.865255	1245.89	0.956114
1828	651.541	364.219	19986.9	6.69858	5.18613	3.97565	0.766592	0.774213	0.406494	0.880791	578.525	0.887933
1829	3610.18	1790.62	19863.6	37.9506	13.0353	3.52329	0.270288	0.343482	0.907161	0.585857	7300.92	2.02232
1830	1281.72	619.496	20177.8	9.95475	6.39249	4.69169	0.733938	0.642155	0.528698	0.845413	1250.6	0.975721
1831	1997.35	943.738	19379.2	12.3401	11.3999	3.62038	0.317579	0.923816	0.706616	0.759116	2133.35	1.06809
1832	769.032	424.707	19985.6	8.96756	4.83318	4.11244	0.850875	0.538963	0.54141	0.85766	746.612	0.970847
1833	897.204	466.37	19348.6	8.83004	5.19501	4.48596	0.863513	0.588334	0.491966	0.873088	861.972	0.960732
1834	715.627	395.427	19626.1	6.45028	5.22104	4.70297	0.900774	0.809428	0.270889	0.879232	663.432	0.927065
1835	1121.5	533.82	20012.3	7.68997	6.59055	5.10493	0.774583	0.857032	0.336157	0.902427	1083.74	0.966325
1836	523.369	329.306	19102.1	7.35214	4.50704	3.69199	0.819161	0.613025	0.497834	0.834257	512.454	0.979145
1837	1228.31	610.137	20286.2	11.1461	5.90036	4.36641	0.740025	0.529368	0.608255	0.837543	1202.85	0.979273
1838	1409.89	659.233	20978.2	9.69072	6.86437	4.87312	0.709914	0.708345	0.497136	0.84821	1357.85	0.963089
1839	1452.62	767.327	19735.3	21.2462	5.48796	3.52642	0.642574	0.258303	0.834021	0.730427	1722.33	1.18567
1840	715.627	402.719	18756	9.11996	4.68087	3.86124	0.824898	0.513256	0.576616	0.861462	690.455	0.964826
1841	2456.63	1008.08	21487.3	15.1602	7.61972	4.98249	0.653895	0.502612	0.671344	0.820665	2410.9	0.981387
1842	1837.13	847.339	19345.7	13.7531	6.78464	5.12479	0.755351	0.493316	0.627373	0.795803	2003.06	1.09032
1843	769.032	432.245	19732.2	10.2636	4.82878	3.59317	0.744114	0.470477	0.649912	0.839125	745.939	0.969972
1844	1666.24	719.843	21466.6	10.5711	6.69329	5.46285	0.816169	0.633166	0.483229	0.880654	1619.09	0.971703
1845	950.609	537.965	18919.2	10.7745	7.17487	3.15253	0.439385	0.66591	0.70741	0.786487	1020.85	1.07389
1846	523.369	336.219	18599.6	9.8392	3.84894	3.31276	0.860696	0.391184	0.66331	0.801981	525.508	1.00409
1847	1100.14	588.318	19442.5	12.2022	5.73385	3.78612	0.66031	0.469903	0.689719	0.794251	1109.6	1.0086
1848	299.068	229.879	18292.7	7.55714	4.13377	2.02425	0.489687	0.547002	0.73214	0.776285	264.885	0.885703
1849	138.853	118.493	18155.3	3.77447	2.89395	2.38754	0.825012	0.766715	0.367451	0.865398	109.241	0.786738
1850	865.161	447.637	20205.9	7.67173	5.51474	4.6142	0.836704	0.718839	0.398545	0.884329	817.718	0.945163
1851	950.609	484.885	20196	8.7746	5.11073	4.53418	0.887189	0.582446	0.483261	0.870644	851.722	0.895976
1852	1602.15	729.179	20399.4	11.0736	7.07962	4.82397	0.681389	0.639323	0.564372	0.842678	1584.14	0.988756
1853	1943.94	839.968	20709.1	12.6583	7.78874	4.60182	0.590829	0.615309	0.636458	0.843482	1900.46	0.977635
1854	1004.01	516.711	20078.1	10.0686	5.3016	4.4585	0.840973	0.526547	0.557188	0.858165	996.907	0.992922
1855	1110.82	551.863	19936	9.72065	5.73574	4.70141	0.81967	0.590057	0.516348	0.869664	1098	0.988452
1856	1271.04	593.566	20565	9.46799	5.78051	5.10187	0.8826	0.610532	0.461145	0.880821	1169.61	0.920202
1857	1687.6	757.49	20195.9	11.4282	7.42799	4.71441	0.634682	0.649973	0.587474	0.843476	1676.35	0.993334
1858	576.774	352.535	18643.7	8.49329	4.64058	3.40557	0.733866	0.546383	0.599029	0.823785	562.246	0.974812
1859	2680.93	1068.51	21165.1	15.6383	7.92022	5.20593	0.657296	0.506464	0.667103	0.826631	2700.93	1.00746
1860	3588.81	1581.05	20302	24.1972	9.11225	5.56987	0.611251	0.376583	0.769813	0.668832	5144.27	1.43342
1861	918.566	497.488	19977.7	10.3281	5.50253	3.66396	0.665868	0.532773	0.645243	0.823107	872.211	0.949536
1862	2841.14	1005.65	23746	10.5153	8.27027	7.71142	0.932426	0.786497	0.26665	0.915095	2809.09	0.988718
1863	1409.89	618.991	21753.2	8.31783	6.68683	5.77813	0.864106	0.803915	0.305332	0.908831	1346.19	0.954819
1864	1954.62	804.55	21125.2	10.5702	7.96482	5.3571	0.672596	0.75352	0.493186	0.88454	1889.19	0.966525
1865	993.332	505.444	19861.9	8.52196	6.32924	4.21293	0.665629	0.742697	0.505639	0.862045	951.838	0.958227
1866	437.921	269.776	19056.8	5.62801	4.48533	3.6083	0.804466	0.796967	0.358867	0.911793	381.54	0.871254
1867	192.258	156.829	18606.1	5.28453	3.90307	2.01457	0.51615	0.738584	0.61878	0.821513	174.054	0.905315
1868	3695.62	1700.34	20089.8	33.6978	13.0125	3.70623	0.284821	0.386152	0.890016	0.634094	6807.39	1.84201
1869	1794.41	746.013	21881.2	9.51518	7.54611	5.75665	0.762863	0.79306	0.395003	0.909179	1731.41	0.96489
1870	1548.74	718.613	20599.2	10.1544	8.35586	4.31012	0.51582	0.822879	0.575542	0.836206	1531.88	0.98911
1871	320.43	231.957	17957.1	6.72064	3.36342	3.22221	0.958016	0.500461	0.52055	0.816046	305.094	0.95214
1872	3695.62	1623.32	20914.3	25.4145	12.0573	4.68831	0.388836	0.474427	0.815526	0.665953	6017.79	1.62835
1873	1004.01	511.026	19656.9	8.05396	6.81527	4.19254	0.615169	0.846201	0.479444	0.86964	963.96	0.960107
1874	469.964	310.432	18858.5	7.04402	5.1581	2.85191	0.552899	0.732267	0.595131	0.831399	434.045	0.92357
1875	630.179	415.067	18753.2	13.911	5.22785	2.45042	0.468725	0.375808	0.82385	0.653667	746.467	1.18453
1876	1174.91	584.524	20315.4	11.2434	5.50336	4.44328	0.807376	0.489475	0.60481	0.842291	1151.64	0.980198
1877	1847.81	939.223	20506	18.5312	5.77467	4.72734	0.818635	0.311619	0.744898	0.699701	2119.02	1.14677
1878	833.118	449.147	19825	8.86239	5.14745	3.99075	0.775288	0.580819	0.549698	0.865507	762.581	0.915334
1879	192.258	149.538	18683.1	4.3849	3.75946	2.47378	0.658015	0.857367	0.43584	0.883403	170.819	0.888487
1880	1121.5	550.652	20279.4	8.32213	6.91263	4.68649	0.67796	0.830632	0.436865	0.865581	1129.31	1.00696
1881	1185.59	588.184	19739.1	10.0053	7.31328	3.84047	0.525136	0.730941	0.616156	0.835709	1177.11	0.992843
1882	1078.78	523.905	19721	8.07993	6.66709	4.54734	0.682058	0.825142	0.437206	0.882675	1026.1	0.951166
1883	1847.81	812.552	21064.8	14.0192	6.14029	5.28706	0.861044	0.43799	0.622871	0.828395	1906.41	1.03171
1884	694.265	379.015	19656.6	8.13407	4.72971	3.95593	0.836399	0.58147	0.513659	0.881857	637.499	0.918237
1885	1068.1	523.722	20251.4	8.61561	6.76253	4.27541	0.632221	0.784915	0.50376	0.881273	1043.43	0.976899
1886	1644.87	717.874	20972	10.2492	6.75797	5.55626	0.822179	0.659369	0.457881	0.868513	1612.04	0.980038
1887	1356.49	632.821	20521.8	9.01321	7.11826	4.92711	0.692179	0.789759	0.453346	0.867529	1324.14	0.976155
1888	234.982	195.505	18196.4	11.588	2.53008	2.02331	0.799702	0.218336	0.825396	0.632728	248.483	1.05746
1889	2168.24	1016.14	19939	19.3402	8.04945	4.08631	0.50765	0.416203	0.788715	0.733037	2664.69	1.22896
1890	234.982	173.609	18202.6	5.65585	3.32778	2.32182	0.697707	0.588379	0.589484	0.834103	183.05	0.778996
1891	3439.28	1485.59	20490	28.4515	7.0407	4.94554	0.702421	0.247464	0.826176	0.692478	4149.76	1.20658
1892	1014.69	511.978	19752.4	9.59768	5.22829	4.68991	0.897024	0.544746	0.51135	0.874052	985.777	0.971501
1893	790.394	451.314	19095	10.4288	4.59282	3.93257	0.856245	0.440399	0.622911	0.82215	789	0.998237
1894	833.118	535.007	18780.1	11.0517	5.61366	3.10221	0.552618	0.507944	0.719301	0.70178	806.189	0.967678
1895	694.265	412.569	19585.3	9.78578	4.22782	3.89451	0.921163	0.432037	0.602024	0.818837	674.92	0.972137
1896	1335.12	755.015	19601	24.4264	6.83779	3.08778	0.451576	0.279934	0.873588	0.672301	2160.28	1.61804
1897	1495.34	673.373	20071.5	10.1082	7.42139	4.56958	0.615731	0.734194	0.547934	0.872349	1435.9	0.960253
1898	2670.25	1237.97	20006.9	23.369	9.72766	4.15137	0.426759	0.416263	0.822356	0.695296	3953.02	1.48039
1899	1377.85	648.983	21137.4	9.2899	7.82228	4.33898	0.554695	0.84202	0.532936	0.853798	1320.75	0.958561
1900	1313.76	616.394	20120	9.6886	6.99631	4.63617	0.662659	0.722118	0.521482	0.865092	1316.37	1.00198
1901	576.774	324.269	19377.7	6.11995	5.53366	3.68655	0.666206	0.9042	0.397617	0.905478	522.961	0.9067
1902	1420.57	643.915	21023.8	10.3215	5.96295	5.43499	0.911459	0.57772	0.473431	0.884535	1401.17	0.986344
1903	833.118	440.772	20013.8	7.68359	5.98349	4.21828	0.704987	0.778736	0.451001	0.87127	812.349	0.975071
1904	138.853	111.975	17937.5	3.87445	2.80466	2.42113	0.86325	0.723888	0.375104	0.913205	110.204	0.793673
1905	1324.44	609.542	20820.3	8.09223	6.71641	5.72652	0.852616	0.829983	0.292344	0.885397	1303.72	0.984353
1906	1773.05	783.459	20323.5	11.8629	7.40662	4.74948	0.641248	0.62435	0.599637	0.843881	1748.02	0.985886
1907	2798.42	1096.72	20376	12.5834	9.15897	5.48625	0.599003	0.727863	0.564008	0.829744	2648.55	0.946445
1908	886.523	535.684	19286.3	12.7613	4.36071	3.85384	0.883764	0.341713	0.698006	0.720755	898.331	1.01332
1909	2178.92	878.571	21336.4	11.4337	7.95754	5.68811	0.714807	0.695974	0.502513	0.870211	2167.81	0.994901
1910	170.896	135.836	18198.6	4.01954	3.17638	2.53838	0.799144	0.790234	0.368489	0.890857	135.754	0.794367
1911	1655.55	735.238	21231.9	10.4954	7.41025	5.07847	0.68533	0.706045	0.516126	0.859795	1654.45	0.999335
1912	352.473	265.103	18435.2	10.6154	2.85228	2.63119	0.922486	0.268694	0.752134	0.724885	333.71	0.946767
1913	1687.6	739.979	20653.4	10.2347	7.50866	4.97739	0.662886	0.733646	0.513676	0.862431	1602.25	0.949424
1914	320.43	218.693	19218.5	4.68123	4.48674	3.21599	0.716776	0.958454	0.313003	0.899629	282.94	0.883002
1915	694.265	375.512	19668.1	7.31386	4.78896	4.33805	0.905843	0.654779	0.406873	0.894999	636.461	0.916741
1916	160.215	125.851	18674.7	5.48682	2.74282	2.31432	0.843774	0.499893	0.578204	0.8596	145.892	0.910601
1917	4090.82	1631	21436.4	26.1828	6.98931	5.87893	0.841132	0.266943	0.775466	0.716047	4506.47	1.10161
1918	27311.3	10007.3	21833.8	152.297	43.0715	9.70546	0.225334	0.282812	0.936273	0.419363	266677	9.76436
1919	2232.33	913.381	20783.3	12.0871	8.74786	4.84262	0.553577	0.723733	0.599358	0.851074	2144.84	0.960808
1920	2616.84	997.426	21868.9	11.5952	8.61606	6.28494	0.729445	0.743069	0.457973	0.872559	2630.13	1.00508
1921	1687.6	757.004	20282.6	12.3315	6.17561	5.36211	0.868272	0.5008	0.56517	0.828984	1710.49	1.01357
1922	395.197	251.186	19554	4.72282	4.4322	4.06768	0.917756	0.938465	0.138719	0.901034	356.662	0.902492
1923	3311.11	1122.09	22802.4	11.7954	9.02655	7.377	0.817256	0.765259	0.374587	0.912442	3290.06	0.993642
1924	1206.95	627.395	18601	11.1697	7.29353	3.54671	0.486282	0.652975	0.68247	0.796541	1210.3	1.00277
1925	7433.97	3120.11	21078.5	45.3708	15.8546	5.41298	0.341413	0.349446	0.880695	0.555917	16310.2	2.194
1926	1388.53	635.41	20299.9	9.05949	7.11124	4.87494	0.685526	0.784949	0.461897	0.876289	1315.55	0.94744
1927	1121.5	573.67	19345.9	8.24966	7.85344	4.05095	0.515818	0.951971	0.508956	0.835248	1099.36	0.980258
1928	907.885	456.629	20131.1	7.44143	6.17524	4.52432	0.732656	0.829846	0.392008	0.906414	870.868	0.959228
1929	363.154	233.073	18861.3	5.57726	4.57719	3.0736	0.671504	0.820689	0.448904	0.907707	328.667	0.905035
1930	1516.7	702.669	20453.6	10.9838	6.75195	4.77872	0.707754	0.614718	0.564931	0.842612	1484.51	0.978773
1931	15968.1	5867.89	21301.1	82.4974	53.8225	5.97217	0.11096	0.652415	0.927608	0.503839	111077	6.95619
1932	1313.76	620.792	20044.4	10.211	6.25515	4.7764	0.763595	0.612589	0.53223	0.860989	1277.89	0.972699
1933	1153.55	613.958	19449.6	11.4104	6.6125	3.7783	0.571387	0.579514	0.668873	0.785904	1194.13	1.03518
1934	160.215	126.729	18170.2	9.03523	2.62628	2.07767	0.791107	0.290671	0.770048	0.817882	206.512	1.28897
1935	2040.07	932.569	20315.4	17.9543	5.79807	5.00723	0.863603	0.322935	0.721112	0.77633	2183.42	1.07027
1936	662.222	378.921	19423.6	8.29114	4.47721	4.11624	0.919375	0.54	0.503538	0.853651	640.046	0.966513
1937	523.369	330.594	19347.5	7.80149	3.97008	3.75839	0.946678	0.508887	0.518247	0.845306	487.604	0.931664
1938	1142.87	559.926	19804.8	8.66373	7.49251	3.93157	0.524733	0.864813	0.546204	0.85965	1069.02	0.935386
1939	1228.31	618.284	20005.3	11.1456	6.15406	4.23268	0.687786	0.552151	0.620238	0.825994	1216.1	0.990055
1940	224.301	164.911	18773.9	4.01887	3.44086	3.13902	0.912277	0.856175	0.218931	0.908218	181.825	0.81063
1941	929.247	536.94	19260.7	13.1149	4.13064	3.81637	0.923916	0.314959	0.709004	0.758049	866.004	0.931942
1942	843.799	450.063	19396.3	7.95671	5.5081	4.25131	0.771828	0.692259	0.465695	0.869337	780.452	0.924927
1943	1068.1	591.639	18754.8	12.4231	5.28498	3.89259	0.736538	0.425414	0.686666	0.765769	1070.54	1.00228
1944	672.903	400.525	18980.5	8.93996	5.15884	3.39175	0.657465	0.577054	0.620607	0.806095	655.24	0.973751
1945	416.559	283.594	18245.9	8.24413	3.66681	3.00019	0.818201	0.444778	0.636082	0.817457	379.9	0.911997
1946	1174.91	540.938	20293.4	7.44747	6.14052	5.8868	0.958681	0.824511	0.209557	0.914133	1127.67	0.959791
1947	1506.02	686.037	20248.2	10.8088	6.98632	4.67507	0.669174	0.646355	0.567476	0.861227	1478.78	0.981911
1948	202.939	159.78	18220.7	5.7633	3.25169	2.19313	0.674459	0.564207	0.619466	0.778819	172.161	0.848338
1949	1548.74	720.028	19829.2	10.1854	8.24828	4.29435	0.520636	0.80981	0.578384	0.835191	1511.23	0.975775
1950	267.025	208.726	18224.4	6.34976	3.95516	2.08911	0.528197	0.622883	0.670995	0.790508	219.771	0.823036
1951	2157.56	883.241	21272.1	11.8593	7.7007	5.51465	0.716123	0.649338	0.534994	0.859381	2109.58	0.977761
1952	1089.46	547.067	19810.2	9.85442	5.99654	4.13205	0.689073	0.608512	0.580691	0.847227	1022.79	0.938802
1953	576.774	343.949	19548.6	6.3644	5.10837	3.85438	0.754521	0.802648	0.394385	0.875223	524.908	0.910076
1954	1441.93	746.092	19822.3	16.6344	5.16875	4.13587	0.80017	0.310726	0.751366	0.752942	1489.53	1.03301
1955	1377.85	690.002	19483.5	12.8787	5.8681	4.30362	0.733392	0.455645	0.665833	0.794483	1362.36	0.988756
1956	1452.62	661.292	20957.4	11.76	6.02058	4.7805	0.794027	0.511953	0.593495	0.864186	1417.78	0.976019
1957	1153.55	567.687	20115.7	10.9616	5.68031	4.21292	0.741671	0.518203	0.615664	0.854995	1098.79	0.952535
1958	1826.45	761.363	21192.3	9.57208	7.88056	5.73427	0.727648	0.823286	0.400938	0.895532	1811.88	0.992024
1959	2403.22	1064.05	20280.2	14.2775	10.3616	3.88255	0.374707	0.725728	0.728065	0.760775	2405.92	1.00112
1960	523.369	321.328	19042.6	6.70392	5.39813	3.16185	0.585731	0.80522	0.528358	0.845825	479.294	0.915786
1961	309.749	218.888	18634.7	6.38888	4.16612	2.31449	0.555551	0.65209	0.637731	0.828066	258.048	0.833089
1962	779.713	457.734	18955.3	11.1868	4.38595	3.69206	0.841792	0.392064	0.669964	0.784185	758.803	0.973183
1963	1046.74	495.3	20340.3	7.5501	6.40883	4.85024	0.756806	0.84884	0.357592	0.921586	983.067	0.939173
1964	427.24	279.568	18512.5	9.03272	3.75168	3.11659	0.83072	0.415343	0.654967	0.843215	442.397	1.03548
1965	544.731	332.295	19192.2	6.21994	5.10176	3.91583	0.767545	0.820226	0.37044	0.863229	520.497	0.955513
1966	1239	650.344	19336.4	13.6633	6.03344	3.64985	0.604937	0.44158	0.732872	0.779978	1260.33	1.01722
1967	1484.66	854.91	19647.1	20.6223	5.60967	3.614	0.644245	0.27202	0.824752	0.650823	1751.26	1.17957
1968	1719.64	847.641	20851.8	16.0731	5.65578	5.08768	0.899554	0.351879	0.683466	0.736719	1937.32	1.12658
1969	2040.07	872.243	20963.7	12.1946	8.20818	4.92319	0.599791	0.673099	0.596281	0.836074	2064.19	1.01182
1970	9463.36	3637.61	22210	61.6833	8.62487	6.66475	0.772736	0.139825	0.891952	0.563886	14852.2	1.56945
1971	726.308	400.847	19815.5	6.82343	5.96802	3.94822	0.661564	0.874635	0.421373	0.860973	673.478	0.927263
1972	1708.96	747.403	20474.4	11.4081	6.52232	5.43399	0.833137	0.571729	0.523672	0.865739	1693.64	0.991037
1973	1260.36	597.771	19750.3	9.80975	6.54917	4.50337	0.687624	0.667619	0.540929	0.866616	1211.91	0.961561
1974	715.627	400.908	19647.1	7.31963	5.48131	4.02486	0.734288	0.748851	0.450128	0.869979	676.414	0.945205
1975	2894.55	1091.11	21305	12.8246	8.88736	5.85136	0.658391	0.692995	0.543739	0.852995	2793.58	0.965117
1976	897.204	462.016	19860.8	7.13764	5.63637	5.08842	0.902785	0.789669	0.287099	0.8768	857.483	0.955729
1977	3364.51	1210.66	22020.5	14.7893	8.16521	6.68619	0.818863	0.552102	0.547904	0.85542	3382.07	1.00522
1978	1217.63	583.182	20719.5	9.11077	6.86343	4.5238	0.659117	0.753332	0.503466	0.873577	1184.92	0.973133
1979	181.577	156.348	18249.1	5.72068	3.0732	2.07373	0.674778	0.537208	0.637504	0.807888	152.714	0.841042
1980	1367.17	650.739	19646.1	9.51313	8.02137	4.16685	0.519468	0.84319	0.56199	0.839643	1331.89	0.974196
1981	234.982	174.839	18797	5.48938	3.51026	2.57659	0.734016	0.639463	0.530624	0.88863	207.968	0.885038
1982	5554.12	1858.98	21855.5	17.9915	12.9558	5.81607	0.448916	0.720108	0.676732	0.785179	5678.7	1.02243
1983	1260.36	599.012	20212.8	10.5327	6.44524	4.20579	0.652543	0.611928	0.600691	0.864154	1195.95	0.948899
1984	2061.43	959.865	19937.1	18.5623	6.25648	5.22294	0.834805	0.337053	0.718627	0.751383	2540.77	1.23253
1985	2424.59	960.314	21149.1	11.6554	9.24131	5.28529	0.57192	0.792876	0.546538	0.861149	2384.62	0.983517
1986	715.627	412.131	18864.2	9.25351	4.35939	4.00089	0.917762	0.471107	0.567636	0.82342	676.048	0.944694
1987	2200.28	894.415	21426.3	11.6406	7.50014	6.00861	0.801132	0.644312	0.483821	0.863509	2197.38	0.998681
1988	651.541	381.201	19118.2	8.30583	4.62416	3.74342	0.809536	0.556737	0.549302	0.845151	602.244	0.924339
1989	1495.34	678.476	20768	10.3193	6.98737	4.78435	0.684714	0.677117	0.536369	0.867071	1445.02	0.966352
1990	4859.85	1887.63	21328.7	26.9005	9.51178	6.04634	0.635668	0.353591	0.775234	0.696716	6480.43	1.33346
1991	1805.09	820.261	20445.5	12.0009	8.3749	4.52332	0.540104	0.697855	0.623086	0.815407	1904.32	1.05497
1992	918.566	569.391	19093.2	16.1256	4.46911	3.70918	0.829961	0.277144	0.769981	0.691325	1119.7	1.21897
1993	566.093	367.076	19197.7	13.0966	4.16311	2.56028	0.614992	0.317876	0.804509	0.758618	584.727	1.03292
1994	1271.04	606.804	20360.8	9.37426	6.92299	4.51505	0.652182	0.738511	0.518357	0.864004	1227.39	0.965658
1995	128.172	116.326	18515.9	4.85993	2.4487	2.21787	0.905736	0.503854	0.543641	0.800656	110.558	0.862575
1996	1473.98	656.509	20947.4	9.94243	7.10029	4.83224	0.680569	0.714141	0.513978	0.880784	1428.91	0.969426
1997	1484.66	666.714	20260.3	9.74477	7.16621	4.96976	0.6935	0.73539	0.490007	0.879732	1453.73	0.979171
1998	662.222	396.743	19427.3	9.33981	4.54487	3.51636	0.773699	0.486612	0.623508	0.820162	625.232	0.944143
1999	1399.21	625.676	20611.7	9.12741	6.97632	4.98047	0.71391	0.764327	0.45434	0.894351	1328.41	0.949401
[truncated: 707 more rows]

## Sheet: WOC2
#	vol	ar	int	Elong	Emed	Eshort	flat	elo	anis	sphe	ElliVolume	EV_SV	RejecHyper				Failed sphericities
1	1879.86	812.302	20950.7	12.2025	6.46944	5.68186	0.878261	0.530174	0.534369	0.849521	1878.86	0.999472	12				3
2	502.007	330.966	19421.4	10.4176	3.48328	3.23539	0.928832	0.334365	0.689431	0.789395	491.78	0.979629
3	1559.43	713.789	20812.1	10.3701	7.87353	4.51027	0.572839	0.759254	0.56507	0.84517	1542.57	0.989188
4	2819.78	1062.01	22504.6	11.8237	9.70639	5.83896	0.601559	0.820926	0.506165	0.866173	2806.95	0.99545
5	822.437	419.515	20269.4	6.92342	5.80621	4.76178	0.820118	0.838633	0.312222	0.908916	801.809	0.974919
6	3973.33	1499.87	21027.2	19.3393	9.35174	5.51916	0.590175	0.483562	0.714614	0.768092	4181.14	1.0523
7	15113.6	3823.71	24517.5	23.4116	15.0131	12.9918	0.865365	0.641268	0.44507	0.756749	19127.6	1.26559
8	566.093	340.183	19103.3	6.6622	5.71045	3.46106	0.606092	0.857142	0.480493	0.873954	551.551	0.974312
9	1089.46	515.378	20949.7	7.12601	6.27411	5.59364	0.891542	0.880452	0.21504	0.909995	1047.57	0.961546
10	993.332	474.264	20953.8	6.91951	5.90076	5.51785	0.935109	0.852772	0.202565	0.928325	943.717	0.950052
11	1239	590.419	20506.8	9.16607	6.17672	5.04331	0.816502	0.673868	0.449785	0.867326	1196.04	0.96533
12	875.842	495.146	19453.5	12.3541	4.23031	3.84139	0.908064	0.342422	0.689059	0.797547	840.931	0.960141
13	833.118	466.301	19422.6	9.9559	4.68571	4.27194	0.911695	0.470646	0.570914	0.820052	834.775	1.00199
14	1548.74	718.192	19632.7	11.6424	7.4738	4.20341	0.562419	0.641946	0.638957	0.831698	1532.06	0.989224
15	502.007	305.734	18549.4	7.31346	4.16959	3.56805	0.855731	0.570126	0.512126	0.860332	455.76	0.907876
16	683.584	415.108	18730.1	11.5432	5.34429	2.77946	0.520081	0.462983	0.759211	0.778151	718.231	1.05069
17	982.651	494.293	19718.1	8.26781	6.29279	4.1878	0.665492	0.761119	0.493481	0.88089	912.66	0.928773
18	982.651	501.648	20032.4	8.90226	6.05124	4.15259	0.686237	0.679742	0.533536	0.864671	937.028	0.953571
19	1516.7	669.013	20303.4	10.3067	7.05	4.85177	0.688194	0.68402	0.529261	0.887537	1476.72	0.973639
20	672.903	390.553	19313.4	9.59553	4.32625	3.88134	0.89716	0.450861	0.595506	0.833435	674.916	1.00299
21	1324.44	693.315	18977.5	11.1961	8.51653	3.36289	0.394866	0.760668	0.699638	0.765688	1343.17	1.01414
22	1965.3	854.222	20368.6	12.5098	7.56257	4.95016	0.65456	0.604531	0.604298	0.827733	1961.68	0.998156
23	555.412	332.609	18555.6	6.97161	4.62596	3.66392	0.792035	0.663543	0.474451	0.866297	494.96	0.891159
24	3492.69	1390.31	20745.7	18.1564	11.1159	4.57686	0.411739	0.612232	0.74792	0.760647	3869.28	1.10782
25	3289.75	1174.41	22537.5	13.1495	7.93811	7.62759	0.960883	0.603683	0.419931	0.866569	3335.04	1.01377
26	854.48	435.781	19267.3	7.27254	5.6746	4.6944	0.827265	0.780278	0.354503	0.913574	811.502	0.949703
27	2659.57	987.898	22531.6	11.5315	8.29338	6.31842	0.761863	0.719195	0.452071	0.895012	2531.13	0.951705
28	1239	626.436	19789.2	14.4482	4.99687	4.17011	0.834544	0.345846	0.711376	0.809228	1261.1	1.01784
29	971.97	488.664	19483.2	8.54229	5.89687	4.4881	0.761099	0.690315	0.474602	0.885851	946.993	0.974303
30	1666.24	718.176	20956.3	10.8874	6.69671	5.34446	0.798072	0.615089	0.509115	0.880067	1632.22	0.979584
31	1068.1	517.626	20673.6	7.59587	7.00334	4.57062	0.652635	0.921993	0.398275	0.894738	1018.47	0.953532
32	2296.41	901.766	21642.7	11.0791	7.80779	6.32165	0.80966	0.704728	0.42941	0.878918	2290.62	0.997477
33	1463.3	644.604	20096.4	9.24901	6.65778	5.41293	0.813023	0.719837	0.414756	0.895959	1396.19	0.954142
34	6643.58	2222.35	22569.1	25.934	15.0986	5.28677	0.350149	0.582194	0.796145	0.741947	8671.33	1.30522
35	2157.56	876.255	23101	12.9435	6.85901	5.7994	0.845515	0.529921	0.551944	0.863479	2156.67	0.999585
36	1751.68	738.463	21808.8	10.5259	6.61847	5.832	0.881171	0.628781	0.445937	0.890151	1701.85	0.971553
37	2531.4	1086.27	20374.2	14.3896	9.57212	4.74923	0.496152	0.66521	0.669955	0.783113	2740.12	1.08245
38	320.43	217.703	19084.7	5.29282	3.82651	3.3629	0.878843	0.722963	0.364629	0.890867	285.294	0.890348
39	2082.79	1033.16	20148.9	23.722	8.26862	3.8224	0.462278	0.348563	0.838867	0.705983	3140.58	1.50787
40	1580.79	684.583	21872.9	9.84435	6.43023	5.78059	0.898971	0.65319	0.412801	0.89412	1532.76	0.969618
41	7380.57	2613.66	21394.1	33.4425	18.8467	4.88101	0.258985	0.563555	0.854047	0.673138	12886.4	1.74599
42	12592.9	4700.82	21552.3	107.358	22.4968	5.04174	0.22411	0.209549	0.953038	0.532039	51006.2	4.05039
43	1431.25	641.247	20979.9	9.02998	6.55553	5.53602	0.844481	0.725974	0.386929	0.894576	1372.71	0.9591
44	267.025	203.125	18125.6	7.25683	2.84649	2.73895	0.962222	0.39225	0.622569	0.787818	236.99	0.88752
45	811.756	474.299	18771.8	10.3462	5.0768	3.87334	0.762949	0.490694	0.625625	0.789791	852.205	1.04983
46	1324.44	620.539	20061.9	10.1783	5.83611	5.16207	0.884505	0.573389	0.492835	0.865986	1284.43	0.969788
47	1922.58	819.518	21096.4	11.4179	7.31496	5.27849	0.721602	0.640659	0.537699	0.860231	1846.7	0.960531
48	1484.66	675.986	20297.5	10.35	6.82354	4.88235	0.715516	0.659281	0.528274	0.863328	1444.33	0.972836
49	1089.46	530.665	20551.1	8.23909	6.01054	4.79291	0.797418	0.729516	0.418271	0.885554	994.217	0.912577
50	1666.24	705.611	20628.4	9.69266	6.47057	6.24369	0.964936	0.667574	0.355834	0.901814	1640.27	0.984417
51	1196.27	584.2	20154.7	8.81367	7.55279	4.28473	0.567304	0.856941	0.513854	0.859023	1194.75	0.998727
52	2008.03	831.936	21227.5	11.5389	7.61071	5.31287	0.698077	0.659567	0.539571	0.869319	1954.38	0.973284
53	181.577	146.063	18524	4.59381	3.39314	2.31687	0.682812	0.738633	0.495653	0.843461	151.274	0.833113
54	469.964	292.512	19231.5	8.19439	3.83221	3.3621	0.877327	0.467663	0.589706	0.869391	442.248	0.941026
55	7369.89	2694.15	22088.4	58.2857	9.80619	5.41486	0.552188	0.168243	0.907098	0.649955	12964	1.75905
56	843.799	449.124	19881.1	8.29926	5.52517	4.14833	0.750806	0.665742	0.500157	0.866126	796.796	0.944296
57	3022.72	1101.64	22622.4	13.0787	8.69248	6.34113	0.729496	0.66463	0.515155	0.874224	3019.69	0.998996
58	1570.11	687.264	21152.8	10.0924	6.66762	5.35701	0.803437	0.660657	0.469204	0.887165	1510	0.96172
59	1292.4	618.992	20694.7	12.3962	6.02533	4.07514	0.676334	0.486063	0.671259	0.852443	1274.97	0.986516
60	1473.98	635.241	21216.1	8.46724	6.60169	6.06558	0.918792	0.779674	0.283642	0.920242	1420.23	0.963534
61	2008.03	820.139	21485.5	11.5246	7.25975	5.56706	0.766839	0.629933	0.516943	0.883844	1951.03	0.971615
62	3086.81	1135.67	21539.1	12.9024	8.78651	6.57346	0.748131	0.681	0.490523	0.861363	3121.53	1.01125
63	1345.81	628.026	20758.2	11.6652	5.31015	4.964	0.934813	0.455213	0.574461	0.859942	1288.01	0.957055
64	1463.3	676.368	19527.3	10.728	7.32762	4.40917	0.601718	0.683037	0.589004	0.855582	1451.87	0.992191
65	897.204	465.334	19468.6	8.1837	6.25647	3.97557	0.635434	0.764503	0.514209	0.871038	852.642	0.950333
66	1794.41	765.658	20636.2	10.2519	8.22871	4.90421	0.595988	0.80265	0.521631	0.868454	1732.99	0.965771
67	2018.71	822.962	20553.2	11.6946	6.94102	5.80763	0.836711	0.593524	0.503392	0.887592	1974.68	0.978188
68	1388.53	641.073	20688.9	9.81933	6.7605	4.77842	0.706816	0.688488	0.513366	0.868347	1328.72	0.956927
69	1271.04	638.319	19968.9	11.3732	6.38222	4.06631	0.63713	0.561165	0.642465	0.820704	1236.35	0.972709
70	662.222	405.154	19008.5	11.6099	3.77159	3.57213	0.947114	0.324859	0.692321	0.794334	655.195	0.989389
71	2606.16	999.416	20717.9	12.4183	8.62005	5.74503	0.666473	0.694141	0.537374	0.867033	2576.04	0.988442
72	2275.05	895.332	22354.3	11.0213	7.95256	6.00805	0.755485	0.721564	0.454869	0.885374	2205.78	0.96955
73	1879.86	782.097	20836.8	9.96019	8.03984	5.44339	0.677051	0.807198	0.453486	0.882417	1825.88	0.97129
74	1239	583.163	20751	9.76216	6.45092	4.68166	0.725736	0.660808	0.520428	0.885714	1234.97	0.996751
75	1100.14	543.04	19975.7	10.606	5.2145	4.47794	0.858749	0.491655	0.577792	0.859906	1037.36	0.942937
76	1869.17	778.799	21343.4	10.7659	7.00465	5.77421	0.824339	0.650632	0.463659	0.885586	1823.98	0.975819
77	2392.54	960.871	20724.1	13.1208	8.15015	5.44194	0.66771	0.621165	0.585242	0.8483	2437.62	1.01884
78	2606.16	989.893	22692.3	11.3105	8.65058	6.34227	0.733161	0.764828	0.439258	0.880972	2599.33	0.997377
79	1570.11	728.42	20076.3	12.2956	6.87227	4.33783	0.631208	0.55892	0.647206	0.832423	1535.36	0.977872
80	1773.05	757.527	20872.6	10.8985	6.77193	5.58001	0.823991	0.621364	0.488002	0.878907	1725.05	0.97293
81	854.48	472.023	19250.4	9.1879	5.60816	3.73944	0.666786	0.610385	0.593004	0.821587	807.108	0.944561
82	672.903	395.154	19332.7	7.79518	5.21518	3.62081	0.694283	0.669026	0.535507	0.835494	616.58	0.916299
83	1548.74	706.304	19871.2	10.8999	7.25669	4.5743	0.630356	0.665757	0.580336	0.856665	1515.56	0.978577
84	469.964	298.468	19113.9	8.18704	4.10326	3.13201	0.763297	0.50119	0.617443	0.842818	440.725	0.937785
85	2210.97	952.502	20134	13.555	8.53278	4.56754	0.535294	0.629491	0.663037	0.807696	2212.9	1.00088
86	1869.17	867.054	20141.3	15.3055	6.72485	4.65288	0.691894	0.439375	0.695999	0.782805	2006.04	1.07322
87	918.566	517.972	19444.3	12.3154	5.00927	3.44357	0.68744	0.406747	0.720386	0.784728	889.862	0.968752
88	1313.76	600.794	21292.5	8.46424	6.83589	5.24896	0.767853	0.80762	0.379867	0.897433	1272.17	0.968339
89	534.05	324.417	19431.2	6.65552	4.91674	3.67063	0.746558	0.738747	0.448483	0.865597	503.14	0.942123
90	587.455	356.058	19182.9	8.97885	4.23537	3.42231	0.808031	0.471705	0.618848	0.823965	545.154	0.927994
91	2574.12	1117.9	20708.2	17.662	8.67709	4.14958	0.478223	0.491286	0.765056	0.763747	2663.83	1.03485
92	3535.41	1247.12	23116.5	14.4423	9.11664	6.4289	0.705183	0.631248	0.554855	0.85892	3545.65	1.0029
93	1826.45	774.546	21468.5	10.759	6.60466	5.9998	0.908419	0.61387	0.442348	0.870628	1785.87	0.977781
94	2531.4	965.956	21798.8	10.5754	9.29371	6.11134	0.657579	0.878808	0.422115	0.882929	2515.99	0.993915
95	1719.64	803.677	19570.1	13.3214	7.73501	3.97641	0.514079	0.580646	0.701502	0.799097	1716.29	0.998051
96	2253.69	938.049	20248.7	12.1459	8.78113	5.01774	0.571423	0.722974	0.586876	0.8354	2241.69	0.994675
97	1815.77	772.887	21332.1	9.99254	7.79513	5.30073	0.680006	0.780095	0.469531	0.87227	1729.51	0.952496
98	1634.19	724.824	20887.7	9.64782	8.2013	4.82508	0.588331	0.850068	0.499879	0.862293	1599.21	0.978593
99	1644.87	702.04	22013.5	10.4417	6.70441	5.41178	0.807198	0.64208	0.481714	0.895496	1586.94	0.964779
100	726.308	417.424	19022.8	8.39	5.55725	3.54145	0.637266	0.662366	0.577896	0.824079	691.658	0.952294
101	918.566	503.438	19544.5	11.0038	4.45259	4.23926	0.952088	0.404641	0.614746	0.817799	870.029	0.947161
102	1324.44	610.867	20609.4	9.77189	6.43386	4.93431	0.766928	0.658405	0.495051	0.879271	1299.47	0.981141
103	2168.24	1062.27	20104	27.8846	5.86229	4.66977	0.796579	0.210234	0.832532	0.703606	3197.54	1.47472
104	1324.44	602.832	20872.8	8.87393	7.25996	4.74751	0.653931	0.818122	0.465005	0.893421	1281.16	0.967322
105	213.62	180.673	18258	33.8528	2.55311	1.90213	0.745024	0.075418	0.943812	0.696133	688.641	3.22367
106	2082.79	853.098	21104.5	10.2484	7.72268	6.02267	0.779868	0.753547	0.412332	0.869069	1996.66	0.958643
107	1441.93	636.679	21068.6	8.8235	7.13484	5.27472	0.73929	0.808618	0.402197	0.900027	1390.95	0.964645
108	1516.7	391.324	19406.1	7.98256	5.09054	3.86037	0.758342	0.637708	0.516399	0.886021	657.089	0.433236
109	523.369	320.511	18608.3	9.01514	3.73529	3.43047	0.918396	0.414335	0.619477	0.829346	483.882	0.924552
110	363.154	236.382	19195.1	4.97417	4.60945	3.39743	0.737058	0.926677	0.316985	0.897516	326.294	0.898501
111	683.584	382.828	19553.2	8.10436	4.76213	3.9198	0.823119	0.587601	0.516335	0.861855	633.683	0.927001
112	1548.74	775.498	19689.5	13.3505	7.2475	3.77783	0.521259	0.542863	0.717028	0.766732	1531.15	0.988637
113	2146.88	987.708	19626.8	14.221	9.10912	3.89118	0.427174	0.640539	0.726378	0.758556	2111.43	0.983488
114	2189.6	894.922	21641	11.8788	7.87377	5.70446	0.724489	0.662842	0.519778	0.858155	2234.9	1.02069
115	1741	768.686	20286.7	10.2283	7.8819	5.21714	0.661913	0.770595	0.489933	0.849381	1761.8	1.01195
116	256.344	199.098	17965.2	5.62989	3.53103	2.61774	0.741353	0.627194	0.535028	0.79777	217.98	0.850344
117	1687.6	830.182	20487.9	16.0044	5.97299	4.58348	0.767369	0.37321	0.71361	0.759915	1835.33	1.08754
118	758.351	418.523	20004.7	7.80247	5.34925	4.17621	0.78071	0.685584	0.464758	0.872866	730.123	0.962778
119	747.67	398.349	20235.1	6.84327	5.39432	4.40957	0.817448	0.788266	0.355634	0.909921	681.844	0.91196
120	1132.19	548.48	21097.8	8.28496	6.10426	5.17023	0.846987	0.736788	0.37595	0.882774	1095.27	0.967397
121	1217.63	574.006	20787.6	8.93821	6.62499	4.56376	0.688869	0.741199	0.48941	0.880352	1132	0.929673
122	939.928	496.962	19249.5	9.71007	5.20086	4.22388	0.81215	0.535615	0.565	0.846955	893.506	0.950611
123	224.301	169.917	18482.1	5.29782	3.42114	2.57207	0.751818	0.645764	0.514503	0.865364	195.272	0.87058
124	2403.22	1241.23	19872	26.5941	8.15583	3.89003	0.476964	0.306678	0.853726	0.634869	3534.23	1.47062
125	6034.76	2267.85	21225.5	36.7073	8.60047	5.66256	0.658401	0.234298	0.845738	0.673816	7488.17	1.24084
126	1249.68	594.483	19962	10.2348	5.7858	4.80496	0.830475	0.565306	0.530528	0.868333	1191.85	0.953724
127	2360.5	926.358	22119.4	11.3784	8.55101	5.684	0.664717	0.751515	0.500455	0.871981	2316.54	0.981376
128	1783.73	745.06	21726.6	9.43444	8.02066	5.54972	0.691927	0.850147	0.41176	0.894138	1759.08	0.986183
129	662.222	392.69	18723.1	7.85697	5.38066	3.58392	0.666073	0.684827	0.543855	0.835089	634.655	0.958373
130	1762.36	755.861	21337.3	9.67091	8.11056	5.24332	0.646481	0.838655	0.457825	0.878547	1722.71	0.977502
131	2157.56	854.464	20866.5	10.2064	8.14699	6.07097	0.74518	0.79822	0.405182	0.899289	2114.55	0.980066
132	2787.74	1111.92	21747.4	15.9031	8.43626	5.14096	0.609389	0.530479	0.676732	0.815567	2889.12	1.03637
133	1185.59	571.326	19463.2	10.1738	6.05144	4.38916	0.725307	0.594808	0.568581	0.866423	1131.91	0.95472
134	939.928	489.54	19911	9.70759	4.9551	4.40751	0.88949	0.510435	0.545973	0.857778	888.067	0.944825
135	619.498	357.886	19462.5	8.3858	4.32675	3.66251	0.84648	0.515962	0.563249	0.859148	556.638	0.898531
136	9591.53	3480.9	21324.4	89.6616	9.60071	6.00498	0.625472	0.107077	0.933026	0.599813	21652.6	2.25747
137	854.48	459.413	19539.6	7.4633	6.7767	3.63918	0.537013	0.908003	0.512391	0.854925	770.977	0.902276
138	2275.05	904.264	21630.9	11.2686	8.90121	5.24016	0.588702	0.789911	0.534978	0.870423	2201.68	0.967747
139	2488.67	1061.08	20558.4	14.6364	9.24338	4.35912	0.471594	0.631533	0.702173	0.787882	2470.32	0.992627
140	1548.74	696.916	19400.2	10.5014	6.92757	4.93127	0.711833	0.659682	0.530417	0.866407	1502.71	0.970276
141	405.878	265.565	18291.4	6.82066	4.23113	3.00003	0.709037	0.62034	0.560156	0.847079	362.658	0.893515
142	2050.75	835.411	21765.4	12.2905	6.86332	5.70282	0.830914	0.558424	0.535998	0.877417	2015.04	0.982585
143	2029.39	821.95	21247	9.95269	8.42137	5.77095	0.685275	0.84614	0.420161	0.888968	2026.09	0.998375
144	2136.2	884.731	20518.7	12.2332	7.32253	5.60698	0.765716	0.598576	0.541661	0.85131	2103.87	0.984868
145	3599.5	1577.63	20632.7	39.1512	8.28552	4.68926	0.565959	0.211629	0.880227	0.67252	6371.73	1.77017
146	683.584	384.1	19383.5	7.41449	5.14936	4.02589	0.781823	0.6945	0.457023	0.874875	643.851	0.941876
147	224.301	166.369	19043.7	5.96302	3.56669	2.24176	0.628526	0.598135	0.624057	0.84134	199.714	0.890385
148	299.068	201.523	18508.6	5.38308	3.96406	2.76775	0.698212	0.736392	0.485842	0.883422	247.392	0.827212
149	1420.57	677.511	19903	11.5247	6.89439	4.22135	0.612287	0.59823	0.633712	0.833993	1404.96	0.989009
150	2008.03	840.454	20740.2	11.472	7.89364	5.23357	0.663012	0.688079	0.543796	0.860112	1985.19	0.98863
151	1431.25	638.973	20754.5	9.58602	6.92591	5.03306	0.726701	0.722501	0.474958	0.894811	1399.7	0.977957
152	2029.39	902.287	21048.7	13.2841	7.49758	5.1454	0.686274	0.564401	0.612666	0.801525	2146.65	1.05778
153	3492.69	1520.74	20727.9	31.139	7.34768	4.76943	0.649107	0.235964	0.846834	0.684273	4570.99	1.30873
154	2210.97	890.247	22083.6	11.0881	8.16859	5.78465	0.708158	0.7367	0.4783	0.870548	2194.67	0.992629
155	907.885	477.558	19488.2	9.99666	5.32512	4.00928	0.7529	0.53269	0.598938	0.852664	894.004	0.984712
156	4827.81	1974.02	21132.2	35.6446	8.1013	5.72925	0.707201	0.22728	0.839267	0.658452	6930.01	1.43544
157	1249.68	571.955	20801.3	8.21084	6.4657	5.42322	0.838767	0.78746	0.339504	0.908912	1206.01	0.965054
158	1612.83	710.332	19999.6	9.936	8.00012	4.76765	0.595947	0.805165	0.520164	0.874586	1587.45	0.984266
159	202.939	162.661	18010.3	5.36147	3.50644	2.27414	0.64856	0.654007	0.575837	0.786199	179.083	0.882448
160	491.326	312.549	19195.6	8.30334	4.07562	3.19807	0.784682	0.490841	0.614846	0.838009	453.338	0.922684
161	1751.68	769.092	21409.5	11.9045	6.74718	5.14213	0.762116	0.566777	0.56805	0.861855	1730.07	0.987662
162	2296.41	891.447	22165	10.1558	8.76798	6.1988	0.706982	0.863346	0.38963	0.891758	2312.12	1.00684
163	2542.08	969.414	21686.3	11.5771	7.79279	6.57132	0.843257	0.673119	0.432388	0.881944	2483.34	0.976892
164	1399.21	636.65	21089.5	9.28337	7.32737	4.69548	0.640814	0.789301	0.494205	0.886409	1337.89	0.956178
165	2104.16	865.81	21322.9	10.6975	7.49799	6.36707	0.84917	0.700912	0.404807	0.86649	2139.21	1.01666
166	2243.01	882.236	20972.9	11.7765	7.30166	6.03692	0.826788	0.620022	0.487373	0.884831	2174.4	0.969413
167	1911.9	784.794	21457.7	10.0132	7.77013	5.76479	0.741917	0.775992	0.424278	0.896369	1878.76	0.982669
168	1858.49	784.963	21256.8	10.0803	8.04914	5.547	0.689142	0.798505	0.449717	0.873719	1885.25	1.0144
169	1527.38	682.829	19915.8	11.0983	6.11053	5.22399	0.854916	0.550582	0.529298	0.864739	1483.98	0.971581
170	1228.31	577.573	20604.7	7.98611	6.61262	5.3238	0.805097	0.828015	0.333368	0.887722	1177.66	0.958759
171	1313.76	636.948	19887.3	10.5176	6.90003	4.25855	0.617178	0.656049	0.595101	0.837261	1294.54	0.985369
172	2178.92	900.152	20579.8	14.3467	6.99838	5.22475	0.746565	0.487805	0.635822	0.845544	2197.37	1.00847
173	1196.27	646.016	19464.8	16.6538	5.81632	3.56521	0.612966	0.349248	0.785923	0.756999	1446.56	1.20922
174	224.301	164.744	18728.3	6.7296	3.0439	2.47808	0.814114	0.452315	0.631764	0.844626	212.63	0.947967
175	1335.12	687.22	19344.5	13.7403	5.88749	4.02549	0.683735	0.428484	0.707031	0.778104	1364.06	1.02167
176	170.896	130.468	18092.9	4.01757	3.86474	2.25299	0.582961	0.96196	0.439215	0.897386	146.532	0.857434
177	4357.85	1526.12	22639.4	15.133	11.8719	5.85926	0.49354	0.784501	0.612817	0.810483	4409.38	1.01183
178	801.075	439.496	19256.8	9.65297	4.84862	3.93614	0.811808	0.502293	0.592235	0.840288	771.682	0.963309
179	2883.87	1067.43	21545.5	11.8716	8.97061	6.56199	0.731498	0.755636	0.447254	0.872954	2927.22	1.01503
180	8235.05	3145.57	20894.8	64.6889	12.537	4.55602	0.363407	0.193804	0.92957	0.598852	15477.3	1.87945
181	1762.36	752.021	21232.1	11.0877	6.55272	5.69841	0.869625	0.590989	0.486061	0.873281	1734.23	0.984035
182	993.332	568.109	19225.7	9.42361	7.82645	3.47582	0.444112	0.830515	0.631158	0.747704	1073.81	1.08102
183	2627.52	993.075	21836.3	11.7073	8.40133	6.3479	0.755583	0.717615	0.457782	0.880679	2615.31	0.995351
184	2157.56	875.183	21575	10.3494	8.82768	5.49497	0.62247	0.852969	0.469053	0.866361	2102.88	0.974655
185	192.258	156.042	18371.9	5.17397	3.25782	2.20764	0.677643	0.629657	0.573317	0.845094	155.872	0.810745
186	3012.04	1137.83	22074.7	14.9448	7.23029	6.90191	0.954583	0.4838	0.538172	0.840904	3123.94	1.03715
187	1164.23	575.075	20007.5	9.9472	5.41726	5.12878	0.946749	0.544602	0.484399	0.856409	1157.67	0.994364
188	1762.36	746.746	21393.9	10.4998	7.32297	5.34764	0.730257	0.69744	0.49069	0.885134	1722.34	0.977289
189	640.86	382.88	18692	8.12033	5.08282	3.4768	0.68403	0.625938	0.57184	0.832001	601.101	0.93796
190	1869.17	779.376	20708	10.6512	7.31887	5.74021	0.784302	0.687143	0.461072	0.886745	1874.38	1.00279
191	5981.36	2243.25	21853.6	27.4156	17.1584	4.74938	0.276797	0.62586	0.826764	0.678955	9358.36	1.56459
192	1922.58	819.695	21005.3	11.0912	7.08094	5.82453	0.822565	0.638428	0.474851	0.858895	1916.11	0.996635
193	865.161	463.627	20049.6	8.64102	5.24458	4.44587	0.847707	0.606941	0.485492	0.847425	843.959	0.975495
194	3118.85	1148.18	22419.6	13.0097	9.80072	5.78486	0.590248	0.753337	0.555344	0.856608	3089.64	0.990634
195	1057.42	503.32	20509.9	7.92445	6.10029	5.00979	0.821239	0.769806	0.367805	0.917621	1014.44	0.959358
196	1025.38	510.892	19640.2	8.27955	6.51705	4.37911	0.671945	0.787127	0.471094	0.886281	989.765	0.965271
197	2307.09	888.083	22221.9	9.69002	8.92431	6.50777	0.729218	0.920979	0.328405	0.901496	2357.33	1.02177
198	1623.51	716.168	20556	10.2892	7.22845	5.12548	0.70907	0.702527	0.501859	0.874505	1596.8	0.983547
199	373.835	265.707	18526.1	8.10399	3.53258	2.92851	0.829	0.435907	0.638633	0.82025	351.178	0.939394
200	469.964	288.366	18580	7.21942	4.53893	3.15546	0.6952	0.628711	0.56292	0.874678	433.119	0.9216
201	1441.93	639.793	20294.5	8.92296	6.58606	5.52635	0.839098	0.738103	0.38066	0.899901	1360.38	0.943443
202	598.136	356.457	18937.5	8.32234	4.68586	3.49668	0.746218	0.563046	0.579845	0.850491	571.188	0.954948
203	3033.4	1300.91	20866.3	17.5633	9.48838	5.30169	0.558756	0.540238	0.698139	0.725939	3700.85	1.22003
204	608.817	378.446	18990.8	8.35084	4.78057	3.36461	0.703811	0.572466	0.597093	0.816009	562.643	0.924159
205	1089.46	514.467	20106.9	7.41164	6.90948	4.83899	0.70034	0.932247	0.34711	0.911931	1038.01	0.952777
206	1025.38	532.618	19459.8	8.87807	6.33621	4.28569	0.676381	0.713692	0.517273	0.845087	1009.85	0.984859
207	4154.91	1372.81	23132.7	14.8436	9.76509	6.77212	0.693503	0.657864	0.543769	0.874914	4111.77	0.989619
208	2125.52	856.364	21885.5	11.2408	8.14907	5.41797	0.664857	0.724953	0.518009	0.876848	2078.89	0.978061
209	341.792	242.576	18370.7	8.32162	3.49073	2.81676	0.806925	0.419478	0.661513	0.822326	342.739	1.00277
210	779.713	452.464	19132.9	9.7823	4.74087	3.89892	0.822406	0.484637	0.601432	0.824998	757.41	0.971397
211	2723.65	1100.45	20593.1	12.9748	10.5548	4.77281	0.452196	0.813479	0.632148	0.815527	2737.87	1.00522
212	2178.92	878.007	21782	12.1913	7.37434	5.66127	0.767699	0.604886	0.53563	0.873908	2131.94	0.978438
213	2606.16	970.688	22052	11.7279	8.36599	6.4295	0.768528	0.713343	0.451776	0.896487	2642.42	1.01391
214	726.308	440.979	19000.1	12.2901	4.84732	3.03249	0.625602	0.39441	0.753257	0.769616	756.736	1.0419
215	1698.28	756.415	20529.2	10.834	7.91342	4.66749	0.58982	0.730427	0.569179	0.847067	1676.19	0.986995
216	1933.26	818.635	22007.6	10.1692	7.92684	5.92875	0.747933	0.779496	0.416989	0.85344	2001.88	1.03549
217	1580.79	770.794	19602.3	13.9238	6.89507	3.85845	0.559595	0.4952	0.722889	0.783887	1551.67	0.98158
218	1901.22	776.959	21431.8	9.88952	7.54937	5.88381	0.779378	0.76337	0.405046	0.895586	1840.06	0.967835
219	2210.97	865.898	22022.2	11.6173	7.40154	5.99338	0.809748	0.637115	0.484098	0.892557	2158.67	0.976349
220	1345.81	627.253	19709.5	8.22422	7.15958	5.36536	0.749396	0.870548	0.347614	0.871584	1323.34	0.983304
221	640.86	371.736	19113.5	6.69241	5.81898	3.65482	0.628086	0.869489	0.453886	0.84739	596.189	0.930295
222	2040.07	848.709	21099.8	11.6806	7.03948	5.833	0.828613	0.602664	0.500625	0.863232	2009.03	0.984784
223	1815.77	798.739	20350.6	12.6859	7.57659	4.50268	0.594289	0.597246	0.645064	0.838406	1812.82	0.998377
224	662.222	372.514	19314	8.14728	4.88604	3.77931	0.773491	0.599715	0.536126	0.888116	630.19	0.951631
225	1943.94	810.249	20443.5	10.6426	7.65195	5.59361	0.731005	0.718995	0.474412	0.873875	1908.09	0.981559
226	1260.36	583.44	20721.1	8.60817	6.81051	5.09099	0.74752	0.791168	0.408586	0.893903	1250.2	0.991944
227	1292.4	707.614	19525.3	15.2653	5.07927	3.92027	0.771817	0.332733	0.743191	0.732134	1273.24	0.985178
228	2477.99	1006.81	21415.9	13.8618	7.43923	5.98837	0.804972	0.536671	0.567995	0.832051	2586.7	1.04387
229	2937.27	1080.91	22267	11.9855	9.75877	6.03876	0.618803	0.814217	0.49616	0.870894	2958.6	1.00726
230	1078.78	533.453	20471.2	9.8523	5.32792	4.6633	0.875258	0.540779	0.526679	0.877735	1025.36	0.950483
231	1837.13	763.903	21408.2	9.3048	7.52232	6.15454	0.81817	0.808434	0.338564	0.88905	1804.44	0.982206
232	2680.93	1019.44	20955.3	11.9002	9.2861	5.76747	0.621086	0.780332	0.515347	0.867561	2669.69	0.995807
233	2349.82	950.79	20756.9	12.8028	8.52105	5.0534	0.593049	0.665559	0.605291	0.852514	2309.26	0.982738
234	523.369	312.931	19307.5	5.70661	5.12345	3.79639	0.740983	0.89781	0.334739	0.886768	464.944	0.888367
235	1773.05	764.319	21256.1	11.2178	6.74818	5.40856	0.801485	0.601561	0.517858	0.864344	1715	0.967261
236	1644.87	719.177	20359.5	10.6086	6.64997	5.40415	0.812658	0.626846	0.490588	0.869208	1596.96	0.97087
237	715.627	485.832	18549.4	17.8942	4.95016	2.45954	0.496862	0.276634	0.862551	0.677824	912.588	1.27523
238	3033.4	1174.98	21214.9	14.3543	9.18937	5.58289	0.607537	0.640181	0.611066	0.822343	3084.72	1.01692
239	2349.82	1181.99	19824.1	33.1596	5.31508	4.22314	0.794558	0.160288	0.872642	0.666493	3117.77	1.32681
240	2745.02	1072.83	21328.3	13.406	9.09553	5.31925	0.58482	0.678468	0.603218	0.837697	2716.85	0.989741
241	1367.17	648.799	19943.3	11.1576	5.97648	4.8956	0.819144	0.535642	0.561232	0.849624	1367.45	1.0002
242	1420.57	691.84	19511.6	11.2034	8.08337	3.80206	0.470356	0.72151	0.660633	0.811482	1442.28	1.01528
243	2360.5	922.836	21320	10.6342	9.14843	5.80636	0.634684	0.860287	0.45399	0.877735	2366.15	1.00239
244	1174.91	601.019	20188	10.6617	5.27379	4.75394	0.901426	0.494649	0.554111	0.811235	1119.67	0.952988
245	4913.26	1952.56	21080.5	45.6229	7.2986	5.38038	0.73718	0.159977	0.882068	0.680094	7504.54	1.52741
246	3973.33	1685.04	20136.3	21.6601	14.3087	4.38828	0.306686	0.6606	0.797403	0.67921	5696.98	1.43381
247	811.756	424.96	20163.1	6.78529	6.45921	4.15806	0.643742	0.951943	0.387195	0.895725	763.357	0.940377
248	1121.5	580.898	19599.5	11.2107	5.60915	4.17892	0.745018	0.500337	0.62724	0.825998	1100.74	0.981482
249	2424.59	926.167	22135.3	10.3867	8.83089	6.3726	0.721625	0.850208	0.386468	0.892421	2448.44	1.00984
250	2830.46	1064.92	21243.8	12.0457	8.81753	6.39054	0.724754	0.732008	0.469475	0.865562	2843.18	1.00449
251	1121.5	563.039	19817.4	11.7043	4.96135	4.40281	0.887421	0.423891	0.62383	0.840956	1070.94	0.95491
252	758.351	410.406	18917.6	8.07053	5.04542	4.10825	0.814253	0.625167	0.490956	0.878925	700.721	0.924007
253	3236.34	1198.72	21269.2	13.0729	10.5807	5.6663	0.535531	0.809361	0.566562	0.840385	3283.04	1.01443
254	2189.6	904.255	21081.3	13.2426	6.55306	6.02377	0.91923	0.494848	0.545121	0.846976	2189.64	1.00002
255	11044.1	3658.79	22190.4	41.5569	15.6725	5.76002	0.367524	0.377134	0.861394	0.634213	15714.3	1.42286
256	267.025	202.222	18433.6	6.71049	3.18779	2.56456	0.804495	0.475046	0.617828	0.811404	229.798	0.860586
257	1399.21	613.146	21534.7	8.7736	6.81875	5.52952	0.810929	0.777189	0.369755	0.919199	1385.66	0.990319
258	843.799	463.108	19739.4	10.1948	4.89785	3.9688	0.810315	0.480425	0.610704	0.838025	830.104	0.98377
259	2221.65	1091.2	20068.4	18.4354	8.03146	4.3016	0.535594	0.435654	0.766667	0.692359	2667.87	1.20085
260	2082.79	858.164	21275.1	11.1527	8.04413	5.64974	0.702343	0.721271	0.49342	0.861753	2123.13	1.01937
261	929.247	470.023	20340.8	7.93829	5.46261	4.85886	0.889475	0.688135	0.387921	0.897565	882.573	0.949772
262	1794.41	780.586	20179.5	10.7703	8.16422	4.82543	0.591046	0.758033	0.551968	0.853697	1777.32	0.990479
263	1687.6	783.871	20273.1	11.4939	8.05404	4.3159	0.535869	0.700724	0.624504	0.816888	1673.56	0.991681
264	3214.98	1167.35	22291.8	12.1978	10.1473	6.20857	0.611847	0.831896	0.491008	0.861785	3218.92	1.00123
265	2680.93	994.486	21912.1	10.5009	9.13936	6.59626	0.721742	0.870345	0.371835	0.894207	2651.71	0.989103
266	2189.6	923.062	20283.6	13.6024	7.5973	5.09657	0.67084	0.558527	0.625318	0.828992	2206.18	1.00757
267	4827.81	1738.77	21111.2	25.6372	8.83335	6.29091	0.712178	0.344552	0.754618	0.758384	5967.58	1.23608
268	491.326	296.37	19339.8	6.43987	4.5333	3.7357	0.824058	0.703942	0.419911	0.889156	456.828	0.929786
269	1719.64	739.312	20957.5	10.0448	7.51408	5.34983	0.711975	0.748055	0.467404	0.878666	1691.4	0.983579
270	1367.17	636.736	21095.2	9.32234	7.25084	4.52502	0.624068	0.777792	0.514605	0.869844	1281.22	0.937132
271	1345.81	646.541	19739.3	10.0968	6.80509	4.57658	0.672523	0.673984	0.54673	0.842773	1317.19	0.978736
272	1708.96	756.156	20439.5	12.6523	5.97972	5.30928	0.887882	0.472619	0.58037	0.849671	1682.58	0.984563
273	608.817	354.607	19349.7	6.52067	5.48353	3.70165	0.67505	0.840946	0.43232	0.872088	554.416	0.910646
274	1730.32	763.814	20177.5	11.6879	7.27079	4.80574	0.660965	0.622081	0.588826	0.849663	1710.67	0.98864
275	2349.82	929.611	21927.5	11.3205	8.85875	5.73252	0.647102	0.78254	0.493617	0.864429	2408.09	1.0248
276	1292.4	625.787	19987.4	11.4021	5.46131	4.84072	0.886366	0.478973	0.575454	0.843176	1262.65	0.976978
277	4090.82	1404.16	22577.4	13.5464	11.9321	6.03798	0.506028	0.880833	0.554274	0.846755	4088.09	0.999333
278	1153.55	544.035	20259.4	7.63755	7.30255	4.7433	0.649541	0.956139	0.378949	0.8919	1108.15	0.960644
279	1741	721.735	21012.3	8.9888	7.31269	6.23346	0.852417	0.813533	0.306531	0.910281	1716.31	0.985818
280	662.222	365.258	19713.8	6.42315	5.54193	4.14537	0.748001	0.862807	0.35462	0.913909	618.103	0.933378
281	213.62	166.752	18162.8	5.43015	3.14016	2.60057	0.828166	0.578282	0.521087	0.810652	185.746	0.869518
282	3182.94	1150.17	22369.1	13.565	9.16266	6.27517	0.684863	0.675463	0.5374	0.866624	3267.05	1.02643
283	1965.3	838.005	20804.8	10.3563	7.30414	6.14301	0.841031	0.705284	0.406834	0.852359	1946.45	0.990409
284	512.688	308.39	19490.7	6.76362	4.51209	3.61647	0.801506	0.667112	0.465306	0.87703	462.308	0.901733
285	9004.08	2892.89	23494.6	49.5505	11.0957	5.7271	0.516153	0.223928	0.884419	0.698897	13189.5	1.46483
286	1516.7	665.659	19607.1	9.83871	7.46116	4.70251	0.630265	0.758348	0.52204	0.884687	1445.98	0.953375
287	1281.72	589.298	20920.7	8.55799	7.08083	4.84415	0.684122	0.827394	0.433962	0.895999	1229.59	0.959332
288	726.308	380.495	19581.9	6.75737	5.30384	4.54086	0.856147	0.784897	0.328013	0.928089	681.701	0.938585
289	1730.32	756.384	20808.2	11.1988	6.42068	5.8087	0.904686	0.573336	0.481311	0.865984	1749.53	1.0111
290	865.161	452.87	19658.6	8.73467	5.55142	4.08323	0.735528	0.635562	0.532527	0.87129	829.36	0.95862
291	1826.45	759.051	21099	9.88832	7.84642	5.59182	0.712659	0.793503	0.434503	0.891561	1817.34	0.995011
292	1399.21	646.672	20323.6	9.54325	6.46149	5.39723	0.835293	0.677074	0.434445	0.864285	1394.08	0.996336
293	437.921	245.05	18872.4	5.37974	4.20184	3.34596	0.796308	0.781048	0.378045	0.88409	316.818	0.72346
294	1110.82	583.545	19322.7	12.7557	5.73998	3.508	0.611152	0.449993	0.724986	0.798665	1075.88	0.968541
295	5596.84	2355.74	21025.9	38.8931	12.8492	4.03873	0.314317	0.330373	0.896158	0.612157	8454.4	1.51057
296	3300.43	1533.15	20760.1	37.2209	8.23747	3.81908	0.463622	0.221313	0.897394	0.652336	4904.87	1.48613
297	1068.1	511.253	20069.6	8.42072	5.67279	5.12216	0.902934	0.673671	0.391719	0.908736	1024.92	0.95957
298	929.247	471.712	19557.3	8.3893	5.59439	4.43694	0.793105	0.666848	0.471119	0.891429	872.27	0.938686
299	3343.15	1197.36	21530.4	12.3587	10.6915	6.04867	0.565746	0.8651	0.510573	0.860104	3347.8	1.00139
300	1142.87	596.56	19295.7	10.4029	7.83809	3.39859	0.433599	0.753451	0.673305	0.809688	1160.79	1.01568
301	640.86	379.03	19376.2	8.91528	4.16695	3.82056	0.916874	0.467394	0.571459	0.835649	594.524	0.927697
302	747.67	416.881	19896.5	9.36354	4.60295	3.98881	0.866578	0.491582	0.574006	0.852295	720.126	0.963161
303	2253.69	909.637	20983.8	10.2086	9.17523	5.83855	0.636338	0.898777	0.428074	0.864218	2290.74	1.01644
304	790.394	449.848	18725	8.06336	5.89037	3.69661	0.627568	0.730511	0.541555	0.818694	735.446	0.93048
305	993.332	499.877	20429.1	8.72031	5.9691	4.34153	0.727334	0.684506	0.502136	0.886959	946.612	0.952966
306	1409.89	639.827	20372.7	9.77611	6.47896	5.1077	0.788351	0.662734	0.477533	0.884616	1355.14	0.961168
307	1580.79	662.745	21779.5	9.25183	6.77441	5.72355	0.844878	0.732224	0.38136	0.921262	1502.63	0.950561
308	1271.04	611.889	19617.7	9.86465	7.17386	4.25591	0.593252	0.727229	0.56857	0.852605	1261.58	0.992559
309	843.799	441.036	19238.6	7.49022	5.61362	4.58691	0.817104	0.74946	0.387613	0.900319	807.88	0.957432
310	8897.27	3268.61	21358	58.8954	13.1063	6.03336	0.460342	0.222535	0.897558	0.60427	19507.8	2.19256
311	3257.7	1227.57	21014.7	14.1308	9.88655	5.54945	0.561313	0.699648	0.607278	0.826438	3247.5	0.996868
312	256.344	192.433	18317	5.1475	3.82012	2.69831	0.706343	0.742131	0.475801	0.853436	222.256	0.867025
313	566.093	393.114	18705.1	19.3701	3.52518	2.51821	0.714351	0.181991	0.869995	0.696329	720.267	1.27235
314	1708.96	742.901	21111.5	10.0268	7.84233	5.25344	0.669882	0.782133	0.476063	0.864496	1730.38	1.01254
315	1506.02	765.873	19458.7	12.3664	8.28792	4.07019	0.491099	0.670196	0.670867	0.754277	1747.4	1.16028
316	640.86	373.409	19311.2	7.51305	5.11132	3.70396	0.724658	0.680325	0.506996	0.868963	595.806	0.929698
317	598.136	364.77	18879.1	8.94006	4.07409	3.58475	0.87989	0.455712	0.599024	0.833737	546.914	0.914365
318	405.878	268.47	18924.1	6.83946	4.08365	3.27025	0.800815	0.597072	0.521856	0.844618	382.595	0.942636
319	822.437	458.828	19817.3	10.3662	4.85614	3.67822	0.757437	0.468458	0.645172	0.828194	775.598	0.943048
320	993.332	544.185	19162.7	13.2815	4.43746	3.9616	0.892763	0.334108	0.701721	0.797373	978.007	0.984571
321	2264.37	896.952	21962.2	12.0433	7.63433	5.84352	0.765427	0.633907	0.51479	0.87802	2250.5	0.993873
322	3172.26	1415.96	21118.8	34.297	6.60377	5.21692	0.789991	0.192546	0.84789	0.689872	4949.39	1.56021
323	608.817	382.608	18820	25.6673	4.19041	2.56047	0.61103	0.163259	0.900244	0.790261	1153.57	1.89478
324	1303.08	599.149	20160.5	8.86819	7.10717	4.85921	0.683706	0.801422	0.452063	0.896296	1282.88	0.984499
325	1025.38	497.396	20227.7	7.45577	6.50299	4.8479	0.745487	0.87221	0.349779	0.906349	984.573	0.960207
326	1110.82	558.596	19919.3	11.1004	5.77281	4.00145	0.693154	0.520055	0.639522	0.841883	1074.07	0.966911
327	5052.11	1563.24	24032	13.399	12.1548	7.57216	0.622977	0.907144	0.43487	0.880636	5165.69	1.02248
328	566.093	344.464	19257.9	8.38566	4.19819	3.41666	0.813841	0.500639	0.59256	0.825891	503.835	0.890022
329	769.032	420.187	19364	8.4775	4.73566	4.37368	0.923564	0.558615	0.484084	0.891761	735.502	0.9564
330	427.24	317.101	18427.2	12.5666	3.41616	2.77624	0.812678	0.271846	0.779077	0.682098	499.23	1.1685
331	1869.17	800.283	21321.3	11.0638	7.02996	5.81655	0.827395	0.635403	0.474271	0.860198	1895.01	1.01382
332	213.62	162.536	18057.5	4.63509	3.24831	2.89792	0.892134	0.700807	0.374787	0.888388	182.764	0.855557
333	2253.69	903.316	22022.4	12.9072	7.36558	5.70773	0.774918	0.570656	0.557788	0.862357	2272.96	1.00855
334	2253.69	930.82	20740.2	14.112	6.71894	5.74607	0.855205	0.476114	0.592825	0.841964	2282.18	1.01264
335	1783.73	779.975	19822.4	11.1978	7.33338	5.27412	0.719194	0.654896	0.529003	0.859362	1814.16	1.01706
336	918.566	466.019	20003	7.03632	6.51668	4.63408	0.711111	0.926148	0.341406	0.900844	890.07	0.968978
337	1943.94	1011.62	19336.7	19.85	7.00782	3.9307	0.560902	0.353039	0.80198	0.678119	2290.35	1.1782
338	405.878	264.805	18436.7	7.35944	3.7576	3.12109	0.830607	0.510583	0.575906	0.833622	361.536	0.89075
339	2552.76	970.502	21493.1	11.6743	7.92586	6.20085	0.782357	0.678914	0.468847	0.881854	2403.35	0.941473
340	4336.48	1725.92	21101.2	31.3808	8.4163	5.34738	0.63536	0.268199	0.829597	0.703543	5915.82	1.3642
341	4742.36	1616.78	22681.7	17.068	9.05798	7.32586	0.808774	0.530699	0.570784	0.811358	4744.19	1.00039
342	769.032	470.711	18824.9	13.7388	3.73153	3.58193	0.959911	0.271605	0.739283	0.759716	769.205	1.00023
343	149.534	125.372	18255.6	4.36642	2.93744	2.33472	0.794814	0.672735	0.465301	0.88614	125.435	0.83884
344	950.609	476.444	19734.9	7.26135	6.2218	4.92993	0.792364	0.856838	0.321073	0.90421	932.959	0.981433
345	544.731	349.434	18839.3	8.41962	4.69141	3.164	0.674424	0.5572	0.624211	0.811344	523.505	0.961035
346	224.301	167.223	18409.2	4.77565	4.13505	2.38835	0.577587	0.865863	0.499889	0.894945	197.561	0.880784
347	5746.37	2039.35	21714.2	27.5117	10.9745	5.34544	0.487076	0.398904	0.805703	0.733262	6760.47	1.17647
348	555.412	319.297	19516	6.09549	5.14895	3.96125	0.769332	0.844715	0.350133	0.899263	520.773	0.937634
349	982.651	539.362	19446.5	11.9654	5.34361	3.67826	0.688348	0.446587	0.692593	0.803728	985.132	1.00252
350	683.584	386.25	19101.1	9.40987	4.20213	3.84516	0.91505	0.446566	0.591369	0.863184	636.879	0.931676
351	2435.27	927.115	21305.7	11.3013	7.94501	6.35329	0.799657	0.703016	0.437829	0.897621	2389.52	0.981216
352	2584.8	989.904	22025.8	11.1163	9.42951	5.79749	0.614824	0.84826	0.478469	0.869629	2545.53	0.984808
353	3001.36	1154.14	20994	12.1228	10.0333	5.74142	0.572235	0.82764	0.526395	0.831258	2925.21	0.974628
354	769.032	426.809	19263.2	8.1675	4.84997	4.27032	0.880484	0.593813	0.477156	0.851487	708.562	0.921369
355	2082.79	880.203	21086.6	12.1161	7.79214	5.12459	0.657661	0.643123	0.577043	0.845349	2026.59	0.973017
356	2157.56	870.756	21905.3	10.6811	7.90251	6.1054	0.77259	0.739862	0.42839	0.870417	2158.65	1.00051
357	106.81	96.3648	17883.9	3.95762	2.89029	1.63601	0.566037	0.730312	0.586616	0.826551	78.3883	0.733905
358	1847.81	847.738	20519.2	15.5315	6.17989	4.76331	0.770776	0.397893	0.693314	0.797721	1915.1	1.03642
359	555.412	334.143	19333.6	7.85576	4.04093	3.86784	0.957165	0.514391	0.507643	0.861633	514.313	0.926003
360	192.258	155.673	18263.8	8.30576	2.78074	1.97921	0.711756	0.334797	0.761707		191.479	0.995947
361	2552.76	1034.57	20623	12.4618	9.42449	5.28466	0.560737	0.756273	0.57593	0.829181	2599.82	1.01844
362	811.756	422.235	20185.1	6.9436	5.60484	4.62796	0.825709	0.807195	0.333492	0.905388	754.442	0.929396
363	790.394	430.927	19619.8	8.8061	5.26777	3.96841	0.753338	0.598195	0.549357	0.854345	771.108	0.9756
364	907.885	473.756	19786.2	9.48336	4.81452	4.44529	0.923309	0.507681	0.531254	0.858509	850.166	0.936425
365	1420.57	678.497	20418.5	12.6423	5.47926	5.22927	0.954374	0.433406	0.586369	0.828903	1517.33	1.06811
366	459.283	307.818	18974	13.2155	3.44407	3.01058	0.874134	0.260609	0.772193	0.796487	573.975	1.24972
367	2798.42	1079.27	20990.6	12.4914	9.47362	5.59177	0.590246	0.758412	0.552351	0.847582	2771.82	0.990494
368	170.896	137.605	18145.9	8.53686	2.47578	2.01392	0.81345	0.29001	0.764091	0.813913	178.296	1.0433
369	32000.3	7745.66	24430	46.4767	24.0071	9.84139	0.409937	0.51654	0.788251	0.60196	45996	1.43736
370	1911.9	904.951	20325.1	20.6014	5.35338	4.54405	0.848819	0.259855	0.77943	0.760121	2099.22	1.09797
371	1837.13	779.949	20990.5	10.7638	7.16597	5.61618	0.783729	0.665746	0.478236	0.869815	1814.56	0.987712
372	299.068	216.204	18503.4	5.75417	3.98065	2.79161	0.701294	0.691786	0.514855	0.856236	267.843	0.895592
373	192.258	148.302	18325.3	4.77681	3.26516	2.47192	0.757058	0.683544	0.482517	0.867427	161.497	0.840001
374	2616.84	1192.88	20046.5	20.3255	8.00477	4.0541	0.50646	0.393829	0.800541	0.71881	2762.95	1.05583
375	587.455	337.037	19530.5	7.10179	4.52799	4.03956	0.892131	0.637585	0.431191	0.88902	544.122	0.926237
376	138.853	121.829	18186.1	3.67376	3.08891	2.45765	0.795638	0.840802	0.331026	0.872399	116.822	0.841336
377	1036.06	538.504	18735.3	9.96539	6.29507	3.82522	0.607653	0.631693	0.616149	0.833571	1005.17	0.970191
378	23081.6	7007.39	23263.7	45.5342	30.425	6.53489	0.214787	0.668179	0.856484	0.544004	37922.4	1.64297
379	1356.49	621.714	20479.5	9.61094	6.31948	5.31642	0.841275	0.65753	0.446837	0.88523	1352.55	0.9971
380	1858.49	825.568	20467.9	12.3487	6.95693	5.1849	0.745285	0.563375	0.580124	0.824541	1865.81	1.00394
381	2232.33	963.778	21348.8	18.0022	6.22381	5.05437	0.812103	0.345725	0.719236	0.800526	2372.13	1.06263
382	1997.35	823.883	20849.6	11.5397	7.51781	5.42987	0.722267	0.651471	0.529463	0.87002	1973.18	0.9879
383	1580.79	704.48	19710.1	9.54885	8.45005	4.58533	0.542639	0.884929	0.519803	0.859877	1549.78	0.980384
384	320.43	240.838	18674.9	10.4167	3.60339	2.23648	0.62066	0.345925	0.785298	0.739335	351.636	1.09739
385	544.731	324.946	19032.5	6.34932	4.60609	4.30062	0.93368	0.725446	0.322666	0.880575	526.841	0.967158
386	1933.26	800.946	21310	10.4872	7.73144	5.66667	0.732939	0.737227	0.459657	0.880727	1924.58	0.995509
387	1206.95	584.005	20260.2	10.1828	5.27482	5.2065	0.987048	0.518012	0.488697	0.860734	1171.41	0.970555
388	459.283	308.342	18651.1	9.24386	3.45133	3.34078	0.96797	0.373364	0.638595	0.784074	446.453	0.972065
389	1666.24	745.839	21153.2	12.088	6.33112	5.15563	0.814331	0.523751	0.573494	0.844257	1652.75	0.991906
390	1249.68	582.664	19922.4	8.46421	6.89489	5.04243	0.731328	0.814594	0.404265	0.894796	1232.66	0.986381
391	640.86	363.579	19265.3	7.2042	5.39	3.70817	0.687973	0.748175	0.485276	0.873266	603.147	0.941153
392	437.921	316.093	18132	9.83466	3.55166	2.76397	0.778221	0.361137	0.718956	0.738239	404.402	0.923458
393	1452.62	643.509	21378.5	8.96064	7.24106	5.16034	0.71265	0.808096	0.42411	0.896289	1402.52	0.965513
394	3802.43	1535.35	21230.3	24.2011	9.45182	4.66834	0.493909	0.390553	0.807102	0.727423	4473.04	1.17636
395	1997.35	805.877	21719.3	10.9973	7.21219	5.89882	0.817896	0.655815	0.463611	0.896945	1959.77	0.981189
396	1933.26	790.503	22144.6	9.49076	8.2017	5.55102	0.676813	0.864178	0.415113	0.898516	1809.95	0.936215
397	2552.76	1015.86	20870.2	14.0853	7.88849	5.41872	0.686915	0.560053	0.615292	0.840365	2521.99	0.987949
398	288.387	202.517	18005.2	6.30505	3.49147	2.80317	0.802864	0.553757	0.555408	0.861667	258.485	0.896314
399	373.835	247.949	18691.5	6.05347	4.11559	2.94107	0.714617	0.679873	0.514151	0.861114	306.924	0.821016
400	2926.59	1175.26	21362.3	14.3535	9.80592	5.08215	0.518274	0.683171	0.645931	0.795141	2996.29	1.02381
401	865.161	473.711	19633.6	9.61606	5.45376	3.83966	0.704038	0.567151	0.600704	0.841087	843.478	0.974939
402	790.394	474.573	18672.2	11.6551	4.57801	3.37848	0.73798	0.392789	0.710129	0.75132	755.097	0.955343
403	993.332	551.136	19201.6	10.4023	5.83521	3.84074	0.658201	0.560953	0.63078	0.781529	976.538	0.983093
404	1078.78	529.11	19649.5	8.877	5.92779	4.6776	0.789097	0.667769	0.473065	0.873723	1031.03	0.955737
405	2531.4	977.081	21329.8	12.8949	8.0245	5.94429	0.740767	0.622299	0.539022	0.870141	2576.48	1.01781
406	1303.08	627.985	20371.1	9.5928	6.4681	5.21403	0.806114	0.674267	0.456464	0.847714	1355.14	1.03995
407	1463.3	679.209	20176.7	10.6926	6.14299	5.22619	0.850756	0.57451	0.511232	0.845415	1437.92	0.982661
408	619.498	375.6	18526.7	10.1293	4.04243	3.42748	0.847875	0.399084	0.661626	0.817353	587.873	0.948951
409	2819.78	1087.61	22208.3	12.4931	9.97939	5.42888	0.544009	0.798796	0.565448	0.843408	2835.12	1.00544
410	619.498	367.438	19045.5	9.16194	4.40088	3.46521	0.787391	0.480343	0.621782	0.837153	585.254	0.944724
411	1046.74	539.611	19901.4	9.01061	6.52696	4.20313	0.643965	0.724363	0.533536	0.841653	1035.44	0.98921
412	1441.93	663.607	20537.7	9.5353	7.36711	5.10621	0.693108	0.772615	0.464494	0.868809	1502.52	1.04201
413	1666.24	761.695	19864.2	12.8032	6.21738	4.88809	0.786199	0.48561	0.618214	0.821266	1629.88	0.97818
414	1356.49	628.779	20453.3	10.3975	6.0271	5.03052	0.83465	0.579667	0.516181	0.867455	1320.51	0.973476
415	5810.46	2012.11	21653.1	26.5398	10.7847	5.66365	0.525156	0.40636	0.786598	0.748673	6790.31	1.16864
416	437.921	287.969	18450.1	8.0356	3.77601	3.13169	0.829365	0.46991	0.610274	0.830293	398.032	0.908914
417	512.688	349.154	18884.1	13.8693	3.39235	2.80288	0.826236	0.244594	0.797908	0.746026	552.392	1.07744
418	1345.81	614.895	20410.4	8.84193	6.9425	5.00953	0.721574	0.785179	0.433435	0.888715	1288.1	0.95712
419	1174.91	587.278	19467.2	11.4258	5.58607	4.34403	0.777655	0.4889	0.619805	0.837973	1161.38	0.988486
420	651.541	366.461	20115.1	7.51406	4.65239	4.04481	0.869405	0.619158	0.461701	0.878615	592.294	0.909067
421	1174.91	591.449	19501.7	11.5038	5.48731	4.38628	0.79935	0.476999	0.618711	0.837335	1159.81	0.987149
422	1153.55	556.235	20290.2	9.45238	6.2905	4.42258	0.703058	0.665494	0.532119	0.871958	1101.52	0.954895
423	1463.3	656.418	20326.2	9.1804	7.24558	5.08905	0.702367	0.789245	0.445661	0.881708	1417.95	0.96901
424	299.068	197.293	18451.1	4.77631	4.02437	3.23164	0.803018	0.842569	0.323402	0.92027	260.198	0.870029
425	1313.76	619.516	19275.2	10.2655	6.45872	4.51573	0.699167	0.62917	0.560105	0.863722	1254.13	0.954608
426	10146.9	3725.39	20432.7	37.0084	24.0984	4.73142	0.196338	0.65116	0.872153	0.52009	17675.3	1.74194
427	1591.47	893.224	19526.1	28.2213	6.57407	3.48025	0.52939	0.232947	0.87668	0.655857	2704.65	1.69947
428	1228.31	605.928	20684.9	9.50777	5.74554	5.17771	0.90117	0.6043	0.455424	0.835549	1184.78	0.964554
429	4688.96	1662.7	22365.4	21.638	9.20858	6.02406	0.654179	0.425575	0.721598	0.779504	5027.9	1.07229
430	619.498	371.191	18759.8	10.7527	4.46299	3.21364	0.720064	0.415058	0.701132	0.83021	645.994	1.04277
431	1890.54	820.464	19769.1	11.3501	8.55909	4.53196	0.529491	0.754096	0.600713	0.836544	1844.18	0.97548
432	1933.26	832.428	21031.6	12.3832	7.67264	4.76924	0.62159	0.619602	0.614862	0.842628	1898.08	0.981803
433	1741	755.236	21086	11.3815	6.32519	5.49159	0.86821	0.555743	0.517499	0.867623	1656	0.951177
434	2531.4	991.3	22328.4	13.2948	8.19286	5.45771	0.666154	0.616246	0.589486	0.854886	2490.1	0.983686
435	1420.57	665.036	20666.2	10.3136	7.2166	4.52407	0.626897	0.699714	0.561351	0.852261	1410.47	0.992887
436	939.928	488.039	19359.8	9.29121	5.68204	4.12158	0.72537	0.61155	0.5564	0.855809	911.441	0.969693
437	1452.62	686.088	20502.5	12.0526	6.28397	4.53078	0.721007	0.521379	0.624082	0.832037	1437.4	0.989523
438	1249.68	582.331	19880.3	10.474	5.53151	4.95786	0.896294	0.528116	0.526653	0.890985	1203.21	0.962817
439	1420.57	655.792	21047.1	9.66027	6.29601	5.49133	0.872192	0.651742	0.431555	0.869898	1399.01	0.984822
440	1313.76	596.199	20868.2	9.32789	5.86504	5.53383	0.943527	0.628764	0.406744	0.898514	1268.14	0.965276
441	1388.53	637.715	20432.2	10.1959	6.20462	4.97346	0.801575	0.60854	0.51221	0.866016	1317.92	0.949146
442	1783.73	755.731	21627.7	11.1649	6.51541	5.62994	0.864096	0.58356	0.495748	0.879711	1715.5	0.961752
443	2189.6	864.539	21718	10.6593	7.55314	6.45088	0.854066	0.708599	0.394809	0.889075	2175.51	0.993564
444	363.154	260.657	18427.1	6.66648	4.28111	2.68626	0.627468	0.642184	0.59705	0.792914	321.136	0.884297
445	1228.31	579.296	20750.2	8.37481	6.51594	5.13562	0.788163	0.778041	0.386777	0.883848	1173.91	0.955705
446	10563.5	3764.44	21603.7	35.9195	24.2118	4.87414	0.201313	0.674057	0.864304	0.595856	17755.9	1.68087
447	1345.81	641.646	19714.1	8.81717	8.09393	4.31778	0.533459	0.917973	0.510299	0.848214	1290.74	0.959081
448	363.154	239.567	18874.1	6.06512	3.80179	3.36118	0.884104	0.626829	0.445818	0.886739	324.644	0.893958
449	384.516	257.964	18512	6.23687	4.27539	3.09078	0.722925	0.685502	0.504433	0.84731	345.223	0.897811
450	2232.33	891.218	20107.2	10.7386	8.69244	5.61349	0.64579	0.809457	0.477261	0.869583	2194.88	0.983227
451	3951.97	1376.25	22390.6	15.3994	9.95692	6.30957	0.633688	0.64658	0.59027	0.838914	4052.44	1.02542
452	341.792	227.67	18670	6.17094	3.94412	3.1386	0.795767	0.639144	0.491391	0.8726	319.983	0.936192
453	128.172	104.3	18283.4	3.33663	3.12113	2.23605	0.716422	0.935414	0.329849	0.895404	97.5417	0.761022
454	715.627	386.35	19539.7	6.01456	5.78682	4.46089	0.77087	0.962135	0.258319	0.892007	650.359	0.908797
455	363.154	244.29	18864	7.36216	3.75979	2.77752	0.738743	0.510692	0.62273	0.841155	322.043	0.886796
456	993.332	536.215	19788.9	11.3177	5.16491	4.0109	0.776568	0.456356	0.645608	0.810233	982.09	0.988682
457	3065.45	1242.26	20769.6	23.2995	7.00994	5.21911	0.74453	0.300862	0.775999	0.771723	3570.65	1.16481
458	3118.85	1314.59	19768.4	17.0652	10.6939	4.31283	0.403297	0.626652	0.747273	0.744678	3296.86	1.05708
459	1634.19	697.947	20950.9	9.15741	7.25015	5.60671	0.773322	0.791725	0.387741	0.898758	1559.25	0.954143
460	1036.06	529.166	20093.5	10.0698	5.09141	4.47767	0.879455	0.505612	0.555337	0.850646	961.611	0.928145
461	2189.6	888.241	21495.6	11.1875	8.57671	5.4958	0.640782	0.766633	0.508755	0.865005	2208.89	1.00881
462	1570.11	700.949	20457	10.8617	6.45405	5.33622	0.826802	0.594202	0.508713	0.86727	1566.94	0.997985
463	202.939	158.954	18623.4	5.31367	4.2952	1.79889	0.418814	0.80833	0.66146	0.785129	171.977	0.847433
464	651.541	384.769	18928.9	8.40868	4.79745	3.49531	0.728576	0.570536	0.584321	0.822958	590.626	0.906507
465	1036.06	549.974	19702.1	10.672	5.40971	4.18825	0.774209	0.506905	0.607549	0.822913	1012.85	0.977597
466	640.86	390.218	18689.6	6.99428	5.8439	3.54005	0.605768	0.835525	0.493865	0.805276	606.099	0.94576
467	1666.24	722.752	20809.7	10.2976	7.33318	5.42388	0.739636	0.712127	0.473285	0.878882	1715.64	1.02965
468	181.577	148.784	17887.3	6.01017	2.80602	1.94361	0.692659	0.466878	0.676613	0.794279	137.302	0.756164
469	1644.87	722.768	21302.8	8.76497	7.84062	5.81733	0.741948	0.89454	0.336298	0.869294	1674.61	1.01808
470	929.247	501.303	19436.8	10.7742	4.91371	4.10404	0.835223	0.456064	0.619085	0.824824	910.107	0.979403
471	1591.47	708.271	20509.5	10.8451	7.30853	4.65138	0.636431	0.673904	0.571106	0.862962	1544.3	0.970364
472	1335.12	626.472	20104.3	9.78242	5.89526	5.47	0.927864	0.602638	0.440834	0.864722	1321.37	0.989699
473	1345.81	627.89	19592	9.39615	7.26004	4.69924	0.647275	0.772661	0.499876	0.865558	1342.78	0.997752
474	865.161	442.246	19768.9	7.25266	5.43166	4.74046	0.872746	0.748919	0.346384	0.892026	782.237	0.904153
475	1271.04	634.556	19432.9	11.6063	6.9274	3.71176	0.535808	0.596866	0.680195	0.815708	1250.06	0.983499
476	961.289	476.077	20357.5	7.90411	5.8258	4.83693	0.83026	0.73706	0.388049	0.899747	932.969	0.970539
477	1335.12	664.143	20000.2	11.9882	5.84174	4.67428	0.800151	0.487289	0.610095	0.810067	1371.2	1.02702
478	1292.4	604.84	20511.1	10.8268	5.40169	5.08105	0.940642	0.49892	0.530695	0.871843	1244.72	0.963104
479	9409.96	2707.44	24936.7	27.9443	9.81737	8.88905	0.905441	0.351319	0.681902	0.772889	10214.9	1.08554
480	1484.66	665.413	21392.5	10.4921	6.24345	5.23709	0.838813	0.595064	0.500853	0.878324	1437.02	0.967916
481	534.05	323.353	18751.7	8.33387	4.09675	3.6642	0.894415	0.491579	0.560325	0.870094	524.027	0.981233
482	1933.26	828.861	20192.1	11.8485	6.95655	5.57041	0.800744	0.587126	0.529863	0.848134	1923.23	0.994814
483	1367.17	630.004	20391.5	9.2126	8.21607	4.28725	0.521813	0.89183	0.534632	0.863579	1359.29	0.994241
484	1933.26	784.697	21252	10.7651	7.3933	5.68285	0.768649	0.686784	0.472104	0.894946	1894.57	0.979988
485	3321.79	1308.34	20348.7	16.0411	10.4915	4.95211	0.472013	0.654036	0.691287	0.784622	3490.99	1.05094
486	1869.17	809.757	21047.9	11.9648	7.4548	5.04219	0.676368	0.623062	0.578581	0.849251	1883.86	1.00786
487	672.903	396.374	19272.4	8.96049	4.56441	3.75118	0.821832	0.509393	0.581364	0.837402	642.648	0.955039
488	1516.7	698.102	20690.9	10.933	7.29109	4.31844	0.592289	0.666889	0.605009	0.851166	1441.94	0.950707
489	437.921	270.576	18912.2	7.61927	3.82308	3.40486	0.890608	0.501764	0.553125	0.877526	415.446	0.948678
490	2798.42	1053.44	22158.5	12.3397	8.31899	6.62138	0.795936	0.674167	0.463406	0.869539	2847.16	1.01742
491	1527.38	681.135	20949.7	9.00021	7.58388	5.21021	0.687011	0.842633	0.421102	0.877907	1489.66	0.975304
492	1975.98	857.803	21235.4	13.6686	6.42857	5.33458	0.829824	0.470316	0.60972	0.828127	1963.48	0.993674
493	1719.64	748.507	20528.8	10.0739	7.91242	5.0853	0.642698	0.785436	0.495202	0.867775	1697.9	0.98736
494	3449.96	1456.95	20465.7	27.605	6.65916	5.75059	0.86356	0.24123	0.791683	0.71142	4428	1.28349
495	1687.6	705.055	21196.4	9.37204	7.37047	5.67833	0.770417	0.786432	0.39412	0.911962	1643	0.973576
496	1452.62	727.824	19014.4	14.0528	7.11457	4.02433	0.565647	0.506275	0.713627	0.760438	1685.36	1.16023
497	1890.54	797.398	20621	10.45	8.06165	5.48911	0.680892	0.77145	0.474726	0.87064	1937	1.02458
498	1142.87	554.47	20694.3	8.94994	6.361	4.60891	0.724557	0.710731	0.485034	0.883554	1099.09	0.961694
499	395.197	257.764	18670.6	5.91444	4.12735	3.38606	0.820397	0.697843	0.427492	0.887184	346.233	0.876102
500	1644.87	889.891	19279	17.9369	7.44072	3.55812	0.478195	0.414827	0.801632	0.681532	1989.17	1.20932
501	373.835	252.447	18474.5	7.10524	3.38932	3.12157	0.921002	0.477016	0.560667	0.83744	314.885	0.842311
502	651.541	391.807	19040.8	10.6372	4.13627	3.62654	0.876766	0.38885	0.65907	0.817891	668.368	1.02583
503	1367.17	617.336	21192	9.55041	6.34565	5.38909	0.849258	0.664438	0.435721	0.89079	1368.05	1.00065
504	1025.38	505.841	20123.4	8.64707	5.79982	4.50836	0.777329	0.670726	0.478625	0.878682	947.089	0.923651
505	1783.73	759.63	21361.9	10.0169	8.22857	5.0015	0.607821	0.821471	0.500693	0.875773	1726.81	0.968092
506	491.326	289.599	18654.2	6.12093	5.09102	3.33438	0.654953	0.831741	0.455249	0.88703	435.237	0.885841
507	1292.4	629.372	20188.9	12.0059	6.19896	4.05378	0.653946	0.516328	0.662349	0.825928	1263.75	0.977832
508	1901.22	798.934	20964.8	11.5761	7.12997	5.28976	0.741904	0.61592	0.543046	0.869743	1828.84	0.961931
509	2531.4	1024.7	20511.1	12.7172	8.7765	5.4101	0.61643	0.69013	0.574583	0.832953	2529.33	0.999184
510	459.283	293.961	18669.2	7.61474	4.05303	3.13587	0.77371	0.53226	0.588185	0.829154	405.398	0.882675
511	12101.6	3635.73	24858.3	28.8258	15.7452	8.06949	0.512505	0.546218	0.72006	0.681385	15341.4	1.26772
512	2680.93	1208.9	20907	15.1871	10.0454	5.38266	0.535833	0.661446	0.645576	0.708982	3439.75	1.28304
513	1377.85	612.935	20711.8	8.6502	7.26165	5.02197	0.691575	0.839477	0.419438	0.902946	1321.37	0.95901
514	1174.91	569.149	20355.7	10.0493	5.55728	4.7447	0.853782	0.553001	0.527858	0.864911	1109.93	0.944694
515	1473.98	674.718	20564.8	11.0245	6.08213	5.16295	0.848872	0.55169	0.531686	0.852534	1450.12	0.983812
516	1666.24	763.614	20427.8	12.0912	6.26058	5.33662	0.852416	0.51778	0.558636	0.826694	1692.15	1.01555
517	1420.57	666.145	19739.2	10.3819	6.81427	4.71738	0.692279	0.656361	0.545615	0.846502	1397.93	0.984061
518	758.351	408.424	19289.2	6.92405	5.69528	4.33677	0.761467	0.822535	0.373666	0.890044	716.358	0.944626
519	1260.36	643.766	19767.3	9.00399	8.04575	3.83693	0.47689	0.893577	0.573863	0.794287	1164.33	0.923806
520	683.584	396.881	19151.2	7.48187	5.43114	3.68591	0.678662	0.725907	0.507354	0.832871	627.387	0.917791
521	1570.11	734.128	20623.3	11.9213	6.47971	4.68733	0.723385	0.543542	0.60681	0.818244	1516.68	0.96597
522	1698.28	741.847	20230.7	9.11161	8.42077	5.25473	0.624021	0.924179	0.423293	0.869609	1688.83	0.994437
523	576.774	343.979	18402.5	8.34339	4.58062	3.39664	0.741522	0.549012	0.592895	0.851004	543.757	0.942757
524	341.792	230.367	18739.7	6.22249	3.63274	3.27829	0.902431	0.583808	0.473154	0.869985	310.409	0.908181
525	2114.84	942.599	20060.1	14.0348	7.62148	5.0248	0.659295	0.543041	0.641976	0.782648	2251.4	1.06458
526	918.566	494.639	19577.6	10.7294	5.72029	3.51439	0.614372	0.533142	0.672452	0.825373	903.508	0.983607
527	630.179	365.528	18959.6	7.62282	5.52983	3.33334	0.602793	0.725431	0.562715	0.849762	588.567	0.933969
528	502.007	304.659	18986.9	6.43982	4.71391	3.56942	0.757211	0.731994	0.445726	0.874068	453.88	0.904132
529	3204.3	1220.79	21109.8	13.7222	10.4599	5.27821	0.504614	0.762258	0.615354	0.819281	3173.42	0.990363
530	1612.83	720.299	20537.7	10.5434	7.21993	4.86298	0.673549	0.684782	0.538766	0.854452	1550.62	0.961427
531	1676.92	721.291	21525.7	9.40683	7.51265	5.44092	0.724235	0.798638	0.421599	0.891555	1610.63	0.960474
532	1879.86	782.689	20915.7	10.3979	8.01176	5.30643	0.66233	0.770514	0.489666	0.884179	1851.68	0.985014
533	1623.51	740.421	20032	12.2672	6.59231	4.77311	0.724042	0.537392	0.610906	0.839691	1616.86	0.995906
534	1655.55	735.36	20129.8	10.1754	7.46638	5.12205	0.686015	0.733768	0.496625	0.859513	1630.02	0.984578
535	1773.05	758.845	20969.4	11.062	6.98909	5.30585	0.759162	0.631809	0.520355	0.869109	1718.3	0.969124
536	4571.47	1712.99	21986.7	24.8945	10.5465	5.36454	0.508654	0.42365	0.784509	0.744782	5899.76	1.29056
537	1110.82	542.036	20064.3	8.44199	6.4575	4.64867	0.719886	0.764926	0.44934	0.879917	1061.52	0.955612
538	1516.7	686.484	20598.8	10.043	7.45736	4.59315	0.615922	0.742544	0.542651	0.864572	1440.94	0.950051
539	1708.96	753.93	20934.8	11.3213	6.46218	5.42784	0.839939	0.570799	0.520564	0.847867	1663.38	0.973327
540	1324.44	600.305	20054.3	9.01654	6.24279	5.63878	0.903247	0.692371	0.374618	0.903573	1329.51	1.00383
541	309.749	226.19	18569.3	9.54063	3.79887	2.35084	0.618826	0.398179	0.753597	0.793426	356.898	1.15222
542	1345.81	647.292	19822.4	10.0921	7.53594	4.07738	0.541058	0.746718	0.595983	0.835213	1298.94	0.965173
543	2285.73	887.734	22215.8	10.8078	8.44887	5.79357	0.685721	0.781737	0.463946	0.892003	2216.01	0.969497
544	1484.66	664.096	20105.9	9.43856	7.06415	5.10479	0.722634	0.748435	0.459156	0.880318	1425.71	0.960296
545	6419.28	2121.46	22399	21.8115	12.2884	6.58312	0.535719	0.563391	0.698181	0.756598	7390.93	1.15137
546	736.989	402.307	19860.7	6.98421	5.14522	4.7866	0.930299	0.736694	0.314654	0.885928	720.505	0.977634
547	2349.82	985.767	20831.4	14.399	8.38717	4.68269	0.558316	0.582484	0.67479	0.815268	2368.81	1.00808
548	694.265	378.385	19123.2	7.37591	4.69459	4.56484	0.972362	0.636475	0.381116	0.904288	662.105	0.953679
549	1997.35	849.382	20365.2	11.8287	7.78631	5.08062	0.652507	0.658256	0.570483	0.84742	1960.08	0.981342
550	2371.18	997.012	20729.3	15.5359	6.96744	5.14113	0.737879	0.448473	0.669081	0.809667	2331.08	0.983088
551	2210.97	969.456	20282.1	15.294	6.76983	5.0265	0.742485	0.442647	0.671341	0.796808	2179.98	0.985986
552	2114.84	866.218	20594.6	11.351	8.30726	5.30519	0.638621	0.731852	0.532624	0.867387	2095.47	0.990843
553	491.326	312.346	19533.9	7.78952	4.04454	3.31466	0.819539	0.519228	0.574473	0.853172	437.428	0.890302
554	1538.06	698.685	20090.3	11.4442	6.40346	4.91413	0.767418	0.559536	0.570602	0.852155	1508.47	0.980759
555	1409.89	656.432	19740.1	10.2665	7.06488	4.55329	0.644497	0.688152	0.556488	0.852243	1383.37	0.981192
556	2029.39	879.531	20372.6	13.5351	7.11519	4.73825	0.665935	0.525686	0.649927	0.820723	1911.41	0.941864
557	555.412	336.293	18795.2	8.08494	4.54886	3.30472	0.726494	0.562634	0.59125	0.83699	509.099	0.916616
558	1580.79	770.598	19742.3	13.0751	6.17576	4.79571	0.776538	0.472331	0.633217	0.782268	1622.09	1.02613
559	4560.78	1855.32	21023.8	34.0352	9.00558	5.49195	0.609839	0.264596	0.838639	0.674993	7051.09	1.54602
560	192.258	155.366	18284.5	4.86505	2.93324	2.75476	0.939152	0.602922	0.433765	0.862911	164.667	0.856492
561	3791.75	1553.51	21189.9	26.9427	8.26997	5.10321	0.617077	0.306947	0.81059	0.710273	4762.96	1.25614
562	865.161	491.142	19891.6	12.9243	4.23346	3.89085	0.91907	0.327559	0.69895	0.800911	891.732	1.03071
563	2392.54	1011.71	20443.1	13.5868	8.98615	4.64317	0.516703	0.66139	0.658258	0.802054	2374.62	0.992508
564	2745.02	1047.36	21994.4	11.3025	9.94379	5.82508	0.585801	0.879788	0.484619	0.864179	2742.31	0.999015
565	117.491	103.548	17512.5	5.13211	2.07737	1.94179	0.934737	0.404779	0.621639	0.83987	86.7162	0.738067
566	3407.24	1252.78	21914.2	14.4135	9.74362	5.8936	0.604867	0.676007	0.591105	0.83237	3467.04	1.01755
567	1666.24	751.79	20404.3	12.1209	6.36028	5.19796	0.817252	0.524739	0.571156	0.841944	1678.54	1.00738
568	1901.22	802.044	20986.4	11.1111	7.30193	5.44945	0.746303	0.657174	0.509549	0.867393	1851.98	0.974102
569	1217.63	579.249	21085.5	9.51188	6.10776	4.90043	0.802328	0.642119	0.48481	0.880188	1192.53	0.979387
570	1580.79	703.664	21128.9	9.53443	7.43832	5.22945	0.703041	0.780154	0.45152	0.86527	1553.51	0.982745
571	1335.12	627.376	20381.2	9.93346	6.23946	4.92691	0.789637	0.628125	0.504009	0.866375	1279.12	0.958051
572	1741	761.54	21174.7	10.6603	7.41715	5.25669	0.708721	0.695772	0.506892	0.861337	1741.04	1.00002
573	1313.76	594.589	20675	8.0465	7.01951	5.31597	0.757314	0.872368	0.339344	0.905901	1257.72	0.957343
574	907.885	483.094	19620.8	8.59898	5.64187	4.25346	0.75391	0.65611	0.505352	0.851425	864.374	0.952074
575	2296.41	921.021	20822.5	11.9251	8.07039	5.72183	0.708991	0.676757	0.520186	0.860753	2306.64	1.00445
576	2851.83	1284.8	19832.7	24.2957	8.51021	4.05004	0.475903	0.350277	0.833302	0.708936	3507.65	1.22997
577	1676.92	724.584	20616.4	10.5403	7.4293	4.96093	0.667752	0.704849	0.529336	0.878974	1627.24	0.970374
578	1036.06	534.105	19343.3	10.1801	5.58635	4.14406	0.741819	0.548751	0.592926	0.833876	987.178	0.952822
579	1303.08	677.005	19845	14.4391	5.71564	3.79367	0.663734	0.395845	0.737264	0.770927	1311.45	1.00643
580	598.136	347.296	19685.2	6.19903	5.2238	4.0996	0.784792	0.842681	0.33867	0.896538	556.084	0.929696
581	811.756	439.553	19277.2	7.263	6.81398	3.74059	0.548959	0.938177	0.48498	0.865222	775.436	0.955258
582	1591.47	691.59	20782.2	9.66525	7.07768	5.50404	0.777662	0.732281	0.430533	0.883043	1577.16	0.991007
583	1965.3	813.42	21807.1	10.6982	6.96001	6.37186	0.915497	0.650578	0.404398	0.872079	1987.35	1.01122
584	1239	647.852	19864.9	14.3434	5.34234	4.20736	0.787551	0.372461	0.706668	0.782862	1350.46	1.08996
585	1773.05	779.894	20201.3	10.4247	8.57135	4.8026	0.560309	0.822216	0.539305	0.845694	1797.54	1.01381
586	1612.83	747.269	19898.1	12.3284	6.82119	4.61482	0.676542	0.553292	0.625675	0.826523	1625.59	1.00791
587	2136.2	898.159	20783.4	11.3943	8.65037	5.03067	0.581556	0.759184	0.558492	0.833947	2077	0.97229
588	1644.87	728.102	20158.4	10.9321	7.36497	4.77452	0.648275	0.673698	0.563259	0.86115	1610.26	0.978954
589	608.817	387.633	18765.6	10.5972	4.06996	3.1645	0.777525	0.384061	0.701383	0.765599	571.708	0.939048
590	1239	616.159	20093.7	11.2115	5.78	4.506	0.779586	0.515542	0.59809	0.83042	1223.13	0.987192
591	512.688	326.824	18628.1	10.0972	3.84482	3.06198	0.796392	0.38078	0.69675	0.813393	497.93	0.971216
592	726.308	422.321	18844.5	8.58538	5.22163	3.7207	0.712556	0.6082	0.566624	0.82164	698.681	0.961963
593	149.534	128.797	18127.6	4.82295	2.5879	2.31322	0.893858	0.536581	0.520373	0.820289	120.939	0.808771
594	128.172	108.855	18092.5	3.56829	2.75576	2.40012	0.870945	0.772293	0.327376	0.882555	98.8607	0.771313
595	1548.74	693.684	20845.5	9.15116	7.72058	5.0427	0.65315	0.843672	0.448956	0.859284	1492.37	0.963603
596	1666.24	746.012	20164.1	11.7523	6.43166	5.17007	0.803847	0.547266	0.560082	0.844673	1636.94	0.982419
597	1644.87	722.41	20751	10.0636	6.80241	5.57489	0.819546	0.675945	0.446032	0.871395	1598.6	0.971867
598	779.713	441.703	19975.5	10.1927	4.61868	3.68808	0.798515	0.453134	0.638166	0.826179	727.274	0.932746
599	1185.59	569.724	19873.9	10.781	5.11287	4.97403	0.972846	0.474248	0.53863	0.870938	1148.47	0.968693
600	1313.76	627.436	20390	11.2767	5.5314	4.92256	0.88993	0.490516	0.563475	0.851918	1286.16	0.978991
601	2232.33	940.74	21131.8	13.3884	7.83892	4.867	0.620876	0.585499	0.636478	0.825204	2139.62	0.95847
602	1164.23	549.591	20328.6	8.42874	6.5098	4.92869	0.757119	0.772334	0.415252	0.90266	1132.79	0.972999
603	1463.3	653.152	21509.1	9.58565	6.51729	5.4402	0.834733	0.679901	0.432464	0.888816	1423.61	0.97288
604	651.541	386.666	19124.9	10.3466	3.84096	3.55981	0.926801	0.37123	0.655944	0.823553	592.588	0.909518
605	1142.87	593.536	19300.4	11.4643	6.04974	3.91762	0.647568	0.527702	0.658277	0.809446	1138.14	0.995864
606	2883.87	1354.99	20433.8	49.4964	7.00969	4.46678	0.637229	0.14162	0.909755	0.668139	6491.67	2.25103
607	918.566	495.585	20080.2	9.48291	6.59418	3.61701	0.548516	0.695375	0.618576	0.828603	947.416	1.03141
608	566.093	349.698	18643.1	7.85389	4.7594	3.51306	0.73813	0.605992	0.552699	0.840815	550.061	0.97168
609	1388.53	641.777	20397.3	9.73785	6.73668	4.82751	0.716602	0.691803	0.504253	0.867243	1326.54	0.955358
610	3535.41	1364.26	20992.9	15.6552	9.37666	5.81688	0.620357	0.598949	0.628438	0.781449	3576.72	1.01169
611	1377.85	645.426	19848.5	9.69139	7.4303	4.4126	0.593865	0.766691	0.544689	0.854913	1330.99	0.965994
612	3941.29	1544.56	21341.4	21.7846	10.2672	5.12365	0.49903	0.471307	0.764803	0.742238	4800.32	1.21796
613	1110.82	552.851	20027.8	10.6273	5.44022	4.46827	0.82134	0.51191	0.579548	0.856829	1082.1	0.97414
614	181.577	150.92	18065.1	4.77643	3.02149	2.27541	0.753077	0.632583	0.523616	0.841491	137.554	0.757551
615	1313.76	622.68	20078.3	10.3624	5.88788	5.1168	0.869039	0.568198	0.506214	0.863129	1307.69	0.99538
616	1933.26	964.086	19398.4	24.676	5.5493	4.07332	0.734023	0.224887	0.834928	0.715197	2336.41	1.20854
617	256.344	188.816	18458	6.51054	3.58118	2.40767	0.672314	0.550058	0.630188	0.854285	235.141	0.917289
618	918.566	483.151	19899.4	10.2269	4.64305	4.26849	0.91933	0.454002	0.582622	0.851155	849.008	0.924276
619	2595.48	1098.55	20356.9	17.5689	8.08962	4.64829	0.574599	0.460451	0.735425	0.785256	2767.29	1.06619
620	2104.16	842.223	21339.3	10.194	8.54014	5.66772	0.663657	0.83776	0.444015	0.884639	2066.84	0.982265
621	181.577	142.526	18593.6	4.5872	2.83055	2.78288	0.983157	0.617055	0.393338	0.883551	151.357	0.833568
622	2178.92	950.45	21176.6	16.1353	7.01754	4.75499	0.677587	0.434918	0.705305	0.794921	2255.28	1.03504
623	1110.82	568.53	19430.8	9.79448	7.00984	3.81379	0.544062	0.715694	0.610619	0.835911	1096.82	0.987392
624	1741	730.221	21432.5	8.92712	7.512	5.97243	0.795052	0.841481	0.330979	0.897941	1677.67	0.963623
625	1826.45	820.038	20228.4	10.8147	8.80518	4.65296	0.528434	0.814188	0.569755	0.830619	1855.96	1.01616
626	245.663	188.401	18403.9	6.21189	3.3148	2.39135	0.721418	0.533621	0.615036	0.796313	206.259	0.839602
627	2947.95	1093.5	21407.2	11.4626	10.3471	6.03859	0.583599	0.902687	0.473193	0.86344	3000.05	1.01767
628	2787.74	1116.2	20541.4	14.3253	9.33403	4.93234	0.528425	0.651578	0.65569	0.813324	2762.58	0.990974
629	1644.87	735.314	20622.7	12.0886	6.39001	4.88082	0.76382	0.528596	0.596248	0.851617	1579.29	0.960126
630	1025.38	636.163	18800.2	14.8817	7.01058	2.8422	0.405416	0.471086	0.809014	0.666693	1242.08	1.21135
631	608.817	405.007	18705.7	18.2791	3.53448	2.82482	0.79922	0.193362	0.845462	0.722016	764.469	1.25566
632	1399.21	631.367	20475.8	8.87066	6.79257	5.10464	0.751503	0.765735	0.424548	0.896563	1288.38	0.920791
633	1313.76	644.423	20018.9	14.203	6.17129	4.12258	0.668026	0.434505	0.709739	0.824656	1513.61	1.15212
634	566.093	388.721	18741.4	20.7374	4.57709	3.15802	0.689963	0.220716	0.847714	0.71717	1255.59	2.21799
635	2990.68	1120.15	21694.3	12.1258	10.5337	5.74217	0.545125	0.868696	0.526452	0.852312	3072.25	1.02727
636	523.369	318.889	18449.4	7.4434	4.16359	3.79688	0.911926	0.559366	0.4899	0.867927	492.895	0.941775
637	566.093	332.819	19316.5	6.82863	4.59286	3.82475	0.83276	0.672588	0.439895	0.865103	502.468	0.887608
638	3076.13	1279.06	20805.6	22.6832	7.2315	5.51189	0.762205	0.318805	0.757005	0.752776	3787.22	1.23117
639	2232.33	885.076	22017.3	11.5358	7.96402	5.59021	0.701934	0.690372	0.515405	0.881649	2151.29	0.963697
640	1121.5	544.717	20048.5	9.2049	5.71113	4.98492	0.872843	0.620444	0.458449	0.882713	1097.71	0.978784
641	907.885	485.676	19517.7	8.55212	6.78851	3.60338	0.530806	0.79378	0.578656	0.838952	876.288	0.965198
642	1110.82	540.839	19544	9.33804	6.0334	4.60127	0.762633	0.64611	0.507255	0.87626	1085.89	0.977551
643	2061.43	915.526	20074.6	15.1525	7.14011	4.72955	0.662392	0.471215	0.687871	0.80614	2143.38	1.03975
644	5009.39	1737.01	22758.5	18.55	11.7485	5.74115	0.488673	0.63334	0.690504	0.784033	5240.98	1.04623
645	1025.38	517.984	19524.9	9.22324	5.78661	4.44005	0.767296	0.627395	0.518602	0.867563	992.622	0.968057
646	1409.89	622.061	21418.2	7.57044	7.15738	6.12209	0.855354	0.945438	0.191316	0.908163	1389.52	0.985549
647	1431.25	639.499	21165.3	7.93452	7.30147	5.78978	0.792961	0.920216	0.270305	0.893622	1405.02	0.98167
648	10542.1	3276.83	23632.6	28.5797	19.6269	5.90203	0.300711	0.686742	0.793489	0.688837	13867.6	1.31544
649	1196.27	587.424	19881.9	10.1762	6.24172	4.31852	0.69188	0.613366	0.575624	0.847353	1148.98	0.960469
650	2755.7	1118.36	20422.4	12.7216	10.5438	4.92899	0.467476	0.828814	0.612549	0.803338	2769.39	1.00497
651	640.86	395.02	19577.3	10.2992	4.95402	3.33898	0.673995	0.48101	0.675802	0.806508	713.615	1.11353
652	288.387	209.264	18545.4	7.36177	3.46287	2.54308	0.734386	0.470386	0.654556	0.838579	271.561	0.941654
653	405.878	258.955	18859.1	6.01668	4.00635	3.60796	0.900561	0.665874	0.40034	0.899778	364.298	0.897557
654	854.48	491.109	18944	10.1085	5.09054	3.93228	0.772469	0.503589	0.610993	0.782885	847.589	0.991936
655	213.62	159.878	18804.7	4.29497	3.24939	3.12951	0.963106	0.756557	0.271355	0.921745	182.948	0.856417
656	9271.1	3327.12	21792.3	47.6954	15.054	5.18877	0.344677	0.315628	0.89121	0.617033	15605.6	1.68325
657	9442	3708.84	21199.6	87.6988	12.1856	6.68292	0.548426	0.138949	0.923797	0.553367	29915.5	3.16835
658	865.161	481.465	19438.7	10.2835	4.93048	4.01429	0.814177	0.479458	0.609637	0.820252	852.56	0.985436
659	566.093	359.898	19965.4	9.03992	4.67608	3.03975	0.650063	0.51727	0.663741	0.80376	538.236	0.950792
660	2883.87	1191.53	20464.3	15.4529	10.1405	4.43638	0.437491	0.656219	0.71291	0.776723	2911.97	1.00974
661	1570.11	699.767	20408.3	10.4533	6.81545	4.98368	0.731233	0.651993	0.523241	0.863189	1487.25	0.94723
662	1837.13	763.964	21394	9.7101	7.61855	5.94061	0.779757	0.7846	0.388203	0.892027	1840.84	1.00202
663	395.197	262.198	18789.1	8.23131	3.56342	2.84457	0.79827	0.43291	0.654421	0.835229	349.494	0.884355
664	608.817	355.43	19544.9	8.11276	4.53075	3.65841	0.807461	0.558473	0.549055	0.86056	563.274	0.925195
665	2563.44	1011.44	22080.9	14.6817	7.25442	5.67928	0.782872	0.494113	0.613173	0.844737	2533.73	0.988411
666	3652.9	1370.73	22084	18.654	9.29739	5.51856	0.59356	0.498411	0.704163	0.796114	4009.11	1.09751
667	779.713	397.444	20694.3	6.22383	5.65029	4.88767	0.86503	0.907847	0.214685	0.933001	719.978	0.923388
668	971.97	492.446	20047.4	9.10037	5.30372	4.64114	0.875074	0.582802	0.490005	0.875428	938.324	0.965383
669	363.154	272.73	18368.4	14.6498	3.17249	2.49399	0.786128	0.216555	0.82976	0.729662	485.53	1.33698
670	1174.91	570.126	20510.8	9.22189	6.95077	4.20717	0.605282	0.753725	0.543784	0.862542	1129.62	0.961451
671	1954.62	820.369	20609.7	10.3738	8.45029	5.3294	0.630677	0.814579	0.486264	0.868747	1956.94	1.00119
672	3108.17	1188.15	22537.6	16.5069	7.54396	6.0509	0.802085	0.45702	0.633432	0.817672	3156.26	1.01547
673	5052.11	1716.67	22497.2	16.21	12.7715	6.04154	0.473049	0.787878	0.627295	0.798998	5239.16	1.03702
674	1495.34	662.535	20719.2	9.16563	7.51127	5.09785	0.678693	0.819504	0.443809	0.8918	1470.12	0.983132
675	822.437	452.695	19331.5	8.12168	6.22863	3.66995	0.589207	0.766914	0.548129	0.840852	777.655	0.945551
676	769.032	442.384	19438.8	10.0318	4.85068	3.61574	0.745409	0.483531	0.639571	0.814846	737	0.958348
677	1089.46	545.782	19474	9.91034	6.29826	4.12381	0.654755	0.635524	0.583888	0.855365	1078.19	0.989658
678	566.093	339.102	19305.5	7.8607	4.55271	3.62017	0.795169	0.579173	0.53946	0.863297	542.687	0.958653
679	202.939	158.943	18300.6	7.08037	3.05428	2.21839	0.72632	0.431374	0.686685	0.835099	200.952	0.990207
680	1591.47	721.519	21092.4	11.7744	6.49022	4.83843	0.745496	0.551215	0.589071	0.844238	1548.78	0.973179
681	1068.1	546.056	19579.2	10.0363	5.28784	4.71209	0.891119	0.526873	0.530494	0.843935	1047.5	0.980713
682	704.946	394.45	19981.4	7.6351	5.16822	4.26763	0.825744	0.676903	0.441051	0.865275	705.392	1.00063
683	1634.19	691.592	21161.9	9.14716	6.90505	6.21971	0.900748	0.754885	0.320039	0.903416	1645.55	1.00695
684	1452.62	671.02	20270	10.5008	7.08053	4.56205	0.644309	0.674285	0.565552	0.856501	1420.82	0.978108
685	982.651	474.122	20554.3	6.64064	6.14226	5.46483	0.88971	0.924951	0.177062	0.923894	933.691	0.950176
686	2745.02	1127.88	20710.2	11.9762	11.3268	5.74232	0.506968	0.945772	0.520524	0.787478	3262.9	1.18866
687	1794.41	778.356	20223.1	11.6842	6.96032	5.36733	0.771132	0.595706	0.540632	0.861083	1828.41	1.01895
688	3407.24	1237.58	21396.8	12.473	10.4706	6.38965	0.610244	0.839468	0.48772	0.843313	3495.49	1.0259
689	715.627	389.726	19748.5	7.55691	4.86384	4.49077	0.923298	0.643628	0.405739	0.900692	691.406	0.966154
690	2307.09	1002.77	20350.3	12.2353	10.2827	4.40232	0.428129	0.840413	0.640195	0.78971	2320.02	1.0056
691	3492.69	1361.89	21256.4	19.1903	8.47027	5.33113	0.629393	0.441383	0.722196	0.775933	3629.83	1.03927
692	1548.74	723.7	19587	11.4296	6.7173	4.83501	0.719785	0.587709	0.576976	0.824988	1554.94	1.004
693	662.222	403.788	19285	9.52682	4.04141	3.77057	0.932984	0.424214	0.604216	0.789781	608.101	0.918275
694	918.566	472.554	19975.1	8.28472	5.30491	4.70774	0.88743	0.640324	0.431757	0.881376	866.676	0.94351
695	1399.21	631.344	21017.2	9.55889	6.34707	5.31409	0.837251	0.663996	0.444069	0.891433	1350.51	0.965195
696	3247.02	1238.29	22375.4	15.9343	9.4415	5.39963	0.571904	0.592526	0.661132	0.814937	3402.73	1.04795
697	405.878	274.186	19010.8	8.17228	3.60941	2.87422	0.796313	0.441665	0.648297	0.822293	355.131	0.87497
698	2018.71	833.108	21982.6	10.5696	7.72287	5.90126	0.764128	0.73067	0.441675	0.873159	2017.76	0.999529
699	1164.23	543.398	20440.4	8.07308	6.64645	4.92332	0.740744	0.823286	0.390155	0.905603	1106.56	0.950469
700	1666.24	729.982	20464.9	10.5211	7.67684	4.93384	0.642692	0.729663	0.531052	0.863243	1669.23	1.0018
701	651.541	355.395	19617.1	7.11936	4.85421	4.30246	0.886336	0.681833	0.395667	0.910811	622.824	0.955925
702	7391.25	2304.59	23693.8	24.2589	12.0117	6.73818	0.560967	0.495148	0.722239	0.773282	8224.45	1.11273
703	1965.3	833.303	21190.3	12.7072	6.71565	5.31304	0.791142	0.528491	0.581888	0.848558	1899.2	0.966364
704	469.964	295.199	19028.3	6.91946	4.15009	3.50976	0.845707	0.59977	0.49277	0.852701	422.178	0.89832
705	491.326	309.457	19118.9	8.5092	3.98437	3.35024	0.840844	0.468243	0.606281	0.821046	475.787	0.968374
706	1441.93	667.297	20419.4	9.38016	8.28874	4.49443	0.542233	0.883646	0.520858	0.862956	1463.73	1.01512
707	1025.38	508.398	19887	8.51153	5.36053	5.08816	0.949189	0.629796	0.402204	0.885949	972.444	0.948379
708	534.05	328.265	18731.2	8.45641	4.19176	3.48503	0.8314	0.495691	0.587883	0.842861	517.462	0.968939
709	961.289	551.962	19363.1	11.9984	4.79205	3.97348	0.829182	0.39939	0.668833	0.761451	956.986	0.995523
710	2702.29	1384.9	19684.6	34.4186	7.96302	4.14627	0.52069	0.231358	0.879534	0.613642	4760.1	1.76151
711	341.792	241.39	19201.4	6.40847	5.19861	2.41044	0.463669	0.81121	0.623867	0.799982	336.376	0.984156
712	2520.71	979.741	21826	11.2479	8.40148	6.26451	0.745643	0.74694	0.44305	0.864556	2479.72	0.983735
713	1260.36	609.013	19854.1	10.6041	5.96714	4.62952	0.775836	0.562722	0.56342	0.853993	1227.05	0.973575
714	1324.44	625.723	19753.7	10.3151	6.34816	4.64721	0.732056	0.615427	0.549473	0.863986	1274.68	0.962425
715	736.989	414.349	19255.9	7.34969	6.7439	3.44053	0.510169	0.917577	0.531881	0.849227	714.322	0.969244
716	1527.38	718.949	20035.9	11.5534	7.15177	4.43156	0.619645	0.619021	0.616427	0.825352	1533.79	1.0042
717	1025.38	490.847	20925.3	6.82023	6.20613	5.58548	0.899994	0.909959	0.181042	0.9215	990.305	0.965797
718	245.663	195.058	17969.5	6.84973	3.14731	2.54085	0.807307	0.459479	0.629059	0.759841	229.446	0.933987
719	1516.7	685.608	20328.3	10.6813	6.68066	4.88833	0.731714	0.625453	0.542347	0.863035	1461.14	0.96337
720	1773.05	808.666	20285.9	13.5493	6.17188	5.34178	0.865502	0.455512	0.605753	0.813723	1871.15	1.05533
721	961.289	498.955	19754.1	9.79694	5.03097	4.22943	0.840678	0.513525	0.568291	0.857116	873.199	0.908362
722	2328.46	944.509	21567.2	10.5212	9.62932	5.67185	0.589019	0.915232	0.46091	0.840502	2406.98	1.03373
723	8245.73	3056.4	21578.3	37.1753	16.9901	4.89323	0.288005	0.457025	0.868374	0.621143	12946	1.57002
724	181.577	147.926	18212.3	4.60882	3.23974	2.5241	0.779107	0.702944	0.452332	0.874763	157.868	0.869428
725	1004.01	508.058	19853.4	9.76722	5.23382	4.43807	0.847961	0.535855	0.545616	0.861833	950.326	0.946527
726	1666.24	757.105	20071.7	12.063	6.85749	4.74858	0.692467	0.568473	0.606352	0.829005	1645.41	0.987499
727	2178.92	905.651	21050.5	12.9233	7.68584	5.1509	0.670181	0.594725	0.601427	0.846206	2143.08	0.983549
728	1527.38	682.8	20526.8	10.0428	6.68375	5.27585	0.789355	0.665524	0.474665	0.877216	1483.4	0.971204
729	1965.3	844.43	20060.4	11.5097	8.70446	4.55254	0.523012	0.756273	0.60446	0.842704	1910.5	0.972115
730	352.473	259.362	18164.8	8.42853	3.43935	2.95689	0.859724	0.40806	0.649181	0.762422	359.048	1.01866
731	1281.72	595.079	20998.8	9.59269	6.09357	5.05927	0.830263	0.635231	0.472591	0.886478	1238.76	0.966486
732	1506.02	661.722	20723.4	8.91575	7.79812	5.04054	0.646379	0.874646	0.434647	0.889176	1467.96	0.974726
733	811.756	428.792	19548	7.90454	5.09713	4.52261	0.887286	0.644835	0.427847	0.884429	763.273	0.940275
734	1612.83	720.675	19718.5	10.4833	6.68656	5.25369	0.785709	0.63783	0.498851	0.861433	1542.6	0.956455
735	3684.94	1422.09	21317.5	18.7703	8.65685	5.8953	0.680999	0.461198	0.685924	0.774638	4012.6	1.08892
736	822.437	500.695	19371.9	12.0656	4.94431	3.48881	0.705621	0.409786	0.710846	0.750458	871.807	1.06003
737	1506.02	688.356	20949.7	11.7027	6.00542	4.89374	0.814888	0.513167	0.581827	0.858457	1440.65	0.956594
738	2712.97	1019.19	22111.9	12.3233	9.24531	5.56985	0.602452	0.750229	0.548024	0.876186	2658.16	0.979797
739	961.289	476.182	20305.4	7.59576	6.22525	4.61813	0.741839	0.819569	0.392012	0.896911	914.709	0.951544
740	769.032	424.186	19210.9	9.77585	4.74624	3.87664	0.816781	0.485506	0.603448	0.854099	753.438	0.979723
741	160.215	111.916	17923.4	6.64675	2.2536	2.02116	0.89686	0.339053	0.695917	0.786091	126.817	0.791541
742	608.817	347.35	19351.5	6.69239	5.0874	4.06383	0.798803	0.760177	0.392768	0.898639	579.565	0.951953
743	20860	7119.39	21734.8	289.563	19.579	6.68048	0.341206	0.0676158	0.976929	0.497477	158646	7.60529
744	1313.76	658.447	20142.3	12.7324	5.42776	4.38604	0.808076	0.426294	0.655522	0.801688	1269.68	0.966443
745	5564.8	2065.77	21468.7	25.6052	11.077	5.30989	0.479363	0.432606	0.792625	0.703779	6308.47	1.13364
746	5009.39	1837.66	21332.1	23.2643	11.4302	5.19504	0.4545	0.49132	0.776695	0.736192	5786.6	1.15515
747	2136.2	914.255	20858.9	15.7714	6.13324	5.06786	0.826295	0.388884	0.678667	0.824194	2053.4	0.961239
748	1335.12	605.274	20130.2	8.85996	7.01597	4.91736	0.70088	0.791875	0.444991	0.891748	1280.38	0.958999
749	2606.16	1092.34	20917.4	14.3624	7.68366	6.19539	0.806306	0.534984	0.568639	0.782463	2863.87	1.09888
750	2008.03	853.836	21205.9	12.468	7.62883	4.84047	0.634497	0.611873	0.611768	0.846352	1928.55	0.960419
751	1965.3	861.323	19825.9	13.5359	6.93138	5.04697	0.728134	0.512075	0.627141	0.818704	1983.47	1.00924
752	2050.75	848.979	21396.7	12.0674	7.38099	5.44665	0.73793	0.611646	0.548648	0.864529	2032.11	0.990909
753	651.541	376.68	19981.1	7.6835	4.59547	3.91979	0.852968	0.598096	0.489843	0.863956	579.749	0.889812
754	1110.82	539.253	20203.8	9.39271	5.8109	4.66618	0.803004	0.618661	0.503213	0.884982	1066.8	0.960373
755	2061.43	970.285	20186.4	17.2889	7.72049	4.40351	0.570366	0.446557	0.745299	0.754232	2462.07	1.19435
756	769.032	422.747	18955.5	8.14374	5.82739	3.6554	0.627279	0.715566	0.55114	0.857421	726.643	0.944881
757	1025.38	526.934	20046.8	9.69959	5.92209	4.20984	0.710871	0.610551	0.565978	0.853955	1012.94	0.987868
758	2050.75	888.45	20704.8	12.9386	7.93133	4.87923	0.615184	0.612999	0.622893	0.823268	2097.36	1.02273
759	1313.76	624.945	20238.4	10.4212	6.54595	4.30705	0.657972	0.628137	0.586703	0.856633	1230.72	0.936791
760	769.032	427.418	18846	8.9559	5.00093	3.92295	0.784445	0.558395	0.56197	0.860079	735.973	0.957012
761	2264.37	1197.83	19523.8	27.1241	11.8451	3.22264	0.272065	0.4367	0.881189	0.625344	4337.03	1.91534
762	683.584	392.354	18917.2	7.59312	5.66397	3.62113	0.639328	0.745934	0.523103	0.854735	652.34	0.954294
763	1847.81	820.923	20764.7	15.7261	6.10371	4.72896	0.774767	0.388127	0.699292	0.81867	1901.38	1.02899
764	1078.78	518.525	20180.5	7.48459	6.60602	4.80374	0.727177	0.882616	0.358182	0.898132	994.892	0.922237
765	1570.11	714.927	19961.6	11.102	6.68878	4.98603	0.745432	0.602483	0.55089	0.848617	1550.93	0.987789
766	1869.17	818.243	19933	11.1934	8.01309	4.86059	0.606582	0.715875	0.565763	0.842881	1826.16	0.97699
767	1303.08	603.488	21081.8	9.72259	5.92667	5.16988	0.872307	0.609577	0.468261	0.892792	1247.85	0.957614
768	1506.02	666.009	20588	9.72956	6.32124	5.6477	0.893448	0.649694	0.419532	0.885676	1454.97	0.966105
769	1281.72	620.269	19777.6	12.7148	5.79684	4.15204	0.716259	0.455913	0.673448	0.844259	1281.89	1.00013
770	1036.06	582.989	20108.9	16.6272	4.13196	3.70853	0.897523	0.248506	0.776961	0.751929	1067.25	1.03011
771	1345.81	632.118	20450.2	9.06674	6.86809	5.09107	0.741265	0.757503	0.438489	0.861033	1327.96	0.98674
772	224.301	63.7188	18377.1	5.69228	2.02774	1.26718	0.624919	0.356227	0.777387	0.716849	61.2668	0.273146
773	1495.34	678.863	21038.9	11.5507	6.29838	4.7795	0.758846	0.545282	0.586215	0.857892	1456.49	0.974022
774	1078.78	541.461	20350.5	9.27798	6.1728	4.33028	0.701509	0.665317	0.533274	0.862315	1038.82	0.962956
775	555.412	344.107	19125.7	8.3244	3.98761	3.8465	0.964614	0.479026	0.537925	0.825211	534.835	0.962952
776	1271.04	601.322	20520.3	10.6322	5.61478	4.81167	0.856964	0.528094	0.547443	0.863392	1203.2	0.94663
777	480.645	323.475	18413.3	8.86177	6.00091	2.38527	0.397485	0.677168	0.730836	0.762929	531.329	1.10545
778	2050.75	837.577	21542.4	11.5613	7.38688	5.68494	0.769599	0.63893	0.50828	0.873946	2033.69	0.991679
779	1324.44	641.688	19766.6	11.5973	6.26036	4.2339	0.676303	0.539811	0.634925	0.834348	1287.61	0.972192
780	1046.74	519.54	20378.8	8.84151	5.76423	4.73587	0.821595	0.651952	0.46436	0.880289	1011.01	0.965869
781	1281.72	741.133	18950.4	16.9565	6.37269	3.6205	0.568128	0.375826	0.786483	0.685079	1638.76	1.27856
782	181.577	149.183	18249.6	4.85166	3.38896	2.32107	0.684892	0.698516	0.521592	0.819965	159.858	0.880385
783	3022.72	1143.83	21747.4	11.4644	10.9223	5.88586	0.538887	0.952714	0.486595	0.843191	3087.17	1.02132
784	993.332	486.602	20753.9	7.65485	5.55787	5.30477	0.954462	0.726058	0.307005	0.907489	945.366	0.951712
785	544.731	327.252	19033.2	6.94185	4.64002	3.78088	0.814841	0.668412	0.455351	0.87332	510.124	0.93647
786	1516.7	683.215	20580.8	9.73475	8.00351	4.52465	0.565333	0.822159	0.535207	0.867859	1476.65	0.973595
787	769.032	412.486	19706.9	6.76104	6.1392	4.24057	0.690737	0.908026	0.372793	0.893265	737.29	0.958725
788	2339.14	960.218	20949.6	13.3373	7.55697	5.81824	0.769917	0.566605	0.563761	0.83752	2456.38	1.05012
789	726.308	409.276	19211.8	9.125	4.45122	4.01073	0.901041	0.487805	0.560467	0.851625	682.377	0.939515
790	405.878	259.159	19023.9	6.27112	4.40097	2.90816	0.6608	0.701783	0.536262	0.858535	336.202	0.828333
791	1762.36	767.913	20575	11.3767	6.55723	5.57592	0.850348	0.576374	0.509882	0.853848	1742.37	0.988657
792	758.351	397.093	19692.1	6.5787	6.12886	4.07318	0.66459	0.931622	0.380853	0.904772	687.927	0.907135
793	1057.42	536.438	19248.8	11.2501	5.15209	4.20303	0.81579	0.45796	0.626401	0.848268	1020.45	0.965038
794	897.204	480.193	19626.8	8.98904	5.61076	4.19162	0.747069	0.624177	0.533696	0.835397	885.534	0.986994
795	587.455	363.446	18768.7	8.88547	4.05253	3.81435	0.941227	0.456085	0.57072	0.812816	575.328	0.979357
796	1014.69	505.844	20010.5	8.50486	5.63017	4.78304	0.849537	0.661994	0.437612	0.87909	959.36	0.945466
797	2413.9	1004.24	20672.6	14.45	7.69878	5.14815	0.668696	0.532787	0.643727	0.812075	2399	0.993825
798	1783.73	775.497	20504.5	10.7766	7.68847	5.04911	0.656712	0.713443	0.531474	0.858489	1752.36	0.982416
799	939.928	493.275	19816.1	9.75712	5.21133	4.16501	0.799223	0.534105	0.573131	0.849919	887.104	0.943801
800	202.939	155.562	18964.2	4.20376	3.60083	2.72998	0.758154	0.856575	0.350585	0.909692	173.097	0.852951
801	1516.7	690.26	20159.5	11.7959	5.99113	4.96507	0.828738	0.507901	0.579083	0.854432	1469.78	0.969064
802	683.584	409.27	18945.2	8.6081	5.27023	3.6139	0.68572	0.612241	0.580175	0.815381	686.754	1.00464
803	1281.72	598.678	19780.2	9.23727	6.89292	4.64362	0.67368	0.746208	0.497295	0.876713	1238.49	0.966273
804	384.516	246.667	18875.6	5.21157	4.55818	3.37224	0.73982	0.874628	0.352933	0.893732	335.557	0.872675
805	694.265	416.829	18918.9	9.37608	5.79174	3.0866	0.532932	0.617714	0.6708	0.802155	702.101	1.01129
806	502.007	294.576	19157.1	6.68905	4.39814	3.62448	0.824094	0.657513	0.458147	0.903904	446.65	0.889729
807	1922.58	871.91	19669.7	13.6026	7.19429	4.74051	0.658927	0.528891	0.651499	0.800982	1943.22	1.01074
808	1281.72	590.71	20812.7	8.4486	6.50026	5.42911	0.835214	0.769389	0.357395	0.888814	1248.92	0.974406
809	2189.6	946.765	21136.1	12.7664	8.46382	5.32031	0.628595	0.662974	0.583258	0.796987	2408.03	1.09976
810	1399.21	625.65	20623.2	8.40502	7.25809	5.28275	0.727843	0.863542	0.371477	0.890655	1349.92	0.964776
811	747.67	405.733	19486.7	8.08816	4.81792	4.50196	0.93442	0.595676	0.443389	0.887745	734.853	0.982858
812	704.946	430.779	18926.5	11.3329	4.35208	3.2947	0.757039	0.384021	0.709281	0.780824	680.68	0.965578
813	1228.31	577.712	20465.2	8.75111	6.83681	4.92174	0.719888	0.781251	0.437586	0.885059	1233.46	1.00419
814	1794.41	753.793	21140	11.3288	6.96312	5.24411	0.753128	0.614638	0.537099	0.888339	1732.8	0.965668
815	1463.3	671.213	20086.9	9.71622	7.01454	5.09967	0.727014	0.721941	0.475139	0.864243	1455.88	0.994934
816	3834.48	1472.57	21167.2	17.1536	10.138	5.63999	0.556319	0.591014	0.671207	0.766242	4108.44	1.07145
817	801.075	427.604	19465	7.50715	5.72101	4.24262	0.741586	0.762075	0.434856	0.88514	763.257	0.952791
818	363.154	275.547	18595.4	11.6938	3.09488	2.36619	0.764547	0.26466	0.797655	0.731783	358.706	0.987751
819	1153.55	575.805	19703.1	9.71164	5.97708	4.51087	0.754694	0.615456	0.535519	0.843058	1096.81	0.950812
820	1965.3	812.036	21234.3	11.4196	6.8369	5.91502	0.86516	0.598701	0.482027	0.872246	1934.43	0.984292
821	1281.72	620.303	19778	9.04257	8.05232	4.11781	0.511382	0.890491	0.54462	0.847388	1255.94	0.979884
822	2285.73	1112.94	19534.3	19.3114	8.18624	3.84671	0.4699	0.423906	0.800806	0.694785	2547.28	1.11443
823	384.516	277.094	18098.2	8.24441	4.13129	2.75132	0.665972	0.501102	0.66628	0.77114	392.533	1.02085
824	1078.78	566.61	20091.3	12.3334	4.82578	4.29854	0.890746	0.391277	0.651471	0.811218	1071.67	0.993407
825	502.007	301.264	19407.6	5.85454	4.73785	3.87269	0.817394	0.80926	0.338515	0.898942	449.961	0.896325
826	480.645	309.802	18628.7	10.2399	3.73548	2.84933	0.762776	0.364798	0.721741	0.810552	456.533	0.949835
827	149.534	127.821	17832.6	5.07355	2.88291	2.00923	0.696943	0.568224	0.60398	0.825131	123.101	0.823232
828	213.62	157.129	17902.7	4.45696	3.87024	2.50964	0.648446	0.868358	0.436917	0.885588	181.333	0.848859
829	747.67	423.257	19587.2	9.74659	4.90512	3.7087	0.756088	0.503266	0.619487	0.83115	742.7	0.993353
830	2232.33	909.18	21236.6	10.6563	9.52345	5.22294	0.548429	0.89369	0.509874	0.855707	2220.27	0.994598
831	939.928	475.725	19764.8	8.53192	5.68004	4.46154	0.785476	0.665741	0.477077	0.888937	905.673	0.963557
832	2061.43	858.408	21998.4	13.34	6.58668	5.61666	0.85273	0.493755	0.57896	0.858048	2067.23	1.00281
833	502.007	310.771	18667.8	6.49594	5.07424	3.67556	0.724357	0.78114	0.434175	0.863372	507.487	1.01092
834	512.688	348.04	18391.5	13.9122	3.46294	3.02	0.872093	0.248913	0.782924	0.757346	609.448	1.18873
835	1495.34	690.36	20671.5	9.91256	8.14415	4.38672	0.538634	0.821599	0.557459	0.853217	1483.4	0.992019
836	843.799	443.089	20221.3	8.52911	4.95572	4.50047	0.908138	0.581036	0.47234	0.89071	796.815	0.944319
837	1249.68	620.264	19784.1	13.5093	5.21792	4.34328	0.832378	0.386246	0.678497	0.828225	1282.44	1.02622
838	2296.41	890.287	21189.3	10.9144	7.97053	6.24769	0.783848	0.730279	0.427572	0.89747	2276.63	0.991387
839	1281.72	593.877	20130.5	9.95511	5.93581	5.04589	0.850077	0.596257	0.493136	0.885089	1248.97	0.974449
840	1185.59	551.79	21152.6	7.70153	6.65983	5.26437	0.790466	0.864741	0.316452	0.902551	1131.03	0.953983
841	213.62	165.95	18374.8	5.38735	3.20968	2.62609	0.818178	0.595782	0.512545	0.849373	190.211	0.890419
842	1132.19	542.442	21262.8	8.12819	5.90589	5.48436	0.928626	0.726593	0.325267	0.889769	1102.79	0.974038
843	3642.22	1329.16	22269	16.4924	8.94694	6.42251	0.717844	0.542488	0.610578	0.822364	3969.65	1.0899
844	1452.62	659.222	20264.5	10.212	6.80014	4.87039	0.716219	0.665896	0.523072	0.872795	1416.71	0.975283
845	1196.27	571.772	19962.6	9.29842	6.23992	4.69615	0.752597	0.671073	0.494952	0.873675	1141.35	0.954088
846	1441.93	706.66	19646.3	13.9937	5.68622	4.52221	0.795294	0.406341	0.67684	0.808439	1507.29	1.04532
847	6301.79	2083.85	23420.6	22.532	10.8792	6.53881	0.601039	0.482831	0.7098	0.763866	6714.03	1.06542
848	3834.48	1463.74	21247.8	20.2988	10.0235	5.06271	0.505085	0.493796	0.750591	0.770352	4314.8	1.12526
849	704.946	400.647	19331.5	8.94194	5.61769	3.26521	0.581236	0.628241	0.634844	0.835877	687.051	0.974615
850	8405.94	3388.46	20991.2	39.2048	20.0428	4.3476	0.216916	0.511234	0.889105	0.561732	14309.9	1.70236
851	3257.7	1290.59	20900.1	14.7872	11.4652	4.83348	0.421578	0.775348	0.67313	0.782693	3432.54	1.05367
852	2307.09	945	20537.1	11.8916	8.69572	5.19235	0.597116	0.731252	0.563358	0.841609	2249.04	0.974837
853	2104.16	860.378	21980.9	12.2432	6.66113	6.02871	0.905059	0.544066	0.507589	0.868153	2059.48	0.978767
854	747.67	401.473	19287.2	7.53703	5.2418	4.20132	0.801504	0.695473	0.442576	0.886079	695.272	0.929919
855	213.62	169.829	18534.5	5.73127	2.7922	2.34254	0.838958	0.487187	0.591271	0.780294	157.026	0.735072
856	1281.72	586.86	20700.1	7.54559	6.6626	5.98077	0.897663	0.88298	0.207382	0.901928	1259.46	0.98263
857	3941.29	1421.02	21826.2	16.3469	10.943	5.36486	0.490256	0.669422	0.671812	0.814242	4019.91	1.01995
858	1452.62	685.227	20116	11.0965	7.12165	4.34307	0.609841	0.641794	0.608608	0.834082	1437.64	0.989692
859	619.498	374.014	19543.7	9.67075	4.07507	3.59383	0.881906	0.421381	0.628381	0.819952	593.256	0.95764
860	2670.25	1108.24	21431.9	17.9821	6.72009	5.72841	0.852431	0.37371	0.681438	0.792359	2899.61	1.08589
861	790.394	453.201	19492.8	11.4584	4.69578	3.57445	0.761205	0.409813	0.688049	0.808043	805.615	1.01926
862	1100.14	546.594	19881	9.76351	6.02483	4.38937	0.728547	0.617076	0.550432	0.86598	1081.54	0.983088
863	1228.31	580.498	20415.1	9.43436	5.76259	5.27804	0.915914	0.610808	0.440552	0.881279	1201.96	0.978546
864	6237.7	2339.22	22154.2	32.8173	9.87627	6.0826	0.61588	0.300947	0.814652	0.668994	8257.97	1.32388
865	1121.5	539.346	20200.5	7.96823	5.73547	5.66762	0.98817	0.719792	0.288724	0.894084	1084.98	0.967429
866	523.369	302.902	19909.4	5.4017	4.92105	4.20973	0.855455	0.911018	0.220666	0.910786	468.739	0.895619
867	662.222	382.863	18877.2	7.04974	5.78141	3.63946	0.62951	0.820089	0.483746	0.853471	621.344	0.938271
868	2157.56	1003.24	20166.8	19.2046	6.79849	4.42102	0.650295	0.354002	0.769794	0.748255	2417.85	1.12064
869	2926.59	1124.35	21841.2	14.452	8.44659	5.70795	0.675769	0.584457	0.605042	0.838932	2918.63	0.99728
870	1527.38	736.474	20164.1	13.274	5.74768	4.95394	0.861903	0.433001	0.626795	0.80758	1583.2	1.03654
871	1409.89	665.231	20503.7	10.2736	6.63856	4.86789	0.733276	0.646177	0.526174	0.842089	1390.67	0.986369
872	66510.6	19384.6	22816.7	77.7444	60.7397	10.6871	0.175949	0.781274	0.862535	0.400573	211393	3.17834
873	149.534	134.183	18026.8	8.43114	2.38875	1.43122	0.599152	0.283324	0.830246	0.666238	120.74	0.807445
874	1655.55	713.635	21212.4	9.81445	7.47115	5.14724	0.688949	0.761239	0.475545	0.887294	1580.94	0.954932
875	822.437	471.391	19687	10.8571	4.32802	4.14432	0.957554	0.398634	0.618287	0.800618	815.73	0.991846
876	1751.68	897.732	20161.1	18.7131	5.65845	4.22056	0.745886	0.302379	0.77446	0.72454	1871.99	1.06868
877	24277.9	7841.35	23365.5	86.6488	26.8771	5.28163	0.19651	0.310185	0.939046	0.50052	51523.2	2.12222
878	1676.92	739.759	20690.6	9.3802	8.60267	4.73945	0.550927	0.91711	0.494739	0.859463	1602	0.955323
879	1794.41	780.117	20662.4	11.0495	6.56436	5.87221	0.89456	0.594084	0.468556	0.858721	1784.13	0.994275
880	3524.73	1378.21	21578.5	16.5164	11.5489	4.92907	0.4268	0.699239	0.701565	0.773029	3938.3	1.11733
881	213.62	167.297	19282.7	6.08775	3.19781	2.52033	0.788145	0.525285	0.585999	0.839893	205.521	0.962086
882	4475.34	1516.94	22110.3	16.2655	11.5403	5.92811	0.513688	0.709493	0.635542	0.83444	4661.12	1.04151
883	2050.75	858.758	21225.9	12.1071	7.0196	5.66174	0.806562	0.579794	0.53236	0.856142	2015.53	0.982827
884	694.265	389.056	19289.3	7.78398	5.05212	4.07104	0.805808	0.649041	0.476998	0.877815	670.608	0.965925
885	1388.53	671.899	19991.1	11.1864	6.55583	4.60861	0.702979	0.586055	0.588016	0.824842	1415.71	1.01958
886	267.025	209.615	19188.4	6.91029	4.05366	2.07312	0.511419	0.586612	0.699996	0.780837	243.252	0.910971
887	1708.96	777.276	20577	12.541	7.40146	4.47489	0.604595	0.590182	0.643179	0.82267	1739.88	1.01809
888	3556.77	1241.62	22194.9	13.8182	9.90668	6.10917	0.616672	0.716932	0.557888	0.866245	3503.07	0.984902
889	598.136	358.127	19957.1	7.59948	5.04757	3.4857	0.690569	0.6642	0.541325	0.849366	560.073	0.936364
890	897.204	470.054	19500.4	9.41481	5.71745	3.72717	0.651894	0.607283	0.604116	0.857688	840.393	0.93668
891	1260.36	581.431	20913.8	9.74206	5.65876	5.16761	0.913205	0.580859	0.469556	0.895191	1193.3	0.946798
892	1548.74	701.512	20101.4	12.5514	5.98598	4.85844	0.811636	0.476919	0.612916	0.853543	1529.01	0.98726
893	2189.6	871.25	22628	11.0248	8.058	5.79073	0.718632	0.730894	0.474756	0.878358	2154.87	0.984139
894	4699.64	2092.06	21367.7	52.3994	15.0165	3.98202	0.265176	0.286578	0.924006	0.603565	13124.6	2.79269
895	2883.87	1066.45	22544.6	12.5605	9.09149	6.10975	0.672029	0.723818	0.513573	0.873301	2922.49	1.01339
896	1901.22	783.175	20997.1	10.343	7.5889	5.67028	0.747181	0.733721	0.451777	0.894349	1864.32	0.980591
897	4443.29	1865.1	20679.2	30.5677	10.1904	4.63388	0.454731	0.33337	0.848406	0.664261	6046.26	1.36076
898	1730.32	741.205	20669.3	10.3487	7.4746	5.21303	0.697433	0.722272	0.496264	0.880007	1689.1	0.976175
899	1046.74	525.731	20483.9	8.54469	6.47449	4.32561	0.668101	0.757721	0.493766	0.860532	1002.39	0.957635
900	3108.17	1314.8	21401.1	21.0235	10.0283	4.34013	0.432787	0.477006	0.793558	0.74139	3832.87	1.23316
901	1655.55	718.348	20850.7	10.0262	6.79415	5.54808	0.816597	0.677641	0.446641	0.874687	1583.08	0.956223
902	993.332	505.04	20580.8	7.78205	6.43901	4.67006	0.725276	0.827419	0.399894	0.867988	980.22	0.986799
903	8470.03	3728.31	20916.9	54.8407	25.7509	3.83597	0.148964	0.469559	0.930053	0.502151	22691.3	2.67901
904	1089.46	526.386	20396.2	8.68283	5.90039	4.80367	0.814128	0.679547	0.446762	0.889205	1030.87	0.94622
905	1303.08	605.159	20313.6	8.55982	7.52165	4.67761	0.621886	0.878716	0.453539	0.878561	1261.51	0.968096
906	1805.09	809.946	20584	12.6015	7.04055	4.81831	0.684365	0.55871	0.617639	0.819568	1790.65	0.992001
907	1815.77	785.249	21525.7	12.2582	6.43452	5.38002	0.836118	0.524915	0.561109	0.856181	1777.53	0.978938
908	1527.38	690.742	21516.9	10.14	7.70164	4.59126	0.596141	0.759529	0.547214	0.860461	1501.91	0.983321
909	2616.84	1225.93	20352.3	25.7565	7.45737	4.15928	0.557741	0.289534	0.838515	0.696722	3346.41	1.2788
910	384.516	256.241	18555.6	6.4962	3.85913	3.39032	0.878519	0.59406	0.478107	0.870358	356.023	0.9259
911	1431.25	651.416	20993	8.79745	7.24624	5.4055	0.745974	0.823674	0.38556	0.871317	1443.43	1.0085
912	1313.76	672.208	20125.2	13.975	6.42198	3.68454	0.57374	0.459534	0.736347	0.782612	1385.13	1.05433
913	2221.65	893.096	22037.1	11.9403	8.42937	5.24906	0.622711	0.705957	0.560393	0.868737	2213	0.996109
914	1196.27	579.015	19765.6	9.73233	6.84376	4.21481	0.615862	0.703198	0.566927	0.862695	1175.92	0.982989
915	801.075	440.998	18796.9	8.25266	5.68331	3.93814	0.69293	0.688664	0.522804	0.848287	773.705	0.965835
916	384.516	248.786	19260.3	5.60681	4.14801	3.43061	0.827049	0.739816	0.388136	0.886006	334.207	0.869163
917	1826.45	766.078	21331.9	10.8084	7.32709	5.3457	0.729581	0.677905	0.505414	0.883605	1773.32	0.970913
918	843.799	450.53	19628.9	8.23581	5.21153	4.51128	0.865634	0.632789	0.452236	0.864295	811.073	0.961216
919	2029.39	844.596	21380	11.0401	8.43933	5.1133	0.605889	0.764422	0.536845	0.862282	1995.59	0.983347
920	1890.54	816.948	20317.7	11.0953	7.40403	5.37885	0.726476	0.667311	0.515214	0.845833	1850.92	0.979043
921	1783.73	775.231	20094.8	10.1425	7.7331	5.15734	0.666917	0.762444	0.491513	0.859098	1694.39	0.949917
922	1484.66	663.324	20568.3	9.54825	6.74321	5.28797	0.784193	0.706224	0.446184	0.882566	1426.16	0.960599
923	2777.06	1073.81	21720.4	14.3676	7.33259	6.43272	0.877278	0.510356	0.552276	0.841675	2838.73	1.02221
924	1730.32	768.838	20398.2	11.7711	7.56513	4.63667	0.6129	0.642689	0.606096	0.847542	1729.53	0.99954
925	662.222	372.102	19675.5	7.37451	5.12663	3.95848	0.77214	0.695183	0.463222	0.878051	626.877	0.946627
926	1783.73	775.827	21358.7	11.2617	7.12457	5.32289	0.747117	0.63264	0.527343	0.854537	1788.95	1.00293
927	971.97	479.379	20726.1	7.61264	5.89752	5.04128	0.854814	0.774701	0.337774	0.906477	948.057	0.975396
928	277.706	194.689	18663.3	4.45334	3.91875	3.34883	0.854565	0.879958	0.248019	0.910513	244.802	0.881516
929	5821.14	1855.08	22536	18.4582	12.2602	6.40782	0.522654	0.664212	0.652847	0.814545	6074.15	1.04346
930	363.154	242.159	18322.9	6.06595	3.93021	3.10905	0.791064	0.647913	0.487459	0.849933	310.478	0.854949
931	726.308	405.966	19265.8	8.10198	5.30056	3.7889	0.714811	0.654231	0.532349	0.863498	681.577	0.938413
932	1164.23	557.724	19898.7	9.43236	5.94672	4.79564	0.806434	0.63046	0.491576	0.881741	1126.76	0.967819
933	256.344	186.614	18640.7	4.56604	3.59759	3.18027	0.883998	0.787902	0.303496	0.898066	218.828	0.853651
934	288.387	201.214	18595.3	5.46721	3.51614	3.06712	0.872298	0.643132	0.438997	0.86913	246.974	0.856399
935	3108.17	1146.5	22642.4	13.5487	9.53339	5.81791	0.610266	0.703641	0.570592	0.85922	3147.75	1.01273
936	23380.7	7765.57	22922.7	70.9931	52.7472	5.1759	0.0981265	0.742991	0.927093	0.491577	81187.6	3.47242
937	939.928	528.923	19003	12.3012	4.32512	4.08957	0.94554	0.351601	0.667547	0.780281	911.407	0.969657
938	2029.39	841.407	21038.7	10.2821	8.39501	5.66445	0.67474	0.816467	0.449097	0.863919	2048.1	1.00922
939	598.136	361.734	18801.5	7.83423	4.8939	3.2798	0.670182	0.624682	0.58135	0.836037	526.729	0.880618
940	1602.15	704.467	21023.3	9.38334	7.77227	5.07878	0.653449	0.828306	0.458745	0.876827	1551.51	0.968392
941	1484.66	771.585	19517.8	17.7169	5.37493	3.89589	0.724826	0.303378	0.780104	0.742402	1554.02	1.04672
942	5842.5	2234.23	22009.2	36.813	10.6791	5.03066	0.471078	0.290089	0.863345	0.671669	8284.14	1.41791
943	747.67	420.417	19627.1	8.11939	6.01933	3.44465	0.572264	0.741352	0.575751	0.847861	705.188	0.943181
944	1036.06	543.081	20272.9	11.1263	5.31168	4.0713	0.76648	0.4774	0.634083	0.82767	1007.87	0.972791
945	865.161	497.709	18721.1	10.4257	5.57592	3.25879	0.584441	0.534824	0.687427	0.782088	793.537	0.917213
946	459.283	294.682	18207.2	7.81303	4.41759	2.82888	0.640367	0.565414	0.637928	0.783206	408.986	0.890489
947	608.817	358.441	19279.2	11.2455	4.19967	3.49822	0.832975	0.373452	0.688924	0.841662	692.042	1.1367
948	1356.49	612.077	19766.2	9.24724	6.3816	5.30304	0.830989	0.690109	0.426527	0.899547	1310.86	0.966363
949	801.075	438.885	20267.5	9.08018	5.42942	3.8166	0.702948	0.597941	0.579678	0.850689	788.158	0.983876
950	833.118	434.338	19865.6	7.39982	5.36135	4.85744	0.906011	0.724524	0.343573	0.892764	807.22	0.968915
951	4069.46	1525.1	22448.9	14.6216	13.1292	6.39105	0.48678	0.897936	0.562903	0.768183	5139.19	1.26287
952	2296.41	924.954	21402.8	12.1009	7.65185	5.70552	0.745639	0.63234	0.528503	0.86412	2212.93	0.963644
953	1431.25	759.22	19470.4	16.3809	5.22311	4.27883	0.819212	0.318854	0.738791	0.727656	1533.49	1.07143
954	683.584	374.953	19574.1	7.39626	4.96752	4.11309	0.827997	0.671625	0.443897	0.895588	633.006	0.926012
955	1324.44	613.352	20864.4	9.48696	6.19277	5.14558	0.8309	0.652767	0.457616	0.874526	1266.29	0.956095
956	1751.68	781.357	21361.2	11.4271	7.82875	4.60158	0.587779	0.685106	0.597309	0.839518	1724.34	0.984389
957	1164.23	568.772	20303.7	10.9326	5.02492	4.84784	0.96476	0.459627	0.55657	0.854978	1115.55	0.958188
958	277.706	199.133	18714.5	5.59476	3.90764	2.66441	0.681846	0.698446	0.523767	0.865754	243.998	0.87862
959	875.842	484.383	19811	9.37946	5.8658	3.76174	0.641301	0.625388	0.598938	0.822442	866.927	0.989822
960	939.928	494.252	19512.4	8.97443	5.28664	4.56623	0.86373	0.589078	0.491195	0.850939	907.472	0.96547
961	1367.17	614.485	20417.7	8.36672	6.50199	5.71931	0.879625	0.777125	0.316421	0.900649	1303.27	0.953262
962	1890.54	809.37	21377.3	12.289	7.08613	5.17326	0.730054	0.576626	0.579032	0.852811	1887.02	0.998142
963	512.688	318.445	19323.2	7.77674	4.30948	3.32009	0.770415	0.55415	0.573075	0.845011	466.08	0.909091
964	2307.09	923.622	21897.6	11.1723	8.01715	6.14584	0.766587	0.717591	0.449904	0.864583	2305.86	0.999466
965	2285.73	904.007	21309.9	11.2893	7.70816	6.28803	0.815762	0.682783	0.443012	0.87246	2292.04	1.00276
966	5009.39	1656.19	23118.4	18.5405	10.8651	6.31869	0.58156	0.58602	0.659194	0.823861	5331.74	1.06435
967	1377.85	631.333	20905.5	9.64405	5.96449	5.53753	0.928417	0.618464	0.425808	0.883667	1334.25	0.96836
968	192.258	154.681	18392.7	5.20932	3.27643	2.36594	0.72211	0.628956	0.545825	0.838314	169.151	0.879815
969	1046.74	501.238	20114.4	7.55297	5.86193	5.39057	0.919589	0.776109	0.286299	0.912937	999.727	0.955089
970	1110.82	528.056	20836.8	7.81977	6.23046	5.21663	0.837279	0.796758	0.332892	0.905268	1064.62	0.958402
971	1271.04	589.87	20842.7	10.1369	5.81188	4.93753	0.849558	0.573341	0.512914	0.883862	1218.48	0.958652
972	3898.56	1645.24	21532.5	25.1178	11.6567	4.66467	0.400171	0.464081	0.814288	0.686272	5720.93	1.46744
973	1271.04	634.588	19536.3	12.6342	5.82633	4.0833	0.700836	0.461155	0.676806	0.81611	1259.05	0.990569
974	1986.66	836.319	20621.6	13.1184	6.91102	5.28459	0.764661	0.52682	0.597161	0.857273	2006.88	1.01018
975	918.566	484.769	19941.2	9.43673	5.76972	4.01564	0.695985	0.611411	0.574467	0.850189	915.84	0.997033
976	2424.59	963.172	21469.4	11.3088	10.0464	4.97461	0.495165	0.888367	0.560112	0.856462	2367.41	0.976417
977	619.498	411.646	18339	11.8124	4.51614	2.83618	0.62801	0.382321	0.759899	0.741353	633.766	1.02303
978	3642.22	1327.4	21895.6	14.3213	9.9739	6.28464	0.630108	0.696438	0.561169	0.824518	3760.25	1.03241
979	1228.31	566.847	20345.7	7.83145	6.36237	5.81125	0.913379	0.812413	0.257959	0.905465	1212.89	0.987439
980	897.204	459.199	19893	7.68608	5.93669	4.44685	0.749045	0.772395	0.421441	0.889058	849.944	0.947325
981	3364.51	1593.84	20011.3	27.7166	10.0833	4.60492	0.456689	0.363799	0.833857	0.62665	5390.79	1.60225
982	2915.91	1090.25	21000.6	11.4409	9.68455	6.37302	0.65806	0.846487	0.44296	0.86279	2957.83	1.01438
983	1292.4	612.022	20836.8	9.6462	7.10262	4.35215	0.612753	0.736313	0.548822	0.869335	1249.02	0.966431
984	1623.51	742.094	20575.5	11.4475	7.29156	4.95682	0.679803	0.636958	0.566994	0.831449	1733.1	1.0675
985	2296.41	997.411	20280.9	15.1321	7.25944	5.14441	0.708651	0.479739	0.660032	0.797486	2367.15	1.0308
986	2755.7	1059.23	21693.7	12.5879	8.2565	6.05342	0.73317	0.655907	0.519109	0.853043	2635.35	0.956329
987	1538.06	757.218	19624.4	15.0586	5.72724	4.25709	0.743305	0.38033	0.717298	0.77911	1537.91	0.999902
988	2392.54	958.197	20760.5	11.8748	8.75095	5.50754	0.629365	0.736933	0.5362	0.850619	2397.34	1.002
989	1196.27	611.305	20042	13.1515	4.8036	4.48994	0.934703	0.36525	0.658599	0.81368	1188.15	0.993214
990	2328.46	923.717	20940.6	11.632	8.51625	5.54753	0.651406	0.732137	0.523082	0.869139	2301.93	0.988608
991	801.075	437.449	19204.1	9.00351	4.77434	4.05519	0.849371	0.530276	0.549599	0.844955	730.172	0.91149
992	5917.27	1896.04	24247.5	22.0091	9.64369	6.69364	0.694095	0.438169	0.695869	0.806484	5951.08	1.00571
993	2210.97	1012.7	19760.8	18.5558	6.26563	4.69456	0.749255	0.337664	0.747004	0.752957	2286.28	1.03406
994	160.215	139.064	18209.3	7.71203	3.05041	1.53925	0.504606	0.395539	0.800409		151.679	0.946722
995	6750.39	1052.83	20325	19.0962	9.10213	3.80924	0.418499	0.476646	0.800524	0.691483	2773.43	0.410855
996	1911.9	805.876	21658.5	10.7431	8.23521	5.12356	0.622153	0.76656	0.523083	0.868142	1898.73	0.993112
997	1538.06	733.53	20356.6	12.174	7.22874	4.2023	0.581333	0.593783	0.654814	0.823055	1549.08	1.00716
998	1847.81	778.082	20501.8	10.9625	7.4158	5.38897	0.726688	0.676472	0.508416	0.880077	1835.1	0.993121
999	1708.96	748.252	21009.2	10.6609	7.58254	4.99271	0.658448	0.711245	0.531682	0.863095	1690.58	0.989244
1000	2178.92	898.837	20347.8	12.3224	8.04347	5.10986	0.635281	0.65275	0.58532	0.847208	2121.47	0.973634
1001	1538.06	679.842	21599	8.95458	6.85396	5.87547	0.857237	0.765413	0.343859	0.898312	1510.49	0.982072
1002	1345.81	606.597	19834.8	8.73442	7.07229	5.08752	0.719359	0.809703	0.417533	0.899023	1316.4	0.978152
1003	2093.47	824.003	21495.7	9.64711	8.27185	6.21716	0.751605	0.857444	0.355541	0.907248	2078.17	0.992688
1004	6077.49	2590.33	21225.5	36.308	19.4704	4.15278	0.213287	0.536255	0.885624	0.586196	12297.1	2.02339
1005	2445.95	1015.88	20488.3	16.0523	7.74417	5.02441	0.6488	0.482434	0.686997	0.812246	2616.28	1.06964
1006	1100.14	580.234	19330.2	11.2101	5.04236	4.68957	0.930034	0.449807	0.581664	0.803939	1110.36	1.00929
1007	1110.82	571.984	19918.9	10.6449	5.49797	4.06353	0.739096	0.516491	0.618264	0.824596	996.171	0.896786
1008	662.222	420.363	19044.3	10.93	4.97349	3.01121	0.605451	0.455033	0.7245	0.763434	685.661	1.03539
1009	811.756	430.94	19351.6	7.27222	5.74099	4.62791	0.806117	0.789441	0.363618	0.889091	809.332	0.997015
1010	1345.81	597.354	20580.1	8.47309	6.94002	5.19717	0.748871	0.819065	0.386626	0.916136	1280.14	0.951209
1011	1025.38	549.77	18990.7	9.29804	7.8424	3.51456	0.448149	0.843447	0.62201	0.810522	1073.5	1.04693
1012	811.756	435.652	19618.9	8.60773	5.77718	3.64878	0.631584	0.671161	0.576105	0.870063	760.046	0.936299
1013	1602.15	678.973	20896.7	8.87838	6.78659	6.24605	0.920352	0.764395	0.296487	0.909832	1576.45	0.983957
1014	1751.68	813.324	20988.5	12.0421	7.81128	4.3003	0.550525	0.648663	0.642895	0.805251	1694.39	0.967291
1015	1014.69	496.907	19862.7	8.20976	6.3433	4.45406	0.702168	0.772654	0.457467	0.901922	971.607	0.957536
1016	2050.75	878.319	22065.3	13.6047	6.15343	5.77825	0.939028	0.452304	0.575274	0.833965	2026.23	0.988045
1017	651.541	470.643	18749.2	15.0099	4.23284	2.6687	0.630474	0.282003	0.822204	0.603418	710.228	1.09007
1018	1559.43	687.343	20805.2	10.5745	7.00343	4.80804	0.686526	0.662296	0.545317	0.874747	1491.51	0.956449
1019	1036.06	526.646	20108.8	8.88015	5.59701	4.81087	0.859542	0.630283	0.458245	0.856853	1001.59	0.966729
1020	512.688	323.98	18835.9	8.99439	3.61373	3.40007	0.940875	0.401776	0.621979	0.822203	462.918	0.902923
1021	865.161	473.845	19454.6	9.59354	5.37904	3.85042	0.715819	0.560694	0.598645	0.831969	832.301	0.962019
1022	363.154	245.657	18749.7	6.31694	3.60258	3.37436	0.936649	0.570305	0.465824	0.845794	321.663	0.885749
1023	1399.21	696.124	19355.5	12.897	6.53927	3.79008	0.579588	0.507039	0.706126	0.795497	1338.92	0.956909
1024	3108.17	1162.61	21865.2	14.2871	8.2173	6.43499	0.783104	0.575155	0.549594	0.841891	3164.53	1.01813
1025	1228.31	582.572	20006.2	9.11048	6.55698	4.71562	0.719175	0.719718	0.482396	0.872324	1179.97	0.960645
1026	1655.55	750.265	19960.8	11.3324	7.25698	4.68964	0.646224	0.640373	0.586175	0.836928	1615.5	0.975807
1027	1441.93	652.991	19900	8.89546	6.86206	5.59595	0.815491	0.771412	0.370921	0.871697	1430.82	0.992293
1028	1132.19	566.204	19406.9	9.76205	6.15589	4.31707	0.701291	0.630594	0.55777	0.85173	1086.7	0.959824
1029	1367.17	639.839	20250.6	8.96545	7.67213	4.75128	0.619291	0.855744	0.470045	0.867025	1368.95	1.0013
1030	1869.17	817.625	19889.9	10.337	9.65461	4.28564	0.443896	0.933989	0.585406	0.834106	1791.56	0.958479
1031	672.903	408.689	18995.9	8.86948	5.73177	3.03161	0.528913	0.646235	0.658198	0.800726	645.578	0.959393
1032	320.43	223.412	18537.6	5.58124	4.92882	2.60952	0.529441	0.883104	0.532449		300.692	0.938404
1033	1815.77	753.458	21642.3	10.415	7.23359	5.60292	0.77457	0.694536	0.462033	0.89333	1768.13	0.973766
1034	566.093	319.756	19785.7	6.22435	4.74785	4.1498	0.874038	0.762787	0.333295	0.917005	513.697	0.907444
1035	758.351	425.884	18977.6	8.57219	5.91389	3.43936	0.581573	0.689893	0.598777	0.837398	730.35	0.963078
1036	1826.45	747.173	21156.5	10.0648	6.89296	6.14343	0.891261	0.68486	0.389611	0.909217	1785.29	0.977464
1037	2937.27	1143.15	21211.9	14.2382	8.71666	5.76864	0.661795	0.612203	0.594847	0.823641	2998.93	1.02099
1038	608.817	368.431	19171	10.5398	4.76504	3.14828	0.660704	0.4521	0.701296	0.825988	662.309	1.08786
1039	4635.55	1591.34	21550.9	17.234	9.78151	6.65861	0.680734	0.567572	0.613635	0.81322	4701.79	1.01429
1040	918.566	493.108	19701.7	9.91226	5.54968	3.9081	0.704203	0.55988	0.605731	0.83916	900.522	0.980357
1041	4528.74	1749.75	20759.3	18.2221	14.5696	4.79251	0.328939	0.799556	0.736995	0.723992	5329.63	1.17685
1042	5169.6	1904.81	21641.1	20.1156	14.858	5.4833	0.369047	0.73863	0.727411	0.727441	6864.75	1.32791
1043	2477.99	965	21191.2	10.8969	9.23694	5.77894	0.625633	0.84767	0.46967	0.873143	2436.5	0.983255
1044	1217.63	595.815	20452.6	9.2258	6.89137	4.44157	0.644512	0.746967	0.518571	0.856638	1182.86	0.971444
1045	1858.49	790.182	20672.1	10.5057	6.92929	6.05642	0.874032	0.659576	0.42351	0.867946	1846.79	0.993702
1046	1570.11	713.491	20932.4	11.299	6.86193	4.72592	0.688717	0.607303	0.58174	0.846193	1534.84	0.977537
1047	1623.51	711.186	20527.2	11.1157	6.73688	5.12466	0.760688	0.606068	0.538971	0.876305	1607.49	0.990135
1048	886.523	493.533	19465.1	10.938	5.05649	4.00517	0.792086	0.462286	0.633829	0.803331	927.889	1.04666
1049	534.05	329.562	18907.2	8.27775	3.91802	3.41064	0.870501	0.473319	0.587975	0.810366	463.344	0.867604
1050	1089.46	547.631	20606.7	10.9423	5.31015	4.24017	0.798504	0.485287	0.612497	0.849505	1032.02	0.947273
1051	1132.19	549.071	20257.7	9.26606	5.88072	4.69828	0.798929	0.634652	0.492958	0.879465	1072.39	0.947187
1052	1057.42	526.213	20974	9.33165	5.36793	4.88061	0.909217	0.575239	0.476983	0.870643	1024.07	0.968459
1053	1516.7	673.054	21521.8	9.7913	7.19253	4.99793	0.694878	0.734584	0.489554	0.887293	1474.35	0.972077
1054	619.498	410.004	18782	12.4711	3.74331	3.02458	0.807998	0.30016	0.757472	0.724348	591.443	0.954715
1055	416.559	283.559	19071.4	8.05954	4.28261	2.61301	0.610145	0.531372	0.675786	0.802422	377.789	0.906928
1056	2018.71	807.863	22051.2	10.0564	6.95046	6.82114	0.981395	0.691148	0.32171	0.9002	1997.11	0.989299
1057	9837.2	3859.79	21841.1	80.3673	17.1267	4.72333	0.275788	0.213105	0.941228	0.544974	27232.6	2.76833
1058	747.67	484.675	18468.7	11.7967	4.77336	3.66868	0.768573	0.404637	0.689007	0.708484	865.329	1.15737
1059	672.903	376.268	19854.3	6.94495	5.39605	3.98844	0.739141	0.776975	0.425706	0.882121	626.091	0.930433
1060	3022.72	1519.03	20082.2	55.176	6.21522	4.15065	0.667821	0.112644	0.924774	0.609487	5962.28	1.97249
1061	363.154	243.965	19324.5	5.84622	4.57466	3.17303	0.693608	0.7825	0.457251	0.868743	355.465	0.978827
1062	544.731	327.776	19201.2	7.42468	4.48536	3.63275	0.809911	0.604115	0.51072	0.870699	506.757	0.930289
1063	3823.8	1371.9	22019.7	16.1895	10.0123	5.71319	0.570617	0.618445	0.647104	0.825696	3879.13	1.01447
1064	726.308	418.478	19360.8	8.72371	4.60971	4.07075	0.883081	0.528412	0.533369	0.851118	685.706	0.944098
1065	4101.5	1630.74	21886.3	23.3246	11.2873	4.80536	0.425731	0.483922	0.793979	0.718261	5299.32	1.29204
1066	149.534	127.429	17731.9	18.5847	2.94795	1.33434	0.452633	0.158623	0.928202	0.73745	306.217	2.04781
1067	2798.42	1105.57	21655.8	13.2841	10.0985	4.99097	0.494229	0.760196	0.624289	0.823145	2804.54	1.00219
1068	1206.95	689.037	19130.8	17.1475	5.18343	3.40418	0.656744	0.302285	0.801476	0.710032	1267.41	1.05009
1069	971.97	531.7	19291	10.8882	5.08167	3.91754	0.770915	0.466713	0.640204	0.80131	907.956	0.934139
1070	950.609	494.549	19983.3	9.27522	6.02276	3.88071	0.644342	0.649338	0.581604	0.856569	908.071	0.955253
1071	1014.69	509.785	19805.8	8.50861	6.16633	4.42691	0.717918	0.724716	0.479713	0.880014	972.915	0.958825
1072	1473.98	667.743	21145.8	10.3691	6.17499	5.16063	0.835731	0.595516	0.502309	0.86971	1384.11	0.939029
1073	1377.85	629.99	19769.5	9.16953	7.51424	4.64558	0.618237	0.819479	0.493368	0.878734	1340.79	0.973103
1074	1612.83	755.01	20354.4	13.924	6.05921	4.76144	0.785819	0.435163	0.658041	0.813443	1682.7	1.04332
1075	1463.3	659.621	20079	10.2847	6.54401	5.05979	0.773194	0.636288	0.508026	0.867925	1426.45	0.974817
1076	2638.21	1215.21	21144.6	36.7642	5.95898	5.11397	0.858197	0.162086	0.860898	0.705107	4692.93	1.77883
1077	3268.38	1180.29	21834.7	14.4208	7.72572	6.99311	0.905173	0.535733	0.515069	0.860781	3263.54	0.998518
1078	1527.38	680.497	20234.4	10.5216	6.63311	5.1985	0.783719	0.63043	0.50592	0.879352	1519.72	0.994985
1079	1399.21	637.37	21142.1	9.46602	6.96824	4.84727	0.695624	0.736132	0.487929	0.874675	1339.3	0.95718
1080	170.896	141.481	18090.9	6.4818	2.36669	2.16655	0.915432	0.365129	0.665749	0.807519	139.217	0.814633
1081	1441.93	646.916	21473.5	8.73902	7.59878	4.98292	0.655753	0.869523	0.429807	0.882234	1386.05	0.961244
1082	1602.15	715.705	20915.2	10.3	7.07038	5.11509	0.723454	0.686443	0.50339	0.853206	1560.35	0.973912
1083	1826.45	810.949	20450.5	10.2814	9.55756	4.38672	0.458979	0.9296	0.573333	0.827692	1805.62	0.988595
1084	3033.4	1155.44	22319	15.7589	7.59742	6.21749	0.818368	0.482105	0.605461	0.829202	3118.13	1.02793
1085	1174.91	570.546	20322	8.83451	6.83468	4.55013	0.665742	0.773634	0.484959	0.863075	1150.83	0.979509
1086	950.609	511.342	20271.7	11.2073	4.83503	4.07719	0.84326	0.431419	0.636201	0.828968	925.44	0.973524
1087	1666.24	743.811	22136.6	12.9466	6.11272	4.99999	0.817964	0.47215	0.613798	0.850802	1657.47	0.994742
1088	982.651	511.985	19624.6	10.1636	5.48166	4.23756	0.773043	0.53934	0.583067	0.861134	988.929	1.00639
1089	1794.41	783.985	20493.7	11.6112	6.29357	5.90976	0.939017	0.542027	0.491027	0.852401	1808.97	1.00811
1090	1004.01	512.139	19772	10.0856	5.63719	3.99748	0.709127	0.558934	0.603645	0.857404	952.006	0.948201
1091	2648.89	1038.33	20955.8	12.4031	9.33558	5.44603	0.583363	0.752683	0.560913	0.84716	2641.43	0.997187
1092	2029.39	831.728	20500.5	10.2443	7.61887	6.15557	0.807938	0.743716	0.399123	0.877487	2012.48	0.991666
1093	1036.06	505.691	19584.8	8.11108	6.12402	4.74181	0.774297	0.755018	0.415391	0.888487	986.616	0.95228
1094	3631.54	1553.83	20420.9	21.882	10.7174	4.44799	0.415025	0.489781	0.796729	0.695095	4369.48	1.2032
1095	1762.36	846.846	19817	11.7544	9.34791	3.77031	0.403332	0.795266	0.679244	0.768582	1735.33	0.984662
1096	1751.68	745.608	21670.3	10.525	6.94157	5.61071	0.808278	0.65953	0.466916	0.881611	1717.07	0.980238
1097	1164.23	573.839	20634.9	9.34289	6.63852	4.25181	0.640475	0.710543	0.544915	0.851951	1104.63	0.948805
1098	1922.58	800.544	20654.3	11.2956	7.39225	5.39613	0.729972	0.654438	0.522279	0.87232	1887.37	0.981685
1099	1217.63	591.174	19913.4	10.0854	6.02924	4.64429	0.770295	0.597818	0.539504	0.854698	1182.95	0.971512
1100	1153.55	566.698	20616.7	10.3613	5.85655	4.40344	0.751882	0.565233	0.575011	0.861256	1119.27	0.970289
1101	502.007	320.339	19241	7.55631	4.70386	2.95781	0.628806	0.622507	0.608564	0.822612	440.375	0.87723
1102	1815.77	765.309	21469.2	10.9152	7.35924	5.46475	0.74257	0.674217	0.499347	0.882445	1838.76	1.01266
1103	1313.76	610.251	21038.7	9.11529	7.23413	4.59685	0.635439	0.793626	0.495699	0.878914	1269.71	0.966472
1104	2168.24	895.332	20445.8	12.5713	7.48821	5.57161	0.74405	0.595657	0.556801	0.849445	2196.99	1.01326
1105	1142.87	536.973	20212.6	8.40244	6.43778	4.79483	0.744796	0.76618	0.429352	0.908072	1086.44	0.950623
1106	2264.37	884.184	21521.5	11.8702	7.27225	6.18838	0.850958	0.612645	0.478665	0.888117	2237.66	0.988203
1107	4080.14	1435.25	22089	16.494	10.4737	5.76885	0.550795	0.635	0.650245	0.825203	4174.48	1.02312
1108	1399.21	638.269	20388.6	8.17138	7.9276	4.88697	0.61645	0.970166	0.401941	0.880699	1326.07	0.947726
1109	320.43	233.643	18385.2	8.73953	3.05631	2.6698	0.873537	0.349711	0.694514	0.78397	298.712	0.932223
1110	1164.23	571.932	19789.2	10.6441	5.75727	4.2237	0.733628	0.540888	0.603189	0.856603	1084.2	0.931257
1111	982.651	491.665	19259.6	8.68787	5.86894	4.38572	0.747277	0.675532	0.49519	0.879468	936.705	0.953243
1112	1506.02	684.374	20079.1	9.55604	7.34774	5.08716	0.692343	0.768911	0.46765	0.866785	1496.22	0.993494
1113	1196.27	564.459	20474	8.6376	6.26118	5.08741	0.812532	0.724875	0.411016	0.89249	1152.48	0.963395
1114	1078.78	538.02	20186.9	7.83667	5.82286	5.64353	0.969202	0.743028	0.279856	0.869286	1078.72	0.999941
1115	3482	1256.15	22250.8	12.6133	11.3605	6.16507	0.542678	0.900674	0.511225	0.843057	3700.43	1.06273
1116	1420.57	672.753	19991.3	12.5406	5.28406	5.02229	0.950461	0.421356	0.599518	0.833	1394.04	0.981326
1117	480.645	304.809	19057.6	6.42208	4.61257	3.43738	0.74522	0.718237	0.464755	0.877222	426.516	0.887383
1118	6547.45	2308.12	21366.5	29.1968	12.8883	5.38216	0.4176	0.441429	0.815659	0.703589	8483.55	1.2957
1119	1420.57	643.799	20008.3	9.87311	6.45302	5.31174	0.823141	0.653595	0.461999	0.881302	1417.56	0.997882
1120	1762.36	858.591	19852.1	19.682	5.3469	4.30036	0.804271	0.271665	0.781508	0.755145	1895.68	1.07564
1121	683.584	384.225	18906.7	8.00706	4.88205	3.92333	0.803623	0.609718	0.510016	0.863979	642.421	0.939783
1122	1388.53	643.118	20444.2	10.1255	5.94012	5.46999	0.920856	0.586648	0.459782	0.861075	1378.12	0.992504
1123	245.663	172.373	18288.7	4.88178	3.37984	2.97353	0.879783	0.692339	0.390893	0.89784	205.511	0.836557
1124	1473.98	671.625	20387	10.5821	6.50114	5.0342	0.774357	0.61435	0.524274	0.865053	1450.71	0.984218
1125	1463.3	663.013	20381	9.16834	7.55732	5.01918	0.664148	0.824285	0.452553	0.872706	1456.73	0.995515
1126	288.387	202.661	18414.6	5.42368	3.93168	2.81127	0.715031	0.72491	0.481667	0.87071	251.11	0.870742
1127	993.332	497.036	19279.6	8.53365	6.07363	4.46795	0.73563	0.711727	0.476432	0.878982	970.019	0.97653
1128	726.308	427.937	18785.1	7.42862	6.27491	3.50888	0.559193	0.844693	0.527654	0.809179	685.13	0.943306
1129	1506.02	698.935	21129.4	13.1468	5.90814	4.59926	0.778461	0.449397	0.650162	0.840464	1496.4	0.993613
1130	1335.12	633.94	19823.9	9.86355	7.08434	4.50846	0.636398	0.718234	0.542918	0.848429	1319.62	0.988388
1131	1132.19	551.064	19788.6	7.92588	6.3321	5.39274	0.851651	0.798915	0.319604	0.888516	1133.69	1.00133
1132	1623.51	699.111	20971.1	9.96341	7.34415	5.23675	0.713051	0.737112	0.474402	0.888825	1605.09	0.988654
1133	2221.65	905.413	20713.8	13.0328	6.95649	5.73412	0.824284	0.533767	0.560024	0.854452	2177.62	0.980185
1134	1548.74	678.826	21217.9	9.72418	6.9778	5.34357	0.765797	0.717571	0.450486	0.886537	1518.77	0.980646
1135	2777.06	1054.7	20889.9	12.7367	9.02789	5.93151	0.657021	0.708807	0.534299	0.861367	2856.92	1.02876
1136	1516.7	690.809	20058.5	10.9661	6.9102	4.5354	0.656334	0.630142	0.586416	0.858663	1439.62	0.949177
1137	2381.86	930.027	21919.2	10.6703	9.31587	5.62098	0.603377	0.873064	0.473214	0.877746	2340.46	0.982619
1138	683.584	388.649	18932.2	8.09543	4.97869	3.85353	0.774004	0.615	0.523987	0.853611	650.583	0.951724
1139	117.491	101.977	18115.3	3.56432	2.63088	2.37635	0.903252	0.738115	0.333296	0.91667	93.342	0.794462
1140	1527.38	659.549	21639.7	9.73674	6.20345	5.66389	0.913024	0.637117	0.418297	0.904237	1433.01	0.938216
1141	1377.85	639.352	20034	9.978	6.61831	4.9378	0.746082	0.66329	0.505131	0.866945	1365.88	0.991313
1142	865.161	470.647	19541.7	8.64117	5.3843	4.41591	0.820146	0.623099	0.488968	0.838692	860.62	0.994752
1143	1826.45	784.361	20146.4	11.6294	6.5731	5.81251	0.884287	0.565213	0.500189	0.866222	1861.15	1.019
1144	2029.39	828.348	21189.5	10.2267	9.1173	5.1805	0.568206	0.891521	0.493433	0.877213	2023.3	0.997001
1145	1933.26	787.705	20941.1	10.2658	7.58631	5.94078	0.783092	0.738989	0.421304	0.895806	1938.01	1.00246
1146	587.455	356.748	19022.9	8.63862	4.10307	3.76994	0.918809	0.474968	0.563595	0.833498	559.726	0.952799
1147	1730.32	751.86	21529.1	8.98289	8.62536	5.23398	0.606813	0.960198	0.417339	0.865993	1698.69	0.981719
1148	2435.27	1025.02	20871.7	14.6074	8.04502	4.99438	0.620804	0.55075	0.658092	0.805883	2458.5	1.00954
1149	1196.27	602.954	19476.3	10.4655	6.46547	4.0686	0.629282	0.617789	0.611237	0.836637	1153.17	0.963971
1150	1901.22	807.933	21204.8	9.62409	7.56494	6.58709	0.870738	0.786042	0.315563	0.862197	2008.85	1.05661
1151	2029.39	853.536	20988	11.4661	7.98984	5.18169	0.648535	0.696823	0.548086	0.848681	1988.45	0.979824
1152	1452.62	730.178	20134.8	14.0061	5.63534	4.48949	0.796667	0.402349	0.679461	0.783212	1484.3	1.02181
1153	576.774	364.654	18578.7	7.55908	5.38681	3.06048	0.568143	0.712627	0.595126	0.791415	522.01	0.905051
1154	1335.12	723.177	20606.6	17.4088	4.50981	4.39353	0.974216	0.259053	0.747626	0.733517	1444.87	1.0822
1155	897.204	509.651	19343.3	10.1069	6.61651	3.27277	0.494637	0.654653	0.676185	0.786504	916.75	1.02179
1156	1110.82	520.008	20459.8	7.56247	6.59467	5.09711	0.772914	0.872026	0.325999	0.911268	1064.8	0.958571
1157	2296.41	944.144	20829.5	12.2614	8.13985	5.59055	0.686812	0.663858	0.544055	0.846311	2337.23	1.01777
1158	459.283	286.32	18612.9	6.47295	4.4493	3.54895	0.797642	0.687368	0.451726	0.868021	428.137	0.932186
1159	3535.41	1328.85	21935.2	17.0993	9.26828	5.67281	0.612067	0.542026	0.668244	0.80456	3765.87	1.06519
1160	2712.97	1197.11	20285.3	20.7805	6.84557	4.79702	0.700748	0.329422	0.769158	0.7373	2858.42	1.05361
1161	1185.59	575.423	20270.8	9.59955	6.00992	4.7507	0.790475	0.626063	0.505113	0.861828	1148.06	0.968347
1162	2552.76	1006.85	20845.3	12.2885	8.73057	5.66767	0.649176	0.710465	0.538783	0.851878	2547.04	0.99776
1163	2798.42	1240.62	20000	19.2001	8.38967	4.66525	0.556071	0.43696	0.757019	0.725099	3147.83	1.12486
1164	138.853	120.064	18494.2	3.4203	3.03831	2.52127	0.829826	0.888317	0.262851	0.869529	109.75	0.790403
1165	1303.08	640.208	20159.3	13.0178	5.06456	4.73086	0.934111	0.389048	0.636586	0.827046	1306.5	1.00262
1166	1634.19	874.229	19642.6	15.2443	8.57989	3.66913	0.427643	0.562824	0.759312	0.694596	2010.21	1.2301
1167	1933.26	788.034	22131.4	10.8716	7.26673	5.66052	0.778963	0.668415	0.47933	0.897213	1873.17	0.968917
1168	950.609	477.434	20233.5	7.5327	6.30672	4.64376	0.736319	0.837246	0.383519	0.893971	924.086	0.9721
1169	1036.06	561.416	19236.6	14.6887	5.14706	3.29908	0.640964	0.350409	0.775401	0.791221	1044.78	1.00842
1170	1441.93	655.279	20138.5	10.5766	6.37179	4.99003	0.783143	0.602445	0.528199	0.870419	1408.63	0.976904
1171	3204.3	1241.1	21027	15.5531	8.26611	6.00245	0.726152	0.531477	0.614067	0.805107	3232.48	1.00879
1172	480.645	306.047	18884.1	8.04865	3.77659	3.41214	0.903498	0.46922	0.576061	0.848268	434.447	0.903885
1173	6942.65	1963.8	24430.6	17.5714	11.829	8.36664	0.7073	0.673195	0.523849	0.872738	7284.4	1.04923
1174	1292.4	591.932	20489.3	8.33461	6.68733	5.33133	0.797229	0.802356	0.360338	0.892953	1244.69	0.963087
1175	480.645	300.613	19051.8	7.47572	4.45873	3.21955	0.722077	0.596429	0.569333	0.860397	449.518	0.93524
1176	1014.69	488.139	20954.2	7.78784	5.75769	5.10921	0.887372	0.739318	0.34395	0.913939	959.64	0.945743
1177	2146.88	885.644	20862.8	11.3599	7.82801	5.78009	0.738386	0.689092	0.491184	0.854939	2153.03	1.00286
1178	886.523	443.266	19653.6	7.16324	6.05419	4.56555	0.754114	0.845176	0.362642	0.920088	829.367	0.935529
1179	1313.76	609.897	20467.4	7.98544	6.6751	6.05987	0.907832	0.835909	0.241135	0.879864	1353.03	1.02989
1180	3973.33	1439.73	21268.5	15.6141	10.8606	5.81409	0.535338	0.695562	0.627639	0.80834	4129.92	1.03941
1181	651.541	378.945	19210.7	8.51905	5.76539	3.11484	0.540266	0.676764	0.634367	0.840308	640.832	0.983565
1182	213.62	168.947	18640.8	5.31202	3.12934	2.4428	0.780612	0.589106	0.540137	0.829682	170.094	0.796245
1183	3503.37	1221.18	22637.5	12.7953	9.82632	6.64592	0.676338	0.767961	0.480599	0.871112	3500.15	0.999081
1184	3161.57	1147.33	21863.8	12.8098	8.04293	7.48793	0.930996	0.627875	0.415451	0.868694	3231.52	1.02212
1185	769.032	410.118	19445.2	7.2242	5.44662	4.25089	0.780464	0.753941	0.411576	0.886267	700.625	0.911048
1186	1153.55	611.263	19500	11.5805	6.36318	3.93004	0.617623	0.549473	0.660633	0.788332	1213.08	1.05161
1187	1206.95	605.253	19670.3	9.68001	6.19552	4.84868	0.782611	0.640032	0.499104	0.831865	1218.05	1.00919
1188	106.81	99.9667	17903	4.67292	2.29604	1.99814	0.870255	0.49135	0.5724	0.816358	89.8012	0.840757
1189	1324.44	648.685	20255.2	12.1091	5.4834	4.53918	0.827805	0.452834	0.625142	0.827185	1262.49	0.95322
1190	149.534	113.848	18201.1	4.57058	2.85349	2.05083	0.718709	0.624317	0.551298	0.863342	112.038	0.749248
1191	12624.9	2356.72	20545.1	51.8652	13.1025	4.00914	0.305983	0.252626	0.922701	0.57631	11412.2	0.903944
1192	1281.72	590.591	19105.2	7.8187	7.22776	5.13567	0.710547	0.92442	0.343156	0.899856	1215.69	0.948486
1193	459.283	292.762	18509.9	7.28741	4.10695	3.29454	0.802186	0.563568	0.547914	0.840865	413.024	0.899281
1194	1687.6	828.158	20809	15.3635	7.0075	4.00785	0.571938	0.456115	0.739131	0.760919	1807.39	1.07099
1195	1527.38	693.138	20884.2	10.1409	7.83599	4.53548	0.578802	0.772714	0.552752	0.858106	1509.67	0.988401
1196	1420.57	678.426	19056.6	10.7321	7.33064	4.28947	0.585143	0.683056	0.600315	0.824475	1413.58	0.995077
1197	1516.7	671.403	20617.9	9.38825	6.60117	5.63121	0.853062	0.703131	0.400186	0.883636	1461.83	0.96382
1198	1356.49	661.468	19527.5	11.0378	6.55029	4.34427	0.663218	0.59344	0.60642	0.824307	1315.68	0.969914
1199	502.007	329.036	18654.5	8.91922	3.94462	3.19441	0.809815	0.44226	0.641851	0.789996	470.771	0.937779
1200	245.663	180.648	18856.3	5.22236	3.29434	3.05972	0.928783	0.630814	0.414111	0.90022	220.499	0.897566
1201	1420.57	664.882	20429.8	10.9276	5.98944	5.09406	0.850506	0.548103	0.533835	0.852953	1396.57	0.983105
1202	3556.77	1345.69	20429.1	14.1815	11.6145	5.30001	0.456327	0.818988	0.626273	0.800559	3656.69	1.02809
1203	715.627	483.866	18451.5	15.221	3.79948	2.94108	0.774075	0.249622	0.806774	0.663511	712.464	0.99558
1204	1783.73	738.127	21160.1	10.2288	7.39452	5.49419	0.743008	0.722909	0.462873	0.903569	1740.72	0.975889
1205	1388.53	623.763	20439.7	9.37338	6.19683	5.63785	0.909795	0.66111	0.398526	0.89355	1371.73	0.987899
1206	320.43	228.348	18291.1	6.27441	3.75627	2.79048	0.742886	0.598665	0.55526	0.84633	275.484	0.859734
1207	576.774	327.163	18969.2	5.48698	5.18416	4.45972	0.860259	0.944811	0.187218	0.911362	531.385	0.921305
1208	202.939	157.081	18961.2	4.43587	3.92778	2.42654	0.617789	0.885458	0.452973	0.888443	177.093	0.872642
1209	3012.04	1141.07	20816.1	13.0917	10.062	5.53761	0.550348	0.768581	0.577013	0.84493	3055.57	1.01445
1210	299.068	208.425	18459.4	5.36731	3.62447	3.36415	0.928178	0.675285	0.373215	0.902847	274.135	0.916633
1211	2680.93	1034	21534.4	12.8406	9.01921	5.585	0.619234	0.7024	0.56505	0.852805	2709.35	1.0106
1212	202.939	154.156	18552.8	4.2618	3.20509	2.93708	0.916382	0.752051	0.310835	0.923999	168.049	0.828079
1213	3321.79	1445.37	20875.3	32.4917	6.54679	5.2	0.794282	0.201491	0.839959	0.696248	4633.33	1.39483
1214	1869.17	900.247	20311.1	17.4572	5.8252	4.6026	0.790118	0.333684	0.73635	0.750869	1960.55	1.04888
1215	662.222	403.904	18996.6	9.76943	4.58853	3.37177	0.734826	0.469683	0.654865	0.803726	633.126	0.956063
1216	2157.56	880.014	21723	12.112	7.59371	5.64487	0.743361	0.626957	0.533945	0.866863	2174.77	1.00798
1217	2114.84	854.808	21033.8	10.2984	8.73116	5.53552	0.633996	0.84782	0.462486	0.875148	2084.91	0.98585
1218	1495.34	681.333	19440.7	9.75561	6.95882	5.22869	0.751376	0.713315	0.464033	0.864549	1486.86	0.994332
1219	2680.93	1054.15	22770.5	15.0181	7.48394	5.86407	0.783554	0.498328	0.609533	0.836954	2760.78	1.02979
1220	1954.62	808.151	21396.8	10.3031	7.70998	5.66471	0.734724	0.748318	0.450193	0.880222	1884.89	0.964325
1221	694.265	420.873	18895.5	10.6576	4.66871	3.16138	0.677142	0.438066	0.703367	0.789937	658.901	0.949064
1222	1185.59	580.045	19840.1	11.8491	4.92931	4.68409	0.950252	0.416009	0.604686	0.849774	1146	0.966606
1223	1741	795.718	20284	13.633	6.92132	4.50205	0.650461	0.507688	0.669769	0.82055	1779.43	1.02207
1224	1794.41	817.558	20385	11.7187	8.02137	4.46856	0.557082	0.684495	0.61868	0.811449	1759.47	0.980532
1225	1847.81	849.457	20804.5	15.1376	6.56647	4.65115	0.708319	0.433786	0.692742	0.797377	1936.59	1.04805
1226	1228.31	595.824	19806	9.0339	7.36894	4.34443	0.58956	0.815698	0.519097	0.86303	1211.44	0.986261
1227	1324.44	660.829	19798.8	12.184	5.88678	4.33775	0.736864	0.483156	0.64398	0.802226	1303.23	0.983986
1228	907.885	537.577	18489.9	12.5842	5.77842	3.22325	0.557808	0.459179	0.743867	0.745362	981.789	1.0814
1229	1281.72	609.563	19677.2	9.45739	6.27789	4.979	0.793101	0.663808	0.473534	0.860252	1238.27	0.966102
1230	352.473	240.366	18908.7	6.14598	4.10108	3.07979	0.750972	0.667278	0.498893	0.86981	325.162	0.922516
1231	534.05	332.068	19761.4	7.88287	4.15348	3.61761	0.870983	0.5269	0.541079	0.866633	496.143	0.929021
1232	1869.17	792.759	20719.4	10.6195	7.40383	5.59853	0.756167	0.697195	0.472804	0.871504	1843.83	0.986442
1233	1292.4	616.778	20076.8	11.0155	6.24584	4.32626	0.692664	0.567003	0.607258	0.85232	1246.8	0.964718
1234	993.332	501.548	20254.8	8.81553	5.4799	4.75485	0.86769	0.621619	0.460628	0.883156	962.158	0.968616
1235	1409.89	661.286	20094.3	10.8023	6.61237	4.62895	0.700045	0.612124	0.571486	0.853442	1384.99	0.982336
1236	929.247	478.706	19607.3	8.88952	5.18402	4.58864	0.88515	0.583161	0.483815	0.871939	885.763	0.953206
1237	1644.87	742.476	20451.4	11.4948	6.66988	4.9535	0.742667	0.58025	0.569067	0.840669	1590.82	0.967141
1238	2499.35	985.802	21102.1	13.5092	8.62563	5.0941	0.590577	0.638502	0.622915	0.855677	2486.43	0.994829
1239	4475.34	1610.03	21980.4	20.6279	9.70124	5.46506	0.563336	0.470297	0.735064	0.781368	4581.05	1.02362
1240	181.577	138.48	17893.2	3.94383	3.56338	2.32634	0.652846	0.903531	0.410133	0.892252	136.943	0.754189
1241	224.301	172.534	18230	5.10816	3.42828	2.52512	0.736556	0.671139	0.505669	0.842021	185.231	0.825813
1242	1185.59	564.336	20028	8.58143	6.64559	4.83262	0.727192	0.774415	0.436851	0.890436	1154.42	0.973711
1243	715.627	398.494	19308.3	7.97313	5.26675	4.12369	0.782966	0.660562	0.482802	0.866333	725.347	1.01358
1244	651.541	359.447	19162.1	7.14149	4.83252	4.16474	0.861816	0.676682	0.416825	0.896236	602.058	0.924053
1245	779.713	430.974	19189	7.666	5.95841	3.9398	0.661218	0.777252	0.486068	0.855794	753.81	0.96678
1246	939.928	500.933	19211.8	9.52078	5.29307	4.4078	0.832748	0.55595	0.537034	0.835214	930.445	0.989911
1247	1014.69	542.204	19770.7	10.7116	5.0571	4.31968	0.85418	0.472115	0.596729	0.811834	980.157	0.965963
1248	1773.05	756.914	20330.7	10.3098	7.52688	5.51578	0.732812	0.730067	0.464998	0.867182	1792.93	1.01121
1249	2157.56	900.741	20436.2	13.7019	6.36339	5.96024	0.936645	0.464415	0.565008	0.839503	2176.82	1.00893
1250	918.566	510.822	18832.2	12.7109	4.6596	3.66501	0.786551	0.366581	0.711665	0.791995	909.264	0.989873
1251	1602.15	713.836	20078.6	12.1098	6.77448	4.68759	0.691948	0.559421	0.612909	0.863611	1610.83	1.00542
1252	170.896	133.377	18071.5	4.01983	3.56108	2.2436	0.630033	0.885878	0.441868	0.864152	134.531	0.787213
1253	769.032	453.231	19322.5	15.9751	3.79845	3.5227	0.927406	0.237773	0.779488	0.778294	895.395	1.16431
1254	1666.24	736.216	21051.6	11.0125	6.71015	5.39161	0.803501	0.609322	0.510409	0.859898	1668.88	1.00159
1255	1068.1	507.034	20130	8.41146	5.87785	4.84374	0.824068	0.69879	0.424149	0.91203	1003.13	0.939177
1256	523.369	352.092	18420.8	9.36603	4.08069	3.04899	0.747175	0.435691	0.674463	0.761068	488.128	0.932666
1257	544.731	319.667	18951.6	6.46232	5.38963	3.3844	0.627947	0.834008	0.476287	0.8911	493.762	0.906433
1258	1666.24	748.481	20100.6	11.7309	6.34635	5.23511	0.8249	0.540995	0.553733	0.848868	1632.56	0.979788
1259	1602.15	703.381	20245.2	10.4317	7.13547	5.00013	0.700743	0.68402	0.520678	0.87248	1559	0.973066
1260	736.989	398.823	19708.7	6.17933	5.29681	5.10306	0.963423	0.857181	0.174172	0.889756	699.641	0.949324
1261	512.688	320.965	18475.3	8.50089	4.0551	3.24683	0.800677	0.477021	0.61806	0.838879	468.829	0.914453
1262	117.491	102.518	16748.5	3.78735	2.75124	2.15409	0.782951	0.72643	0.431241	0.887423	94.019	0.800223
1263	683.584	376.037	19726.3	6.87727	5.08777	4.12971	0.811693	0.739796	0.399513	0.89086	605.274	0.885442
1264	2905.23	1087.77	22609.9	12.732	9.54373	5.66217	0.593287	0.749589	0.555279	0.859916	2881.94	0.991983
1265	448.602	308.087	18196.5	28.1534	4.0426	2.45767	0.607944	0.143592	0.912704	0.75582	1171.67	2.61182
1266	1046.74	518.335	20298.5	8.31788	5.92386	4.92594	0.831542	0.712184	0.407789	0.879906	1016.71	0.971309
1267	1206.95	566.696	20359.4	8.68786	6.48124	4.96099	0.765439	0.74601	0.428975	0.890698	1170.11	0.969477
1268	683.584	395.796	18526.1	8.57663	4.83942	3.61717	0.747439	0.564257	0.578252	0.836365	628.881	0.919976
1269	352.473	252.765	17962.4	8.68154	3.74944	2.55056	0.68025	0.431887	0.706209	0.765462	347.765	0.986644
1270	1057.42	540.953	19401.9	9.71204	5.45552	4.43645	0.813204	0.561727	0.543201	0.837501	984.625	0.93116
1271	1441.93	669.437	19521.4	10.564	7.14597	4.57224	0.639834	0.676444	0.567188	0.851836	1445.8	1.00268
1272	1762.36	780.32	20171.1	11.765	7.68118	4.5427	0.591406	0.652884	0.613881	0.842883	1719.58	0.975724
1273	790.394	427.442	19730.1	7.04012	5.72934	4.48927	0.783558	0.813813	0.362331	0.872559	758.49	0.959635
1274	245.663	179.901	18702.1	4.70861	3.91142	2.78221	0.711305	0.830695	0.409122	0.846021	214.638	0.873709
1275	267.025	198.355	18568.8	6.13935	3.56183	2.62835	0.737921	0.580164	0.571885	0.8551	240.751	0.901603
1276	1377.85	639.144	20300.6	10.3973	6.29199	4.93589	0.784472	0.605155	0.525273	0.870089	1352.59	0.981665
1277	1324.44	621.22	19841.5	10.0371	6.15245	5.01434	0.815015	0.612973	0.500418	0.853084	1297.05	0.979319
1278	801.075	441.001	19837.5	8.67019	5.32386	3.79743	0.713284	0.614042	0.562014	0.849071	734.232	0.916559
1279	1847.81	789.16	21008.8	10.3727	8.0744	5.12184	0.634331	0.778429	0.506219	0.864586	1796.87	0.972431
1280	608.817	382.197	18335.4	9.92366	4.68901	3.14192	0.67006	0.472508	0.683391	0.794132	612.402	1.00589
1281	2093.47	833.953	20734.7	9.98812	8.35069	5.9686	0.714744	0.836062	0.40243	0.893479	2085.29	0.996092
1282	202.939	159.861	18237.1	6.70116	2.83745	2.17598	0.766877	0.423427	0.675283	0.811069	173.31	0.853999
1283	3994.69	1400.4	24065.5	17.3493	8.02544	7.01068	0.873556	0.462579	0.595911	0.832764	4088.84	1.02357
1284	630.179	359.206	19989.4	6.44171	5.32531	3.96966	0.745434	0.826691	0.383757	0.880658	570.411	0.905158
1285	2424.59	916.379	21503.7	11.1503	7.94441	6.45828	0.812935	0.712485	0.420797	0.90734	2396.37	0.988361
1286	961.289	496.924	20164.4	10.3905	4.91955	4.089	0.831174	0.473465	0.606469	0.858154	875.527	0.910784
1287	1634.19	823.921	20130	19.3553	4.97611	4.71896	0.948322	0.257093	0.756193	0.751925	1903.81	1.16499
1288	1655.55	727.889	20842.4	10.3716	7.21209	5.18693	0.719199	0.695367	0.499893	0.865146	1625.2	0.981668
1289	1078.78	557.638	19313.3	10.8271	5.44062	4.14398	0.761674	0.502501	0.617259	0.825817	1022.51	0.947837
1290	1986.66	217.803	20639.5	6.57174	3.48108	2.82777	0.812325	0.529704	0.569708	0.854819	270.973	0.136396
1291	1484.66	663.175	20955.6	9.63167	7.01331	5.0176	0.715439	0.728152	0.479052	0.885579	1419.74	0.956274
1292	1303.08	612.801	20922.3	10.2124	5.88829	5.11194	0.868155	0.576582	0.499438	0.863261	1287.63	0.988144
1293	1399.21	687.8	19851.1	12.5939	5.28184	5.05355	0.956778	0.419398	0.59873	0.809361	1408.09	1.00634
1294	1185.59	567.017	20013.9	9.1459	6.52253	4.5099	0.691435	0.713164	0.506894	0.883085	1126.93	0.950525
1295	769.032	405.094	19709.2	6.75237	5.43009	4.61456	0.849813	0.804176	0.316601	0.908612	708.733	0.921591
1296	1495.34	670.722	20730	9.40689	7.49796	4.89794	0.653236	0.797071	0.479324	0.873932	1447.08	0.967726
1297	3214.98	1166.32	21105.3	12.3015	10.7462	5.96489	0.555068	0.873567	0.515111	0.862678	3302.98	1.02737
1298	907.885	495.931	19638.4	11.0793	4.9937	3.86674	0.774324	0.450722	0.650995	0.82143	896.126	0.987048
1299	2317.78	953.958	20562.4	13.0828	8.11	5.21258	0.642735	0.6199	0.601569	0.836621	2316.66	0.999517
1300	2809.1	1087.48	20597.5	13.2012	8.59526	6.03341	0.701946	0.651094	0.542967	0.841494	2867.64	1.02084
1301	1004.01	507.05	20167.5	9.23832	5.83173	4.18898	0.718309	0.631254	0.546565	0.875014	945.338	0.94156
1302	694.265	389.829	19063.9	7.50792	5.76473	3.71195	0.643907	0.767819	0.505596	0.875496	672.96	0.969314
1303	1815.77	760.287	21597	10.1981	7.31568	5.65196	0.772582	0.717355	0.445784	0.883289	1766.29	0.972752
1304	2371.18	1032.76	20790.6	15.972	8.53417	4.49606	0.52683	0.53432	0.718505	0.782802	2567.1	1.08262
1305	598.136	344.283	19642.9	5.74849	5.07937	4.75173	0.935497	0.8836	0.173395	0.899999	581.171	0.971638
1306	1356.49	660.072	19437.2	11.0387	7.1834	4.0851	0.568686	0.650748	0.629929	0.826224	1356.87	1.00028
1307	843.799	437.84	19963.3	7.62201	5.95775	4.22181	0.708625	0.781651	0.446103	0.890728	803.044	0.951701
1308	502.007	296.218	18560.4	5.59975	4.99965	3.91555	0.783165	0.892834	0.300764	0.921932	459.187	0.914703
1309	1249.68	686.804	19159.5	12.7151	7.38676	3.65554	0.494878	0.580942	0.712505	0.74533	1438.19	1.15085
1310	1367.17	674.854	20036.4	11.3923	6.6797	4.33577	0.649097	0.586333	0.619413	0.811901	1382.05	1.01089
1311	2670.25	1028.18	21539.5	11.6595	9.43623	5.80415	0.615092	0.809315	0.502197	0.862449	2674.9	1.00174
1312	2146.88	917.424	21048	15.1536	6.23559	5.40625	0.867	0.411492	0.643236	0.822605	2139.83	0.996714
1313	2232.33	903.051	20422.3	10.6348	8.98304	5.57862	0.621017	0.844685	0.475436	0.861015	2232.37	1.00002
1314	1559.43	786.769	19086	13.9022	6.46603	4.26349	0.659368	0.465108	0.693322	0.75161	1605.37	1.02946
1315	1666.24	745.468	20915.9	11.9477	6.61768	5.17791	0.782435	0.553885	0.56662	0.840668	1714.88	1.0292
1316	1260.36	622.636	19731.7	10.9267	6.32468	4.33191	0.684921	0.578826	0.60355	0.831967	1254	0.994956
1317	2947.95	1198.71	21104.6	16.475	9.65537	4.68854	0.485589	0.586061	0.715415	0.781983	3124.08	1.05974
1318	341.792	259.393	18083.2	9.63732	3.12923	2.45693	0.785156	0.324699	0.74506	0.745182	310.367	0.908059
1319	1890.54	802.542	21226.5	11.662	7.16395	5.37638	0.750477	0.6143	0.538982	0.861515	1881.49	0.995218
1320	2424.59	956.233	21370.8	11.9566	8.40867	5.8004	0.689812	0.703266	0.514879	0.86164	2442.76	1.0075
1321	1217.63	590.847	19743.3	9.00147	6.91581	4.58089	0.662379	0.768298	0.491095	0.867254	1194.52	0.981021
1322	1388.53	635.583	21558.1	9.08208	7.07456	5.12288	0.724127	0.778958	0.435936	0.884753	1378.75	0.99296
1323	2702.29	1058.83	21459.4	13.1717	8.41378	5.8181	0.691496	0.638775	0.558289	0.840191	2700.87	0.999474
1324	1463.3	699.551	19505.5	11.8193	6.37715	4.50835	0.706954	0.539555	0.618559	0.823978	1423.39	0.972728
1325	1078.78	546.045	19591.5	8.24284	7.10475	4.21041	0.592619	0.86193	0.489204	0.85888	1032.85	0.957427
1326	907.885	508.073	19859.4	12.3032	4.31023	3.88306	0.900893	0.350333	0.684387	0.795641	862.546	0.950061
1327	2104.16	898.162	21364	12.9992	7.87105	4.78627	0.608085	0.605504	0.631802	0.828821	2051.32	0.97489
1328	1559.43	727.659	20029.9	10.7028	7.65633	4.51115	0.589205	0.715357	0.578508	0.823089	1548.44	0.992957
1329	1837.13	769.697	21395.5	10.1986	8.20159	5.04833	0.615531	0.804188	0.504997	0.880814	1768.79	0.962798
1330	1826.45	959.923	19662.4	18.2016	8.72209	3.46502	0.39727	0.479194	0.809631	0.684609	2304.22	1.26158
1331	1335.12	609.433	20122.5	8.44031	7.17316	4.99662	0.696571	0.849869	0.408005	0.893426	1267.17	0.9491
1332	1559.43	690.659	20732.7	9.92792	6.68125	5.41664	0.810723	0.672976	0.454403	0.873373	1504.99	0.965094
1333	811.756	450.472	19395	10.0432	4.4255	4.14996	0.937738	0.440648	0.586788	0.835388	772.618	0.951787
1334	1890.54	817.652	21547.8	11.9999	7.86132	4.78645	0.608861	0.655114	0.601127	0.851262	1891.36	1.00044
1335	309.749	224.686	18276.2	7.47969	3.16408	2.69506	0.851768	0.423023	0.639683	0.829178	267.171	0.862539
1336	2136.2	886.395	21060	12.603	7.52659	5.25898	0.69872	0.597208	0.582719	0.85151	2089.59	0.978182
1337	437.921	298.867	19801.5	7.01226	6.49117	2.34355	0.361036	0.925689	0.665793	0.775155	446.831	1.02035
1338	747.67	424.153	18973.6	10.4424	4.35455	3.87303	0.889422	0.417008	0.629104	0.839628	737.704	0.986672
1339	566.093	345.566	18822.7	9.07775	4.37801	3.26552	0.745892	0.482279	0.640271	0.836976	543.621	0.960305
1340	469.964	326.828	18313.2	10.4327	4.21423	2.56828	0.609431	0.403943	0.753825	0.744324	472.985	1.00643
1341	1281.72	584.299	19889.1	8.58756	6.73129	5.03425	0.747888	0.783841	0.413774	0.896911	1218.97	0.95104
1342	1794.41	768.379	20477.1	10.7627	7.49986	5.26062	0.701429	0.696836	0.511219	0.866667	1778.69	0.991243
1343	2648.89	1052.18	21408.1	13.8419	8.22362	5.58192	0.678766	0.594109	0.596739	0.832333	2661.54	1.00478
1344	1548.74	689.038	20906.7	9.37584	7.9	4.93099	0.624177	0.842591	0.474075	0.879557	1529.89	0.987826
1345	2232.33	905.558	20645.1	12.6616	7.7825	5.29407	0.680253	0.614656	0.581878	0.858211	2185.17	0.978873
1346	2777.06	1043.25	21984.6	13.4702	7.86511	6.15989	0.783191	0.583892	0.542701	0.866798	2733.62	0.984359
1347	2253.69	915.945	21536.6	10.8411	9.46763	5.05151	0.533555	0.873306	0.534043	0.851375	2171.83	0.963677
1348	1260.36	658.93	19295.5	14.8901	5.61091	3.63143	0.647209	0.376821	0.756118	0.771555	1270.86	1.00833
1349	1965.3	813.594	21075.7	10.0528	8.52751	5.59931	0.656617	0.848273	0.44301	0.880248	2010.63	1.02306
1350	2050.75	846.333	20732.1	10.5201	8.50403	5.40289	0.635333	0.808359	0.486423	0.865824	2024.7	0.987295
1351	416.559	264.238	18907.8	6.44857	4.04012	3.45596	0.855412	0.626514	0.464073	0.879372	377.15	0.905396
1352	1249.68	604.874	19607.7	11.6016	5.96503	4.30714	0.722065	0.514157	0.628745	0.848689	1248.56	0.999103
1353	2189.6	876.29	21174	10.4393	9.18938	5.38227	0.585706	0.88027	0.484421	0.875087	2162.77	0.987745
1354	448.602	297.434	18295.1	7.89387	4.02163	3.58923	0.892482	0.509462	0.545315	0.810022	477.289	1.06395
1355	170.896	145.976	18327.8	6.63883	2.6908	2.15274	0.800036	0.405313	0.675735	0.817798	161.084	0.942586
1356	299.068	221.21	18164.8	11.9507	3.583	2.58062	0.72024	0.299816	0.784061	0.767643	462.862	1.54768
1357	3417.92	1429.65	21365.5	22.6528	10.033	5.11728	0.510047	0.442902	0.774099	0.718732	4871.67	1.42533
1358	1420.57	653.042	20802	9.56287	6.62606	5.35121	0.8076	0.692895	0.440419	0.873706	1420.31	0.999817
1359	1837.13	775.805	20582.9	11.1416	7.62338	5.03844	0.66092	0.684228	0.54778	0.874032	1792.58	0.975749
1360	2296.41	923.504	21189	11.1982	9.31358	5.14265	0.552166	0.831703	0.540761	0.860598	2246.67	0.978341
1361	1078.78	526.474	19547.7	8.49927	6.18638	4.62345	0.747359	0.727873	0.456018	0.888065	1018.29	0.943931
1362	1420.57	656.211	20969.2	10.7667	5.70567	5.4493	0.955067	0.529937	0.493875	0.863027	1402.23	0.987085
1363	1815.77	794.249	20206	11.8584	6.84528	5.43543	0.79404	0.577251	0.54164	0.846284	1848.16	1.01784
1364	1516.7	696.416	20413.1	11.9098	6.32658	4.60382	0.727694	0.531208	0.613443	0.841789	1453.05	0.958031
1365	929.247	478.516	19638.6	8.76196	5.73337	4.1934	0.731402	0.654348	0.521408	0.875115	882.4	0.949586
1366	555.412	348.735	18665.8	9.73479	3.68421	3.48808	0.946765	0.378458	0.641689	0.804764	524.019	0.943478
1367	2745.02	1049.06	20533.8	11.7781	9.6874	5.78154	0.59681	0.822493	0.509128	0.855311	2763.22	1.00663
1368	3556.77	1263.73	20814.7	13.9773	9.77584	6.32958	0.647473	0.699408	0.547153	0.852282	3622.77	1.01856
1369	544.731	315.361	19493.5	5.55314	4.8168	4.48744	0.931622	0.867401	0.19191	0.907817	502.788	0.923004
1370	1271.04	623.693	19008	10.2645	7.09846	4.08685	0.575737	0.691558	0.601845	0.839505	1247.32	0.981338
1371	2029.39	880.634	19849.5	13.4056	7.74854	4.79508	0.618836	0.57801	0.642306	0.825373	2086.36	1.02807
1372	1025.38	499.275	20372.4	7.47508	5.83776	5.33204	0.913371	0.780963	0.286691	0.90414	974.641	0.950521
1373	587.455	365.259	19068.7	10.5925	4.65933	2.96563	0.636494	0.439873	0.720024	0.811699	613.093	1.04364
1374	1901.22	849.571	20033.9	11.3822	8.65252	4.63553	0.535744	0.760179	0.592739	0.820093	1912.31	1.00583
1375	2809.1	1061.07	22282.2	12.9409	8.78713	5.79237	0.659188	0.67902	0.552398	0.863445	2759.03	0.982175
1376	939.928	533.99	18707.5	9.24085	7.30501	3.27802	0.448736	0.790513	0.645268	0.777372	926.901	0.986141
1377	1591.47	750.039	20140.7	12.5182	7.12561	4.19181	0.588273	0.569219	0.665144	0.818294	1566.23	0.984141
1378	1698.28	744.524	20412.8	10.4856	7.3844	5.08743	0.688942	0.704243	0.514817	0.863013	1650.04	0.971597
1379	1292.4	634.525	20586.3	11.3279	6.05385	4.3118	0.712241	0.534417	0.619367	0.833712	1238.59	0.958368
1380	1057.42	523.097	19700.9	9.19906	5.78681	4.48113	0.774369	0.629066	0.512871	0.873321	999.215	0.944957
1381	1506.02	708.363	19756.3	11.4561	6.4042	4.8737	0.761016	0.559023	0.574575	0.824455	1497.78	0.994527
1382	213.62	171.294	18638.1	7.05909	2.72914	2.33664	0.856182	0.386614	0.668989	0.821062	188.562	0.882698
1383	1570.11	678.428	20390.4	9.30239	6.83075	5.79207	0.84794	0.734301	0.377357	0.901493	1541.65	0.981875
1384	2648.89	1050.09	21068	14.9203	7.86469	5.30906	0.675051	0.527114	0.644171	0.836638	2609.54	0.985148
1385	918.566	475.121	19080.6	7.71937	6.49794	4.01185	0.617404	0.841771	0.480288	0.869664	842.929	0.917658
1386	1228.31	620.68	19146.6	9.81072	8.00448	3.86831	0.483268	0.815892	0.605705	0.810548	1272.46	1.03594
1387	2809.1	1068.54	22056.1	12.4063	9.54021	5.65005	0.592235	0.76898	0.544583	0.857343	2801.19	0.997183
1388	715.627	395.948	19499.6	8.18029	4.57124	4.25141	0.930034	0.558812	0.480286	0.878434	665.924	0.930547
1389	1741	783.55	20066.2	12.1432	7.64011	4.42958	0.57978	0.629167	0.635222	0.829435	1721.41	0.988745
1390	769.032	494.934	19227.5	13.4429	4.51011	3.25501	0.721714	0.3355	0.757865	0.720051	826.651	1.07492
1391	1068.1	531.28	19878.9	9.72797	5.56921	4.57752	0.821934	0.572494	0.529447	0.867188	1038.81	0.972574
1392	1206.95	565.318	20176.7	8.61276	6.24583	5.20203	0.832879	0.725184	0.396009	0.893775	1172.18	0.971189
1393	1751.68	757.094	20830.9	10.9488	6.23767	5.92618	0.950064	0.569712	0.458738	0.863654	1695.32	0.967826
1394	2349.82	934.417	21967.9	11.392	8.56167	5.74616	0.671149	0.751552	0.495597	0.868136	2347.6	0.999057
1395	3108.17	1263.1	22861.2	17.4196	7.69108	5.86707	0.762841	0.441518	0.663192	0.769888	3292.58	1.05933
1396	8192.32	2789.85	22161.6	25.0959	16.5831	5.63044	0.339529	0.660788	0.775643	0.679904	9815.2	1.1981
1397	10136.3	3667.45	21010.5	48.5912	15.0745	5.14547	0.341336	0.310231	0.894107	0.595116	15787.6	1.55753
1398	833.118	454.521	19543.3	9.54236	5.05109	3.82074	0.756419	0.529333	0.599602	0.8365	771.396	0.925915
1399	3022.72	1114.53	22888.4	13.0424	8.59594	6.50046	0.756224	0.659075	0.501591	0.86349	3052.71	1.00992
1400	1815.77	748.208	21346.2	9.56165	7.16412	6.35553	0.887134	0.749256	0.33531	0.899895	1823.63	1.00433
1401	1719.64	733.806	20759.7	10.8036	6.50047	5.7877	0.890352	0.601696	0.464279	0.886174	1702.58	0.990077
1402	1837.13	814.838	19885.9	12.1582	8.16395	4.59087	0.562334	0.671476	0.622406	0.832807	1908.77	1.039
1403	384.516	255.479	18928.4	6.24451	4.49218	2.93974	0.654413	0.719381	0.529228	0.849411	345.425	0.898338
1404	1249.68	591.172	20516.5	10.1661	5.62086	5.15027	0.916278	0.552902	0.493388	0.882221	1232.75	0.986458
1405	2371.18	947.385	21574.2	11.117	9.81803	5.03283	0.512611	0.883155	0.547285	0.855779	2300.97	0.970392
1406	2328.46	976.768	20499	12.225	9.94912	4.64395	0.46677	0.813832	0.620128	0.820142	2365.98	1.01612
1407	833.118	450.354	19764.9	9.06846	5.34088	3.97521	0.744297	0.588952	0.561645	0.856181	806.482	0.968029
1408	779.713	425.005	19356.3	7.19935	6.43809	3.93137	0.610643	0.89426	0.453927	0.858504	763.277	0.978922
1409	2488.67	953.885	21986.4	11.9056	8.59631	5.71385	0.664687	0.72204	0.52007	0.884187	2449.52	0.984267
1410	2413.9	911.824	21237.1	11.0123	8.15461	6.48144	0.794819	0.740499	0.411438	0.898715	2438.05	1.01
1411	1292.4	606.29	19797.4	9.29682	6.71214	4.80288	0.715551	0.721983	0.483384	0.881235	1255.41	0.971379
1412	2947.95	1078.06	21980.2	11.6794	9.46138	6.62273	0.699975	0.810089	0.432958	0.871591	3065.5	1.03988
1413	202.939	171.031	18405.3	6.9756	3.38521	1.81506	0.536173	0.485293	0.739799	0.743288	179.534	0.884669
1414	619.498	377.568	18851.2	9.22496	4.61361	3.44273	0.746211	0.500123	0.626803	0.824259	613.759	0.990736
1415	683.584	381.172	19945.5	6.78277	5.0528	4.32425	0.855812	0.744947	0.362466	0.877025	620.78	0.908127
1416	2125.52	879.158	21859.3	11.2494	9.10952	4.89566	0.537422	0.80978	0.564806	0.854938	2101.48	0.988689
1417	234.982	169.851	19162.9	5.19345	3.44491	2.70382	0.784874	0.663318	0.479379	0.888058	202.628	0.862315
1418	3076.13	1099.25	22084.8	10.253	10.0356	7.34024	0.731417	0.978801	0.284088	0.884443	3163.7	1.02847
1419	2072.11	859.699	20723.1	12.7153	7.27348	5.24845	0.721587	0.572026	0.587234	0.860303	2033.24	0.981242
1420	1943.94	783.533	21395.2	9.51898	7.7592	6.12249	0.789062	0.815129	0.356812	0.900364	1894.19	0.974407
1421	1420.57	665.302	20284.1	11.8702	5.76807	4.82376	0.836286	0.48593	0.593623	0.849991	1383.44	0.973863
1422	1217.63	579.682	20215.1	10.1873	5.943	4.65771	0.783732	0.583373	0.542792	0.880428	1181.21	0.970084
1423	1377.85	700.209	19516.8	14.3543	5.90975	3.88023	0.656582	0.411705	0.729682	0.78321	1378.79	1.00068
1424	640.86	380.15	18858.7	8.34691	4.72651	3.70311	0.783476	0.566259	0.55635	0.840404	611.957	0.954901
1425	1431.25	702.85	20133.6	14.0788	5.22981	4.71373	0.90132	0.371468	0.665189	0.802876	1453.8	1.01575
1426	427.24	270.489	18976.4	5.7862	4.34423	3.72837	0.858234	0.750792	0.355645	0.900118	392.566	0.918843
1427	1335.12	604.966	20948.8	8.80855	6.89175	5.01886	0.728242	0.782393	0.430228	0.898927	1276.23	0.955886
1428	5500.71	2139.69	21309.1	40.9705	7.96083	5.19888	0.653058	0.194306	0.873107	0.670663	7102.78	1.29125
1429	779.713	443.144	20255.2	9.56901	5.71671	3.15058	0.551117	0.59742	0.670752	0.772059	721.925	0.925886
1430	3108.17	1249.57	21095.5	16.6839	8.59856	5.28467	0.614599	0.51538	0.683248	0.778764	3175.63	1.0217
1431	950.609	482.963	20327.6	8.41457	5.22442	4.91289	0.94037	0.620878	0.416145	0.881597	904.682	0.951688
1432	523.369	332.851	18336.1	6.40808	5.66857	3.23342	0.570413	0.884597	0.495415	0.796261	491.986	0.940037
1433	843.799	450.334	19696.8	7.61067	6.16233	4.17698	0.677825	0.809696	0.451168	0.87301	820.576	0.972478
1434	1591.47	711.184	20237.6	11.5082	7.03933	4.64165	0.659388	0.611677	0.596667	0.860834	1575.08	0.9897
1435	2114.84	868.328	21291.7	11.5826	7.59686	5.6794	0.747597	0.655885	0.509662	0.862344	2093.3	0.989818
1436	1164.23	575.848	19602.5	10.3963	5.47825	4.67853	0.854018	0.526942	0.549981	0.847058	1116.14	0.958694
1437	2712.97	1029.07	21376.2	12.6083	9.07979	5.63199	0.620277	0.720145	0.55331	0.870889	2700.74	0.99549
1438	1655.55	707.076	20573.9	8.66201	7.92904	5.62638	0.709592	0.915381	0.350454	0.89025	1618.67	0.977719
1439	4251.04	1533.89	21644.1	17.5269	10.3916	5.72654	0.551073	0.592895	0.673271	0.792819	4368.86	1.02772
1440	1741	743.825	21071.2	9.58678	8.17993	5.05565	0.618056	0.853251	0.472643	0.880174	1660.69	0.953868
1441	1153.55	579.703	19405	9.64729	6.99494	4.11757	0.588649	0.725068	0.573189	0.841929	1163.91	1.00898
1442	1132.19	558.908	20047.5	9.53476	6.16702	4.38761	0.711463	0.646793	0.53983	0.859921	1080.69	0.954517
1443	2403.22	961.874	21163.7	13.4328	7.00471	6.2062	0.886004	0.521463	0.537982	0.855294	2446.08	1.01783
1444	2339.14	943.078	20629.1	11.6875	8.79514	5.33227	0.606275	0.752528	0.543762	0.853378	2295.96	0.98154
1445	1986.66	838.395	21366.5	10.4099	8.52979	5.24595	0.615015	0.819389	0.496064	0.858284	1951.19	0.982145
1446	982.651	492.448	20440.2	9.02369	5.25843	4.75362	0.903998	0.582737	0.473207	0.884394	944.829	0.96151
1447	982.651	491.068	20386	8.14306	5.95553	4.65204	0.781129	0.731363	0.428711	0.878367	945.019	0.961703
1448	1719.64	754.857	20572.2	10.464	7.84616	4.85771	0.61912	0.749824	0.535769	0.859822	1670.61	0.971487
1449	1527.38	700.52	19779.3	11.1373	7.46868	4.38344	0.586909	0.670602	0.606418	0.848707	1527.31	0.999951
1450	1367.17	634.747	20350.8	9.74357	7.16503	4.45028	0.621111	0.73536	0.54326	0.871803	1301.4	0.951899
1451	1388.53	656.435	20940.1	12.4441	6.35412	4.43151	0.697423	0.510611	0.643888	0.842208	1467.78	1.05708
1452	2296.41	908.82	21150	11.7407	8.22678	5.61349	0.682344	0.700708	0.521876	0.873733	2271.14	0.988994
1453	1142.87	564.904	20699.7	10.6933	5.3667	4.58753	0.854814	0.501875	0.570991	0.857374	1102.78	0.964922
1454	1473.98	685.765	20710.7	11.8884	5.93547	4.73513	0.797768	0.499267	0.601701	0.840787	1399.58	0.949526
1455	1335.12	621.387	20289.2	9.75494	6.03413	5.26508	0.872551	0.618571	0.460265	0.876417	1298.17	0.972324
1456	1580.79	693.619	20491.2	8.27709	7.36153	6.09874	0.828461	0.889386	0.263178	0.887022	1556.59	0.984693
1457	4379.21	1525.2	22434.3	16.7912	9.60064	6.50119	0.677163	0.571767	0.612821	0.813624	4389.98	1.00246
1458	267.025	199.334	18859.2	5.86833	3.19736	3.00022	0.938342	0.544849	0.488745	0.854354	235.802	0.883071
1459	918.566	508.236	19247.9	8.72921	6.55782	3.93443	0.59996	0.75125	0.549281	0.808545	943.418	1.02706
1460	1858.49	808.502	20553.4	11.0145	8.42472	4.89404	0.580914	0.764875	0.555673	0.843612	1902.29	1.02356
1461	929.247	490.292	19291.2	9.81574	5.48884	3.91444	0.713163	0.559187	0.601208	0.847971	883.408	0.950672
1462	1901.22	823.943	20868.4	12.1253	7.41953	4.87873	0.657552	0.611906	0.59764	0.836219	1838.5	0.967013
1463	1377.85	648.642	19887.2	10.2346	6.96649	4.59031	0.658914	0.680681	0.55149	0.853496	1370.93	0.994978
1464	3343.15	1248.34	21507.1	13.8155	10.1555	5.67526	0.558834	0.735083	0.589211	0.827418	3335.37	0.997673
1465	2168.24	888.714	21378.6	12.4904	7.85349	5.10403	0.649905	0.628763	0.591364	0.855495	2097.2	0.967236
1466	2937.27	1115.29	20855.4	13.1128	9.55886	5.61906	0.587838	0.728971	0.571483	0.845524	2950.22	1.00441
1467	352.473	240.586	18815.5	6.48994	3.99953	2.81184	0.703042	0.616267	0.566738	0.846473	305.724	0.867368
1468	2381.86	896.472	22195.6	10.6034	7.68132	6.8355	0.889887	0.724423	0.355346	0.912685	2332.05	0.979088
1469	2424.59	950.932	22191.5	12.8629	7.2851	6.22755	0.854833	0.566365	0.515853	0.868687	2444.45	1.00819
1470	7166.95	2784.21	21084.6	30.745	26.0543	4.46922	0.171535	0.847432	0.854636	0.615828	14996	2.09238
1471	1121.5	542.946	19489.8	9.74177	5.46583	4.84531	0.886473	0.561072	0.502625	0.885336	1080.7	0.963614
1472	1943.94	857.927	21304.9	13.6581	6.87374	4.85098	0.705726	0.503272	0.644828	0.819721	1907.67	0.98134
1473	1943.94	879.896	20253.6	11.3877	9.82379	4.16938	0.424416	0.862663	0.633871	0.798302	1953.78	1.00506
1474	2317.78	895.701	20851.4	10.2892	7.98075	6.74174	0.84475	0.775641	0.344778	0.893381	2318.93	1.0005
1475	3738.35	1336.8	22546.7	13.7461	11.4134	5.84446	0.512068	0.830304	0.574828	0.836404	3840.86	1.02742
1476	2712.97	1096.4	21560.3	16.29	7.53652	5.3604	0.711258	0.462646	0.670939	0.80955	2756.63	1.01609
1477	747.67	424.385	19146.3	9.37561	4.62505	3.88489	0.839966	0.493307	0.585639	0.83616	705.64	0.943786
1478	822.437	444.572	20042.7	7.63501	5.58612	4.2975	0.769319	0.731645	0.437132	0.865556	767.759	0.933517
1479	619.498	355.104	19449.1	6.40865	5.44743	3.86805	0.710069	0.850011	0.396433	0.877385	565.638	0.913059
1480	3396.56	1221.18	21422.3	13.3359	10.1634	5.97165	0.587566	0.762103	0.552214	0.853907	3390.35	0.998173
1481	1324.44	592.762	20712.5	8.8734	6.04442	5.67063	0.93816	0.681185	0.36094	0.915374	1273.99	0.961903
1482	1666.24	738.04	20681.7	11.0333	7.08119	5.09427	0.719409	0.641799	0.538284	0.863291	1667.19	1.00057
1483	1110.82	541.901	20265	9.11771	6.31172	4.27026	0.67656	0.692248	0.531653	0.8751	1029.38	0.926682
1484	117.491	105.703	18493.6	8.14008	1.95228	1.72054	0.881298	0.239836	0.788633	0.795935	114.531	0.974811
1485	1452.62	691.665	19894.1	11.86	5.5985	5.21312	0.931164	0.472048	0.560445	0.82697	1449.91	0.998141
1486	2008.03	837.548	20640.9	11.9963	7.94437	4.89963	0.616742	0.662236	0.591571	0.865208	1955.95	0.974064
1487	2467.31	959.489	21271.4	11.872	8.6318	5.61264	0.650229	0.727074	0.527236	0.87025	2409.24	0.976466
1488	1698.28	734.003	20908.5	11.0205	6.71915	5.34267	0.79514	0.609697	0.515206	0.872347	1657.15	0.975781
1489	1110.82	558.891	19855.7	10.8186	5.76302	3.97883	0.690407	0.532694	0.632224	0.834071	1039.12	0.935453
1490	3012.04	1381.03	20545.1	33.9374	9.90193	4.45571	0.449984	0.291771	0.868708	0.680407	6271.96	2.0823
1491	1559.43	697.985	20557.2	10.3825	7.03933	5.07126	0.720418	0.678001	0.511556	0.87096	1552.52	0.99557
1492	1324.44	664.944	19723	12.763	5.7968	4.31113	0.743709	0.454187	0.662217	0.80084	1336.04	1.00876
1493	1591.47	726.995	19970.9	10.3627	7.58627	4.77962	0.630036	0.732073	0.538768	0.840051	1573.93	0.988977
1494	1548.74	696.777	21288.5	10.0631	7.03295	5.11347	0.727074	0.698884	0.49186	0.86322	1515.91	0.978802
1495	1623.51	763.967	20608.3	13.8242	5.54479	4.95395	0.893442	0.401094	0.641646	0.806396	1590.61	0.979734
1496	5148.24	2043.17	22188.2	35.7111	11.416	4.72286	0.413704	0.319678	0.867748	0.66837	8065.15	1.56658
1497	1644.87	755.726	20124.4	10.1693	8.81919	4.37406	0.495971	0.86724	0.569874	0.829647	1643.2	0.998985
1498	1922.58	801.916	20920.4	11.024	7.81355	5.10984	0.653972	0.708774	0.536482	0.870478	1843.68	0.958959
1499	1153.55	608.289	19760.2	13.2619	4.88267	4.24849	0.870117	0.368173	0.679646	0.786946	1152.35	0.998965
1500	1110.82	544.283	20042	7.97472	6.93382	4.54265	0.655145	0.869475	0.430368	0.891239	1052.17	0.947199
1501	331.111	223.147	18848.9	5.70204	3.65335	3.22478	0.88269	0.64071	0.434452	0.879761	281.391	0.849839
1502	886.523	444.896	19888.3	7.37824	5.70594	4.6936	0.82258	0.773347	0.36386	0.916943	827.704	0.933652
1503	2104.16	862.543	22216.3	10.247	8.96231	5.23222	0.583803	0.874629	0.48939	0.866323	2012.76	0.956563
1504	2082.79	880.251	20536	12.2476	7.25612	5.68408	0.78335	0.592453	0.535902	0.842664	2115.94	1.01591
1505	1570.11	687.018	21015.1	9.3359	7.01902	5.65428	0.805566	0.751831	0.39435	0.881131	1552.02	0.988484
1506	736.989	400.194	19975.6	7.17951	5.55616	4.29105	0.772304	0.773891	0.402321	0.896509	717.005	0.972885
1507	2392.54	956.534	20502.8	12.6511	7.99234	5.67264	0.709759	0.631751	0.551609	0.853295	2402.57	1.00419
1508	2552.76	1169.94	21330.4	22.1012	6.40044	4.37251	0.683157	0.289597	0.80216	0.71356	2590.86	1.01493
1509	1751.68	743.391	21033.5	10.2674	7.01612	5.78288	0.824228	0.683342	0.436771	0.884885	1744.97	0.99617
1510	1741	765.471	20702.8	11.362	6.29267	5.63967	0.896228	0.553834	0.503638	0.850064	1689.01	0.970138
1511	1260.36	644.259	20519.2	13.2865	4.90653	4.63248	0.944145	0.369287	0.651339	0.804698	1264.99	1.00367
1512	2424.59	959.261	21194.9	12.546	8.5058	5.34731	0.628666	0.677971	0.573782	0.858129	2390.25	0.985838
1513	1014.69	511.128	20255.5	9.16453	5.74923	4.51528	0.785372	0.627335	0.507309	0.86222	996.536	0.982105
1514	1420.57	663.431	20279.4	10.6441	6.01997	5.18434	0.861191	0.565567	0.512939	0.850501	1391.51	0.979544
1515	1708.96	804.29	19698.1	15.8153	5.15604	4.92134	0.95448	0.326015	0.688825	0.790228	1680.99	0.983635
1516	1634.19	732.686	21153.5	8.94043	7.6223	5.65865	0.742381	0.852565	0.367072	0.860355	1615.27	0.988422
1517	1623.51	708.369	21104.3	10.7231	6.73879	5.18669	0.769676	0.62844	0.516305	0.879592	1569.93	0.966995
1518	1164.23	585.305	19718.1	9.53123	7.12788	3.9704	0.557024	0.747845	0.583432	0.835438	1129.88	0.970496
1519	1858.49	764.318	21382.1	10.4439	7.55771	5.54537	0.733736	0.723652	0.46903	0.891024	1833.46	0.986528
1520	1783.73	766.833	21452.9	10.1768	7.84359	5.1881	0.661445	0.770735	0.490201	0.861476	1734.69	0.972509
1521	1345.81	632.247	20188.8	10.9189	5.58832	5.17483	0.926008	0.511801	0.526068	0.85911	1322.65	0.982796
1522	1271.04	664.484	19860.2	14.7589	5.17651	4.15306	0.802291	0.350739	0.718605	0.784581	1329.07	1.04565
1523	2349.82	950.361	21529.4	12.7773	8.0903	5.36796	0.663506	0.633177	0.579883	0.846714	2324.35	0.989161
1524	1260.36	584.076	20591.3	9.78316	5.85631	4.99204	0.85242	0.598611	0.489732	0.883342	1198.04	0.950553
1525	1548.74	659.949	21673.3	8.10161	7.04619	6.3057	0.894908	0.869728	0.221673	0.917997	1507.81	0.973571
1526	416.559	281.307	18412.6	7.30271	3.9387	3.37541	0.856986	0.539348	0.537786	0.82038	406.68	0.976284
1527	2339.14	901.548	22231.9	10.6081	8.45857	6.1888	0.731661	0.797371	0.416595	0.896084	2326.1	0.994427
1528	363.154	252.944	18308.7	6.57146	3.60924	3.16757	0.877629	0.549228	0.517981	0.831858	314.697	0.866565
1529	833.118	454.562	20203.2	9.24491	4.76448	4.31312	0.905267	0.515362	0.533459	0.854771	795.79	0.955195
1530	384.516	259.195	19062.2	5.77877	4.55123	3.10396	0.682004	0.787578	0.462868	0.852418	341.955	0.889312
1531	1495.34	670.956	21396.8	10.4454	6.7195	4.96532	0.738942	0.643294	0.524643	0.882159	1459.82	0.976247
1532	1217.63	560.846	21102	7.35508	6.21074	5.77328	0.929564	0.844416	0.215061	0.913084	1104.7	0.907248
1533	672.903	406.114	19234	9.79283	4.4039	3.45414	0.784337	0.449707	0.647278	0.79418	623.985	0.927304
1534	875.842	492.353	19139.2	11.9985	4.2703	3.82552	0.895843	0.355904	0.681166	0.789216	821.04	0.937429
1535	918.566	489.204	19630.6	8.37841	6.51335	3.77619	0.579762	0.777397	0.549295	0.8462	863.195	0.93972
1536	2232.33	927.286	21656.5	12.916	8.13154	5.15533	0.633992	0.629571	0.600857	0.833919	2268.02	1.01599
1537	704.946	389.487	19079.9	8.14572	4.49107	4.01263	0.893468	0.551341	0.507395	0.869554	614.889	0.87225
1538	1473.98	661.625	20695	10.0812	6.44951	5.32878	0.82623	0.639754	0.471416	0.876205	1451.3	0.984615
1539	3065.45	1125.88	22043.3	11.6797	10.5136	6.00547	0.571212	0.90016	0.485818	0.866635	3088.99	1.00768
1540	2157.56	994.048	20515.7	19.4643	6.39414	4.42598	0.692194	0.328505	0.772611	0.752884	2307.38	1.06944
1541	3556.77	1525.12	20318	29.5946	9.07205	4.75702	0.52436	0.306545	0.83926	0.69562	5349.84	1.50413
1542	2841.14	1058.94	20425.8	11.7252	9.37554	6.14393	0.655314	0.799607	0.476006	0.870232	2829.11	0.995766
1543	1911.9	779.733	21220.7	9.69884	7.96937	5.68783	0.713711	0.821683	0.413556	0.901602	1841.53	0.963195
1544	683.584	373.11	19668.7	6.7713	5.68925	3.87735	0.681522	0.840201	0.427385	0.909556	625.679	0.915292
1545	2777.06	1039.34	21813.3	13.1448	7.52708	6.50236	0.863863	0.572626	0.505329	0.873786	2694.89	0.970412
1546	3172.26	1158.6	21112.3	11.8672	10.3242	6.23057	0.603494	0.869978	0.474974	0.859132	3197.56	1.00798
1547	2723.65	1186.06	20485.3	24.5743	6.59741	4.59204	0.696037	0.268468	0.813136	0.740656	3118.52	1.14498
1548	138.853	118.347	18188.2	4.7163	2.36168	2.24174	0.949213	0.500748	0.524683	0.828262	104.591	0.753253
1549	726.308	397.148	19657	7.71343	4.86857	4.23764	0.870409	0.63118	0.450615	0.87705	666.595	0.917786
1550	6750.39	2570.09	21367.1	46.7791	10.9493	5.98171	0.546308	0.234065	0.872129	0.642104	12833.8	1.90119
1551	1004.01	509.353	20304.3	9.81822	5.33699	4.37794	0.820301	0.54358	0.554101	0.871056	960.92	0.957078
1552	2520.71	1024.08	21265.9	15.227	6.78318	5.86726	0.864971	0.445472	0.61468	0.826279	2538.46	1.00704
1553	1815.77	797.891	21396.1	11.7362	7.76222	4.61163	0.594111	0.661392	0.607059	0.842332	1759.77	0.969159
1554	2349.82	927.777	20884.5	11.8092	8.47891	5.49482	0.648058	0.717995	0.534698	0.870776	2304.63	0.98077
1555	1527.38	696.136	20307.1	9.70063	7.73463	4.8058	0.621335	0.797333	0.504589	0.858761	1510.41	0.988886
1556	1153.55	573.935	19408.8	8.7269	7.31561	4.23855	0.579384	0.838283	0.514312	0.84972	1133.49	0.982608
1557	1249.68	604.88	20400.5	9.75283	6.70558	4.34618	0.648143	0.687552	0.554368	0.855668	1190.59	0.95272
1558	1484.66	714.666	19870.3	11.8872	6.74915	4.36674	0.647006	0.567768	0.632651	0.812451	1467.48	0.988431
1559	5062.79	1573.58	22934.6	15.2635	10.9426	7.37694	0.674148	0.716916	0.516693	0.872974	5161.07	1.01941
1560	1527.38	690.446	20202.7	10.4435	6.87973	4.94966	0.719456	0.658758	0.526052	0.863894	1489.64	0.975288
1561	1431.25	721.256	18958.2	13.5566	5.76648	4.28871	0.743731	0.425362	0.683645	0.77161	1404.36	0.981209
1562	2146.88	834.192	21963.7	9.64473	7.73851	6.72372	0.868865	0.802356	0.302861	0.913729	2102.06	0.979125
1563	117.491	106.763	18239.5	3.39229	2.82917	2.2612	0.799246	0.833998	0.33343	0.846586	90.9032	0.773704
1564	1121.5	690.083	18436.8	23.8118	4.95592	3.33519	0.672971	0.208129	0.859935	0.656684	1648.64	1.47002
1565	395.197	275.387	18842.4	9.16615	4.12908	2.48983	0.602998	0.45047	0.728367	0.788634	394.729	0.998815
1566	2435.27	990.075	21533.9	11.9086	9.63796	5.10425	0.529598	0.809331	0.57138	0.837361	2453.94	1.00767
1567	630.179	358.947	19373.1	7.10267	4.91467	4.14884	0.844175	0.691947	0.415875	0.878666	606.641	0.962649
1568	1922.58	764.637	21644.4	9.6764	7.82572	5.85973	0.748778	0.808743	0.394431	0.914406	1858.68	0.966763
1569	1110.82	534.646	19818.8	7.93956	6.86929	4.43458	0.645567	0.865197	0.441457	0.882239	1013.09	0.912021
1570	117.491	105.724	17975.8	4.21194	2.29567	2.08949	0.910187	0.545038	0.503914	0.838658	84.629	0.720303
1571	2136.2	874.491	20757.8	11.7002	7.88755	5.6404	0.715102	0.674137	0.517923	0.86718	2180.39	1.02069
1572	897.204	465.315	19923	7.69478	6.10765	4.45761	0.72984	0.793739	0.420698	0.886491	877.528	0.97807
1573	2072.11	815.303	22024.6	10.1427	7.89977	6.01428	0.761323	0.778866	0.407031	0.906897	2018.54	0.974148
1574	106.81	80.1901	17837.8	4.19999	2.41005	1.70442	0.707211	0.573824	0.594185	0.745665	72.2669	0.676593
1575	1409.89	793.602	19264.2	20.179	4.90271	3.5328	0.72058	0.242961	0.824927	0.68004	1464.01	1.03838
1576	982.651	490.145	19558.6	7.42393	6.66696	4.71444	0.707135	0.898037	0.364967	0.884985	977.417	0.994674
1577	1751.68	742.048	20854.2	9.93957	7.40896	5.52415	0.745603	0.745401	0.444227	0.886026	1704.04	0.9728
1578	1602.15	734.263	19986.3	12.0114	7.24453	4.53064	0.625388	0.603137	0.622806	0.836627	1651.4	1.03074
1579	2424.59	947.545	22180.2	13.3599	7.22635	5.88083	0.813804	0.540898	0.559815	0.868601	2378.21	0.980873
1580	1602.15	712.472	19567.6	10.2394	6.3161	5.56362	0.880864	0.616842	0.456646	0.861906	1507.2	0.940736
1581	138.853	117.121	18347.3	4.18903	2.68082	2.28124	0.850948	0.639963	0.455425	0.876597	107.31	0.772834
1582	3193.62	1167.43	21568.2	12.4854	10.8121	5.7026	0.527429	0.865981	0.543257	0.857506	3224.58	1.00969
1583	3503.37	1321.67	21147.4	14.9328	11.0194	5.34832	0.485357	0.737931	0.64184	0.803045	3686.4	1.05225
1584	1901.22	801.427	21599.4	9.20798	8.61753	5.72018	0.663784	0.935876	0.37878	0.872098	1901.28	1.00003
1585	1281.72	609.864	20316.7	10.5236	5.69971	4.92948	0.864864	0.541615	0.531577	0.861071	1238.53	0.966301
1586	886.523	468.384	18862.5	8.72689	5.59824	4.03535	0.720824	0.641493	0.537596	0.858252	825.81	0.931517
1587	1997.35	826.421	21431.1	11.4147	8.22959	5.1457	0.625268	0.720966	0.549203	0.867986	2024.77	1.01373
1588	352.473	246.821	18339.7	6.37711	3.69889	3.25412	0.879754	0.580026	0.48972	0.840118	321.527	0.912203
1589	683.584	387.942	19194.5	8.61477	4.88393	3.67853	0.753191	0.566924	0.572998	0.863883	648.299	0.948383
1590	1548.74	665.846	20666.4	8.7699	7.16985	5.70774	0.796075	0.817552	0.349167	0.907653	1503.34	0.970682
1591	1837.13	778.842	21764	11.3795	7.18653	5.23837	0.728915	0.631532	0.539666	0.877431	1794.43	0.976759
1592	256.344	207.756	18164.7	12.1032	2.40547	1.89112	0.786176	0.198746	0.84375	0.708673	230.627	0.899677
1593	2584.8	981.274	21756.7	12.2201	8.20778	6.06926	0.739453	0.671664	0.503336	0.882365	2549.9	0.9865
1594	833.118	451.894	19863.3	9.26284	4.90167	4.14197	0.845012	0.529176	0.55284	0.849743	787.742	0.945535
1595	2926.59	1061.97	21931.1	12.8557	8.56499	6.53864	0.763415	0.666238	0.491384	0.890147	3015.78	1.03048
1596	138.853	119.55	18015.8	5.0134	2.50272	2.04492	0.817078	0.499206	0.59211	0.851255	107.475	0.774023
1597	779.713	462.044	19089.7	10.5229	5.54276	3.17199	0.572277	0.526733	0.698563	0.775012	774.965	0.993911
1598	1057.42	568.138	19059.5	12.3294	4.66362	4.29156	0.920222	0.378251	0.651925	0.785269	1033.64	0.977514
1599	1484.66	691.68	19986.8	11.2944	6.65881	4.6756	0.702167	0.589566	0.586026	0.844333	1472.95	0.992113
1600	1506.02	666.321	20019.5	9.79709	6.23487	5.98564	0.960026	0.636401	0.389039	0.888531	1531.52	1.01693
1601	2691.61	999.957	21720	11.5634	8.60096	6.52527	0.758668	0.743808	0.435697	0.890891	2718.44	1.00997
1602	1495.34	670.249	21169.3	8.62414	8.3719	4.92358	0.588107	0.970752	0.429094	0.880479	1489.05	0.995793
1603	4710.32	1813.32	20960.1	42.6568	7.56122	5.27087	0.697092	0.177257	0.876436	0.709223	7121.17	1.51182
1604	512.688	306.002	19400.8	6.34576	4.7644	3.71961	0.780707	0.750801	0.413844	0.903856	471.062	0.918808
1605	2873.19	1295.87	20117.1	35.146	5.69065	4.71789	0.82906	0.161915	0.865763	0.699309	3952.52	1.37566
1606	4400.57	1710.17	21948.2	27.9637	7.52095	5.89435	0.783724	0.268954	0.789215	0.721933	5192.69	1.18
1607	2467.31	990.742	21197	11.8431	8.87112	5.78491	0.652106	0.749051	0.511539	0.842002	2545.83	1.03183
1608	1890.54	936.328	20179.4	18.9672	5.68799	4.22346	0.742523	0.299885	0.777328	0.731406	1908.62	1.00956
1609	1516.7	704.262	20263.5	12.126	6.7428	4.34085	0.643776	0.55606	0.642022	0.839099	1486.7	0.980217
1610	363.154	255.002	18505.6	6.2793	3.65345	3.4435	0.942533	0.581825	0.451611	0.807402	330.905	0.911199
1611	1559.43	681.781	20721.8	9.79258	7.534	5.15321	0.683994	0.769358	0.473764	0.881365	1592.54	1.02123
1612	1634.19	745.28	20687.5	12.1718	6.65003	4.78895	0.72014	0.546349	0.606553	0.836064	1623.7	0.993581
1613	822.437	441.739	19689.1	7.66405	5.88588	4.1322	0.702052	0.767986	0.460834	0.874509	780.8	0.949374
1614	566.093	337.258	18915.5	7.55724	4.73746	3.63214	0.766686	0.626877	0.519382	0.879137	544.703	0.962215
1615	1623.51	711.686	19825.8	9.04312	8.55837	4.90113	0.572671	0.946395	0.458027	0.877951	1588.89	0.978676
1616	822.437	430.007	20562.9	6.37011	5.57692	5.26373	0.943843	0.875482	0.173683	0.900253	783.292	0.952404
1617	1110.82	534.542	20518.1	8.56936	6.0723	4.79102	0.788996	0.708607	0.440912	0.889103	1044.28	0.940098
1618	352.473	241.893	18417.4	5.19146	4.05371	3.49007	0.860957	0.780842	0.327729	0.88018	307.656	0.872851
1619	704.946	388.95	19857.7	7.39295	5.22534	3.99753	0.765028	0.7068	0.459278	0.886645	646.863	0.917606
1620	662.222	384.195	19209.5	7.6068	4.58628	4.19629	0.914966	0.602918	0.44835	0.846788	613.22	0.926005
1621	384.516	250.555	18648.5	6.7889	3.74161	3.12295	0.834654	0.551136	0.539992	0.862185	332.285	0.864166
1622	1185.59	570.582	21643.7	9.00957	6.0328	4.9341	0.817879	0.669599	0.452349	0.874201	1123.36	0.947511
1623	1089.46	551.299	19297.6	9.69065	5.58185	4.57958	0.820442	0.576003	0.527423	0.847684	1037.64	0.95243
1624	2883.87	1092.97	22046.6	13.752	8.99321	5.52685	0.614558	0.653959	0.598104	0.847439	2863.16	0.992819
1625	1879.86	805.687	20734.2	11.7843	7.57116	4.86745	0.642893	0.642476	0.586956	0.850203	1819.11	0.967685
1626	1196.27	571.329	21095	9.70957	5.80012	4.91475	0.847352	0.597361	0.493824	0.877952	1159.38	0.969165
1627	1954.62	835.995	19896.1	12.3942	7.51931	4.99172	0.663854	0.60668	0.597253	0.844987	1948.65	0.996947
1628	1965.3	870.134	19656	14.7885	6.38352	4.99476	0.782445	0.431654	0.662254	0.813557	1975.1	1.00498
1629	267.025	194.521	18520.6	7.16907	3.41297	2.57723	0.755126	0.476069	0.640508	0.833514	264.142	0.989202
1630	320.43	226.695	18491.2	6.29805	4.52084	2.62107	0.579776	0.717815	0.583828	0.826461	312.602	0.975572
1631	1014.69	507.001	20486.6	8.51659	6.54977	4.23994	0.647341	0.769061	0.502156	0.879329	990.695	0.976348
1632	1954.62	820.602	21232.1	10.5621	8.04993	5.4934	0.682415	0.76215	0.479897	0.866803	1956.47	1.00095
1633	630.179	363.22	18915.5	7.91425	4.41299	4.02556	0.912207	0.5576	0.491353	0.866097	588.922	0.934531
1634	1794.41	779.423	20751	10.7987	7.34933	5.37658	0.731573	0.680577	0.502108	0.851207	1787.36	0.996075
1635	1078.78	569.901	19361.5	10.5116	6.10013	3.81441	0.625299	0.580327	0.637122	0.808879	1024.52	0.949705
1636	1431.25	682.195	20020.7	12.4012	6.06726	4.4392	0.731665	0.489248	0.642035	0.836982	1399.1	0.977536
1637	1271.04	690.517	19614.7	18.0045	4.75332	3.80256	0.79998	0.264007	0.788799	0.742523	1363.15	1.07247
1638	2061.43	861.252	20906.7	11.266	8.70364	4.93202	0.566662	0.772561	0.562219	0.854457	2025.73	0.982683
1639	2445.95	951.041	21504.1	11.6956	7.96724	6.1529	0.772275	0.681217	0.473913	0.875063	2401.59	0.981864
1640	1666.24	806.773	19859.2	15.2526	5.05943	4.98752	0.985788	0.331709	0.673005	0.772444	1612.2	0.96757
1641	1431.25	641.417	20966.9	8.04946	7.73749	5.3537	0.691918	0.961243	0.334899	0.888283	1396.72	0.975873
1642	1516.7	686.17	20634	10.0667	6.58018	5.27365	0.801444	0.653659	0.476128	0.864187	1463.27	0.964769
1643	2232.33	895.377	21965.1	10.7923	8.76841	5.63118	0.642212	0.812473	0.47822	0.872967	2232.14	0.999914
1644	299.068	213.032	18564.4	5.64828	3.89183	2.87335	0.738304	0.689029	0.491287	0.866832	264.574	0.884662
1645	2787.74	1073.4	21905.2	13.1206	9.29769	5.44542	0.585675	0.708631	0.584973	0.847464	2782.6	0.998156
1646	1399.21	646.545	20238.6	10.9583	6.34694	4.78356	0.75368	0.579189	0.563477	0.855956	1393.63	0.996014
1647	1954.62	816.392	21172.9	11.6548	7.14402	5.55517	0.777597	0.612969	0.523357	0.868397	1937.46	0.99122
1648	1271.04	586.828	20882.8	7.8553	7.30199	5.1748	0.708684	0.929562	0.341235	0.89666	1243.33	0.978201
1649	2029.39	837.182	20663.5	11.1552	7.4971	5.74459	0.766242	0.67207	0.485031	0.871247	2012.42	0.99164
1650	2178.92	935.687	20339.8	14.1538	6.68386	5.53254	0.827747	0.472231	0.609112	0.816071	2192.37	1.00617
1651	1773.05	778.655	20988.4	11.8794	6.74139	5.39591	0.800414	0.567483	0.545778	0.845716	1810.08	1.02089
1652	833.118	468.756	19317.5	10.0235	5.28595	3.54813	0.671238	0.527354	0.64602	0.810339	787.466	0.945204
1653	1975.98	810.385	20695.2	10.674	7.68709	5.60944	0.729722	0.720169	0.474477	0.881259	1927.96	0.975695
1654	1655.55	696.415	21794.5	9.1416	6.97028	5.95315	0.854076	0.76248	0.348784	0.908229	1588.94	0.959764
1655	865.161	451.118	20033.9	7.40881	5.91236	4.5116	0.76308	0.798017	0.391049	0.903159	827.806	0.956823
1656	3172.26	1145.46	21979.6	12.1575	10.0945	6.37787	0.631814	0.83031	0.475398	0.868653	3278.65	1.03354
1657	1036.06	527.125	20106.5	9.26516	6.18187	4.17555	0.675452	0.667217	0.549327	0.862286	1001.79	0.966923
1658	5490.03	1705.01	23820.5	17.61	10.4743	7.16437	0.683993	0.594793	0.593166	0.85138	5535.46	1.00827
1659	2798.42	1064.56	21907	12.9527	8.77762	5.88327	0.670259	0.677669	0.545787	0.856619	2801.84	1.00122
1660	1762.36	747.121	21271.9	10.6459	7.04616	5.62961	0.798962	0.661864	0.471196	0.873166	1768.9	1.00371
1661	1441.93	681.464	21561.2	10.3856	7.37012	4.66853	0.63344	0.709651	0.550479	0.839585	1496.83	1.03807
1662	395.197	272.353	18668.1	7.79425	3.52124	3.07495	0.873257	0.451774	0.605485	0.831255	353.505	0.894505
1663	2221.65	907.687	21499.9	11.3264	9.02541	5.19658	0.575772	0.796846	0.541198	0.856247	2225.18	1.00159
1664	384.516	247.123	18370.5	6.05058	4.74412	2.77845	0.585662	0.784076	0.540796	0.835394	334.075	0.868819
1665	1068.1	540.465	19912.1	9.39296	6.14234	4.1723	0.679269	0.65393	0.555806	0.846642	1008.33	0.944037
1666	865.161	465.02	19523.4	9.41251	4.93534	4.16762	0.844444	0.524339	0.557225	0.855316	810.959	0.937351
1667	1741	760.37	20273.5	11.0255	6.61572	5.48653	0.829318	0.60004	0.502376	0.858814	1676.33	0.962854
1668	2456.63	980.274	21254	12.7246	8.96495	5.0109	0.558943	0.704537	0.606204	0.849546	2394.4	0.974667
1669	2702.29	1057.76	20627	12.7917	9.25085	5.38486	0.582094	0.723191	0.579035	0.842707	2669.15	0.987736
1670	1591.47	713.764	19655.9	10.7057	7.19313	4.71278	0.655178	0.671898	0.559787	0.860031	1520.19	0.955213
1671	1046.74	505.215	20186.7	7.74061	5.90712	5.23259	0.88581	0.763134	0.324008	0.905926	1002.21	0.957456
1672	1484.66	702.906	20968.9	11.6211	5.78861	5.23988	0.905206	0.498113	0.549105	0.82884	1476.49	0.994497
1673	2349.82	977.927	20697.5	13.3595	8.43878	4.93972	0.58536	0.631671	0.630246	0.823133	2332.7	0.992715
1674	1206.95	578.786	20124.7	9.00886	6.83276	4.35739	0.63772	0.758449	0.516322	0.874275	1123.52	0.930875
1675	2178.92	861.469	21712.1	10.7056	7.6924	6.09418	0.792234	0.71854	0.430748	0.890245	2102.21	0.964795
1676	4048.1	1433.61	22323.7	14.7764	12.0928	5.42489	0.448605	0.818386	0.632868	0.821783	4060.45	1.00305
1677	1185.59	544.706	21320.1	7.49654	6.93387	5.21392	0.75195	0.924943	0.304489	0.91918	1135.24	0.957535
1678	587.455	344.688	18792.7	7.93238	4.55892	3.58378	0.786103	0.574723	0.548208	0.867954	542.87	0.924106
1679	1153.55	574.522	19671.3	10.7417	5.95093	4.16041	0.699119	0.554001	0.612687	0.850182	1114	0.965715
1680	1420.57	638.185	20694.8	9.63802	7.17959	4.66508	0.64977	0.744924	0.515971	0.883451	1352.18	0.951858
1681	2435.27	941.837	21629	11.3595	8.48187	5.95357	0.701917	0.746678	0.475894	0.879992	2402.79	0.986665
1682	1153.55	567.727	20542.9	7.50681	7.16139	5.80432	0.810503	0.953985	0.226792	0.871013	1307.05	1.13307
1683	1965.3	859	21014.9	12.5037	7.322	5.07956	0.693739	0.585589	0.593754	0.825011	1947.97	0.991179
1684	907.885	491.11	19708	10.3447	5.25146	3.84837	0.732819	0.507646	0.627988	0.835732	875.72	0.964573
1685	865.161	453.935	19950.9	8.16846	5.17081	4.41643	0.854108	0.633021	0.459331	0.878668	781.373	0.903154
1686	2296.41	976.752	21013.3	16.4916	7.0963	4.80586	0.677235	0.430298	0.708587	0.806472	2355.89	1.0259
1687	2114.84	871.443	20950.7	10.8778	8.74511	5.25188	0.60055	0.803938	0.517195	0.860473	2092.72	0.989543
1688	1666.24	700.969	20968.7	10.4438	6.58109	5.56309	0.845314	0.630144	0.46733	0.904881	1601.62	0.961223
1689	1089.46	531.77	19632	8.78992	6.67702	4.11988	0.617024	0.759622	0.531295	0.882158	1012.84	0.929671
1690	1666.24	716.624	20887.5	10.3855	6.91675	5.26145	0.760682	0.665999	0.493386	0.883518	1583.16	0.95014
1691	2189.6	933.729	21221.5	14.0271	7.74936	4.81026	0.62073	0.552455	0.657075	0.818199	2190.24	1.00029
1692	277.706	224.425	18367.4	16.5392	3.10524	1.68719	0.543335	0.187751	0.897989	0.718234	362.963	1.30701
1693	1495.34	674.285	20330.2	10.3002	6.62035	5.14036	0.776449	0.642741	0.500945	0.874759	1468.28	0.981902
1694	2061.43	888.42	20927.3	13.8437	7.32767	4.81156	0.656629	0.529315	0.652436	0.825347	2044.52	0.991797
1695	4742.36	1525.16	24365.1	13.46	10.2874	8.55346	0.831448	0.764297	0.364527	0.862556	4961.14	1.04613
1696	1954.62	825.113	21189.2	10.9615	8.26913	4.99608	0.604184	0.754378	0.544217	0.858988	1896.92	0.970479
1697	299.068	211.232	18728.7	5.51069	3.8324	2.96339	0.773249	0.695447	0.462247	0.87531	262.153	0.876566
1698	822.437	436.4	19351.7	8.01697	5.32707	4.22674	0.793444	0.664475	0.472776	0.880902	756.123	0.91937
1699	3150.89	1155.49	21995.2	12.6836	9.1076	6.2845	0.690029	0.718062	0.504516	0.858762	3040.92	0.965098
1700	149.534	121.355	18297.7	4.06953	3.02476	2.24445	0.742025	0.74327	0.448475	0.885269	115.727	0.773915
1701	1580.79	706.08	20309.5	10.5826	6.54085	5.21784	0.79773	0.618078	0.506941	0.864864	1512.88	0.957043
1702	1335.12	616.041	20273.2	10.2126	6.10551	4.98143	0.81589	0.597842	0.512227	0.87957	1301.07	0.974493
1703	1132.19	555.939	19562.8	8.32072	6.58631	4.83335	0.733848	0.791555	0.419119	0.859455	1109.53	0.979992
1704	1110.82	552.305	20112.1	9.93757	5.70464	4.47162	0.783856	0.574048	0.550029	0.855851	1061.85	0.955909
1705	2146.88	943.769	20038.2	12.8512	9.70731	4.48235	0.46175	0.755364	0.651211	0.796827	2342.27	1.09101
1706	2285.73	922.662	21074.2	12.0817	7.88959	5.62913	0.713488	0.653018	0.53408	0.854664	2247.57	0.983305
1707	2723.65	1054.86	21191	13.6585	8.68719	5.45163	0.627547	0.636028	0.600862	0.846759	2709.55	0.994822
1708	1356.49	626.973	19547.9	9.40186	7.29401	4.53276	0.621436	0.775805	0.517887	0.875787	1302.06	0.959878
1709	918.566	458.073	20321.1	6.77052	6.3341	4.78756	0.755839	0.93554	0.292882	0.905326	860.021	0.936266
1710	1196.27	581.728	20203.6	9.61805	6.68782	4.26188	0.63726	0.695341	0.556887	0.865469	1148.32	0.959913
1711	213.62	172.978	18060.8	6.08548	4.47994	1.96845	0.439392	0.736169	0.676533	0.786073	224.792	1.0523
1712	1516.7	698.815	20747.2	11.8233	6.48059	4.65213	0.717855	0.54812	0.606529	0.847912	1493.12	0.98445
1713	1858.49	781.293	21066.6	10.0666	8.09647	5.26528	0.650318	0.804287	0.476957	0.878354	1797.59	0.96723
1714	2873.19	1038.28	20673.1	11.3043	9.314	6.57662	0.7061	0.823938	0.418218	0.896005	2900.48	1.0095
1715	2061.43	846.583	21470.7	9.62624	8.98483	5.76557	0.6417	0.933369	0.401057	0.868134	2088.8	1.01328
1716	2018.71	878.874	21281.6	13.688	6.31248	5.78608	0.916609	0.46117	0.577288	0.825464	2094.17	1.03738
1717	833.118	463.296	19377.3	9.84125	4.78682	4.07601	0.851506	0.486404	0.585824	0.824792	804.306	0.965418
1718	2328.46	911.389	22281.1	10.4431	9.18712	5.70042	0.620479	0.879731	0.454145	0.879764	2290.89	0.983866
1719	1901.22	812.655	19795.4	9.8386	8.53062	5.7062	0.668908	0.867057	0.420019	0.858887	2006.09	1.05516
1720	1602.15	776.447	20344.1	14.9456	5.87387	4.25141	0.723783	0.393017	0.715541	0.783914	1563.36	0.975789
1721	1217.63	558.391	20307.1	8.11727	6.81338	5.05134	0.741385	0.839369	0.377704	0.908809	1170.22	0.961063
1722	1676.92	807.783	20621.1	17.2277	5.37796	4.3303	0.805194	0.312168	0.748644	0.768383	1680.55	1.00217
1723	1975.98	838.002	20795.9	10.9279	8.6518	4.87446	0.563405	0.791718	0.553942	0.852242	1930.45	0.976954
1724	1826.45	785.849	20653.8	11.3745	7.46849	4.96816	0.665216	0.6566	0.563219	0.860327	1767.87	0.967925
1725	758.351	444.614	18521.5	11.3887	5.1306	3.21293	0.62623	0.450498	0.717885	0.800634	786.382	1.03696
1726	694.265	391.629	18992.9	7.63956	5.12524	4.03893	0.788048	0.670881	0.471313	0.869637	662.427	0.954141
1727	3684.94	1303.9	20394.8	13.7047	10.8868	6.05698	0.556359	0.794387	0.558036	0.848679	3785.42	1.02727
1728	1986.66	824.498	19988.3	11.1783	7.57213	5.64182	0.745077	0.677397	0.495287	0.874849	2000.33	1.00688
1729	683.584	394.171	19252.3	8.06028	4.97735	3.7795	0.759339	0.617516	0.531096	0.847591	635.143	0.929136
1730	1591.47	713.846	20678	10.92	7.30521	4.69578	0.6428	0.668976	0.569982	0.855911	1569.1	0.985946
1731	1271.04	593.833	20009.9	8.62795	7.14264	4.8366	0.677145	0.827849	0.439426	0.880843	1248.52	0.982283
1732	1452.62	649.814	20423.1	9.12202	6.92149	5.33687	0.771057	0.758767	0.414947	0.881727	1411.45	0.971662
1733	1527.38	665.642	21351.1	9.4202	6.86116	5.47521	0.798001	0.728346	0.418779	0.894716	1482.34	0.970509
1734	2542.08	953.891	22597.5	11.5219	8.27213	6.35458	0.768192	0.717951	0.448476	0.895721	2536.97	0.997991
1735	939.928	476.251	19431.7	7.65592	5.57916	4.902	0.878626	0.728739	0.359711	0.892977	877.058	0.933113
1736	1377.85	639.456	20724.9	9.89964	6.99187	4.56093	0.652319	0.706275	0.539283	0.866908	1322.38	0.95974
1737	1356.49	618.891	19685.9	9.58555	6.95499	4.50579	0.64785	0.725571	0.529939	0.886774	1258.27	0.927595
1738	2691.61	1202.12	21453.6	20.1075	7.38439	4.92841	0.667409	0.367246	0.754896	0.721438	3065.26	1.13882
1739	1110.82	546.075	20293.6	8.77672	5.83179	4.86621	0.834427	0.664461	0.445556	0.871419	1043.31	0.939223
1740	6440.64	2013.12	22338	17.6969	13.4062	6.87708	0.512978	0.757545	0.611396	0.806785	6834.3	1.06112
1741	1901.22	787.88	22157.9	11.6299	6.96759	5.54344	0.795602	0.599109	0.523347	0.881554	1881.6	0.989682
1742	2264.37	911.624	21447.9	11.6737	8.03152	5.72435	0.712736	0.688	0.509638	0.863321	2248.13	0.992828
1743	2018.71	873.627	20357.1	14.6444	6.0992	5.41213	0.887351	0.416487	0.63043	0.828459	2024.89	1.00306
1744	245.663	192.423	18049.5	8.36438	2.75731	2.47405	0.897268	0.329649	0.704217	0.772101	239.01	0.972918
1745	160.215	128.763	18113.1	4.01253	3.24398	2.37546	0.732269	0.808462	0.407989	0.907273	129.519	0.808406
1746	3118.85	1164.58	21711.4	13.9011	8.56231	6.3965	0.747053	0.615946	0.539855	0.845203	3189.12	1.02253
1747	544.731	321.087	18607.9	6.65066	4.69241	3.79071	0.807839	0.705556	0.430025	0.884622	495.531	0.909681
1748	811.756	435.292	19454.7	7.64049	6.04898	4.00758	0.662521	0.7917	0.475481	0.874799	775.842	0.955758
1749	886.523	479.558	19487.3	7.36877	6.66139	4.25184	0.638281	0.904004	0.422992	0.836549	874.229	0.986133
1750	1463.3	696.346	20083.5	11.251	6.53976	4.63321	0.708468	0.58126	0.588196	0.826818	1427.99	0.975871
1751	2008.03	809.127	21566.3	9.63721	8.79635	5.46781	0.6216	0.912749	0.432635	0.893446	1941.58	0.966911
1752	2253.69	884.704	21480.3	11.469	7.5746	6.02631	0.795594	0.660442	0.474556	0.885525	2192.93	0.973041
1753	1698.28	740.439	20699.7	12.271	6.31727	5.11568	0.809792	0.514811	0.58311	0.863469	1661.13	0.978125
1754	1303.08	609.949	20583	8.80471	7.40565	4.65818	0.629004	0.841101	0.470945	0.874563	1272.28	0.976363
1755	1911.9	796.059	21564.2	9.84038	8.31645	5.51994	0.663738	0.845136	0.439051	0.880832	1892.23	0.989711
1756	1730.32	772.816	20282.3	11.8927	6.42106	5.47666	0.852922	0.539915	0.539495	0.840469	1751.84	1.01243
1757	1473.98	644.722	20443.6	8.55046	7.66311	5.28699	0.689927	0.896223	0.381672	0.903388	1451.08	0.984467
1758	1676.92	711.808	22046.7	9.72059	7.47046	5.35357	0.716631	0.76852	0.449255	0.895747	1628.44	0.971093
1759	2157.56	893.483	20668.8	13.1025	6.50852	5.97339	0.91778	0.496738	0.544104	0.850066	2133.76	0.98897
1760	2061.43	819.631	20627	9.71146	8.00315	6.19747	0.774378	0.824094	0.36184	0.892816	2017.66	0.978767
1761	2296.41	918.37	20662.5	12.2858	7.76154	5.70495	0.735029	0.631751	0.535645	0.858776	2278.72	0.992294
1762	769.032	404.179	20007.7	6.2568	5.88086	4.59225	0.780882	0.939915	0.266037	0.905654	707.794	0.920371
1763	843.799	435.012	19448.1	6.7135	5.80512	4.98539	0.858792	0.864694	0.257408	0.912365	813.856	0.964515
1764	1965.3	809.663	20788.5	10.0318	8.37833	5.63889	0.673033	0.835175	0.4379	0.882729	1985.27	1.01016
1765	1965.3	824.278	21445.2	10.8517	8.16498	5.22124	0.639468	0.752413	0.518856	0.869474	1937.83	0.986021
1766	2531.4	1012.16	20734.4	11.3193	10.5116	5.07836	0.483121	0.928641	0.551354	0.83821	2531.04	0.999861
1767	1655.55	720.661	20568.1	10.5985	6.72959	5.44048	0.808441	0.634959	0.486673	0.870312	1625.39	0.98178
1768	1217.63	581.757	19572.2	9.07294	7.13899	4.28449	0.600154	0.786844	0.527772	0.867862	1162.45	0.954677
1769	1783.73	781.669	19915.8	10.9538	7.16245	5.33981	0.745529	0.653876	0.512517	0.855736	1754.86	0.983817
1770	1815.77	764.732	20736.5	9.04761	8.19926	5.87916	0.717035	0.906235	0.350198	0.884202	1826.89	1.00613
1771	1228.31	603.481	20020.7	10.4824	6.35351	4.2704	0.672132	0.60611	0.592614	0.844908	1191.33	0.969893
1772	1773.05	774.084	20544.9	11.8189	6.23572	5.78126	0.92712	0.527606	0.510846	0.847206	1784.74	1.00659
1773	2050.75	836.936	21183.6	11.3045	7.75633	5.45435	0.703213	0.686127	0.517507	0.878128	2003.28	0.97685
1774	918.566	472.51	19657.2	7.25818	6.40143	4.50368	0.703543	0.881961	0.379503	0.874079	876.517	0.954224
1775	598.136	408.678	17927.3	11.3375	3.99851	3.06456	0.766427	0.352679	0.729697	0.694098	581.933	0.972911
1776	1815.77	771.034	20534	11.0142	6.70105	5.79546	0.864858	0.608402	0.473819	0.869372	1791.73	0.98676
1777	277.706	209.124	18906.8	5.93036	3.3048	2.67621	0.809795	0.557268	0.548727	0.833721	219.703	0.791136
1778	4902.58	1508.88	24064.8	13.59	10.0367	8.88801	0.88555	0.738535	0.34599	0.893497	5078.14	1.03581
1779	1911.9	818.875	22141.3	13.3537	6.29111	5.28888	0.840691	0.471112	0.60394	0.848462	1861.15	0.973459
1780	256.344	192.404	18442.5	4.50296	3.80251	2.93556	0.772005	0.844447	0.348082	0.864394	210.546	0.821343
1781	5468.67	1982.97	21532	24.0905	8.64799	6.5735	0.760119	0.358979	0.727133	0.724549	5736.49	1.04897
1782	1527.38	691.671	20330.1	10.6475	6.89153	4.97999	0.722624	0.647244	0.532286	0.859761	1530.67	1.00215
1783	1676.92	758.702	20346	11.0367	7.70793	4.67727	0.606812	0.69839	0.576208	0.837332	1666.7	0.993909
1784	1206.95	590.212	20569.3	8.78863	6.8279	4.71135	0.690014	0.776902	0.463927	0.859125	1184.25	0.981188
1785	2061.43	842.224	21080.6	10.9691	8.05869	5.43137	0.673976	0.734672	0.504848	0.880068	2011.1	0.975584
1786	1783.73	794.923	20151.3	12.9218	6.92752	4.66183	0.672943	0.536112	0.639227	0.833748	1748.02	0.97998
1787	1773.05	753.491	20568.4	10.4757	6.83895	5.7734	0.844194	0.652839	0.448877	0.889036	1732.58	0.977176
1788	1473.98	667.092	21539.4	10.1592	6.81881	4.96262	0.727783	0.671199	0.511513	0.868196	1440.01	0.976956
1789	662.222	375.647	18587	8.25551	4.57733	3.85772	0.842787	0.554458	0.53271	0.864731	610.626	0.922087
1790	4325.8	1550.47	20530.7	16.8062	11.8227	5.53978	0.468573	0.703471	0.670373	0.797459	4610.68	1.06586
1791	1975.98	833.312	20703.5	10.1003	9.19107	5.00704	0.544772	0.909979	0.504268	0.85803	1947.02	0.985341
1792	3044.08	1102.44	22645.8	12.2569	7.98009	7.47521	0.936732	0.65107	0.390122	0.877037	3062.67	1.00611
1793	651.541	385.882	19302.7	9.79154	4.66934	3.30339	0.707464	0.476875	0.662628	0.834869	632.637	0.970987
1794	1473.98	660.453	20446	9.24775	7.24306	4.91624	0.678752	0.783224	0.468385	0.877978	1379.37	0.935813
1795	2114.84	997.441	20211.6	12.7541	12.1355	3.89397	0.320873	0.951499	0.69469	0.73518	2524.59	1.19375
1796	801.075	445.993	19577.3	9.76513	4.40816	4.19344	0.951291	0.451419	0.57057	0.844585	756.128	0.943892
1797	1388.53	626.113	19869.3	10.3768	6.19211	4.95326	0.799932	0.596723	0.522662	0.881803	1333.17	0.960127
1798	1110.82	530.615	20225.4	8.60918	5.95615	5.04167	0.846464	0.691838	0.414385	0.89356	1082.91	0.974867
1799	2029.39	847.953	21096.5	10.2157	9.19606	5.4836	0.596299	0.900188	0.463219	0.855738	2157.87	1.06331
1800	2061.43	853.187	21946.8	12.6385	6.29423	6.09937	0.96904	0.498021	0.517397	0.857818	2032.41	0.985921
1801	950.609	482.861	19702.3	8.29353	6.09913	4.19206	0.687321	0.735408	0.494538	0.875417	888.227	0.934377
1802	1826.45	778.924	21056.6	9.4235	8.12763	5.66548	0.697064	0.862485	0.398793	0.868134	1817.61	0.995161
[truncated: 428 more rows]

## Sheet: WOC3
#	vol	ar	int	Elong	Emed	Eshort	flat	elo	anis	sphe	ElliVolume	EV_SV	RejecHyper				Failed sphericities
[truncated: 2,066 more rows]

[truncated: 12 more sheets: WC1, WC2, WC3, AllCombined, WOC1Fil, WOC2Fil, WOC3Fil, WC1Fil, WC2Fil, WC3Fil, FilCombinedForR, ParticleTable]
